# Supplementary material for: GmSop20 Functions as a Key Coordinator of the Oil‐To‐Protein Ratio in Soybean Seeds
Source: Adv Sci (Weinh). 2025 Jul 18;12(38):e05181. doi: 10.1002/advs.202505181 (PMC12520551; doi:10.1002/advs.202505181)
Supplement: Supplementary file 2 — Supporting Information [file ADVS-12-e05181-s007.xlsx]

## Sheet: Sheet1
Supplementary Data 1. Accessions used for GWAS and TWAS in this study.
ID	Name	Speices	Type	Country	Province.State	Used in the Anhui study	Used in the Hebei study
16NF1_2	N32	G.max	Improved_cultivar	Eastern_Europe	NA	G(T)WAS-Oil and G(T)WAS-Protein	G(T)WAS-Oil and G(T)WAS-Protein
16NF1005_1006	DongNong4Hao	G.max	Improved_cultivar	China	HeiLongJiang	GWAS-Oil and GWAS-Protein	GWAS-Oil and GWAS-Protein
16NF1007_1008	FengShou1Hao	G.max	Improved_cultivar	China	HeiLongJiang	GWAS-Oil and GWAS-Protein	GWAS-Oil and GWAS-Protein
16NF1011_1012	HeiHe3Hao	G.max	Improved_cultivar	China	HeiLongJiang	GWAS-Oil and GWAS-Protein	GWAS-Oil and GWAS-Protein
16NF1013_1014	HeiHe51	G.max	Improved_cultivar	China	HeiLongJiang	GWAS-Protein	GWAS-Oil and GWAS-Protein
16NF1015_1016	HeiHe54	G.max	Improved_cultivar	China	HeiLongJiang	GWAS-Oil and GWAS-Protein	GWAS-Oil and GWAS-Protein
16NF1017_1018	MuFeng1Hao	G.max	Improved_cultivar	China	HeiLongJiang	G(T)WAS-Protein	G(T)WAS-Oil and GWAS-Protein
16NF1021_1022	ManCangJin1	G.max	Landrace	China	HeiLongJiang	G(T)WAS-Oil and G(T)WAS-Protein	G(T)WAS-Oil and G(T)WAS-Protein
16NF1023_1024	YuanBaoJin1	G.max	Landrace	China	HeiLongJiang	G(T)WAS-Oil and G(T)WAS-Protein	G(T)WAS-Oil and G(T)WAS-Protein
16NF1025_1026	JingShanPu	G.max	Improved_cultivar	China	HeiLongJiang	G(T)WAS-Oil and G(T)WAS-Protein	G(T)WAS-Oil and G(T)WAS-Protein
16NF103_104	ДВ 2846	G.max	Improved_cultivar	Russia	NA	GWAS-Oil and GWAS-Protein	GWAS-Oil and GWAS-Protein
16NF1031_1032	MaoDou1	G.max	Landrace	China	HeiLongJiang	GWAS-Oil and GWAS-Protein	GWAS-Oil and GWAS-Protein
16NF1033_1034	YangJiaoMi	G.max	Landrace	China	HeiLongJiang	G(T)WAS-Oil and G(T)WAS-Protein	G(T)WAS-Oil and G(T)WAS-Protein
16NF1035_1036	CaiZhongPu	G.max	Landrace	China	HeiLongJiang	GWAS-Oil and GWAS-Protein	GWAS-Oil and GWAS-Protein
16NF1037_1038	ShuangCheng4Hao	G.max	Landrace	China	HeiLongJiang	GWAS-Oil and GWAS-Protein	GWAS-Oil and GWAS-Protein
16NF1039_1040	TuJiaZi	G.max	Landrace	China	HeiLongJiang	GWAS-Oil and GWAS-Protein	GWAS-Oil and GWAS-Protein
16NF1041_1042	BaYanPingDingXiang	G.max	Landrace	China	HeiLongJiang	GWAS-Oil and GWAS-Protein	GWAS-Oil and GWAS-Protein
16NF1043_1044	YaPoChe	G.max	Landrace	China	HeiLongJiang	GWAS-Oil and GWAS-Protein	GWAS-Oil and GWAS-Protein
16NF1045_1046	BaiMaoShuang	G.max	Landrace	China	HeiLongJiang	GWAS-Oil and GWAS-Protein	GWAS-Oil and GWAS-Protein
16NF1047_1048	LiuShiTianHuanJia	G.max	Landrace	China	HeiLongJiang	GWAS-Oil and GWAS-Protein	GWAS-Oil and GWAS-Protein
16NF1049_1050	HaiLunDuLuDou	G.max	Landrace	China	HeiLongJiang	GWAS-Oil and GWAS-Protein	GWAS-Oil and GWAS-Protein
16NF1051_1052	XiaoBaiDou1	G.max	Landrace	China	HeiLongJiang	G(T)WAS-Oil and G(T)WAS-Protein	G(T)WAS-Oil and G(T)WAS-Protein
16NF1053_1054	HuaNanXiaoJinDou	G.max	Landrace	China	HeiLongJiang	GWAS-Oil and GWAS-Protein	GWAS-Oil and GWAS-Protein
16NF1059_1060	BaoQingLvDaDou	G.max	Landrace	China	HeiLongJiang	GWAS-Oil and GWAS-Protein	GWAS-Oil and GWAS-Protein
16NF1061_1062	LvPiaoHeiDou	G.max	Landrace	China	HeiLongJiang	GWAS-Protein	GWAS-Oil and GWAS-Protein
16NF1065_1066	FangZhengMoShiDou	G.max	Landrace	China	HeiLongJiang	G(T)WAS-Protein	G(T)WAS-Oil and G(T)WAS-Protein
16NF1067_1068	MoHeMoShiDou	G.max	Landrace	China	HeiLongJiang	G(T)WAS-Oil and G(T)WAS-Protein	G(T)WAS-Oil and G(T)WAS-Protein
16NF1069_1070	JiLin3Hao	G.max	Improved_cultivar	China	JiLin	GWAS-Oil and GWAS-Protein	GWAS-Oil and GWAS-Protein
16NF107_108	WuMing7	G.max	Improved_cultivar	Japan	NA	GWAS-Oil and GWAS-Protein	GWAS-Oil and GWAS-Protein
16NF1071_1072	XiaoJinHuang1Hao	G.max	Landrace	China	JiLin	GWAS-Oil and GWAS-Protein	GWAS-Oil and GWAS-Protein
16NF1073_1074	FengDiHuang	G.max	Landrace	China	JiLin	GWAS-Oil and G(T)WAS-Protein	and G(T)WAS-Protein
16NF1075_1076	ZiHua1Hao	G.max	Landrace	China	JiLin	GWAS-Oil and GWAS-Protein	GWAS-Oil and GWAS-Protein
16NF1079_1080	YuanBaoJin2	G.max	Landrace	China	JiLin	GWAS-Protein	GWAS-Oil and GWAS-Protein
16NF1081_1082	JinYuan1Hao	G.max	Landrace	China	JiLin	GWAS-Protein	GWAS-Oil and GWAS-Protein
16NF1083_1084	Ha1Hao	G.max	Landrace	China	JiLin	G(T)WAS-Oil and G(T)WAS-Protein	G(T)WAS-Oil and G(T)WAS-Protein
16NF1085_1086	DaLiHuang1	G.max	Landrace	China	JiLin	GWAS-Protein	GWAS-Protein
16NF1089_1090	DuLuMei	G.max	Landrace	China	JiLin	GWAS-Oil and GWAS-Protein	GWAS-Oil and GWAS-Protein
16NF109_110	Dunn	G.max	Improved_cultivar	United_States	Wisconsin	GWAS-Oil and GWAS-Protein	GWAS-Oil and G(T)WAS-Protein
16NF1091_1092	XiaoBaiQi1	G.max	Landrace	China	JiLin	GWAS-Oil and GWAS-Protein	GWAS-Oil and GWAS-Protein
16NF1093_1094	DaBaiMei1	G.max	Landrace	China	JiLin	GWAS-Oil and GWAS-Protein	GWAS-Oil and GWAS-Protein
16NF1095_1096	HuiChunDou	G.max	Landrace	China	JiLin	GWAS-Oil and GWAS-Protein	GWAS-Oil and GWAS-Protein
16NF1099_1100	JiaoHeZiHua1Hao	G.max	Landrace	China	JiLin	GWAS-Oil and GWAS-Protein	GWAS-Oil and GWAS-Protein
16NF1101_1102	LanQi	G.max	Landrace	China	JiLin	GWAS-Oil and GWAS-Protein	GWAS-Oil and GWAS-Protein
16NF1105_1106	ShuLanManCangJin	G.max	Landrace	China	JiLin	GWAS-Oil and GWAS-Protein	GWAS-Oil and GWAS-Protein
16NF1107_1108	YiTongManCangJin	G.max	Landrace	China	JiLin	GWAS-Oil and GWAS-Protein	GWAS-Oil and GWAS-Protein
16NF1113_1114	DaHongQi	G.max	Landrace	China	JiLin	GWAS-Oil and GWAS-Protein	GWAS-Oil and GWAS-Protein
16NF1117_1118	QingZaDou	G.max	Landrace	China	JiLin	GWAS-Oil and GWAS-Protein	GWAS-Oil and GWAS-Protein
16NF1119_1120	HeiDou28	G.max	Landrace	China	JiLin	GWAS-Protein	GWAS-Oil and GWAS-Protein
16NF1121_1122	HeiDaDou3	G.max	Landrace	China	JiLin	GWAS-Protein	GWAS-Oil and GWAS-Protein
16NF1125_1126	HeiMoShiDou	G.max	Landrace	China	JiLin	G(T)WAS-Protein	G(T)WAS-Oil and G(T)WAS-Protein
16NF1127_1128	HeiMoDou	G.max	Landrace	China	JiLin	GWAS-Protein	GWAS-Oil and GWAS-Protein
16NF1129_1130	ChaMoShiDou	G.max	Landrace	China	JiLin	GWAS-Oil and GWAS-Protein	GWAS-Oil and GWAS-Protein
16NF113_114	S01-9391	G.max	Improved_cultivar	United_States	Missouri	GWAS-Oil and GWAS-Protein	GWAS-Protein
16NF1131_1132	TieFeng8Hao	G.max	Improved_cultivar	China	LiaoNing	GWAS-Oil and GWAS-Protein	GWAS-Oil and GWAS-Protein
16NF1133_1134	TieFeng18	G.max	Improved_cultivar	China	LiaoNing	GWAS-Oil and GWAS-Protein	GWAS-Oil and GWAS-Protein
16NF1135_1136	JinDou33	G.max	Improved_cultivar	China	LiaoNing	GWAS-Oil and GWAS-Protein	GWAS-Protein
16NF1147_1148	DaBaiMei2	G.max	Landrace	China	LiaoNing	GWAS-Oil and GWAS-Protein	GWAS-Oil and GWAS-Protein
16NF115_116	Newton	G.max	Improved_cultivar	United_States	Iowa	GWAS-Oil and GWAS-Protein	GWAS-Oil and GWAS-Protein
16NF1153_1154	XiaoYouDou	G.max	Landrace	China	LiaoNing	GWAS-Oil and GWAS-Protein	GWAS-Oil and GWAS-Protein
16NF1159_1160	HeiQi	G.max	Landrace	China	LiaoNing	GWAS-Oil and GWAS-Protein	GWAS-Oil and GWAS-Protein
16NF1161_1162	TieJiaZi	G.max	Landrace	China	LiaoNing	GWAS-Oil and GWAS-Protein	GWAS-Oil and GWAS-Protein
16NF1163_1164	ManDiJin	G.max	Landrace	China	LiaoNing	GWAS-Oil and G(T)WAS-Protein	G(T)WAS-Oil and G(T)WAS-Protein
16NF1165_1166	DaDou-2	G.max	Landrace	China	LiaoNing	GWAS-Oil and GWAS-Protein	GWAS-Oil and GWAS-Protein
16NF1167_1168	TieJiaJinPing	G.max	Landrace	China	LiaoNing	GWAS-Oil and GWAS-Protein	GWAS-Oil and GWAS-Protein
16NF1169_1170	HuangQi	G.max	Landrace	China	LiaoNing	G(T)WAS-Oil and G(T)WAS-Protein	G(T)WAS-Oil and G(T)WAS-Protein
16NF117_118	Syella	G.max	Improved_cultivar	Italy	NA	GWAS-Oil and GWAS-Protein	GWAS-Oil and GWAS-Protein
16NF1171_1172	XiaoBaiQi2	G.max	Landrace	China	LiaoNing	G(T)WAS-Oil and G(T)WAS-Protein	G(T)WAS-Oil and G(T)WAS-Protein
16NF1175_1176	DaLiHuang2	G.max	Landrace	China	LiaoNing	GWAS-Oil and GWAS-Protein	GWAS-Oil and GWAS-Protein
16NF1177_1178	XiaoHuangDou1	G.max	Landrace	China	LiaoNing	GWAS-Oil and GWAS-Protein	GWAS-Oil and GWAS-Protein
16NF1179_1180	XiaoHuangDou7	G.max	Landrace	China	LiaoNing	G(T)WAS-Oil and G(T)WAS-Protein	G(T)WAS-Oil and G(T)WAS-Protein
16NF1189_1190	QingPi1	G.max	Landrace	China	LiaoNing	GWAS-Oil and GWAS-Protein	GWAS-Oil and GWAS-Protein
16NF1191_1192	QingPi2	G.max	Landrace	China	LiaoNing	GWAS-Oil and GWAS-Protein	GWAS-Oil and GWAS-Protein
16NF1193_1194	QingPiDou6	G.max	Landrace	China	LiaoNing	GWAS-Oil and GWAS-Protein	GWAS-Oil and GWAS-Protein
16NF1195_1196	QingPiPingDingXiang	G.max	Landrace	China	LiaoNing	GWAS-Oil and GWAS-Protein	GWAS-Oil and GWAS-Protein
16NF1197_1198	BaiTieJia	G.max	Landrace	China	LiaoNing	GWAS-Oil and GWAS-Protein	GWAS-Oil and GWAS-Protein
16NF1199_1200	BaiHeiDou	G.max	Landrace	China	LiaoNing	GWAS-Oil and GWAS-Protein	GWAS-Oil and GWAS-Protein
16NF1203_1204	LiuTiaoQing	G.max	Landrace	China	LiaoNing	GWAS-Oil and GWAS-Protein	GWAS-Oil and GWAS-Protein
16NF1205_1206	BaiTieJiaQing	G.max	Landrace	China	LiaoNing	GWAS-Oil and GWAS-Protein	GWAS-Oil and GWAS-Protein
16NF1207_1208	GuDou	G.max	Landrace	China	LiaoNing	GWAS-Oil and GWAS-Protein	GWAS-Oil and GWAS-Protein
16NF1209_1210	XiaoLiHei	G.max	Landrace	China	LiaoNing	GWAS-Protein	GWAS-Oil and GWAS-Protein
16NF1215_1216	XiaoLiHeiDou1	G.max	Landrace	China	LiaoNing	GWAS-Protein	GWAS-Oil and GWAS-Protein
16NF1217_1218	LianMaoHuiHeiDou	G.max	Landrace	China	LiaoNing	GWAS-Protein	GWAS-Oil and GWAS-Protein
16NF1221_1222	BianHeiDou	G.max	Landrace	China	LiaoNing	G(T)WAS-Protein	G(T)WAS-Oil and G(T)WAS-Protein
16NF1235_1236	HeiJian1Hao	G.max	Improved_cultivar	China	HeiLongJiang	GWAS-Protein	GWAS-Oil and GWAS-Protein
16NF1243_1244	HeFeng26Hao	G.max	Improved_cultivar	China	HeiLongJiang	GWAS-Protein	GWAS-Protein
16NF1245_1246	SuiNong6Hao	G.max	Improved_cultivar	China	HeiLongJiang	GWAS-Oil and G(T)WAS-Protein	GWAS-Oil and GWAS-Protein
16NF125_126	POLUKULTURNAYA-2	G.max	Improved_cultivar	Russia	NA	GWAS-Protein	GWAS-Oil and GWAS-Protein
16NF1253_1254	HeQi	G.max	Landrace	China	HeiLongJiang	GWAS-Oil and GWAS-Protein	GWAS-Oil and G(T)WAS-Protein
16NF1255_1256	SiLiHuang(Nong16-1)	G.max	Landrace	China	HeiLongJiang	GWAS-Oil and GWAS-Protein	GWAS-Protein
16NF1257_1258	SuoYiLing	G.max	Landrace	China	HeiLongJiang	GWAS-Oil and GWAS-Protein	GWAS-Oil and GWAS-Protein
16NF1261_1262	LaoZhouBaiQiDaDou	G.max	Landrace	China	HeiLongJiang	GWAS-Oil and GWAS-Protein	GWAS-Oil and GWAS-Protein
16NF1265_1266	YongFengDou	G.max	Landrace	China	HeiLongJiang	GWAS-Oil and GWAS-Protein	GWAS-Oil and GWAS-Protein
16NF1267_1268	HuLin1Hao	G.max	Landrace	China	HeiLongJiang	G(T)WAS-Oil and G(T)WAS-Protein	G(T)WAS-Oil and G(T)WAS-Protein
16NF127_128	C∏1271	G.max	Improved_cultivar	Russia	NA	GWAS-Oil and GWAS-Protein	GWAS-Oil and GWAS-Protein
16NF1275_1276	HeiJinYuan	G.max	Landrace	China	HeiLongJiang	GWAS-Oil and GWAS-Protein	GWAS-Oil and GWAS-Protein
16NF1277_1278	BinXianHeiDou	G.max	Landrace	China	HeiLongJiang	GWAS-Oil and GWAS-Protein	GWAS-Oil and GWAS-Protein
16NF1279_1280	JiaHeiMoShiDou	G.max	Landrace	China	HeiLongJiang	G(T)WAS-Oil and GWAS-Protein	G(T)WAS-Oil and GWAS-Protein
16NF1281_1282	HeDaDou	G.max	Landrace	China	HeiLongJiang	GWAS-Oil and G(T)WAS-Protein	G(T)WAS-Oil and G(T)WAS-Protein
16NF1287_1288	ZhengGuang1Hao	G.max	Improved_cultivar	China	JiLin	G(T)WAS-Oil and G(T)WAS-Protein	G(T)WAS-Oil and G(T)WAS-Protein
16NF1289_1290	FuYuDuLuDou	G.max	Landrace	China	JiLin	GWAS-Oil and GWAS-Protein	GWAS-Oil and GWAS-Protein
16NF1291_1292	JiuTaiBaoDiGao	G.max	Landrace	China	JiLin	G(T)WAS-Oil and G(T)WAS-Protein	G(T)WAS-Oil and GWAS-Protein
16NF1293_1294	WangQingShenXianDou	G.max	Landrace	China	JiLin	GWAS-Oil and GWAS-Protein	GWAS-Oil and GWAS-Protein
16NF1299_1300	PanShiDou	G.max	Landrace	China	JiLin	GWAS-Oil and G(T)WAS-Protein	GWAS-Oil and G(T)WAS-Protein
16NF1309_1310	Qian'AnXiaoHuangDou	G.max	Landrace	China	JiLin	GWAS-Oil and GWAS-Protein	GWAS-Oil and GWAS-Protein
16NF131_132	PSB313	G.max	Improved_cultivar	Russia	NA	GWAS-Oil and GWAS-Protein	GWAS-Oil and GWAS-Protein
16NF1311_1312	QianGuoHeMao	G.max	Landrace	China	JiLin	GWAS-Oil and GWAS-Protein	GWAS-Oil and GWAS-Protein
16NF1313_1314	HuiNanQingPiDou	G.max	Landrace	China	JiLin	GWAS-Oil and GWAS-Protein	GWAS-Oil and GWAS-Protein
16NF1315_1316	Nong'AnJiangSeDou	G.max	Landrace	China	JiLin	GWAS-Oil and GWAS-Protein	GWAS-Oil and GWAS-Protein
16NF1317_1318	YongJiZaoDou	G.max	Landrace	China	JiLin	GWAS-Oil and GWAS-Protein	GWAS-Oil and GWAS-Protein
16NF1321_1322	Da'AnShenZhuangMoShiDou	G.max	Landrace	China	JiLin	GWAS-Oil and GWAS-Protein	GWAS-Oil and GWAS-Protein
16NF1325_1326	JiLinChaLiHua	G.max	Landrace	China	JiLin	GWAS-Oil and GWAS-Protein	GWAS-Oil and GWAS-Protein
16NF1327_1328	KaiYuBaHao	G.max	Improved_cultivar	China	LiaoNing	G(T)WAS-Oil and G(T)WAS-Protein	G(T)WAS-Oil and G(T)WAS-Protein
16NF133_134	PSB609	G.max	Improved_cultivar	Russia	NA	GWAS-Protein	GWAS-Oil and GWAS-Protein
16NF1333_1334	JinYuanDou	G.max	Landrace	China	LiaoNing	GWAS-Oil and GWAS-Protein	GWAS-Oil and GWAS-Protein
16NF1335_1336	QingErHei	G.max	Landrace	China	LiaoNing	GWAS-Protein	GWAS-Oil and GWAS-Protein
16NF1341_1342	HeiHe5Hao	G.max	Improved_cultivar	China	HeiLongJiang	GWAS-Oil and G(T)WAS-Protein	G(T)WAS-Oil and G(T)WAS-Protein
16NF1343_1344	HeiHe6Hao	G.max	Improved_cultivar	China	HeiLongJiang	GWAS-Protein	GWAS-Oil and GWAS-Protein
16NF1349_1350	HeiHe9Hao	G.max	Improved_cultivar	China	HeiLongJiang	GWAS-Oil and GWAS-Protein	GWAS-Oil and GWAS-Protein
16NF1351_1352	HeFeng29Hao	G.max	Improved_cultivar	China	HeiLongJiang	GWAS-Oil and GWAS-Protein	GWAS-Oil and GWAS-Protein
16NF1353_1354	DongNong47-1C	G.max	Improved_cultivar	China	HeiLongJiang	G(T)WAS-Oil and G(T)WAS-Protein	G(T)WAS-Oil and G(T)WAS-Protein
16NF1355_1356	HeiHe101	G.max	Improved_cultivar	China	HeiLongJiang	GWAS-Oil and GWAS-Protein	GWAS-Protein
16NF1359_1360	JiZaoHuang2	G.max	Landrace	China	HeiLongJiang	GWAS-Oil and GWAS-Protein	GWAS-Oil and GWAS-Protein
16NF1361_1362	XiaoLiMoShiDou	G.max	Landrace	China	HeiLongJiang	GWAS-Oil and GWAS-Protein	GWAS-Oil and GWAS-Protein
16NF1363_1364	JiLinXiaoLi1Hao	G.max	Improved_cultivar	China	JiLin	GWAS-Oil and GWAS-Protein	GWAS-Oil and GWAS-Protein
16NF1365_1366	HuangDaLi	G.max	Landrace	China	JiLin	GWAS-Oil and G(T)WAS-Protein	G(T)WAS-Oil and GWAS-Protein
16NF1367_1368	QingMoShiDou	G.max	Landrace	China	JiLin	GWAS-Oil and GWAS-Protein	GWAS-Oil and GWAS-Protein
16NF1373_1374	AQiManCangJin	G.max	Landrace	China	NeiMengGu	G(T)WAS-Oil and G(T)WAS-Protein	G(T)WAS-Oil and G(T)WAS-Protein
16NF1377_1378	LinXiQingZhaDou	G.max	Landrace	China	NeiMengGu	GWAS-Oil and GWAS-Protein	GWAS-Oil and GWAS-Protein
16NF1379_1380	KeQiXiaoLiHeiDou	G.max	Landrace	China	NeiMengGu	GWAS-Protein	GWAS-Oil and GWAS-Protein
16NF1381_1382	MoShiDou	G.max	Landrace	China	NeiMengGu	G(T)WAS-Oil and G(T)WAS-Protein	G(T)WAS-Oil and G(T)WAS-Protein
16NF1383_1384	HeiNong37	G.max	Improved_cultivar	China	HeiLongJiang	GWAS-Oil and GWAS-Protein	GWAS-Oil and GWAS-Protein
16NF1385_1386	HeiNong39	G.max	Improved_cultivar	China	HeiLongJiang	GWAS-Oil and GWAS-Protein	GWAS-Oil and GWAS-Protein
16NF1387_1388	HeiSheng101	G.max	Improved_cultivar	China	HeiLongJiang	G(T)WAS-Oil and GWAS-Protein	GWAS-Oil and GWAS-Protein
16NF1389_1390	DongNong42	G.max	Improved_cultivar	China	HeiLongJiang	GWAS-Oil and G(T)WAS-Protein	G(T)WAS-Oil and G(T)WAS-Protein
16NF1397_1398	KenNong4Hao	G.max	Improved_cultivar	China	HeiLongJiang	GWAS-Oil and GWAS-Protein	GWAS-Oil and GWAS-Protein
16NF1399_1400	HeFeng35	G.max	Improved_cultivar	China	HeiLongJiang	GWAS-Protein	GWAS-Oil and GWAS-Protein
16NF1403_1404	HeiHe10Hao	G.max	Improved_cultivar	China	HeiLongJiang	GWAS-Protein	GWAS-Oil and GWAS-Protein
16NF1407	HeiHe12	G.max	Improved_cultivar	China	HeiLongJiang	GWAS-Oil and GWAS-Protein	GWAS-Oil and GWAS-Protein
16NF1409	HeiHe13	G.max	Improved_cultivar	China	HeiLongJiang	G(T)WAS-Oil and G(T)WAS-Protein	G(T)WAS-Oil and GWAS-Protein
16NF1413_1414	HeiHe15	G.max	Improved_cultivar	China	HeiLongJiang	GWAS-Oil and GWAS-Protein	GWAS-Oil and GWAS-Protein
16NF1421_1422	JiLin36	G.max	Improved_cultivar	China	JiLin	GWAS-Oil and GWAS-Protein	GWAS-Oil and GWAS-Protein
16NF1423_1424	JiuNong21	G.max	Improved_cultivar	China	JiLin	GWAS-Oil and GWAS-Protein	GWAS-Oil and GWAS-Protein
16NF1441_1442	Wei J127	G.max	Improved_cultivar	China	ShanDong	GWAS-Oil and GWAS-Protein	GWAS-Oil and GWAS-Protein
16NF1443_1444	Zheng92116	G.max	Improved_cultivar	China	HeNan	G(T)WAS-Oil and G(T)WAS-Protein	G(T)WAS-Oil and G(T)WAS-Protein
16NF1451_1452	HeFeng40	G.max	Improved_cultivar	China	HeiLongJiang	G(T)WAS-Oil and G(T)WAS-Protein	G(T)WAS-Oil and G(T)WAS-Protein
16NF1453	HeFeng41	G.max	Improved_cultivar	China	HeiLongJiang	G(T)WAS-Oil and G(T)WAS-Protein	G(T)WAS-Oil and G(T)WAS-Protein
16NF1455_1456	HeFeng42	G.max	Improved_cultivar	China	HeiLongJiang	GWAS-Protein	GWAS-Oil and GWAS-Protein
16NF1457	HeFeng47	G.max	Improved_cultivar	China	HeiLongJiang	GWAS-Oil and GWAS-Protein	GWAS-Oil and GWAS-Protein
16NF1471	HeiHe26	G.max	Improved_cultivar	China	HeiLongJiang	GWAS-Oil and GWAS-Protein	GWAS-Oil and GWAS-Protein
16NF1477_1478	HeiHe30	G.max	Improved_cultivar	China	HeiLongJiang	G(T)WAS-Oil and G(T)WAS-Protein	G(T)WAS-Oil and GWAS-Protein
16NF1479	HeiHe31	G.max	Improved_cultivar	China	HeiLongJiang	GWAS-Oil and GWAS-Protein	GWAS-Oil and GWAS-Protein
16NF1481	HeiNong43	G.max	Improved_cultivar	China	HeiLongJiang	GWAS-Oil and G(T)WAS-Protein	G(T)WAS-Oil and G(T)WAS-Protein
16NF1483_1484	HongFeng11	G.max	Improved_cultivar	China	HeiLongJiang	G(T)WAS-Protein	G(T)WAS-Oil and G(T)WAS-Protein
16NF1485_1486	BeiJiang1Hao	G.max	Improved_cultivar	China	HeiLongJiang	G(T)WAS-Oil and G(T)WAS-Protein	G(T)WAS-Oil and GWAS-Protein
16NF1489_1490	KenNong18	G.max	Improved_cultivar	China	HeiLongJiang	GWAS-Oil and GWAS-Protein	GWAS-Oil and GWAS-Protein
16NF149_150	Suwon123	G.max	Improved_cultivar	South_Korea	NA	G(T)WAS-Oil and G(T)WAS-Protein	G(T)WAS-Oil and G(T)WAS-Protein
16NF1491_1492	SuiNong20	G.max	Improved_cultivar	China	HeiLongJiang	GWAS-Oil and GWAS-Protein	GWAS-Oil and GWAS-Protein
16NF1493_1494	JiLin30	G.max	Improved_cultivar	China	JiLin	GWAS-Oil and GWAS-Protein	GWAS-Oil and GWAS-Protein
16NF1495_1496	JiYu48	G.max	Improved_cultivar	China	JiLin	GWAS-Oil and GWAS-Protein	GWAS-Oil and GWAS-Protein
16NF1497_1498	JiYu67	G.max	Improved_cultivar	China	JiLin	GWAS-Oil and GWAS-Protein	GWAS-Oil and GWAS-Protein
16NF1503_1504	LiaoDou11	G.max	Improved_cultivar	China	LiaoNing	GWAS-Oil and GWAS-Protein	GWAS-Oil and GWAS-Protein
16NF1505_1506	LiaoDou16	G.max	Improved_cultivar	China	LiaoNing	GWAS-Oil and GWAS-Protein	GWAS-Oil and GWAS-Protein
16NF1507_1508	TieFeng30	G.max	Improved_cultivar	China	LiaoNing	GWAS-Oil and GWAS-Protein	GWAS-Oil and GWAS-Protein
16NF1509_1510	MengDou12	G.max	Improved_cultivar	China	NeiMengGu	GWAS-Oil and GWAS-Protein	GWAS-Oil and GWAS-Protein
16NF151_152	JTN5303	G.max	Improved_cultivar	United_States	NA	GWAS-Oil	NA
16NF1513_1514	HeiHe34	G.max	Improved_cultivar	China	HeiLongJiang	GWAS-Oil and GWAS-Protein	GWAS-Oil and GWAS-Protein
16NF1515_1516	HeiHe35	G.max	Improved_cultivar	China	HeiLongJiang	GWAS-Protein	GWAS-Oil and GWAS-Protein
16NF1517_1518	HeiHe37	G.max	Improved_cultivar	China	HeiLongJiang	GWAS-Protein	GWAS-Oil and GWAS-Protein
16NF1519_1520	HeiHe38	G.max	Improved_cultivar	China	HeiLongJiang	G(T)WAS-Oil and G(T)WAS-Protein	G(T)WAS-Oil and GWAS-Protein
16NF1521_1522	HeiHe39	G.max	Improved_cultivar	China	HeiLongJiang	GWAS-Oil and GWAS-Protein	GWAS-Oil and GWAS-Protein
16NF1523_1524	HeiHe40	G.max	Improved_cultivar	China	HeiLongJiang	GWAS-Oil and GWAS-Protein	GWAS-Oil and GWAS-Protein
16NF1525_1526	HeiHe41	G.max	Improved_cultivar	China	HeiLongJiang	GWAS-Protein	GWAS-Oil and GWAS-Protein
16NF1527_1528	HeiHe42	G.max	Improved_cultivar	China	HeiLongJiang	GWAS-Protein	GWAS-Oil and GWAS-Protein
16NF153_154	Epps	G.max	Improved_cultivar	United_States	Mississippi	GWAS-Oil and GWAS-Protein	GWAS-Protein
16NF1531_1532	HeiHe50	G.max	Improved_cultivar	China	HeiLongJiang	G(T)WAS-Protein	G(T)WAS-Oil and GWAS-Protein
16NF1533_1534	BeiFeng9Hao	G.max	Improved_cultivar	China	HeiLongJiang	GWAS-Oil and GWAS-Protein	GWAS-Oil and GWAS-Protein
16NF1535_1536	HuaJiang4Hao	G.max	Improved_cultivar	China	HeiLongJiang	GWAS-Oil and GWAS-Protein	GWAS-Oil and GWAS-Protein
16NF1537_1538	KenFeng13	G.max	Improved_cultivar	China	HeiLongJiang	GWAS-Oil and GWAS-Protein	GWAS-Oil and GWAS-Protein
16NF1539_1540	KenFeng16	G.max	Improved_cultivar	China	HeiLongJiang	G(T)WAS-Oil and G(T)WAS-Protein	G(T)WAS-Oil and G(T)WAS-Protein
16NF1541_1542	KenFeng17	G.max	Improved_cultivar	China	HeiLongJiang	GWAS-Oil and GWAS-Protein	GWAS-Oil and GWAS-Protein
16NF1543_1544	KenFeng22	G.max	Improved_cultivar	China	HeiLongJiang	GWAS-Oil and G(T)WAS-Protein	G(T)WAS-Oil and G(T)WAS-Protein
16NF1545_1546	BeiDou5Hao	G.max	Improved_cultivar	China	HeiLongJiang	GWAS-Oil and GWAS-Protein	GWAS-Oil and GWAS-Protein
16NF1547_1548	HeFeng50	G.max	Improved_cultivar	China	HeiLongJiang	GWAS-Oil and GWAS-Protein	GWAS-Oil and GWAS-Protein
16NF1549_1550	HeFeng52	G.max	Improved_cultivar	China	HeiLongJiang	GWAS-Oil and GWAS-Protein	GWAS-Oil and GWAS-Protein
16NF155_156	PN9394	G.max	Improved_cultivar	United_States	NA	GWAS-Oil and GWAS-Protein	GWAS-Oil and GWAS-Protein
16NF1551_1552	HeFeng55	G.max	Improved_cultivar	China	HeiLongJiang	G(T)WAS-Oil and G(T)WAS-Protein	G(T)WAS-Oil and GWAS-Protein
16NF1553_1554	SuiNong26	G.max	Improved_cultivar	China	HeiLongJiang	GWAS-Protein	GWAS-Oil and GWAS-Protein
16NF1555_1556	SuiNong28	G.max	Improved_cultivar	China	HeiLongJiang	GWAS-Oil and GWAS-Protein	GWAS-Protein
16NF1557_1558	HeiNong47	G.max	Improved_cultivar	China	HeiLongJiang	GWAS-Oil and GWAS-Protein	GWAS-Oil and GWAS-Protein
16NF1559_1560	HeiNong48	G.max	Improved_cultivar	China	HeiLongJiang	GWAS-Oil and GWAS-Protein	GWAS-Oil and GWAS-Protein
16NF1561_1562	DongNong50	G.max	Improved_cultivar	China	HeiLongJiang	GWAS-Oil and G(T)WAS-Protein	G(T)WAS-Oil and G(T)WAS-Protein
16NF1563_1564	JiNong22	G.max	Improved_cultivar	China	JiLin	GWAS-Oil and GWAS-Protein	GWAS-Oil and GWAS-Protein
16NF1567_1568	TieFeng29	G.max	Improved_cultivar	China	LiaoNing	GWAS-Oil and GWAS-Protein	GWAS-Oil and GWAS-Protein
16NF1569_1570	JinDou36	G.max	Improved_cultivar	China	LiaoNing	GWAS-Oil and GWAS-Protein	GWAS-Oil and GWAS-Protein
16NF157_158	HP202	G.max	Improved_cultivar	United_States	Iowa	GWAS-Oil and GWAS-Protein	GWAS-Oil and GWAS-Protein
16NF1571_1572	MengDou14	G.max	Improved_cultivar	China	NeiMengGu	G(T)WAS-Oil and GWAS-Protein	GWAS-Oil and G(T)WAS-Protein
16NF1575_1576	JiangMoDou1Hao	G.max	Improved_cultivar	China	HeiLongJiang	GWAS-Oil and GWAS-Protein	GWAS-Oil and GWAS-Protein
16NF1577_1578	DongNong42A	G.max	Improved_cultivar	China	HeiLongJiang	GWAS-Oil and GWAS-Protein	GWAS-Oil and GWAS-Protein
16NF1579_1580	DongNong42C	G.max	Improved_cultivar	China	HeiLongJiang	GWAS-Oil and GWAS-Protein	GWAS-Oil and GWAS-Protein
16NF1581_1582	DongNong42E	G.max	Improved_cultivar	China	HeiLongJiang	GWAS-Oil and GWAS-Protein	GWAS-Oil and GWAS-Protein
16NF1583_1584	HeiHe49	G.max	Improved_cultivar	China	HeiLongJiang	GWAS-Oil and GWAS-Protein	GWAS-Oil and GWAS-Protein
16NF1585_1586	HeiHe44	G.max	Improved_cultivar	China	HeiLongJiang	GWAS-Oil and GWAS-Protein	GWAS-Oil and GWAS-Protein
16NF1587_1588	HeiHe33	G.max	Improved_cultivar	China	HeiLongJiang	GWAS-Oil and GWAS-Protein	GWAS-Oil and GWAS-Protein
16NF1589_1590	HeiHe51hao	G.max	Improved_cultivar	China	HeiLongJiang	GWAS-Oil and G(T)WAS-Protein	G(T)WAS-Oil and G(T)WAS-Protein
16NF159_160	Cordell	G.max	Improved_cultivar	United_States	Mississippi	GWAS-Oil and GWAS-Protein	GWAS-Protein
16NF1591_1592	HeiHe43	G.max	Improved_cultivar	China	HeiLongJiang	G(T)WAS-Oil and GWAS-Protein	G(T)WAS-Oil and G(T)WAS-Protein
16NF1593_1594	HeiHe18	G.max	Improved_cultivar	China	HeiLongJiang	GWAS-Protein	GWAS-Oil and GWAS-Protein
16NF1597_1598	HeiKe60Hao	G.max	Improved_cultivar	China	HeiLongJiang	GWAS-Oil and GWAS-Protein	GWAS-Oil and GWAS-Protein
16NF1599_1600	LiaoDou26	G.max	Improved_cultivar	China	LiaoNing	GWAS-Oil and GWAS-Protein	GWAS-Oil and GWAS-Protein
16NF1601_1602	LiaoXiaoLiDou2Hao	G.max	Improved_cultivar	China	LiaoNing	GWAS-Oil and GWAS-Protein	GWAS-Oil and GWAS-Protein
16NF1603_1604	LiaoDou24	G.max	Improved_cultivar	China	LiaoNing	GWAS-Oil and GWAS-Protein	GWAS-Oil and GWAS-Protein
16NF1605_1606	LiaoDou32	G.max	Improved_cultivar	China	LiaoNing	GWAS-Oil and GWAS-Protein	GWAS-Oil and GWAS-Protein
16NF1607_1608	LiaoDou37	G.max	Improved_cultivar	China	LiaoNing	GWAS-Oil and GWAS-Protein	GWAS-Oil and GWAS-Protein
16NF1609_1610	Liao08Q104	G.max	Improved_cultivar	China	LiaoNing	GWAS-Oil and GWAS-Protein	GWAS-Oil and GWAS-Protein
16NF161_162	Walters	G.max	Improved_cultivar	United_States	Arkansas	G(T)WAS-Oil and G(T)WAS-Protein	GWAS-Protein
16NF1611_1612	Liao10Q015	G.max	Improved_cultivar	China	LiaoNing	GWAS-Oil and GWAS-Protein	GWAS-Oil and GWAS-Protein
16NF1613_1614	Liao0913	G.max	Improved_cultivar	China	LiaoNing	GWAS-Oil and GWAS-Protein	GWAS-Oil and GWAS-Protein
16NF1615_1616	Liao08012	G.max	Improved_cultivar	China	LiaoNing	GWAS-Oil and GWAS-Protein	GWAS-Oil and GWAS-Protein
16NF1617_1618	Liao08024	G.max	Improved_cultivar	China	LiaoNing	GWAS-Oil and GWAS-Protein	GWAS-Oil and GWAS-Protein
16NF1621_1622	LongPin12-328	G.max	Improved_cultivar	China	HeiLongJiang	GWAS-Oil and G(T)WAS-Protein	G(T)WAS-Oil and G(T)WAS-Protein
16NF1623_1624	LongPin13-369	G.max	Improved_cultivar	China	HeiLongJiang	GWAS-Oil and GWAS-Protein	GWAS-Oil and GWAS-Protein
16NF1625_1626	LongPin10-217	G.max	Improved_cultivar	China	HeiLongJiang	GWAS-Protein	GWAS-Oil and GWAS-Protein
16NF1627_1628	JiYu105	G.max	Improved_cultivar	China	JiLin	GWAS-Oil and GWAS-Protein	GWAS-Oil and GWAS-Protein
16NF1629_1630	JiYu108	G.max	Improved_cultivar	China	JiLin	G(T)WAS-Oil and G(T)WAS-Protein	G(T)WAS-Oil and G(T)WAS-Protein
16NF1631_1632	JiYu109	G.max	Improved_cultivar	China	JiLin	GWAS-Protein	GWAS-Oil and GWAS-Protein
16NF1633_1634	JiYu101	G.max	Improved_cultivar	China	JiLin	GWAS-Oil and GWAS-Protein	GWAS-Oil and GWAS-Protein
16NF1637_1638	JiLinXiaoLi7Hao	G.max	Improved_cultivar	China	JiLin	GWAS-Oil and GWAS-Protein	GWAS-Oil and GWAS-Protein
16NF1641_1642	JiYu404	G.max	Improved_cultivar	China	JiLin	GWAS-Oil and GWAS-Protein	GWAS-Oil and GWAS-Protein
16NF1643_1644	JiYu406	G.max	Improved_cultivar	China	JiLin	GWAS-Oil and GWAS-Protein	GWAS-Oil and GWAS-Protein
16NF1645_1646	JiYu302	G.max	Improved_cultivar	China	JiLin	GWAS-Oil and GWAS-Protein	GWAS-Oil and GWAS-Protein
16NF1647_1648	JiYu204	G.max	Improved_cultivar	China	JiLin	GWAS-Oil and GWAS-Protein	GWAS-Oil and GWAS-Protein
16NF1655_1656	JiMiDou2Hao	G.max	Improved_cultivar	China	JiLin	GWAS-Oil and GWAS-Protein	GWAS-Oil and GWAS-Protein
16NF1657_1658	JiMiDou3Hao	G.max	Improved_cultivar	China	JiLin	GWAS-Oil and GWAS-Protein	GWAS-Oil and GWAS-Protein
16NF1659_1660	Ke11-1669	G.max	Improved_cultivar	China	HeiLongJiang	GWAS-Oil and GWAS-Protein	G(T)WAS-Oil and G(T)WAS-Protein
16NF1661_1662	Ke'c14-732	G.max	Improved_cultivar	China	HeiLongJiang	GWAS-Protein	GWAS-Oil and GWAS-Protein
16NF1663_1664	Ke09-95	G.max	Improved_cultivar	China	HeiLongJiang	G(T)WAS-Oil and G(T)WAS-Protein	G(T)WAS-Oil and GWAS-Protein
16NF169_170	Mack	G.max	Improved_cultivar	United_States	NA	GWAS-Oil and GWAS-Protein	GWAS-Protein
16NF17_18	Fiskeby 1040-4-2	G.max	Improved_cultivar	Sweden	Ostergotland	GWAS-Oil and GWAS-Protein	GWAS-Oil and GWAS-Protein
16NF1707_1708	DongSheng7Hao	G.max	Improved_cultivar	China	HeiLongJiang	GWAS-Oil and GWAS-Protein	GWAS-Oil and GWAS-Protein
16NF1709_1710	DongSheng1Hao	G.max	Improved_cultivar	China	HeiLongJiang	GWAS-Oil and GWAS-Protein	GWAS-Oil and GWAS-Protein
16NF171_172	PI189866	G.max	Landrace	NA	NA	GWAS-Oil and GWAS-Protein	GWAS-Oil and GWAS-Protein
16NF1711_1712	ZhongKeMaoDou2Hao	G.max	Improved_cultivar	China	HeiLongJiang	GWAS-Oil and GWAS-Protein	GWAS-Oil and GWAS-Protein
16NF1713_1714	BanBenZaoSheng	G.max	Improved_cultivar	Japan	NA	GWAS-Oil and GWAS-Protein	G(T)WAS-Oil and G(T)WAS-Protein
16NF1717_1718	DongDa2Hao	G.max	Improved_cultivar	China	HeiLongJiang	GWAS-Oil and GWAS-Protein	GWAS-Oil and GWAS-Protein
16NF1721_1722	Toyomosume	G.max	Improved_cultivar	Japan	NA	G(T)WAS-Oil and G(T)WAS-Protein	G(T)WAS-Oil and G(T)WAS-Protein
16NF1723_1724	Kariyutaka	G.max	Improved_cultivar	Japan	Hokkaido	GWAS-Oil and GWAS-Protein	GWAS-Oil and GWAS-Protein
16NF1727_1728	YanJi	G.max	Improved_cultivar	Japan	NA	GWAS-Oil and G(T)WAS-Protein	G(T)WAS-Oil and G(T)WAS-Protein
16NF1729_1730	JiLinCaiLiXiang	G.max	Landrace	China	JiLin	GWAS-Oil and G(T)WAS-Protein	G(T)WAS-Oil and G(T)WAS-Protein
16NF173_174	Asgrow A 1939	G.max	Improved_cultivar	United_States	NA	GWAS-Oil and GWAS-Protein	GWAS-Oil and GWAS-Protein
16NF1731_1732	ChangNong16	G.max	Improved_cultivar	China	JiLin	G(T)WAS-Oil and G(T)WAS-Protein	GWAS-Oil and GWAS-Protein
16NF1749_1750	KeShan1Hao	G.max	Improved_cultivar	China	HeiLongJiang	G(T)WAS-Oil and GWAS-Protein	G(T)WAS-Oil and G(T)WAS-Protein
16NF1751_1752	JiYu72	G.max	Improved_cultivar	China	JiLin	GWAS-Oil and GWAS-Protein	GWAS-Oil and GWAS-Protein
16NF1753_1754	TieFeng31	G.max	Improved_cultivar	China	LiaoNing	GWAS-Oil and GWAS-Protein	G(T)WAS-Oil and G(T)WAS-Protein
16NF1755_1756	LvBaoZhu	G.max	Improved_cultivar	China	JiangSu	GWAS-Oil and GWAS-Protein	GWAS-Protein
16NF1757_1758	HeJiao02-69	G.max	Improved_cultivar	China	HeiLongJiang	GWAS-Oil and GWAS-Protein	GWAS-Oil and GWAS-Protein
16NF1761_1762	HeiDou1	G.max	Landrace	China	NeiMengGu	GWAS-Protein	GWAS-Oil and GWAS-Protein
16NF1767_1768	MiYunHeiDou	G.max	Landrace	China	BeiJing	GWAS-Protein	GWAS-Oil and GWAS-Protein
16NF1769_1770	ShunYiHeiDou	G.max	Landrace	China	BeiJing	GWAS-Protein	GWAS-Oil and GWAS-Protein
16NF177_178	POLUKULTURNAYA-1	G.max	Improved_cultivar	Russia	NA	GWAS-Oil and GWAS-Protein	GWAS-Oil and GWAS-Protein
16NF1771_1772	DaXingHeiDou	G.max	Landrace	China	BeiJing	GWAS-Protein	GWAS-Oil and GWAS-Protein
16NF1779_1780	MaoHuangDou	G.max	Landrace	China	HeBei	GWAS-Protein	GWAS-Oil and GWAS-Protein
16NF1781_1782	BaoDingHuangDou	G.max	Landrace	China	HeBei	GWAS-Oil and GWAS-Protein	GWAS-Oil and GWAS-Protein
16NF1783_1784	JiZaoHuang1	G.max	Landrace	China	HeBei	GWAS-Oil and GWAS-Protein	GWAS-Oil and GWAS-Protein
16NF1785_1786	ZhuangYuanQingHeiDou	G.max	Landrace	China	HeBei	GWAS-Protein	GWAS-Oil and GWAS-Protein
16NF1787_1788	JinDou371	G.max	Improved_cultivar	China	ShanXi	GWAS-Oil and GWAS-Protein	GWAS-Oil and GWAS-Protein
16NF1789_1790	Tian'eDan2	G.max	Landrace	China	ShanXi	GWAS-Oil and GWAS-Protein	G(T)WAS-Oil and GWAS-Protein
16NF179_180	Conrad	G.max	Improved_cultivar	United_States	Iowa	G(T)WAS-Oil and GWAS-Protein	G(T)WAS-Oil and GWAS-Protein
16NF1791_1792	BaiPiHuangDou	G.max	Landrace	China	ShanXi	GWAS-Oil and GWAS-Protein	G(T)WAS-Oil and GWAS-Protein
16NF1801_1802	DaBaiDou1	G.max	Landrace	China	ShanXi	GWAS-Oil and GWAS-Protein	GWAS-Oil and GWAS-Protein
16NF1805_1806	ChangBaiDou	G.max	Landrace	China	ShanXi	GWAS-Oil and GWAS-Protein	GWAS-Oil and GWAS-Protein
16NF181_182	Narow	G.max	Improved_cultivar	United_States	Arkansas	GWAS-Oil and GWAS-Protein	GWAS-Protein
16NF1811_1812	LvDaDou1	G.max	Landrace	China	ShanXi	G(T)WAS-Oil and G(T)WAS-Protein	G(T)WAS-Oil and G(T)WAS-Protein
16NF1815_1816	XiaoHeiDou12	G.max	Landrace	China	ShanXi	GWAS-Protein	GWAS-Protein
16NF1817_1818	XiaoHeiDou27	G.max	Landrace	China	ShanXi	GWAS-Protein	GWAS-Oil and GWAS-Protein
16NF1823_1824	HeiDou10	G.max	Landrace	China	ShanXi	GWAS-Protein	GWAS-Oil and GWAS-Protein
16NF1825_1826	HeiDou19	G.max	Landrace	China	ShanXi	GWAS-Protein	GWAS-Oil and GWAS-Protein
16NF1827_1828	ChiBuLiuHeiDou	G.max	Landrace	China	ShanXi	G(T)WAS-Protein	G(T)WAS-Oil and G(T)WAS-Protein
16NF183_184	Japan Ⅰ	G.max	Improved_cultivar	Japan	NA	GWAS-Oil and GWAS-Protein	GWAS-Oil and GWAS-Protein
16NF1831_1832	ChuanManHeiDou	G.max	Landrace	China	ShanXi	GWAS-Protein	GWAS-Protein
16NF1849_1850	HeiDou11	G.max	Landrace	China	ShanXi	GWAS-Protein	GWAS-Protein
16NF185_186	ブロ－バ	G.max	Improved_cultivar	Japan	NA	GWAS-Oil and GWAS-Protein	GWAS-Oil and GWAS-Protein
16NF1853_1854	XiaoHeiDou13	G.max	Landrace	China	ShanXi	GWAS-Protein	GWAS-Oil and GWAS-Protein
16NF1859_1860	XiaHeiDou1	G.max	Landrace	China	ShanXi	GWAS-Protein	GWAS-Oil and GWAS-Protein
16NF1861_1862	XiaoHeiDou2	G.max	Landrace	China	ShanXi	GWAS-Protein	GWAS-Oil and GWAS-Protein
16NF1867_1868	XiaoKeHei	G.max	Landrace	China	ShanXi	GWAS-Protein	GWAS-Protein
16NF1869_1870	XiaoHeiDou3	G.max	Landrace	China	ShanXi	GWAS-Protein	GWAS-Oil and GWAS-Protein
16NF187_188	Camp	G.max	Improved_cultivar	United_States	Virginia	G(T)WAS-Oil and G(T)WAS-Protein	and G(T)WAS-Protein
16NF1871_1872	XiaoHeiDou4	G.max	Landrace	China	ShanXi	G(T)WAS-Protein	G(T)WAS-Oil and G(T)WAS-Protein
16NF1873_1874	XiaoHeiDou14	G.max	Landrace	China	ShanXi	GWAS-Protein	GWAS-Oil and GWAS-Protein
16NF1875_1876	TuHeiDou	G.max	Landrace	China	ShanXi	GWAS-Protein	GWAS-Oil and GWAS-Protein
16NF1877_1878	YuanHeiDou2	G.max	Landrace	China	ShanXi	G(T)WAS-Protein	G(T)WAS-Oil and G(T)WAS-Protein
16NF1879_1880	HongHeiDou	G.max	Landrace	China	ShanXi	GWAS-Oil and GWAS-Protein	GWAS-Oil and GWAS-Protein
16NF1881_1882	HongDaDou	G.max	Landrace	China	ShanXi	GWAS-Oil and GWAS-Protein	GWAS-Oil and GWAS-Protein
16NF1883_1884	MaiZiDou	G.max	Landrace	China	ShanXi	GWAS-Oil and GWAS-Protein	GWAS-Oil and GWAS-Protein
16NF1885_1886	HongXiaoDou	G.max	Landrace	China	ShanXi	GWAS-Oil and GWAS-Protein	GWAS-Oil and GWAS-Protein
16NF19_20	KPS292(AGS292）	G.max	Improved_cultivar	Japan	NA	GWAS-Oil and GWAS-Protein	GWAS-Oil and GWAS-Protein
16NF1905_1906	YouBian30	G.max	Improved_cultivar	China	BeiJing	G(T)WAS-Oil and G(T)WAS-Protein	G(T)WAS-Oil and G(T)WAS-Protein
16NF1909_1910	TongXianHuangDou	G.max	Landrace	China	BeiJing	G(T)WAS-Oil and G(T)WAS-Protein	G(T)WAS-Oil and G(T)WAS-Protein
16NF191_192	Suwon 193	G.max	Improved_cultivar	South_Korea	NA	G(T)WAS-Oil and G(T)WAS-Protein	G(T)WAS-Oil and G(T)WAS-Protein
16NF1915_1916	FangShanHeiDou-1	G.max	Landrace	China	BeiJing	GWAS-Protein	GWAS-Oil and GWAS-Protein
16NF1917_1918	YanQingChaDou	G.max	Landrace	China	BeiJing	GWAS-Oil and GWAS-Protein	GWAS-Oil and GWAS-Protein
16NF1921_1922	DuJiaQiaoHuangDou	G.max	Landrace	China	NingXia	GWAS-Oil and GWAS-Protein	GWAS-Oil and GWAS-Protein
16NF1923_1924	LaoHuHeiDou	G.max	Landrace	China	NingXia	GWAS-Protein	GWAS-Oil and G(T)WAS-Protein
16NF1925_1926	XiHeHeiDou	G.max	Landrace	China	NingXia	GWAS-Oil and GWAS-Protein	GWAS-Protein
16NF1927_1928	LouTianWaZiHeiDou	G.max	Landrace	China	NingXia	GWAS-Protein	GWAS-Oil and G(T)WAS-Protein
16NF1929_1930	NiDingHuaMeiDou	G.max	Landrace	China	NingXia	G(T)WAS-Oil and G(T)WAS-Protein	G(T)WAS-Oil and G(T)WAS-Protein
16NF193_194	M044-1	G.max	Improved_cultivar	NA	NA	G(T)WAS-Oil and G(T)WAS-Protein	and G(T)WAS-Protein
16NF1935_1936	HuangDou2	G.max	Landrace	China	XinJiang	GWAS-Oil and GWAS-Protein	GWAS-Oil and GWAS-Protein
16NF1941_1942	GuanJiaWuDaJinYuan	G.max	Landrace	China	HeBei	GWAS-Oil and GWAS-Protein	GWAS-Oil and GWAS-Protein
16NF1945_1946	XinHuaXiaoJinYuan	G.max	Landrace	China	HeBei	GWAS-Oil and GWAS-Protein	GWAS-Oil and GWAS-Protein
16NF1947	YangTianXiaoHuangDou	G.max	Landrace	China	HeBei	G(T)WAS-Oil and G(T)WAS-Protein	G(T)WAS-Oil and G(T)WAS-Protein
16NF1949_1950	XiaoZhangDaHuangDou	G.max	Landrace	China	HeBei	GWAS-Oil and GWAS-Protein	GWAS-Oil and GWAS-Protein
16NF1951_1952	YiWoHouHuangDou	G.max	Landrace	China	HeBei	GWAS-Oil and GWAS-Protein	GWAS-Oil and GWAS-Protein
16NF1955_1956	DuShiDaQingDou	G.max	Landrace	China	HeBei	GWAS-Oil and GWAS-Protein	GWAS-Oil and GWAS-Protein
16NF1957_1958	DaQingPiHuangDou	G.max	Landrace	China	HeBei	G(T)WAS-Oil and G(T)WAS-Protein	G(T)WAS-Oil and G(T)WAS-Protein
16NF1959	ChiChengLvHuangDou	G.max	Landrace	China	HeBei	G(T)WAS-Oil and G(T)WAS-Protein	G(T)WAS-Oil and G(T)WAS-Protein
16NF1961_1962	DaTunXiaoHeiDou1	G.max	Landrace	China	HeBei	GWAS-Protein	GWAS-Oil and GWAS-Protein
16NF1963_1964	DaTunXiaoHeiDou2	G.max	Landrace	China	HeBei	GWAS-Protein	G(T)WAS-Oil and G(T)WAS-Protein
16NF1967_1968	XuZhuangDaHeiDou1	G.max	Landrace	China	HeBei	GWAS-Protein	GWAS-Oil and GWAS-Protein
16NF1977_1978	ZhangYingDaHeiDou	G.max	Landrace	China	HeBei	GWAS-Protein	GWAS-Oil and GWAS-Protein
16NF2001_2002	DaHuangDou<1>	G.max	Landrace	China	ShanXi	GWAS-Oil and GWAS-Protein	GWAS-Oil and GWAS-Protein
16NF2007_2008	XiaoBaiHeiDou2	G.max	Landrace	China	ShanXi	G(T)WAS-Oil and G(T)WAS-Protein	G(T)WAS-Oil and G(T)WAS-Protein
16NF2009_2010	DaHuangDou3	G.max	Landrace	China	ShanXi	GWAS-Oil and GWAS-Protein	GWAS-Oil and GWAS-Protein
16NF2013_2014	LiuShiRiBaiDou	G.max	Landrace	China	ShanXi	G(T)WAS-Oil and G(T)WAS-Protein	G(T)WAS-Oil and G(T)WAS-Protein
16NF2017_2018	BaiDou	G.max	Landrace	China	ShanXi	G(T)WAS-Oil and G(T)WAS-Protein	G(T)WAS-Oil and G(T)WAS-Protein
16NF2023_2024	LvSeDou	G.max	Landrace	China	ShanXi	GWAS-Oil and GWAS-Protein	GWAS-Oil and GWAS-Protein
16NF2025_2026	XiaoLvQingDou	G.max	Landrace	China	ShanXi	GWAS-Oil and GWAS-Protein	GWAS-Oil and GWAS-Protein
16NF2027_2028	DaQingDou2	G.max	Landrace	China	ShanXi	GWAS-Oil and GWAS-Protein	GWAS-Oil and GWAS-Protein
16NF2037_2038	XiaoHeiDou6	G.max	Landrace	China	ShanXi	GWAS-Protein	GWAS-Oil and GWAS-Protein
16NF2039_2040	LuoYeHeiDou	G.max	Landrace	China	ShanXi	GWAS-Protein	GWAS-Oil and GWAS-Protein
16NF2047_2048	HeiGunDou1	G.max	Landrace	China	ShanXi	GWAS-Protein	GWAS-Oil and GWAS-Protein
16NF2051_2052	HeiDou16	G.max	Landrace	China	ShanXi	GWAS-Protein	GWAS-Oil and GWAS-Protein
16NF2061_2062	XiaoHeiDou7	G.max	Landrace	China	ShanXi	GWAS-Protein	GWAS-Oil and GWAS-Protein
16NF207_208	Century	G.max	Improved_cultivar	United_States	Indiana	G(T)WAS-Oil and GWAS-Protein	GWAS-Oil and GWAS-Protein
16NF2085_2086	DaKeHeiDou	G.max	Landrace	China	ShanXi	G(T)WAS-Protein	GWAS-Oil and G(T)WAS-Protein
16NF209_210	Amcor 89	G.max	Improved_cultivar	United_States	Ohio	G(T)WAS-Oil and GWAS-Protein	GWAS-Protein
16NF2093_2094	HongMeiDou<2>	G.max	Landrace	China	ShanXi	GWAS-Oil and GWAS-Protein	GWAS-Oil and GWAS-Protein
16NF2095_2096	HongMeiDou	G.max	Landrace	China	ShanXi	GWAS-Oil and GWAS-Protein	GWAS-Oil and GWAS-Protein
16NF2099_2100	TuHuangXiaoDou	G.max	Landrace	China	ShanXi	GWAS-Oil and GWAS-Protein	GWAS-Oil and GWAS-Protein
16NF21_22	G.maxN136	G.max	Improved_cultivar	Russia	NA	GWAS-Protein	GWAS-Oil and GWAS-Protein
16NF2103_2104	HuangHeiDou	G.max	Landrace	China	ShanXi	GWAS-Oil and GWAS-Protein	GWAS-Oil and GWAS-Protein
16NF2107_2108	NiuYanJing	G.max	Landrace	China	ShanXi	G(T)WAS-Protein	G(T)WAS-Oil and GWAS-Protein
16NF2109_2110	BaoGongDou	G.max	Landrace	China	ShanXi	GWAS-Protein	GWAS-Oil and GWAS-Protein
16NF211_212	PI196160	G.max	Landrace	Japan	NA	GWAS-Oil and GWAS-Protein	GWAS-Oil and G(T)WAS-Protein
16NF2111_2112	JingSiDou	G.max	Landrace	China	ShanXi	GWAS-Oil and GWAS-Protein	GWAS-Oil and GWAS-Protein
16NF2113_2114	QingDou1	G.max	Landrace	China	ShanXi	GWAS-Oil and GWAS-Protein	GWAS-Oil and G(T)WAS-Protein
16NF2115_2116	CanSiDou2	G.max	Landrace	China	ShanXi	GWAS-Oil and GWAS-Protein	GWAS-Oil and GWAS-Protein
16NF2117_2118	GuiLianBaiDou	G.max	Landrace	China	ShanXi	GWAS-Oil and GWAS-Protein	GWAS-Protein
16NF2119_2120	HuangDou3	G.max	Landrace	China	ShaanXi	GWAS-Oil and GWAS-Protein	GWAS-Protein
16NF2121_2122	BaYueZha2	G.max	Landrace	China	ShaanXi	GWAS-Oil and GWAS-Protein	GWAS-Oil and GWAS-Protein
16NF2123_2124	ZaoShuHuangDou	G.max	Landrace	China	ShaanXi	G(T)WAS-Oil and G(T)WAS-Protein	G(T)WAS-Oil and G(T)WAS-Protein
16NF2127_2128	LaoBaiDou	G.max	Landrace	China	ShaanXi	GWAS-Oil and GWAS-Protein	GWAS-Protein
16NF2129_2130	LvDaBaiDou	G.max	Landrace	China	ShaanXi	GWAS-Oil and GWAS-Protein	GWAS-Oil and GWAS-Protein
16NF2131_2132	LvPiDaDou	G.max	Landrace	China	ShaanXi	GWAS-Oil and GWAS-Protein	GWAS-Oil and GWAS-Protein
16NF2133_2134	LvDaDou2	G.max	Landrace	China	ShaanXi	GWAS-Oil and GWAS-Protein	GWAS-Protein
16NF2135_2136	BenDiHeiDou	G.max	Landrace	China	ShaanXi	GWAS-Protein	GWAS-Oil and GWAS-Protein
16NF2139_2140	SanGuTiaoHeiDou	G.max	Landrace	China	ShaanXi	G(T)WAS-Protein	GWAS-Oil and G(T)WAS-Protein
16NF2141_2142	YuanBoHeiDou	G.max	Landrace	China	ShaanXi	GWAS-Protein	GWAS-Oil and GWAS-Protein
16NF2143_2144	XiaoHeiDou10	G.max	Landrace	China	ShaanXi	G(T)WAS-Protein	G(T)WAS-Oil and G(T)WAS-Protein
16NF2145_2146	HeiHeiDou3	G.max	Landrace	China	ShaanXi	GWAS-Protein	GWAS-Oil and GWAS-Protein
16NF2147_2148	NiuWeiBaHeiDou	G.max	Landrace	China	ShaanXi	GWAS-Protein	GWAS-Oil and GWAS-Protein
16NF2149_2150	HeiDou25	G.max	Landrace	China	ShaanXi	GWAS-Protein	GWAS-Oil and GWAS-Protein
16NF2151_2152	ZaoShuHeiDou	G.max	Landrace	China	ShaanXi	G(T)WAS-Protein	GWAS-Oil and G(T)WAS-Protein
16NF2153_2154	LaoHeiDou1	G.max	Landrace	China	ShaanXi	GWAS-Oil and GWAS-Protein	GWAS-Oil and GWAS-Protein
16NF2155_2156	HuaiDou	G.max	Landrace	China	ShaanXi	GWAS-Oil and GWAS-Protein	GWAS-Oil and GWAS-Protein
16NF2157_2158	JiangSeDou2	G.max	Landrace	China	ShaanXi	GWAS-Oil and GWAS-Protein	GWAS-Oil and GWAS-Protein
16NF2159_2160	MaiDou	G.max	Landrace	China	ShaanXi	G(T)WAS-Oil and GWAS-Protein	G(T)WAS-Oil and G(T)WAS-Protein
16NF2161_2162	LaoHeiDou2	G.max	Landrace	China	ShaanXi	GWAS-Oil and GWAS-Protein	GWAS-Oil and GWAS-Protein
16NF2169_2170	BaYueZha4	G.max	Landrace	China	GanSu	GWAS-Oil and GWAS-Protein	GWAS-Oil and GWAS-Protein
16NF2173_2174	HuangPiXiaoHuangDou	G.max	Landrace	China	GanSu	G(T)WAS-Oil and GWAS-Protein	and G(T)WAS-Protein
16NF2175_2176	HuangGunDou	G.max	Landrace	China	GanSu	G(T)WAS-Oil and G(T)WAS-Protein	and G(T)WAS-Protein
16NF2179_2180	LvHuangDou2	G.max	Landrace	China	GanSu	GWAS-Oil and GWAS-Protein	GWAS-Oil and GWAS-Protein
16NF2181_2182	HeiDou26	G.max	Landrace	China	GanSu	GWAS-Protein	GWAS-Protein
16NF2185_2186	HeiGunDou3	G.max	Landrace	China	GanSu	G(T)WAS-Oil and G(T)WAS-Protein	G(T)WAS-Oil and G(T)WAS-Protein
16NF219_220	PSB576	G.max	Improved_cultivar	Russia	NA	GWAS-Oil and G(T)WAS-Protein	and G(T)WAS-Protein
16NF2195_2196	MaHeiDou	G.max	Landrace	China	GanSu	G(T)WAS-Oil and GWAS-Protein	G(T)WAS-Oil and G(T)WAS-Protein
16NF2197_2198	HuoHuangDou	G.max	Landrace	China	GanSu	GWAS-Oil and GWAS-Protein	GWAS-Oil and GWAS-Protein
16NF2199_2200	YouHuangDou	G.max	Landrace	China	GanSu	GWAS-Oil and GWAS-Protein	G(T)WAS-Oil and G(T)WAS-Protein
16NF221_222	Manchu 2204	G.max	Improved_cultivar	United_States	NA	GWAS-Oil and GWAS-Protein	GWAS-Oil and GWAS-Protein
16NF2211_2212	LiuShiTianHuanCang2	G.max	Landrace	China	HeBei	GWAS-Oil and GWAS-Protein	GWAS-Oil and GWAS-Protein
16NF2213_2214	JinZhangZiHuangDou	G.max	Landrace	China	HeBei	GWAS-Oil and GWAS-Protein	GWAS-Oil and GWAS-Protein
16NF2215_2216	ManZhangZiXiaoLiHeiDou	G.max	Landrace	China	HeBei	GWAS-Protein	GWAS-Oil and GWAS-Protein
16NF2217_2218	XiaTaiZiMoShiDou	G.max	Landrace	China	HeBei	GWAS-Oil and GWAS-Protein	GWAS-Oil and GWAS-Protein
16NF2219_2220	NiuPiHuang	G.max	Landrace	China	HeBei	GWAS-Oil and GWAS-Protein	GWAS-Oil and GWAS-Protein
16NF2223_2224	JinDou15Hao	G.max	Improved_cultivar	China	ShanXi	G(T)WAS-Oil and G(T)WAS-Protein	G(T)WAS-Oil and G(T)WAS-Protein
16NF2225_2226	JinPin19Hao	G.max	Improved_cultivar	China	ShanXi	GWAS-Oil and GWAS-Protein	GWAS-Oil and GWAS-Protein
16NF223_224	Cloud	G.max	Improved_cultivar	United_States	NA	G(T)WAS-Protein	G(T)WAS-Oil and G(T)WAS-Protein
16NF2231_2232	JinDou19	G.max	Improved_cultivar	China	ShanXi	GWAS-Oil and GWAS-Protein	GWAS-Protein
16NF2233_2234	FenDou31Hao	G.max	Improved_cultivar	China	ShanXi	G(T)WAS-Oil and G(T)WAS-Protein	G(T)WAS-Oil and G(T)WAS-Protein
16NF2235_2236	JiYaoBaiDou	G.max	Landrace	China	ShanXi	GWAS-Oil and GWAS-Protein	GWAS-Oil and GWAS-Protein
16NF2239_2240	MaoYan	G.max	Landrace	China	ShanXi	GWAS-Oil and GWAS-Protein	GWAS-Oil and GWAS-Protein
16NF2241_2242	LvHuangDou1	G.max	Landrace	China	GanSu	G(T)WAS-Oil and G(T)WAS-Protein	and G(T)WAS-Protein
16NF2243_2244	KeFeng14	G.max	Improved_cultivar	China	BeiJing	G(T)WAS-Oil and G(T)WAS-Protein	G(T)WAS-Oil and G(T)WAS-Protein
16NF2247_2248	ZhongHuang14	G.max	Improved_cultivar	China	BeiJing	GWAS-Oil and GWAS-Protein	GWAS-Oil and GWAS-Protein
16NF225_226	CA31	G.max	Improved_cultivar	Canada	NA	G(T)WAS-Oil and G(T)WAS-Protein	G(T)WAS-Oil and G(T)WAS-Protein
16NF2253_2254	ZhongHuang20	G.max	Improved_cultivar	China	BeiJing	GWAS-Oil and G(T)WAS-Protein	G(T)WAS-Oil and G(T)WAS-Protein
16NF2257_2258	ZhongDou27	G.max	Improved_cultivar	China	BeiJing	G(T)WAS-Oil and G(T)WAS-Protein	G(T)WAS-Oil and G(T)WAS-Protein
16NF2267_2268	XinDaDou1Hao	G.max	Improved_cultivar	China	XinJiang	GWAS-Oil and G(T)WAS-Protein	G(T)WAS-Oil and G(T)WAS-Protein
16NF2269_2270	JiDou15	G.max	Improved_cultivar	China	HeBei	G(T)WAS-Oil and G(T)WAS-Protein	G(T)WAS-Oil and G(T)WAS-Protein
16NF227_228	PSB575	G.max	Improved_cultivar	Russia	NA	GWAS-Oil and GWAS-Protein	GWAS-Oil and GWAS-Protein
16NF2277_2278	JinDou21	G.max	Improved_cultivar	China	ShanXi	G(T)WAS-Oil and G(T)WAS-Protein	G(T)WAS-Oil and G(T)WAS-Protein
16NF2279_2280	JinDou28	G.max	Improved_cultivar	China	ShanXi	GWAS-Oil and GWAS-Protein	GWAS-Oil and GWAS-Protein
16NF2281_2282	JinDou25	G.max	Improved_cultivar	China	ShanXi	GWAS-Oil and GWAS-Protein	GWAS-Oil and GWAS-Protein
16NF2283_2284	QiHuang31(Lu99-7)	G.max	Improved_cultivar	China	ShanDong	G(T)WAS-Oil and G(T)WAS-Protein	G(T)WAS-Oil and GWAS-Protein
16NF2285_2286	Zheng98005	G.max	Improved_cultivar	China	HeNan	GWAS-Oil and GWAS-Protein	GWAS-Oil and GWAS-Protein
16NF2287_2288	XuDou11	G.max	Improved_cultivar	China	JiangSu	G(T)WAS-Oil and G(T)WAS-Protein	G(T)WAS-Oil and G(T)WAS-Protein
16NF2289_2290	WanDou16	G.max	Improved_cultivar	China	AnHui	G(T)WAS-Oil and G(T)WAS-Protein	G(T)WAS-Oil and G(T)WAS-Protein
16NF229_230	Beeson	G.max	Improved_cultivar	United_States	Indiana	G(T)WAS-Protein	G(T)WAS-Oil and G(T)WAS-Protein
16NF2291_2292	WanDou19	G.max	Improved_cultivar	China	AnHui	GWAS-Oil and GWAS-Protein	GWAS-Oil and GWAS-Protein
16NF2293_2294	HeDou2Hao(MN413)	G.max	Improved_cultivar	China	AnHui	G(T)WAS-Oil and G(T)WAS-Protein	G(T)WAS-Oil and G(T)WAS-Protein
16NF2295_2296	KeXin3Hao	G.max	Improved_cultivar	China	BeiJing	GWAS-Oil and GWAS-Protein	GWAS-Oil and GWAS-Protein
16NF2299_2300	ZhongHuang35	G.max	Improved_cultivar	China	BeiJing	G(T)WAS-Oil and GWAS-Protein	G(T)WAS-Oil and GWAS-Protein
16NF23_24	PI 468903	G.max	Improved_cultivar	China	Jilin	GWAS-Protein	GWAS-Oil and GWAS-Protein
16NF2301_2302	ZhongHuang37	G.max	Improved_cultivar	China	BeiJing	GWAS-Oil and GWAS-Protein	GWAS-Oil and GWAS-Protein
16NF2305_2306	JiDou17	G.max	Improved_cultivar	China	HeBei	G(T)WAS-Oil and G(T)WAS-Protein	G(T)WAS-Oil and G(T)WAS-Protein
16NF2307_2308	JinDa78	G.max	Improved_cultivar	China	ShanXi	G(T)WAS-Oil and G(T)WAS-Protein	G(T)WAS-Oil and G(T)WAS-Protein
16NF231_232	Provar	G.max	Improved_cultivar	United_States	Iowa	GWAS-Oil and GWAS-Protein	GWAS-Oil and GWAS-Protein
16NF2313_2314	ShanNing7Hao	G.max	Improved_cultivar	China	ShanDong	GWAS-Oil and GWAS-Protein	GWAS-Oil and GWAS-Protein
16NF2315_2316	PuHai10Hao	G.max	Improved_cultivar	China	HeNan	GWAS-Oil and GWAS-Protein	GWAS-Oil and GWAS-Protein
16NF2317_2318	PuDou206	G.max	Improved_cultivar	China	HeNan	GWAS-Oil and GWAS-Protein	GWAS-Oil and GWAS-Protein
16NF2321_2322	An1498	G.max	Improved_cultivar	China	NA	GWAS-Oil and GWAS-Protein	GWAS-Oil and GWAS-Protein
16NF2325_2326	FenDou78	G.max	Improved_cultivar	China	ShanXi	GWAS-Oil and GWAS-Protein	GWAS-Oil and GWAS-Protein
16NF2327_2328	QiHuang34	G.max	Improved_cultivar	China	ShanDong	G(T)WAS-Oil and G(T)WAS-Protein	G(T)WAS-Oil and G(T)WAS-Protein
16NF2329_2330	QiHuang35	G.max	Improved_cultivar	China	ShanDong	GWAS-Oil and GWAS-Protein	GWAS-Oil and GWAS-Protein
16NF2331_2332	QiHuang36	G.max	Improved_cultivar	China	ShanDong	GWAS-Oil and GWAS-Protein	GWAS-Oil and GWAS-Protein
16NF2333_2334	QiHuang38	G.max	Improved_cultivar	China	ShanDong	GWAS-Oil and GWAS-Protein	GWAS-Oil and GWAS-Protein
16NF2335_2336	QiHuang39	G.max	Improved_cultivar	China	ShanDong	GWAS-Oil and GWAS-Protein	GWAS-Oil and GWAS-Protein
16NF2337_2338	QiHuang40	G.max	Improved_cultivar	China	ShanDong	GWAS-Oil and GWAS-Protein	GWAS-Oil and GWAS-Protein
16NF2339_2340	QiHuang41	G.max	Improved_cultivar	China	ShanDong	GWAS-Oil and GWAS-Protein	GWAS-Oil and GWAS-Protein
16NF2341_2342	QiHuang42	G.max	Improved_cultivar	China	ShanDong	GWAS-Oil and GWAS-Protein	GWAS-Oil and GWAS-Protein
16NF2343_2344	ZhongHuang68	G.max	Improved_cultivar	China	BeiJing	GWAS-Oil and GWAS-Protein	GWAS-Oil and GWAS-Protein
16NF2347_2348	ZhongZuo09-560	G.max	Improved_cultivar	China	BeiJing	GWAS-Oil and GWAS-Protein	GWAS-Oil and GWAS-Protein
16NF2377_2378	XuDou9Hao	G.max	Improved_cultivar	China	JiangSu	GWAS-Oil and GWAS-Protein	GWAS-Oil and GWAS-Protein
16NF2379_2380	SiDou288	G.max	Improved_cultivar	China	JiangSu	G(T)WAS-Protein	G(T)WAS-Oil and G(T)WAS-Protein
16NF2381_2382	WanDou33	G.max	Improved_cultivar	China	AnHui	GWAS-Oil and GWAS-Protein	GWAS-Oil and GWAS-Protein
16NF2389_2390	TianLongYiHao	G.max	Improved_cultivar	China	HuBei	GWAS-Oil and GWAS-Protein	GWAS-Oil and GWAS-Protein
16NF239_240	Jack	G.max	Improved_cultivar	United_States	Illinois	GWAS-Oil and GWAS-Protein	G(T)WAS-Oil and GWAS-Protein
16NF2391_2392	ZheXian4Hao	G.max	Improved_cultivar	China	ZheJiang	GWAS-Oil and GWAS-Protein	GWAS-Oil
16NF2393_2394	HanDou5Hao	G.max	Improved_cultivar	China	HeBei	GWAS-Oil and GWAS-Protein	GWAS-Oil and GWAS-Protein
16NF2395_2396	ZhongDou8Hao	G.max	Improved_cultivar	China	HuBei	GWAS-Oil and GWAS-Protein	GWAS-Oil and GWAS-Protein
16NF2397_2398	ZheXian5Hao	G.max	Improved_cultivar	China	ZheJiang	G(T)WAS-Oil	NA
16NF2409_2410	NiuMaoHuang1	G.max	Landrace	China	HeBei	GWAS-Oil and GWAS-Protein	GWAS-Oil and GWAS-Protein
16NF2413_2414	YuanDou	G.max	Landrace	China	HeBei	G(T)WAS-Oil and G(T)WAS-Protein	G(T)WAS-Oil and G(T)WAS-Protein
16NF2415_2416	XiaoLiQingDou	G.max	Landrace	China	HeBei	GWAS-Oil and GWAS-Protein	GWAS-Oil and GWAS-Protein
16NF2417_2418	7561	G.max	Landrace	China	HeBei	G(T)WAS-Oil and GWAS-Protein	GWAS-Oil and G(T)WAS-Protein
16NF2419_2420	7537	G.max	Landrace	China	HeBei	GWAS-Oil and GWAS-Protein	GWAS-Oil and GWAS-Protein
16NF2423_2424	BaoDiJiangHeiDou	G.max	Landrace	China	HeBei	GWAS-Protein	GWAS-Oil and GWAS-Protein
16NF2425_2426	HeiJiaHeiDou	G.max	Landrace	China	HeBei	GWAS-Protein	GWAS-Oil and GWAS-Protein
16NF2427_2428	LeTingXiaoHeiDou	G.max	Landrace	China	HeBei	GWAS-Protein	GWAS-Oil and GWAS-Protein
16NF2429_2430	HeiDou2	G.max	Landrace	China	HeBei	GWAS-Protein	GWAS-Oil and GWAS-Protein
16NF243_244	Vinton 81	G.max	Improved_cultivar	United_States	Iowa	GWAS-Oil and GWAS-Protein	GWAS-Oil and GWAS-Protein
16NF2431_2432	HeiDou3	G.max	Landrace	China	HeBei	GWAS-Protein	GWAS-Oil and GWAS-Protein
16NF2433_2434	SuNingXiaoHeiDou	G.max	Landrace	China	HeBei	G(T)WAS-Protein	G(T)WAS-Oil and G(T)WAS-Protein
16NF2437_2438	PingDingHuangHeiDou1	G.max	Landrace	China	HeBei	GWAS-Protein	GWAS-Oil and GWAS-Protein
16NF2441_2442	XiaoBaiHeiDou1	G.max	Landrace	China	HeBei	GWAS-Protein	GWAS-Oil and GWAS-Protein
16NF2445_2446	PingDingHuangHeiDou2	G.max	Landrace	China	HeBei	GWAS-Protein	GWAS-Oil and GWAS-Protein
16NF2447_2448	XiaoHeiDou1	G.max	Landrace	China	HeBei	GWAS-Protein	GWAS-Oil and GWAS-Protein
16NF2449_2450	HeiDou4	G.max	Landrace	China	HeBei	GWAS-Protein	GWAS-Oil and GWAS-Protein
16NF2451_2452	HeiDou5	G.max	Landrace	China	HeBei	GWAS-Protein	GWAS-Oil and GWAS-Protein
16NF2453_2454	HeiDou6	G.max	Landrace	China	HeBei	GWAS-Protein	GWAS-Oil and GWAS-Protein
16NF2457_2458	HeiDou7	G.max	Landrace	China	HeBei	GWAS-Protein	GWAS-Oil and GWAS-Protein
16NF2461_2462	MouPingPingDingHuang	G.max	Improved_cultivar	China	ShanDong	GWAS-Oil and GWAS-Protein	GWAS-Oil and GWAS-Protein
16NF2465_2466	QiHuang10Hao	G.max	Improved_cultivar	China	ShanDong	GWAS-Oil and GWAS-Protein	GWAS-Oil and GWAS-Protein
16NF2469_2470	JuXuan23	G.max	Improved_cultivar	China	ShanDong	GWAS-Oil and GWAS-Protein	GWAS-Oil and GWAS-Protein
16NF2479_2480	HuangSiLi	G.max	Landrace	China	ShanDong	GWAS-Oil and GWAS-Protein	GWAS-Oil and GWAS-Protein
16NF2481_2482	QiYueMang	G.max	Landrace	China	ShanDong	GWAS-Oil and GWAS-Protein	GWAS-Oil and GWAS-Protein
16NF2483_2484	PingDingHuang1	G.max	Landrace	China	ShanDong	GWAS-Oil and GWAS-Protein	GWAS-Oil and GWAS-Protein
16NF2485_2486	PingDingHuang2	G.max	Landrace	China	ShanDong	GWAS-Oil and GWAS-Protein	GWAS-Oil and GWAS-Protein
16NF249_250	CA5	G.max	Improved_cultivar	Canada	NA	G(T)WAS-Oil	NA
16NF2495_2496	QiYueLuan	G.max	Landrace	China	ShanDong	GWAS-Oil and GWAS-Protein	GWAS-Oil and GWAS-Protein
16NF2497_2498	YiWoHou	G.max	Landrace	China	ShanDong	GWAS-Oil and GWAS-Protein	GWAS-Oil and GWAS-Protein
16NF25_26	OAC Bayfield	G.max	Improved_cultivar	Canada	NA	G(T)WAS-Oil and G(T)WAS-Protein	and G(T)WAS-Protein
16NF2501_2502	PingDingHuang4	G.max	Landrace	China	ShanDong	GWAS-Oil and GWAS-Protein	GWAS-Oil and GWAS-Protein
16NF2509_2510	NiuMaoHuang4	G.max	Landrace	China	ShanDong	GWAS-Oil and GWAS-Protein	GWAS-Oil and GWAS-Protein
16NF251_252	Sharkey	G.max	Improved_cultivar	United_States	Mississippi	GWAS-Oil and GWAS-Protein	GWAS-Oil and GWAS-Protein
16NF2511_2512	YaoJiaoHuang1	G.max	Landrace	China	ShanDong	GWAS-Oil and GWAS-Protein	GWAS-Oil and GWAS-Protein
16NF2513_2514	WanShuPingDingHuang	G.max	Landrace	China	ShanDong	GWAS-Oil and GWAS-Protein	GWAS-Oil and GWAS-Protein
16NF2519_2520	XiaoMiDou	G.max	Landrace	China	ShanDong	G(T)WAS-Oil and G(T)WAS-Protein	G(T)WAS-Oil and G(T)WAS-Protein
16NF2523_2524	DaLiFengBi	G.max	Landrace	China	ShanDong	GWAS-Oil and GWAS-Protein	GWAS-Oil and GWAS-Protein
16NF2525_2526	SiLiQing	G.max	Landrace	China	ShanDong	GWAS-Oil and GWAS-Protein	GWAS-Oil and GWAS-Protein
16NF2527_2528	JiangNanQing	G.max	Landrace	China	ShanDong	GWAS-Oil and GWAS-Protein	GWAS-Oil and GWAS-Protein
16NF253_254	Harosoy	G.max	Improved_cultivar	Canada	Ontario	G(T)WAS-Oil and G(T)WAS-Protein	G(T)WAS-Oil and G(T)WAS-Protein
16NF2531_2532	XiaoHeiDou24	G.max	Landrace	China	ShanDong	G(T)WAS-Protein	G(T)WAS-Oil and G(T)WAS-Protein
16NF2533_2534	HeiDou20	G.max	Landrace	China	ShanDong	GWAS-Protein	GWAS-Oil and GWAS-Protein
16NF2537_2538	HeiJiaZi	G.max	Landrace	China	ShanDong	GWAS-Protein	GWAS-Oil and GWAS-Protein
16NF2545_2546	SiLiuQiHeiDou	G.max	Landrace	China	ShanDong	GWAS-Protein	GWAS-Oil and GWAS-Protein
16NF2547_2548	HongYouDou	G.max	Landrace	China	ShanDong	GWAS-Oil and GWAS-Protein	GWAS-Oil and GWAS-Protein
16NF2549_2550	HongMianDou	G.max	Landrace	China	ShanDong	GWAS-Oil and GWAS-Protein	GWAS-Oil and GWAS-Protein
16NF255_256	Twiggs	G.max	Improved_cultivar	United_States	Georgia	GWAS-Oil and GWAS-Protein	GWAS-Protein
16NF2551_2552	HongDou2	G.max	Landrace	China	ShanDong	GWAS-Oil and GWAS-Protein	GWAS-Oil and GWAS-Protein
16NF2553_2554	ChaDou3	G.max	Landrace	China	ShanDong	G(T)WAS-Oil and GWAS-Protein	G(T)WAS-Oil and G(T)WAS-Protein
16NF2557_2558	MinQuanNiuMaoHuang	G.max	Landrace	China	HeNan	GWAS-Oil and GWAS-Protein	GWAS-Oil and GWAS-Protein
16NF2565_2566	ZhengZhouXiaoZiHuangDou	G.max	Landrace	China	HeNan	G(T)WAS-Oil and G(T)WAS-Protein	G(T)WAS-Oil and G(T)WAS-Protein
16NF2567_2568	TongXuXiaoZiDou	G.max	Landrace	China	HeNan	GWAS-Oil and GWAS-Protein	GWAS-Oil and GWAS-Protein
16NF2573_2574	ChangYuanXiaoTian'eDan	G.max	Landrace	China	HeNan	GWAS-Oil and GWAS-Protein	GWAS-Oil and GWAS-Protein
16NF2575_2576	RuNanPingDingShi	G.max	Landrace	China	HeNan	G(T)WAS-Oil and G(T)WAS-Protein	G(T)WAS-Oil and G(T)WAS-Protein
16NF2577_2578	GuangShanTian'eDan	G.max	Landrace	China	HeNan	G(T)WAS-Oil and G(T)WAS-Protein	G(T)WAS-Oil and G(T)WAS-Protein
16NF2579_2580	XiXianPingDingShiDaDou	G.max	Landrace	China	HeNan	G(T)WAS-Oil and G(T)WAS-Protein	G(T)WAS-Oil and G(T)WAS-Protein
16NF2583_2584	XiXiaXiaoZiHuang	G.max	Landrace	China	HeNan	GWAS-Oil and GWAS-Protein	GWAS-Oil and GWAS-Protein
16NF2587_2588	NingLingTian'eDan	G.max	Landrace	China	HeNan	GWAS-Oil and GWAS-Protein	GWAS-Oil and GWAS-Protein
16NF2591_2592	LingBaoBaiJingDou	G.max	Landrace	China	HeNan	GWAS-Oil	NA
16NF2593_2594	ChenLiuNiuMaoHuang	G.max	Landrace	China	HeNan	GWAS-Oil and GWAS-Protein	GWAS-Oil and GWAS-Protein
16NF2595_2596	YiYangRenTouDou	G.max	Landrace	China	HeNan	GWAS-Oil and GWAS-Protein	GWAS-Protein
16NF2597_2598	HengChuanTian'eDan	G.max	Landrace	China	HeNan	GWAS-Oil	NA
16NF2599_2600	LuoShanTian'eDan	G.max	Landrace	China	HeNan	GWAS-Oil and GWAS-Protein	GWAS-Protein
16NF2601_2602	DanChengDaLiHuang	G.max	Landrace	China	HeNan	GWAS-Oil and GWAS-Protein	GWAS-Protein
16NF2607_2608	QinYangShuiDou	G.max	Landrace	China	HeNan	GWAS-Oil and GWAS-Protein	GWAS-Oil and GWAS-Protein
16NF2609_2610	ShenQiuPingDingShi	G.max	Landrace	China	HeNan	GWAS-Oil and GWAS-Protein	GWAS-Oil and GWAS-Protein
16NF261_262	Corsoy	G.max	Improved_cultivar	United_States	Iowa	GWAS-Oil and GWAS-Protein	GWAS-Oil and GWAS-Protein
16NF2613_2614	LuYiDaQingDou	G.max	Landrace	China	HeNan	GWAS-Oil and GWAS-Protein	GWAS-Oil and GWAS-Protein
16NF2621_2622	NingLingXiaoHeiDou	G.max	Landrace	China	HeNan	GWAS-Protein	GWAS-Oil and GWAS-Protein
16NF2623_2624	ShangQiuGunLongZhu	G.max	Landrace	China	HeNan	GWAS-Protein	GWAS-Oil and GWAS-Protein
16NF2625_2626	DengFengChangYangHeiDou	G.max	Landrace	China	HeNan	GWAS-Protein	GWAS-Oil and GWAS-Protein
16NF2627_2628	YiYangChangManHeiDou	G.max	Landrace	China	HeNan	GWAS-Protein	GWAS-Oil and GWAS-Protein
16NF2629_2630	ShangQiuDaZiHeiDou	G.max	Landrace	China	HeNan	GWAS-Protein	GWAS-Oil and GWAS-Protein
16NF263_264	Magnolid	G.max	Improved_cultivar	United_States	NA	G(T)WAS-Oil and G(T)WAS-Protein	G(T)WAS-Oil and G(T)WAS-Protein
16NF2631_2632	GongXianHeiDou	G.max	Landrace	China	HeNan	GWAS-Protein	GWAS-Oil and GWAS-Protein
16NF2639_2640	BoAiHongPiZaoJiaoZi	G.max	Landrace	China	HeNan	G(T)WAS-Oil and G(T)WAS-Protein	G(T)WAS-Oil and G(T)WAS-Protein
16NF2643_2644	HengChuanChaSeDou	G.max	Landrace	China	HeNan	GWAS-Oil and GWAS-Protein	GWAS-Oil and GWAS-Protein
16NF2653_2654	BaiGunDou	G.max	Landrace	China	ShaanXi	G(T)WAS-Oil and GWAS-Protein	G(T)WAS-Oil and GWAS-Protein
16NF2657_2658	DaKeHuangDou	G.max	Landrace	China	ShaanXi	GWAS-Oil and GWAS-Protein	GWAS-Protein
16NF2659_2660	HeiDou8	G.max	Landrace	China	ShaanXi	GWAS-Protein	and G(T)WAS-Protein
16NF2661_2662	HeiDaDou1	G.max	Landrace	China	ShaanXi	GWAS-Protein	GWAS-Protein
16NF2663_2664	XiNong509	G.max	Landrace	China	ShaanXi	GWAS-Protein	GWAS-Protein
16NF2667_2668	BaYueZha1	G.max	Landrace	China	ShaanXi	GWAS-Protein	GWAS-Oil and GWAS-Protein
16NF2681_2682	DongHaiBaiHuaCaoJia	G.max	Landrace	China	JiangSu	GWAS-Oil and GWAS-Protein	GWAS-Oil and GWAS-Protein
16NF2687_2688	GuanYunHongMaoYouBing	G.max	Landrace	China	JiangSu	GWAS-Oil and GWAS-Protein	GWAS-Oil and GWAS-Protein
16NF2695_2696	FengXianNiuMaoHuang	G.max	Landrace	China	JiangSu	GWAS-Oil and GWAS-Protein	GWAS-Oil and GWAS-Protein
16NF2699_2700	TongShanPingDingWu	G.max	Landrace	China	JiangSu	G(T)WAS-Oil and G(T)WAS-Protein	G(T)WAS-Oil and G(T)WAS-Protein
16NF27_28	Suzuhime	G.max	Improved_cultivar	Japan	NA	G(T)WAS-Oil and G(T)WAS-Protein	G(T)WAS-Oil and G(T)WAS-Protein
16NF2701_2702	TongShanTian'eDan	G.max	Landrace	China	JiangSu	GWAS-Oil and GWAS-Protein	GWAS-Oil and GWAS-Protein
16NF2703_2704	PiXianRuanTiaoZhi	G.max	Landrace	China	JiangSu	G(T)WAS-Oil and G(T)WAS-Protein	G(T)WAS-Oil and G(T)WAS-Protein
16NF2705	PiXianLaYangHuang	G.max	Landrace	China	JiangSu	GWAS-Oil and GWAS-Protein	GWAS-Oil and GWAS-Protein
16NF2707_2708	XinYiNiZhaZi	G.max	Landrace	China	JiangSu	GWAS-Oil and GWAS-Protein	GWAS-Protein
16NF271_272	Bryan	G.max	Improved_cultivar	United_States	Georgia	GWAS-Oil and GWAS-Protein	GWAS-Protein
16NF2719_2720	LianShuiTian'eDan	G.max	Landrace	China	JiangSu	GWAS-Oil and GWAS-Protein	GWAS-Protein
16NF2723_2724	TongShanQingDaDou	G.max	Landrace	China	JiangSu	G(T)WAS-Oil and GWAS-Protein	GWAS-Oil and GWAS-Protein
16NF2729_2730	HuaiYinQingDaDou	G.max	Landrace	China	JiangSu	GWAS-Oil and GWAS-Protein	GWAS-Protein
16NF273_274	カニゾチ	G.max	Improved_cultivar	Japan	NA	GWAS-Oil and GWAS-Protein	GWAS-Oil and GWAS-Protein
16NF2735_2736	WuMing9	G.max	Landrace	China	AnHui	GWAS-Oil and GWAS-Protein	GWAS-Oil and GWAS-Protein
16NF2739_2740	WuMing3	G.max	Landrace	China	AnHui	G(T)WAS-Oil and G(T)WAS-Protein	G(T)WAS-Oil and G(T)WAS-Protein
16NF2741_2742	WuMing2	G.max	Landrace	China	AnHui	GWAS-Oil and GWAS-Protein	GWAS-Oil and GWAS-Protein
16NF2743_2744	KeFeng6Hao	G.max	Improved_cultivar	China	BeiJing	GWAS-Oil and GWAS-Protein	GWAS-Oil and GWAS-Protein
16NF2747_2748	HuangDou8	G.max	Landrace	China	HeBei	GWAS-Oil and GWAS-Protein	GWAS-Oil and GWAS-Protein
16NF275_276	WuMing4	G.max	Improved_cultivar	Japan	NA	GWAS-Oil and GWAS-Protein	GWAS-Oil and GWAS-Protein
16NF2751_2752	QianJinErHao	G.max	Landrace	China	HeBei	GWAS-Oil and GWAS-Protein	GWAS-Oil and GWAS-Protein
16NF2755_2756	HeiDou12	G.max	Landrace	China	HeBei	GWAS-Protein	GWAS-Oil and GWAS-Protein
16NF2763_2764	HeiDou14	G.max	Landrace	China	HeBei	GWAS-Protein	GWAS-Oil and GWAS-Protein
16NF2765_2766	DaHeiDou2	G.max	Landrace	China	HeBei	GWAS-Protein	GWAS-Oil and GWAS-Protein
16NF2767_2768	DaHeiDou3	G.max	Landrace	China	HeBei	GWAS-Protein	GWAS-Oil and GWAS-Protein
16NF2769_2770	XiaoHeiDou15	G.max	Landrace	China	HeBei	GWAS-Protein	GWAS-Oil and GWAS-Protein
16NF277_278	GR8836	G.max	Improved_cultivar	United_States	Ohio	GWAS-Oil and GWAS-Protein	GWAS-Oil and GWAS-Protein
16NF2771_2772	HeiDou15	G.max	Landrace	China	HeBei	GWAS-Protein	GWAS-Oil and GWAS-Protein
16NF2773_2774	XiaoHeiDou16	G.max	Landrace	China	HeBei	GWAS-Protein	GWAS-Oil and GWAS-Protein
16NF2775_2776	YuanHeiDou1	G.max	Landrace	China	HeBei	GWAS-Protein	GWAS-Oil and GWAS-Protein
16NF2777_2778	SiJiaoQiHeiDou	G.max	Landrace	China	HeBei	GWAS-Protein	GWAS-Oil and GWAS-Protein
16NF2779_2780	DaHeiDou1	G.max	Landrace	China	HeBei	G(T)WAS-Protein	G(T)WAS-Oil and G(T)WAS-Protein
16NF2781_2782	BaYueMang1	G.max	Landrace	China	HeBei	GWAS-Protein	GWAS-Oil and GWAS-Protein
16NF2783_2784	DaHeiDou11	G.max	Landrace	China	HeBei	GWAS-Protein	GWAS-Oil and GWAS-Protein
16NF2787_2788	XiaoHeiDou5	G.max	Landrace	China	HeBei	GWAS-Oil and GWAS-Protein	GWAS-Oil and GWAS-Protein
16NF2791_2792	JiangSeDou1	G.max	Landrace	China	HeBei	G(T)WAS-Oil and G(T)WAS-Protein	G(T)WAS-Oil and G(T)WAS-Protein
16NF2793_2794	HongDou1	G.max	Landrace	China	HeBei	GWAS-Oil and GWAS-Protein	GWAS-Oil and GWAS-Protein
16NF2797_2798	LuDouErHao	G.max	Improved_cultivar	China	ShanDong	GWAS-Oil and GWAS-Protein	GWAS-Oil and GWAS-Protein
16NF2801_2802	YueJinWuHao	G.max	Improved_cultivar	China	ShanDong	G(T)WAS-Oil and G(T)WAS-Protein	G(T)WAS-Oil and G(T)WAS-Protein
16NF2803_2804	PingDingHuang5	G.max	Landrace	China	ShanDong	GWAS-Oil and GWAS-Protein	GWAS-Oil and GWAS-Protein
16NF2805_2806	XiaoLanHua	G.max	Landrace	China	ShanDong	GWAS-Oil and GWAS-Protein	GWAS-Oil and GWAS-Protein
16NF2807_2808	YaoJiaoHuang2	G.max	Landrace	China	ShanDong	GWAS-Oil and GWAS-Protein	GWAS-Oil and GWAS-Protein
16NF281_282	A2396	G.max	Improved_cultivar	United_States	Missouri	G(T)WAS-Oil and GWAS-Protein	GWAS-Oil and G(T)WAS-Protein
16NF2811_2812	DaDou1	G.max	Landrace	China	ShanDong	GWAS-Protein	GWAS-Oil and GWAS-Protein
16NF2813_2814	PaManHeiDou	G.max	Landrace	China	ShanDong	GWAS-Protein	GWAS-Oil and GWAS-Protein
16NF2815_2816	ChaDou1	G.max	Landrace	China	ShanDong	GWAS-Oil and GWAS-Protein	GWAS-Oil and GWAS-Protein
16NF2821_2822	TuZiYan	G.max	Landrace	China	ShanDong	GWAS-Oil and GWAS-Protein	GWAS-Oil and GWAS-Protein
16NF2825_2826	ZaoFengYiHao	G.max	Landrace	China	HeNan	GWAS-Oil and GWAS-Protein	GWAS-Oil and GWAS-Protein
16NF283_284	WuMing5	G.max	Improved_cultivar	Japan	NA	GWAS-Oil and GWAS-Protein	GWAS-Oil and GWAS-Protein
16NF2831_2832	YanYaoDou	G.max	Landrace	China	HeNan	GWAS-Protein	GWAS-Oil and GWAS-Protein
16NF2833_2834	LaoShuPi2	G.max	Landrace	China	ShaanXi	GWAS-Oil and GWAS-Protein	GWAS-Protein
16NF2837_2838	BaiYouDou	G.max	Landrace	China	ShaanXi	GWAS-Protein	GWAS-Protein
16NF2849_2850	NiuMaoHuang6	G.max	Landrace	China	ShaanXi	GWAS-Oil and GWAS-Protein	GWAS-Protein
16NF285_286	Pickett	G.max	Improved_cultivar	United_States	North Carolina	GWAS-Oil and GWAS-Protein	GWAS-Protein
16NF2851_2852	NiuPiHuangDou	G.max	Landrace	China	ShaanXi	G(T)WAS-Oil and G(T)WAS-Protein	and G(T)WAS-Protein
16NF2853_2854	HuangHuaZao	G.max	Landrace	China	ShaanXi	GWAS-Oil and GWAS-Protein	GWAS-Protein
16NF2855_2856	LaoShuPi3	G.max	Landrace	China	ShaanXi	G(T)WAS-Oil and G(T)WAS-Protein	and G(T)WAS-Protein
16NF2859_2860	BaYueZha3	G.max	Landrace	China	ShaanXi	GWAS-Oil and GWAS-Protein	GWAS-Protein
16NF2861_2862	HeiGunHuangDou	G.max	Landrace	China	ShaanXi	GWAS-Protein	GWAS-Oil and GWAS-Protein
16NF2863_2864	HeiDou9	G.max	Landrace	China	ShaanXi	GWAS-Protein	GWAS-Oil and GWAS-Protein
16NF2869_2870	HongPiDaDou1	G.max	Landrace	China	ShaanXi	GWAS-Protein	GWAS-Protein
16NF287_288	Ohio	G.max	Improved_cultivar	United_States	NA	G(T)WAS-Oil and G(T)WAS-Protein	G(T)WAS-Oil and G(T)WAS-Protein
16NF2873_2874	JiangHuangDou	G.max	Landrace	China	ShaanXi	G(T)WAS-Oil and G(T)WAS-Protein	and G(T)WAS-Protein
16NF2875_2876	HongHuangDou3	G.max	Landrace	China	ShaanXi	GWAS-Oil and GWAS-Protein	and G(T)WAS-Protein
16NF2879_2880	LaoYeDou	G.max	Landrace	China	ShaanXi	GWAS-Oil and GWAS-Protein	GWAS-Protein
16NF2881_2882	HuPiDou5	G.max	Landrace	China	ShaanXi	GWAS-Oil and GWAS-Protein	GWAS-Oil and GWAS-Protein
16NF2883_2884	ZhenZhuAi	G.max	Landrace	China	GanSu	G(T)WAS-Oil and G(T)WAS-Protein	and G(T)WAS-Protein
16NF2885_2886	HuaLvHuangDou	G.max	Landrace	China	GanSu	GWAS-Oil and GWAS-Protein	GWAS-Protein
16NF2887_2888	HongHuangDou1	G.max	Landrace	China	GanSu	GWAS-Oil and GWAS-Protein	and G(T)WAS-Protein
16NF2889_2890	MaHuangDou	G.max	Landrace	China	GanSu	G(T)WAS-Oil and G(T)WAS-Protein	and G(T)WAS-Protein
16NF289_290	Tokachi nagaha	G.max	Improved_cultivar	Japan	NA	G(T)WAS-Oil and G(T)WAS-Protein	G(T)WAS-Oil and G(T)WAS-Protein
16NF2893_2894	XiuQianDaDuDou	G.max	Landrace	China	JiangSu	GWAS-Oil and GWAS-Protein	GWAS-Oil and GWAS-Protein
16NF2895_2896	HaoXianQianJinDou	G.max	Landrace	China	AnHui	G(T)WAS-Oil and GWAS-Protein	GWAS-Protein
16NF2897_2898	SuiXiBaiHuaCao	G.max	Landrace	China	AnHui	GWAS-Oil and GWAS-Protein	GWAS-Oil and GWAS-Protein
16NF2899_2900	TaiHeYuanGunZhu	G.max	Landrace	China	AnHui	GWAS-Oil and GWAS-Protein	GWAS-Oil and GWAS-Protein
16NF29_30	Proto	G.max	Improved_cultivar	United_States	Minnesota	GWAS-Oil and GWAS-Protein	GWAS-Oil and GWAS-Protein
16NF2901_2902	QingDou2	G.max	Landrace	China	AnHui	GWAS-Oil and GWAS-Protein	GWAS-Oil and GWAS-Protein
16NF2903_2904	WoYangHeiDou	G.max	Landrace	China	AnHui	GWAS-Protein	GWAS-Oil and GWAS-Protein
16NF2905_2906	MengChengBaiJianKe	G.max	Landrace	China	AnHui	GWAS-Oil and GWAS-Protein	GWAS-Oil and GWAS-Protein
16NF2907_2908	ChuXianDaBaiKe	G.max	Landrace	China	AnHui	GWAS-Oil and GWAS-Protein	GWAS-Oil and GWAS-Protein
16NF2909_2910	DangShanDaCanKe	G.max	Landrace	China	AnHui	G(T)WAS-Oil and G(T)WAS-Protein	G(T)WAS-Oil and G(T)WAS-Protein
16NF291_292	Harwood	G.max	Improved_cultivar	Canada	Ontario	G(T)WAS-Oil and G(T)WAS-Protein	G(T)WAS-Oil and GWAS-Protein
16NF2911_2912	Meng8206	G.max	Landrace	China	AnHui	G(T)WAS-Oil and GWAS-Protein	G(T)WAS-Oil and GWAS-Protein
16NF2913_2914	Meng81104	G.max	Landrace	China	AnHui	GWAS-Protein	GWAS-Oil and GWAS-Protein
16NF2921	HuaHeiHu	G.max	Landrace	China	HeBei	G(T)WAS-Oil and G(T)WAS-Protein	G(T)WAS-Oil and G(T)WAS-Protein
16NF2925_2926	JiDou4Hao	G.max	Improved_cultivar	China	HeBei	GWAS-Oil and GWAS-Protein	GWAS-Oil and GWAS-Protein
16NF2929_2930	BeiShuiQuanXiangHuangDou	G.max	Landrace	China	HeBei	GWAS-Oil and GWAS-Protein	GWAS-Oil and GWAS-Protein
16NF293_294	C1640	G.max	Improved_cultivar	United_States	NA	GWAS-Oil and GWAS-Protein	GWAS-Oil and GWAS-Protein
16NF2931_2932	HuangDou9	G.max	Landrace	China	HeBei	GWAS-Oil and GWAS-Protein	GWAS-Oil and GWAS-Protein
16NF2933_2934	BaiRiShu	G.max	Landrace	China	HeBei	GWAS-Oil and GWAS-Protein	GWAS-Oil and GWAS-Protein
16NF2935_2936	HuangDou10	G.max	Landrace	China	HeBei	GWAS-Oil and GWAS-Protein	GWAS-Oil and GWAS-Protein
16NF2937_2938	ZiJingGuanHuangDou	G.max	Landrace	China	HeBei	GWAS-Oil and GWAS-Protein	GWAS-Oil and GWAS-Protein
16NF2939_2940	XiaHeHuangDou	G.max	Landrace	China	HeBei	GWAS-Oil and GWAS-Protein	GWAS-Oil and GWAS-Protein
16NF295_296	PSB640	G.max	Improved_cultivar	Russia	NA	GWAS-Protein	GWAS-Oil and GWAS-Protein
16NF2951_2952	QingDou7	G.max	Landrace	China	HeBei	GWAS-Oil and GWAS-Protein	GWAS-Oil and GWAS-Protein
16NF2953_2954	QingDou8	G.max	Landrace	China	HeBei	G(T)WAS-Oil and G(T)WAS-Protein	G(T)WAS-Oil and G(T)WAS-Protein
16NF2959_2960	ShuiLangPi	G.max	Landrace	China	ShanDong	GWAS-Oil and GWAS-Protein	GWAS-Oil and GWAS-Protein
16NF2965_2966	QiSiWa	G.max	Landrace	China	ShanDong	GWAS-Oil and GWAS-Protein	GWAS-Oil and GWAS-Protein
16NF2969_2970	BaiJiaZi	G.max	Landrace	China	ShanDong	GWAS-Oil and GWAS-Protein	GWAS-Oil and GWAS-Protein
16NF297_298	CHESTNUT	G.max	Improved_cultivar	Russia	NA	GWAS-Oil and GWAS-Protein	GWAS-Oil and GWAS-Protein
16NF2981_2982	8588	G.max	Improved_cultivar	China	ShanDong	GWAS-Oil and GWAS-Protein	GWAS-Oil and GWAS-Protein
16NF2983_2984	YanHuangSiHao	G.max	Improved_cultivar	China	ShanDong	GWAS-Oil and G(T)WAS-Protein	G(T)WAS-Oil and G(T)WAS-Protein
16NF2985_2986	Wei8640-112(LuDou11)	G.max	Improved_cultivar	China	ShanDong	GWAS-Oil and GWAS-Protein	GWAS-Oil and GWAS-Protein
16NF2989_2990	YuDou11	G.max	Improved_cultivar	China	HeNan	GWAS-Oil and GWAS-Protein	GWAS-Oil and GWAS-Protein
16NF299_300	Altona	G.max	Improved_cultivar	Canada	Manitoba	G(T)WAS-Oil and GWAS-Protein	and G(T)WAS-Protein
16NF2993_2994	Zheng492(YuDou22)	G.max	Improved_cultivar	China	HeNan	G(T)WAS-Oil and G(T)WAS-Protein	G(T)WAS-Oil and G(T)WAS-Protein
16NF2997_2998	HuiLaoShuPi	G.max	Landrace	China	ShaanXi	GWAS-Oil and GWAS-Protein	GWAS-Protein
16NF3007_3008	YuanHeHuangDou	G.max	Landrace	China	GanSu	G(T)WAS-Oil and GWAS-Protein	G(T)WAS-Oil and G(T)WAS-Protein
16NF3009_3010	XuZhouXiaDianHuangDou	G.max	Landrace	China	JiangSu	G(T)WAS-Oil and GWAS-Protein	GWAS-Protein
16NF301_302	DorchsoyB	G.max	Improved_cultivar	United_States	NA	GWAS-Protein	GWAS-Protein
16NF3013_3014	ChuXiu	G.max	Improved_cultivar	China	JiangSu	G(T)WAS-Oil and GWAS-Protein	GWAS-Protein
16NF3017_3018	LinHeXiaoFenQing	G.max	Landrace	China	JiangSu	GWAS-Oil and GWAS-Protein	GWAS-Protein
16NF3019_3020	Xi19(WanDou15)	G.max	Improved_cultivar	China	AnHui	G(T)WAS-Oil and GWAS-Protein	GWAS-Oil and GWAS-Protein
16NF3021_3022	ChaPiDou	G.max	Landrace	China	AnHui	GWAS-Oil and GWAS-Protein	GWAS-Protein
16NF3025_3026	QuanJiaoQing	G.max	Landrace	China	AnHui	GWAS-Oil and GWAS-Protein	GWAS-Oil and GWAS-Protein
16NF3027_3028	DaShuangQing	G.max	Landrace	China	AnHui	GWAS-Oil and GWAS-Protein	GWAS-Protein
16NF3029_3030	XingHuaMaShiZiYi	G.max	Landrace	China	JiangSu	GWAS-Oil	NA
16NF3031_3032	DanYangBaiHuaShuiBaiDou	G.max	Landrace	China	JiangSu	GWAS-Oil and GWAS-Protein	GWAS-Oil
16NF3033_3034	RuGaoJiaJiaSan	G.max	Landrace	China	JiangSu	GWAS-Oil and GWAS-Protein	GWAS-Oil
16NF3035_3036	LiuHeHongMaoQingJia	G.max	Landrace	China	JiangSu	GWAS-Oil	NA
16NF3045_3046	DanTuDaHongPao	G.max	Landrace	China	JiangSu	GWAS-Oil	NA
16NF3047_3048	NanTongHuangYouGuoZi	G.max	Landrace	China	JiangSu	GWAS-Oil and GWAS-Protein	GWAS-Oil
16NF3049_3050	WuChangLiuYueBao	G.max	Landrace	China	HuBei	G(T)WAS-Oil and GWAS-Protein	G(T)WAS-Oil and
16NF305_306	Tousan 83	G.max	Improved_cultivar	Japan	NA	GWAS-Oil and GWAS-Protein	GWAS-Protein
16NF3053_3054	TianMenNiuMaoHong	G.max	Landrace	China	HuBei	GWAS-Oil and GWAS-Protein	GWAS-Oil
16NF3055_3056	LeiBaDou	G.max	Landrace	China	HuBei	GWAS-Oil and GWAS-Protein	GWAS-Oil
16NF3061_3062	LuXianTiePiDou	G.max	Landrace	China	SiChuan	GWAS-Oil	NA
16NF3063_3064	WuYueBai1	G.max	Landrace	China	ZheJiang	GWAS-Oil and GWAS-Protein	G(T)WAS-Oil and
16NF3065_3066	WuYueBai2	G.max	Landrace	China	ZheJiang	G(T)WAS-Oil	NA
16NF3069_3070	QingPiDou8	G.max	Landrace	China	ZheJiang	GWAS-Oil	NA
16NF307_308	M044	G.max	Improved_cultivar	United_States	NA	GWAS-Oil	NA
16NF3071_3072	YuGanZaoHuangDou	G.max	Landrace	China	JiangXi	GWAS-Oil and GWAS-Protein	GWAS-Oil
16NF3075_3076	XiangDou3Hao	G.max	Improved_cultivar	China	HuNan	G(T)WAS-Oil	NA
16NF3083_3084	HongPiHuangDou	G.max	Landrace	China	HuBei	GWAS-Oil	NA
16NF3085_3086	HuaSeDou	G.max	Landrace	China	HuBei	G(T)WAS-Oil and GWAS-Protein	GWAS-Oil
16NF3087_3088	TianBaDou	G.max	Landrace	China	SiChuan	GWAS-Oil and GWAS-Protein	GWAS-Oil
16NF3089_3090	XiaoBaiMao	G.max	Landrace	China	SiChuan	G(T)WAS-Oil	NA
16NF309_310	CA26	G.max	Improved_cultivar	Canada	NA	G(T)WAS-Oil and G(T)WAS-Protein	G(T)WAS-Oil and G(T)WAS-Protein
16NF3091_3092	HuangMaoMao	G.max	Landrace	China	SiChuan	GWAS-Oil	NA
16NF3095_3096	BaZhongTianKanDou②	G.max	Landrace	China	SiChuan	GWAS-Oil	NA
16NF3099_3100	LinShuiDongDou	G.max	Landrace	China	SiChuan	GWAS-Oil and GWAS-Protein	GWAS-Oil
16NF31_32	TBD	G.max	Improved_cultivar	United_States	NA	G(T)WAS-Oil and GWAS-Protein	G(T)WAS-Oil and GWAS-Protein
16NF3101_3102	YueChiBaYueHuang①	G.max	Landrace	China	SiChuan	GWAS-Oil	NA
16NF3105_3106	JiuLiGengJiuYueHuang	G.max	Landrace	China	SiChuan	GWAS-Oil and GWAS-Protein	GWAS-Oil
16NF3109_3110	PiXianDaSanJiaoDou	G.max	Landrace	China	SiChuan	G(T)WAS-Oil and GWAS-Protein	G(T)WAS-Oil and
16NF311_312	M045	G.max	Improved_cultivar	United_States	NA	GWAS-Oil and GWAS-Protein	GWAS-Protein
16NF3111_3112	BaoXingJingDeHuang	G.max	Landrace	China	SiChuan	GWAS-Oil and GWAS-Protein	GWAS-Oil
16NF3115_3116	QingShenHuangKeZi②	G.max	Landrace	China	SiChuan	GWAS-Oil	NA
16NF3117_3118	JianWeiQuanShuiDou	G.max	Landrace	China	SiChuan	GWAS-Oil	NA
16NF3121_3122	SiChuanQingPiDou	G.max	Landrace	China	SiChuan	GWAS-Oil and GWAS-Protein	GWAS-Oil
16NF3123_3124	PengXiLiuYueHuang	G.max	Landrace	China	SiChuan	GWAS-Oil and GWAS-Protein	GWAS-Oil
16NF3129_3130	ZhongJiangHongHuangDou	G.max	Landrace	China	SiChuan	GWAS-Oil	NA
16NF313_314	Tousan kei NA5	G.max	Improved_cultivar	Japan	NA	GWAS-Oil and GWAS-Protein	GWAS-Protein
16NF3131_3132	SuiNingFengTaiJiangSeDou	G.max	Landrace	China	SiChuan	GWAS-Oil and GWAS-Protein	GWAS-Oil
16NF3135_3136	NanTongNiBaDou	G.max	Landrace	China	SiChuan	GWAS-Oil and GWAS-Protein	GWAS-Oil
16NF3137_3138	ShiFangLuoSiDou	G.max	Landrace	China	SiChuan	G(T)WAS-Oil	NA
16NF3143_3144	BaiMaoDou-2	G.max	Landrace	China	SiChuan	GWAS-Oil	NA
16NF3147_3148	DaBaiShuiDou1	G.max	Landrace	China	SiChuan	GWAS-Oil	NA
16NF3151_3152	HongMaoDou	G.max	Landrace	China	SiChuan	GWAS-Oil	NA
16NF3165_3166	BaoJiaoHuang	G.max	Landrace	China	SiChuan	GWAS-Oil	NA
16NF3167_3168	HeQiHuangDou	G.max	Landrace	China	SiChuan	GWAS-Oil	NA
16NF3169_3170	QingPiDou1	G.max	Landrace	China	SiChuan	GWAS-Oil	NA
16NF317_318	Pharaoh	G.max	Improved_cultivar	United_States	Illinois	GWAS-Oil and GWAS-Protein	GWAS-Oil and GWAS-Protein
16NF3171_3172	QingPiDou10	G.max	Landrace	China	SiChuan	GWAS-Oil	NA
16NF3173_3174	DaQingDou6	G.max	Landrace	China	SiChuan	GWAS-Oil	NA
16NF3177_3178	HongHuangDou2	G.max	Landrace	China	SiChuan	GWAS-Oil	NA
16NF3179_3180	ZheChun2Hao	G.max	Landrace	China	ZheJiang	G(T)WAS-Oil and G(T)WAS-Protein	G(T)WAS-Oil and
16NF3181_3182	ZiDou	G.max	Landrace	China	ZheJiang	GWAS-Oil and GWAS-Protein	GWAS-Oil
16NF3185_3186	XiaoLiWuYueDou	G.max	Landrace	China	JiangXi	GWAS-Oil and GWAS-Protein	GWAS-Oil
16NF3187_3188	JinXianLiuYueBao	G.max	Landrace	China	JiangXi	GWAS-Oil and GWAS-Protein	GWAS-Oil
16NF319_320	Soja 398180	G.max	Improved_cultivar	Germany	NA	G(T)WAS-Oil and GWAS-Protein	G(T)WAS-Oil and GWAS-Protein
16NF3191_3192	HuangDou5	G.max	Landrace	China	JiangXi	GWAS-Oil	NA
16NF3197_3198	ChunHuiDou	G.max	Landrace	China	JiangXi	GWAS-Oil	NA
16NF3203_3204	YouXianHeDou	G.max	Landrace	China	HuNan	GWAS-Oil and GWAS-Protein	GWAS-Oil
16NF3205_3206	LianYuanHuPiDou	G.max	Landrace	China	HuNan	G(T)WAS-Oil and G(T)WAS-Protein	G(T)WAS-Oil and
16NF3209_3210	BenDiHuang	G.max	Landrace	China	AnHui	GWAS-Oil and GWAS-Protein	GWAS-Oil
16NF321_322	Saikai 20	G.max	Improved_cultivar	Japan	NA	GWAS-Oil and GWAS-Protein	GWAS-Oil and G(T)WAS-Protein
16NF3211_3212	GuiChiNiuMaoHuang	G.max	Landrace	China	AnHui	G(T)WAS-Oil and G(T)WAS-Protein	G(T)WAS-Oil and
16NF3213_3214	LiuYueBao	G.max	Landrace	China	AnHui	GWAS-Oil and GWAS-Protein	GWAS-Oil
16NF3215_3216	GaoGanHei	G.max	Landrace	China	AnHui	G(T)WAS-Protein	G(T)WAS-Oil and
16NF3219_3220	XiDou3Hao	G.max	Improved_cultivar	China	SiChuan	G(T)WAS-Oil and GWAS-Protein	G(T)WAS-Oil and
16NF3227_3228	DaHuangMao	G.max	Landrace	China	SiChuan	GWAS-Oil	NA
16NF3229_3230	BenDiHuangDou	G.max	Landrace	China	SiChuan	GWAS-Oil	NA
16NF323_324	WuMing6	G.max	Improved_cultivar	Japan	NA	GWAS-Oil and GWAS-Protein	GWAS-Oil and GWAS-Protein
16NF3231_3232	HeiDouZi1	G.max	Landrace	China	SiChuan	GWAS-Protein	GWAS-Oil
16NF3233_3234	HuaLianBa	G.max	Landrace	China	SiChuan	GWAS-Oil	NA
16NF3235_3236	WuXiHuangDou	G.max	Landrace	China	SiChuan	GWAS-Oil and GWAS-Protein	GWAS-Oil
16NF3237_3238	NanChongDou	G.max	Landrace	China	SiChuan	GWAS-Oil	NA
16NF3239_3240	PuJiangLiuYueHuang-2	G.max	Landrace	China	SiChuan	GWAS-Oil	NA
16NF3243_3244	FuShunWuZaoDou-1	G.max	Landrace	China	SiChuan	GWAS-Oil	NA
16NF3245_3246	PengShanHuangKeZi-3	G.max	Landrace	China	SiChuan	G(T)WAS-Oil	NA
16NF3247_3248	DanLengLiuShiZao	G.max	Landrace	China	SiChuan	GWAS-Oil	NA
16NF3249_3250	AnYueQingPiDou	G.max	Landrace	China	SiChuan	GWAS-Oil	NA
16NF325_326	AGS162	G.max	Improved_cultivar	Tailand	NA	GWAS-Oil and GWAS-Protein	GWAS-Protein
16NF3259_3260	ZheChun3Hao	G.max	Improved_cultivar	China	ZheJiang	GWAS-Oil and GWAS-Protein	G(T)WAS-Oil and
16NF327_328	Chustnut	G.max	Improved_cultivar	United_States	NA	GWAS-Oil and G(T)WAS-Protein	GWAS-Oil and G(T)WAS-Protein
16NF3271_3272	HeiDou35	G.max	Landrace	China	JiangXi	G(T)WAS-Protein	G(T)WAS-Oil and
16NF3273_3274	Ji'AnChaDou	G.max	Landrace	China	JiangXi	GWAS-Oil and GWAS-Protein	GWAS-Oil
16NF3275_3276	GaoQiaoHeDou2	G.max	Landrace	China	HuNan	GWAS-Oil	NA
16NF3277_3278	DongAnZiPiDou	G.max	Landrace	China	HuNan	G(T)WAS-Oil	NA
16NF3279_3280	GuTianDou	G.max	Landrace	China	FuJian	GWAS-Oil	NA
16NF3283_3284	DaPuDou	G.max	Landrace	China	FuJian	GWAS-Oil	NA
16NF3289_3290	XiaMenTengZaiDou1	G.max	Landrace	China	FuJian	GWAS-Oil and GWAS-Protein	GWAS-Oil
16NF329_330	Amsoy	G.max	Improved_cultivar	United_States	Iowa	G(T)WAS-Oil and G(T)WAS-Protein	G(T)WAS-Oil and GWAS-Protein
16NF3291_3292	BaiMaoDou1	G.max	Landrace	China	GuiZhou	GWAS-Oil	NA
16NF3297_3298	HeiKeDou	G.max	Landrace	China	GuiZhou	GWAS-Oil	NA
16NF3299_3300	MaoJiHui	G.max	Landrace	China	GuiZhou	GWAS-Oil	NA
16NF33_34	Maple Arrow	G.max	Improved_cultivar	Canada	Ontario	G(T)WAS-Oil and GWAS-Protein	G(T)WAS-Oil and GWAS-Protein
16NF3301_3302	BaiMaoDou3	G.max	Landrace	China	GuiZhou	GWAS-Oil	NA
16NF3305_3306	ErYeZiHuangDou	G.max	Landrace	China	GuiZhou	GWAS-Oil	NA
16NF3307_3308	DaHuangDou1	G.max	Landrace	China	GuiZhou	GWAS-Oil	NA
16NF3309_3310	BaiShuiDou1	G.max	Landrace	China	GuiZhou	GWAS-Oil	NA
16NF3311_3312	DouYaDou	G.max	Landrace	China	GuiZhou	GWAS-Oil	NA
16NF3315_3316	LiuYueZaoHuangDou	G.max	Landrace	China	GuiZhou	GWAS-Oil	NA
16NF3317_3318	DaQingDou1	G.max	Landrace	China	GuiZhou	GWAS-Oil	NA
16NF3321_3322	HuaLianDou1	G.max	Landrace	China	GuiZhou	GWAS-Oil	NA
16NF3323_3324	JingXiZaoHuangDou	G.max	Landrace	China	GuangXi	GWAS-Oil	NA
16NF3325_3326	LiangShuiBai	G.max	Landrace	China	GuangXi	G(T)WAS-Oil	NA
16NF3329_3330	JinPengDou	G.max	Landrace	China	FuJian	G(T)WAS-Oil	NA
16NF333_334	RiBen54Hao(AiZhiXian)	G.max	Improved_cultivar	Japan	NA	GWAS-Protein	GWAS-Protein
16NF3333_3334	HuaMaoDou	G.max	Landrace	China	FuJian	GWAS-Oil	NA
16NF3339_3340	XiHuangDou-9	G.max	Landrace	China	GuiZhou	GWAS-Oil	NA
16NF3341_3342	XiHuangDou-15	G.max	Landrace	China	GuiZhou	GWAS-Oil	NA
16NF3347_3348	DaBaiShuiDou-2	G.max	Landrace	China	GuiZhou	GWAS-Oil	NA
16NF3349_3350	GunShanZhu	G.max	Landrace	China	GuiZhou	GWAS-Oil	NA
16NF335_336	PI82295	G.max	Landrace	South_Korea	Seoul	G(T)WAS-Oil and GWAS-Protein	G(T)WAS-Oil and GWAS-Protein
16NF3353_3354	QiYueZaoHuangDou-1	G.max	Landrace	China	GuiZhou	GWAS-Oil	NA
16NF3355_3356	DaBaiShuiDou2	G.max	Landrace	China	GuiZhou	GWAS-Oil	NA
16NF3357_3358	BaYueZao-2	G.max	Landrace	China	GuiZhou	G(T)WAS-Oil	NA
16NF3359_3360	HuangPiDou2	G.max	Landrace	China	GuiZhou	GWAS-Oil	NA
16NF3363_3364	HuangMaoDou-3	G.max	Landrace	China	GuiZhou	GWAS-Oil	NA
16NF3365_3366	BaoGuHuang-8	G.max	Landrace	China	GuiZhou	G(T)WAS-Oil	NA
16NF3367_3368	BaYueHuang3	G.max	Landrace	China	GuiZhou	GWAS-Oil	NA
16NF3369_3370	ChaDou6	G.max	Landrace	China	GuiZhou	GWAS-Oil	NA
16NF337_338	PI80828-1	G.max	Landrace	Japan	Fukushima	G(T)WAS-Oil and G(T)WAS-Protein	and G(T)WAS-Protein
16NF3371_3372	ZaoJiaoDou	G.max	Landrace	China	GuiZhou	GWAS-Oil	NA
16NF3375_3376	XingNingHuangDou	G.max	Landrace	China	GuangDong	GWAS-Oil	NA
16NF3383_3384	HuiYangXiaoLiHuang	G.max	Landrace	China	GuangDong	GWAS-Oil	NA
16NF3385_3386	PoHuang	G.max	Landrace	China	GuangDong	G(T)WAS-Oil	NA
16NF341_342	BRS 155	G.max	Improved_cultivar	Brazil	NA	GWAS-Protein	GWAS-Protein
16NF3415_3416	LaChengHuangDou	G.max	Landrace	China	GuangXi	GWAS-Oil	NA
16NF3417_3418	TianLinPingTangZaoHuangDou	G.max	Landrace	China	GuangXi	GWAS-Oil	NA
16NF3421_3422	LvSeHuangDou	G.max	Landrace	China	GuangXi	GWAS-Oil	NA
16NF343_344	BRS 156	G.max	Improved_cultivar	Brazil	NA	GWAS-Protein	GWAS-Protein
16NF3433_3434	YuanShanHuangDou	G.max	Landrace	China	GuangDong	GWAS-Oil and GWAS-Protein	GWAS-Oil
16NF3437_3438	EnPingQingDou	G.max	Landrace	China	GuangDong	GWAS-Oil	NA
16NF3445_3446	WuBiHuang	G.max	Landrace	China	GuangDong	GWAS-Oil	NA
16NF3449_3450	GongDou10Hao	G.max	Improved_cultivar	China	SiChuan	G(T)WAS-Oil	NA
16NF345_346	EMBRAPA 58	G.max	Improved_cultivar	Brazil	NA	G(T)WAS-Oil and G(T)WAS-Protein	and G(T)WAS-Protein
16NF3451_3452	TaiWan75(Lv75)	G.max	Improved_cultivar	China	TaiWan	G(T)WAS-Oil and G(T)WAS-Protein	G(T)WAS-Oil and G(T)WAS-Protein
16NF3453_3454	QuXian1Hao	G.max	Improved_cultivar	China	ZheJiang	GWAS-Oil and GWAS-Protein	GWAS-Protein
16NF3455_3456	FuDou310	G.max	Improved_cultivar	China	FuJian	G(T)WAS-Oil and GWAS-Protein	G(T)WAS-Oil and G(T)WAS-Protein
16NF3459_3460	XiangChunDou10	G.max	Improved_cultivar	China	HuNan	G(T)WAS-Oil and GWAS-Protein	G(T)WAS-Oil and G(T)WAS-Protein
16NF3465_3466	NanNong99-10	G.max	Improved_cultivar	China	JiangSu	GWAS-Oil and GWAS-Protein	GWAS-Protein
16NF3467_3468	FuDou9765	G.max	Improved_cultivar	China	AnHui	GWAS-Oil and GWAS-Protein	GWAS-Oil and GWAS-Protein
16NF347_348	BRS 132	G.max	Improved_cultivar	Brazil	NA	GWAS-Protein	GWAS-Protein
16NF3477_3478	ChuanDou4Hao	G.max	Improved_cultivar	China	SiChuan	GWAS-Oil and G(T)WAS-Protein	G(T)WAS-Oil and G(T)WAS-Protein
16NF3485_3486	ZheXianDou2Hao	G.max	Improved_cultivar	China	ZheJiang	GWAS-Oil and GWAS-Protein	GWAS-Oil
16NF3489_3490	GanDou2Hao	G.max	Improved_cultivar	China	JiangXi	GWAS-Oil	NA
16NF349_350	D96-1217	G.max	Improved_cultivar	United_States	Mississippi	GWAS-Oil and GWAS-Protein	GWAS-Protein
16NF3491_3492	GuiZao1Hao	G.max	Improved_cultivar	China	GuangXi	G(T)WAS-Oil	NA
16NF3493_3494	KeFeng1hao	G.max	Improved_cultivar	China	BeiJing	G(T)WAS-Protein	G(T)WAS-Oil and G(T)WAS-Protein
16NF3495_3496	WanDou35	G.max	Improved_cultivar	China	AnHui	GWAS-Oil and GWAS-Protein	GWAS-Oil and GWAS-Protein
16NF3497_3498	NanNong99-6	G.max	Improved_cultivar	China	JiangSu	GWAS-Oil and GWAS-Protein	GWAS-Protein
16NF35_36	Wilkin	G.max	Improved_cultivar	United_States	Minnesota	GWAS-Oil and GWAS-Protein	GWAS-Oil and GWAS-Protein
16NF3501_3502	Dian86-5	G.max	Improved_cultivar	China	YunNan	GWAS-Oil	NA
16NF3503_3504	QuXian3Hao	G.max	Improved_cultivar	China	ZheJiang	G(T)WAS-Oil and G(T)WAS-Protein	G(T)WAS-Oil and G(T)WAS-Protein
16NF3505_3506	HuaChun2Hao	G.max	Improved_cultivar	China	GuangDong	G(T)WAS-Oil and G(T)WAS-Protein	G(T)WAS-Oil and G(T)WAS-Protein
16NF3509_3510	QuanDou7Hao	G.max	Improved_cultivar	China	FuJian	GWAS-Oil and GWAS-Protein	GWAS-Oil and GWAS-Protein
16NF351_352	Sargent	G.max	Improved_cultivar	United_States	North Dakota	G(T)WAS-Oil and GWAS-Protein	GWAS-Protein
16NF3511_3512	HuaXia9Hao	G.max	Improved_cultivar	China	GuangDong	G(T)WAS-Protein	and G(T)WAS-Protein
16NF3513_3514	HuaXia1Hao	G.max	Improved_cultivar	China	GuangDong	G(T)WAS-Oil and GWAS-Protein	and G(T)WAS-Protein
16NF3517_3518	DianDou7Hao	G.max	Improved_cultivar	China	YunNan	G(T)WAS-Oil and G(T)WAS-Protein	and G(T)WAS-Protein
16NF3519_3520	XiangChunDou26	G.max	Improved_cultivar	China	HuNan	G(T)WAS-Oil and G(T)WAS-Protein	G(T)WAS-Oil and
16NF3525_3526	JuRongXiaoZiHuang	G.max	Landrace	China	JiangSu	GWAS-Oil	NA
16NF3527_3528	WuJiangWuYueNiuMaoHuang	G.max	Landrace	China	JiangSu	GWAS-Oil	NA
16NF3529_3530	TaiCangHuangMaoDouYi	G.max	Landrace	China	JiangSu	GWAS-Oil	NA
16NF353_354	PSB471	G.max	Improved_cultivar	Russia	NA	GWAS-Protein	GWAS-Oil and GWAS-Protein
16NF3537_3538	Hai'AnCiYuDou1	G.max	Landrace	China	JiangSu	GWAS-Oil	NA
16NF3547_3548	JinTanQingZi	G.max	Landrace	China	JiangSu	GWAS-Oil	NA
16NF3549_3550	YiXingZaoHuangDou	G.max	Landrace	China	JiangSu	GWAS-Oil	NA
16NF355_356	S99-3181	G.max	Improved_cultivar	United_States	Missouri	G(T)WAS-Oil and G(T)WAS-Protein	and G(T)WAS-Protein
16NF3553_3554	NanTongLvHuangDou	G.max	Landrace	China	JiangSu	GWAS-Oil	NA
16NF357_358	Kunitz	G.max	Improved_cultivar	United_States	Illinois	GWAS-Oil and GWAS-Protein	GWAS-Oil and GWAS-Protein
16NF3575_3576	DaQingDou3	G.max	Landrace	China	AnHui	GWAS-Oil	NA
16NF3585_3586	FengXianHuiDaoHuang	G.max	Landrace	China	ShangHai	GWAS-Oil	NA
16NF3587_3588	E'Dou2Hao	G.max	Improved_cultivar	China	HuBei	GWAS-Oil	NA
16NF3589_3590	TianMenDaZiHuang	G.max	Landrace	China	HuBei	GWAS-Oil	NA
16NF3591_3592	XiangYangBaYueZha	G.max	Landrace	China	HuBei	GWAS-Oil	NA
16NF3595_3596	HuangBeiBaYueZha	G.max	Landrace	China	HuBei	GWAS-Oil	NA
16NF3601_3602	SongZiYangHuangDou	G.max	Landrace	China	HuBei	GWAS-Oil	NA
16NF3603_3604	JingHuang35Yi	G.max	Landrace	China	HuBei	G(T)WAS-Oil	NA
16NF3605_3606	XianNingDongHuangDouYi	G.max	Landrace	China	HuBei	GWAS-Oil	NA
16NF361_362	Nile	G.max	Improved_cultivar	United_States	Illinois	GWAS-Oil and GWAS-Protein	GWAS-Oil and GWAS-Protein
16NF3619_3620	HanChuanHouZiMao	G.max	Landrace	China	HuBei	GWAS-Oil	NA
16NF3621_3622	HuangBeiShanZiBai	G.max	Landrace	China	HuBei	GWAS-Oil	NA
16NF3627_3628	HouZiMao	G.max	Landrace	China	HuBei	GWAS-Oil	NA
16NF3635_3636	JingShanBu'AoDou	G.max	Landrace	China	HuBei	GWAS-Oil	NA
16NF3651_3652	LiuYueBai	G.max	Landrace	China	ZheJiang	GWAS-Oil	NA
16NF3653_3654	ShanBaiDou	G.max	Landrace	China	ZheJiang	GWAS-Oil	NA
16NF3655_3656	HuangDou7	G.max	Landrace	China	ZheJiang	GWAS-Oil	NA
16NF3657_3658	FuShenDou	G.max	Landrace	China	ZheJiang	G(T)WAS-Oil	NA
16NF3669_3670	QingKeDou	G.max	Landrace	China	ZheJiang	GWAS-Oil	NA
16NF3685_3686	LiuChengShiYueHuang	G.max	Landrace	China	GuangXi	GWAS-Oil	NA
16NF3689_3690	XingHuaMaoJiaDouJia	G.max	Landrace	China	JiangSu	GWAS-Oil	NA
16NF3695_3696	XinLiuQing	G.max	Improved_cultivar	China	AnHui	GWAS-Oil and GWAS-Protein	GWAS-Oil and GWAS-Protein
16NF3697_3698	ZaoHongDou	G.max	Landrace	China	ShangHai	G(T)WAS-Oil	NA
16NF3699_3700	YouHuiDou	G.max	Landrace	China	ShangHai	G(T)WAS-Oil	NA
16NF37_38	Pin-din-guan	G.max	Improved_cultivar	China	NA	GWAS-Protein	GWAS-Oil and GWAS-Protein
16NF3703_3704	82-16	G.max	Improved_cultivar	China	HuBei	GWAS-Oil	NA
16NF3705_3706	74-424	G.max	Improved_cultivar	China	HuBei	G(T)WAS-Oil	NA
16NF3709_3710	JingDou26	G.max	Landrace	China	HuBei	G(T)WAS-Oil	NA
16NF371_372	FUN-ZHUN/g	G.max	Improved_cultivar	Russia	NA	GWAS-Oil and G(T)WAS-Protein	G(T)WAS-Oil and G(T)WAS-Protein
16NF3713_3714	ShuGuangHuangDou	G.max	Landrace	China	HuBei	GWAS-Oil	NA
16NF3715_3716	NiDouZi	G.max	Landrace	China	HuBei	GWAS-Oil	NA
16NF3717_3718	HouWeiLie2	G.max	Landrace	China	HuBei	GWAS-Oil	NA
16NF3719_3720	ChaHuangDaiDou1	G.max	Landrace	China	HuBei	G(T)WAS-Oil	NA
16NF3723_3724	ShanZiBaiHuangDou	G.max	Landrace	China	HuBei	G(T)WAS-Oil	NA
16NF3727_3728	GaoShanNiuMaoHuang	G.max	Landrace	China	HuBei	GWAS-Oil	NA
16NF3729_3730	ChiHuangDou1	G.max	Landrace	China	HuBei	G(T)WAS-Oil	NA
16NF3733_3734	JiuYueHan	G.max	Landrace	China	HuBei	GWAS-Oil	NA
16NF3735_3736	DaNiDou1	G.max	Landrace	China	HuBei	GWAS-Oil	NA
16NF3745_3746	LvKeDou	G.max	Landrace	China	HuBei	GWAS-Oil	NA
16NF3747_3748	ZaoHuangDou	G.max	Landrace	China	HuBei	GWAS-Oil	NA
16NF3749_3750	JiuYueBao	G.max	Landrace	China	HuBei	GWAS-Oil	NA
16NF3751_3752	HuaMeiDou	G.max	Landrace	China	HuBei	G(T)WAS-Oil	NA
16NF3757_3758	DaHuaDou	G.max	Landrace	China	SiChuan	G(T)WAS-Oil	NA
16NF3763_3764	ShiYueHuang1	G.max	Landrace	China	SiChuan	G(T)WAS-Oil	NA
16NF3771_3772	JianGeHuaLinJiWoDou	G.max	Landrace	China	SiChuan	GWAS-Oil	NA
16NF3773_3774	TongJiangHuangDou	G.max	Landrace	China	SiChuan	GWAS-Oil	NA
16NF3775_3776	XinDuHuangMaoDou②	G.max	Landrace	China	SiChuan	GWAS-Oil and GWAS-Protein	GWAS-Oil
16NF3777_3778	ChongQingJiuYueHuang	G.max	Landrace	China	SiChuan	GWAS-Oil	NA
16NF3781_3782	NanChuanXiaoHuangDou	G.max	Landrace	China	SiChuan	GWAS-Oil	NA
16NF3783_3784	PengXianLvDou	G.max	Landrace	China	SiChuan	GWAS-Oil	NA
16NF3785_3786	MeiShanLvPiDou	G.max	Landrace	China	SiChuan	GWAS-Oil	NA
16NF379_380	Bedford	G.max	Improved_cultivar	United_States	Tennessee	G(T)WAS-Oil and GWAS-Protein	GWAS-Protein
16NF3791_3792	ChengNanZaoDou-2	G.max	Landrace	China	SiChuan	GWAS-Oil	NA
16NF3797_3798	LaoYingBu	G.max	Landrace	China	SiChuan	GWAS-Oil	NA
16NF3801_3802	QuanShuiDou	G.max	Landrace	China	SiChuan	GWAS-Oil	NA
16NF3803_3804	LiuYueHuang2	G.max	Landrace	China	SiChuan	GWAS-Oil	NA
16NF3809_3810	BaiShuiDou2	G.max	Landrace	China	SiChuan	GWAS-Oil and GWAS-Protein	GWAS-Oil
16NF3817_3818	BaiMaoZaoDouZi	G.max	Landrace	China	SiChuan	G(T)WAS-Oil	NA
16NF3819_3820	TouXinLv	G.max	Landrace	China	SiChuan	GWAS-Oil	NA
16NF3821_3822	ZaoHuangDou-2	G.max	Landrace	China	SiChuan	GWAS-Oil	NA
16NF3825_3826	LvDouZi	G.max	Landrace	China	SiChuan	GWAS-Oil	NA
16NF3827_3828	QingPiDou2	G.max	Landrace	China	SiChuan	GWAS-Oil	NA
16NF3829_3830	GaoShanDou	G.max	Landrace	China	SiChuan	GWAS-Oil	NA
16NF3831_3832	LvLanZi	G.max	Landrace	China	SiChuan	G(T)WAS-Oil	NA
16NF3847_3848	LuoShi-1	G.max	Landrace	China	SiChuan	GWAS-Oil	NA
16NF3855_3856	HuaDaDou	G.max	Landrace	China	SiChuan	GWAS-Oil	NA
16NF387_388	Hobbit	G.max	Improved_cultivar	United_States	Ohio	G(T)WAS-Oil and G(T)WAS-Protein	G(T)WAS-Oil and G(T)WAS-Protein
16NF3875_3876	BaYueHuang2	G.max	Landrace	China	JiangXi	GWAS-Oil	NA
16NF3889_3890	ChenChaDaDou	G.max	Landrace	China	HuNan	GWAS-Oil	NA
16NF389_390	Prichard	G.max	Improved_cultivar	United_States	Georgia	G(T)WAS-Protein	and G(T)WAS-Protein
16NF3891_3892	ShiMenDaBaiLi	G.max	Landrace	China	HuNan	G(T)WAS-Oil	NA
16NF39_40	G.max-46	G.max	Improved_cultivar	Russia	NA	GWAS-Oil and GWAS-Protein	GWAS-Oil and GWAS-Protein
16NF3901_3902	SuiNingBaYueHuang<Yi>	G.max	Landrace	China	HuNan	GWAS-Oil	NA
16NF3907_3908	QiPingQingDou	G.max	Landrace	China	HuNan	GWAS-Oil	NA
16NF391_392	Howard	G.max	Improved_cultivar	United_States	Florida	GWAS-Oil and GWAS-Protein	GWAS-Protein
16NF3913_3914	JunShanDaQingDou	G.max	Landrace	China	HuNan	GWAS-Oil	NA
16NF3915_3916	BaoJingChaHuangDou	G.max	Landrace	China	HuNan	G(T)WAS-Oil	NA
16NF3919_3920	AiJiaoHuangDou-1	G.max	Landrace	China	GuiZhou	GWAS-Oil	NA
16NF3921_3922	ZaoHuangDou-7	G.max	Landrace	China	GuiZhou	GWAS-Oil	NA
16NF3923_3924	LiuYueHuang-3	G.max	Landrace	China	GuiZhou	GWAS-Oil	NA
16NF3925_3926	BaiDouZi	G.max	Landrace	China	GuiZhou	GWAS-Oil	NA
16NF3929_3930	QingPiDou5	G.max	Landrace	China	GuiZhou	GWAS-Oil	NA
16NF393_394	Gordon	G.max	Improved_cultivar	United_States	Georgia	G(T)WAS-Protein	GWAS-Protein
16NF3931_3932	XiaoHuangDou9	G.max	Landrace	China	GuiZhou	GWAS-Oil	NA
16NF3939_3940	LiuYueMang-3	G.max	Landrace	China	GuiZhou	GWAS-Oil	NA
16NF3941_3942	LiuYueMang	G.max	Landrace	China	GuiZhou	GWAS-Oil	NA
16NF3947_3948	LiuLanZi	G.max	Landrace	China	GuiZhou	GWAS-Oil	NA
16NF3949_3950	LvPiDou-2	G.max	Landrace	China	GuiZhou	G(T)WAS-Oil	NA
16NF3953_3954	QingPiHuangDou	G.max	Landrace	China	GuiZhou	G(T)WAS-Oil	NA
16NF3957_3958	HuangDouZi-4	G.max	Landrace	China	GuiZhou	GWAS-Oil and GWAS-Protein	GWAS-Oil
16NF3959_3960	ZongZiDou	G.max	Landrace	China	GuiZhou	G(T)WAS-Oil	NA
16NF3961_3962	QingHuangZaDou-15	G.max	Landrace	China	GuiZhou	G(T)WAS-Oil	NA
16NF397_398	Probst	G.max	Improved_cultivar	United_States	Indiana	GWAS-Oil and GWAS-Protein	GWAS-Oil and GWAS-Protein
16NF399_400	Mercury	G.max	Improved_cultivar	United_States	Nebraska	G(T)WAS-Oil and G(T)WAS-Protein	GWAS-Oil and GWAS-Protein
16NF401_402	Delsoy4900	G.max	Improved_cultivar	United_States	Missouri	G(T)WAS-Oil and G(T)WAS-Protein	GWAS-Oil and GWAS-Protein
16NF4013_4014	QingHuaDaDou	G.max	Landrace	China	YunNan	GWAS-Oil	NA
16NF4015_4016	DaBaiDou2	G.max	Landrace	China	YunNan	GWAS-Oil	NA
16NF4017_4018	XiaoDongHuangDou	G.max	Landrace	China	YunNan	GWAS-Oil	NA
16NF4019_4020	LiuYueHuang1	G.max	Landrace	China	YunNan	GWAS-Oil	NA
16NF4023_4024	SiJiDou	G.max	Landrace	China	YunNan	GWAS-Oil	NA
16NF4025_4026	DaDou2	G.max	Landrace	China	YunNan	G(T)WAS-Oil	NA
16NF4027_4028	DongDaDou	G.max	Landrace	China	YunNan	GWAS-Oil	NA
16NF4029_4030	HuangDou6	G.max	Landrace	China	YunNan	G(T)WAS-Oil	NA
16NF4031_4032	DaBaiDou3	G.max	Landrace	China	YunNan	G(T)WAS-Oil	NA
16NF4035_4036	DaHuangDou4	G.max	Landrace	China	YunNan	GWAS-Oil	NA
16NF4057_4058	BaoShanDaDou	G.max	Landrace	China	YunNan	GWAS-Oil	NA
16NF4059_4060	HuPiDou1	G.max	Landrace	China	YunNan	GWAS-Oil	NA
16NF4061_4062	HuPiDou2	G.max	Landrace	China	YunNan	GWAS-Oil	NA
16NF4063_4064	MaLanZaoChaDou	G.max	Landrace	China	YunNan	G(T)WAS-Oil	NA
16NF4067_4068	JiuLiXiang	G.max	Landrace	China	JiangSu	GWAS-Oil	NA
16NF4069_4070	LiYangPoPiFeng	G.max	Landrace	China	JiangSu	GWAS-Oil	NA
16NF4071_4072	BaYueHuang4	G.max	Landrace	China	AnHui	G(T)WAS-Oil	NA
16NF4073_4074	GuangHuang	G.max	Landrace	China	AnHui	G(T)WAS-Oil	NA
16NF4075_4076	JiuYueMang	G.max	Landrace	China	AnHui	GWAS-Oil	NA
16NF4077_4078	BaYueHuang5	G.max	Landrace	China	AnHui	GWAS-Oil	NA
16NF4079_4080	FengPiQing	G.max	Landrace	China	AnHui	GWAS-Oil	NA
16NF4081_4082	ChangLinQingDou	G.max	Landrace	China	AnHui	GWAS-Oil	NA
16NF4083_4084	WeiGuanQing	G.max	Landrace	China	AnHui	GWAS-Oil	NA
16NF4091_4092	E'Dou4Hao	G.max	Landrace	China	HuBei	GWAS-Oil	NA
16NF4093_4094	84-70	G.max	Landrace	China	HuBei	G(T)WAS-Oil	NA
16NF4095_4096	ZhongDou14	G.max	Improved_cultivar	China	HuBei	GWAS-Oil	NA
16NF4099_4100	NiuKenZhuang	G.max	Landrace	China	HuBei	GWAS-Oil	NA
16NF41_42	BC-14-1-3	G.max	Improved_cultivar	Canada	NA	GWAS-Oil and GWAS-Protein	GWAS-Oil and G(T)WAS-Protein
16NF4101_4102	BaYueZha5	G.max	Landrace	China	HuBei	GWAS-Oil	NA
16NF4105_4106	QiYueHuang	G.max	Landrace	China	HuBei	GWAS-Oil	NA
16NF4107_4108	WuHuangDou	G.max	Landrace	China	HuBei	GWAS-Oil	NA
16NF4109_4110	NiBaDou	G.max	Landrace	China	HuBei	GWAS-Oil	NA
16NF411_412	CN 344	G.max	Improved_cultivar	United_States	NA	GWAS-Oil and GWAS-Protein	GWAS-Oil and GWAS-Protein
16NF4111_4112	BaiMaoDou4	G.max	Landrace	China	SiChuan	GWAS-Oil	NA
16NF4115_4116	XiaoBaiDou3	G.max	Landrace	China	SiChuan	GWAS-Oil	NA
16NF4121_4122	HuangPiTianGengDou-1	G.max	Landrace	China	FuJian	GWAS-Oil	NA
16NF4125_4126	GuHuangDou-4	G.max	Landrace	China	FuJian	GWAS-Oil	NA
16NF413_414	Thomas	G.max	Improved_cultivar	United_States	Georgia	GWAS-Oil and GWAS-Protein	GWAS-Protein
16NF4143_4144	QiaoShiBaYueHuang	G.max	Landrace	China	HuNan	GWAS-Oil	NA
16NF4145_4146	ChenXiQingPiDou1	G.max	Landrace	China	HuNan	GWAS-Oil	NA
16NF4147_4148	HengYangQingPiDou	G.max	Landrace	China	HuNan	GWAS-Oil	NA
16NF415_416	Buckshot 723	G.max	Improved_cultivar	United_States	Louisiana	G(T)WAS-Protein	and G(T)WAS-Protein
16NF4155_4156	GuLuoHeDou	G.max	Landrace	China	HuNan	GWAS-Oil	NA
16NF4157_4158	YeZhuHeDou	G.max	Landrace	China	HuNan	GWAS-Oil	NA
16NF4159_4160	QiaoTouHuangDou	G.max	Landrace	China	GuangDong	G(T)WAS-Oil	NA
16NF4167_4168	BinYangHuangDou1	G.max	Landrace	China	GuangXi	G(T)WAS-Oil	NA
16NF417_418	Gnome 85	G.max	Improved_cultivar	United_States	Ohio	GWAS-Oil and GWAS-Protein	GWAS-Oil and GWAS-Protein
16NF4173_4174	LiuYueHuang4	G.max	Landrace	China	YunNan	GWAS-Oil	NA
16NF4177_4178	LvPiDou2	G.max	Landrace	China	YunNan	GWAS-Oil	NA
16NF4183_4184	HuPiDou3	G.max	Landrace	China	YunNan	GWAS-Oil	NA
16NF4185_4186	ZeiWuYao	G.max	Landrace	China	ZheJiang	G(T)WAS-Oil	NA
16NF419_420	ДВ 2849	G.max	Improved_cultivar	Russia	NA	GWAS-Oil and GWAS-Protein	GWAS-Protein
16NF4193_4194	DaQingDou4	G.max	Landrace	China	ZheJiang	G(T)WAS-Oil	NA
16NF4225_4226	WuGuMaoDou	G.max	Landrace	China	ZheJiang	GWAS-Oil	NA
16NF4245_4246	NiDou2	G.max	Landrace	China	JiangXi	GWAS-Oil	NA
16NF425_426	Williams 82	G.max	Improved_cultivar	United_States	Illinois	GWAS-Oil and GWAS-Protein	GWAS-Oil and GWAS-Protein
16NF4257_4258	ChaDou5	G.max	Landrace	China	JiangXi	GWAS-Oil	NA
16NF4269_4270	XiZangDaDou18	G.max	Landrace	China	Tibet	G(T)WAS-Oil	NA
16NF427_428	SRE-D-14A	G.max	Improved_cultivar	NA	NA	GWAS-Protein	GWAS-Protein
16NF4273_4274	DaLiDou2	G.max	Landrace	China	ZheJiang	GWAS-Oil	NA
16NF4281_4282	LanXiNanDaQingDou	G.max	Landrace	China	ZheJiang	GWAS-Oil	NA
16NF4295_4296	ZhongHuang10	G.max	Improved_cultivar	China	BeiJing	GWAS-Oil and GWAS-Protein	GWAS-Oil and GWAS-Protein
16NF4297_4298	DongZe11	G.max	Improved_cultivar	China	HeiLongJiang	GWAS-Protein	GWAS-Oil and GWAS-Protein
16NF4301_4302	HeiHe21	G.max	Improved_cultivar	China	HeiLongJiang	GWAS-Oil and GWAS-Protein	GWAS-Oil and GWAS-Protein
16NF4303_4304	HeiHe23	G.max	Improved_cultivar	China	HeiLongJiang	GWAS-Oil and GWAS-Protein	GWAS-Oil and GWAS-Protein
16NF4305_4306	HeiHe27	G.max	Improved_cultivar	China	HeiLongJiang	GWAS-Oil and GWAS-Protein	GWAS-Oil and GWAS-Protein
16NF431_432	Hobbit87	G.max	Improved_cultivar	United_States	Ohio	GWAS-Oil and GWAS-Protein	GWAS-Oil and GWAS-Protein
16NF433_434	Williams	G.max	Improved_cultivar	United_States	Illinois	GWAS-Oil and GWAS-Protein	GWAS-Oil and GWAS-Protein
16NF437_438	PI90763	G.max	Improved_cultivar	China	Beijing	GWAS-Protein	GWAS-Oil and GWAS-Protein
16NF439_440	Odell	G.max	Improved_cultivar	United_States	Nebraska	GWAS-Oil and GWAS-Protein	GWAS-Oil and GWAS-Protein
16NF4401	NiuMaoHuang2	G.max	Landrace	China	JiLin	G(T)WAS-Oil and G(T)WAS-Protein	G(T)WAS-Oil and G(T)WAS-Protein
16NF4402	ChangChunManCangJin	G.max	Landrace	China	JiLin	G(T)WAS-Oil and G(T)WAS-Protein	G(T)WAS-Oil and G(T)WAS-Protein
16NF4404	HeiNong26	G.max	Improved_cultivar	China	HeiLongJiang	GWAS-Oil and GWAS-Protein	GWAS-Oil and GWAS-Protein
16NF4405	BaiPiDou	G.max	Landrace	China	LiaoNing	GWAS-Oil and GWAS-Protein	GWAS-Oil and GWAS-Protein
16NF4406	XiaoLiHuang	G.max	Landrace	China	LiaoNing	GWAS-Oil and GWAS-Protein	GWAS-Protein
16NF4408	ManCangJin3	G.max	Landrace	China	LiaoNing	GWAS-Oil and GWAS-Protein	GWAS-Oil and GWAS-Protein
16NF4409	Tian'eDan1	G.max	Landrace	China	LiaoNing	G(T)WAS-Oil and G(T)WAS-Protein	G(T)WAS-Oil and G(T)WAS-Protein
16NF4411	LiuShiTianHuanCang1	G.max	Landrace	China	LiaoNing	GWAS-Oil and GWAS-Protein	GWAS-Oil and GWAS-Protein
16NF4412	NiuMaoHuang3	G.max	Landrace	China	LiaoNing	GWAS-Oil and G(T)WAS-Protein	G(T)WAS-Oil and G(T)WAS-Protein
16NF4413	BaiLiMo	G.max	Landrace	China	LiaoNing	GWAS-Oil and GWAS-Protein	GWAS-Oil and GWAS-Protein
16NF4414	DaLiHeiDou2	G.max	Landrace	China	LiaoNing	G(T)WAS-Protein	GWAS-Oil and G(T)WAS-Protein
16NF4416	QingDou4	G.max	Landrace	China	HeiLongJiang	GWAS-Oil and GWAS-Protein	GWAS-Oil and G(T)WAS-Protein
16NF4418	HuangDou4	G.max	Landrace	China	JiangXi	GWAS-Oil and GWAS-Protein	GWAS-Oil
16NF4419	ShengLi3Hao	G.max	Landrace	China	ShanDong	GWAS-Oil and GWAS-Protein	GWAS-Oil and GWAS-Protein
16NF4420	BaYueMang2	G.max	Landrace	China	ShanDong	GWAS-Oil and GWAS-Protein	GWAS-Oil and GWAS-Protein
16NF4421	BaiHuaCao	G.max	Landrace	China	ShanDong	GWAS-Oil and GWAS-Protein	GWAS-Oil and GWAS-Protein
16NF4422	SiLiYuan	G.max	Landrace	China	ShanDong	G(T)WAS-Oil and G(T)WAS-Protein	G(T)WAS-Oil and G(T)WAS-Protein
16NF4423	DaHuangDou2	G.max	Landrace	China	ShanDong	GWAS-Oil and GWAS-Protein	GWAS-Oil and GWAS-Protein
16NF4424	PingDingHei	G.max	Landrace	China	ShanDong	G(T)WAS-Protein	G(T)WAS-Oil and G(T)WAS-Protein
16NF4426	FangChengCaoHuangDou	G.max	Landrace	China	HeNan	GWAS-Oil and GWAS-Protein	GWAS-Protein
16NF4427	MiYangNiuMaoHuang	G.max	Landrace	China	HeNan	GWAS-Oil and GWAS-Protein	and G(T)WAS-Protein
16NF4428	BenDiDaHuangDou	G.max	Landrace	China	HeBei	GWAS-Oil and GWAS-Protein	G(T)WAS-Oil and G(T)WAS-Protein
16NF4429	HeiDou13	G.max	Landrace	China	HeBei	GWAS-Protein	GWAS-Oil and GWAS-Protein
16NF4430	GuanYunHaiBaiHua	G.max	Landrace	China	JiangSu	GWAS-Oil and GWAS-Protein	and G(T)WAS-Protein
16NF4432	MaoDou2	G.max	Landrace	China	ShanDong	G(T)WAS-Oil and G(T)WAS-Protein	G(T)WAS-Oil and G(T)WAS-Protein
16NF4433	ErLiHeiDou	G.max	Landrace	China	ShanDong	G(T)WAS-Protein	GWAS-Oil and G(T)WAS-Protein
16NF4435	HuangDou11	G.max	Landrace	China	HeBei	GWAS-Oil and GWAS-Protein	GWAS-Oil and GWAS-Protein
16NF4438	ShuangYangZaoHuangDou	G.max	Landrace	China	JiLin	GWAS-Protein	GWAS-Oil and GWAS-Protein
16NF4439	BaiChengMoShiDou	G.max	Landrace	China	JiLin	GWAS-Oil and GWAS-Protein	GWAS-Oil and GWAS-Protein
16NF4441	Kai8157-3-3-1	G.max	Improved_cultivar	China	LiaoNing	GWAS-Oil and GWAS-Protein	GWAS-Oil and GWAS-Protein
16NF4442	NiDou3	G.max	Landrace	China	HuBei	G(T)WAS-Oil and GWAS-Protein	G(T)WAS-Oil and
16NF4443	WuYueHuang	G.max	Landrace	China	JiangXi	G(T)WAS-Oil	NA
16NF4447	BeiShiFoHuangDou	G.max	Landrace	China	HeBei	GWAS-Oil and GWAS-Protein	GWAS-Protein
16NF4449	XiaoHeiDou17	G.max	Landrace	China	ShanXi	GWAS-Protein	GWAS-Protein
16NF445_446	Cutler	G.max	Improved_cultivar	United_States	Indiana	GWAS-Oil and GWAS-Protein	GWAS-Oil and GWAS-Protein
16NF4450	XiaoHeiDou18	G.max	Landrace	China	ShanXi	G(T)WAS-Protein	G(T)WAS-Oil and G(T)WAS-Protein
16NF4452	XiaoHeiDou9	G.max	Landrace	China	ShaanXi	GWAS-Oil and GWAS-Protein	GWAS-Oil and GWAS-Protein
16NF4453	DongShan69	G.max	Improved_cultivar	China	ShanXi	GWAS-Oil and GWAS-Protein	G(T)WAS-Oil and GWAS-Protein
16NF4454	ZhuaZiTuiHuangDou	G.max	Landrace	China	HeBei	GWAS-Oil and GWAS-Protein	GWAS-Oil and GWAS-Protein
16NF4457	XinLeiTouChaDou	G.max	Landrace	China	HeBei	GWAS-Oil and GWAS-Protein	GWAS-Oil and GWAS-Protein
16NF4458	JiDou12	G.max	Improved_cultivar	China	HeBei	G(T)WAS-Oil and GWAS-Protein	and G(T)WAS-Protein
16NF4460	HuangDou<2>	G.max	Landrace	China	ShanXi	G(T)WAS-Oil and G(T)WAS-Protein	G(T)WAS-Oil and G(T)WAS-Protein
16NF4462	SiLiHuang	G.max	Landrace	China	LiaoNing	GWAS-Oil and GWAS-Protein	GWAS-Oil and GWAS-Protein
16NF4463	YuShiDou2	G.max	Landrace	China	LiaoNing	G(T)WAS-Oil and G(T)WAS-Protein	G(T)WAS-Oil and G(T)WAS-Protein
16NF4465	QingPiHuang	G.max	Improved_cultivar	China	LiaoNing	GWAS-Oil and GWAS-Protein	GWAS-Oil and GWAS-Protein
16NF4466	JiLin20Hao	G.max	Improved_cultivar	China	JiLin	GWAS-Oil and GWAS-Protein	GWAS-Oil and GWAS-Protein
16NF4467	DongLiaoKeShuang	G.max	Landrace	China	JiLin	GWAS-Oil and GWAS-Protein	GWAS-Oil and GWAS-Protein
16NF4468	JinShanChaMoShiDou	G.max	Landrace	China	JiLin	G(T)WAS-Oil and G(T)WAS-Protein	G(T)WAS-Oil and G(T)WAS-Protein
16NF4470	PingDingHuang6	G.max	Landrace	China	ShanDong	GWAS-Oil and GWAS-Protein	GWAS-Oil and GWAS-Protein
16NF4471	QiTuGu	G.max	Landrace	China	ShanDong	GWAS-Oil and GWAS-Protein	GWAS-Oil and GWAS-Protein
16NF4472	PingDingHuang7	G.max	Landrace	China	ShanDong	GWAS-Oil and GWAS-Protein	GWAS-Oil and GWAS-Protein
16NF4473	PingDingHuang3	G.max	Landrace	China	ShanDong	GWAS-Oil and GWAS-Protein	GWAS-Protein
16NF4476	NiuJiaoQiDaHeiDou	G.max	Landrace	China	ShanDong	GWAS-Protein	GWAS-Oil and GWAS-Protein
16NF4477	ChaDou2	G.max	Landrace	China	ShanDong	GWAS-Oil and GWAS-Protein	GWAS-Oil and GWAS-Protein
16NF4478	DaHuangDou-1	G.max	Landrace	China	GuiZhou	GWAS-Oil and GWAS-Protein	GWAS-Oil
16NF4479	TuErYan	G.max	Landrace	China	HeBei	G(T)WAS-Oil and G(T)WAS-Protein	G(T)WAS-Oil and G(T)WAS-Protein
16NF4480	LuoNingHuangJiaoHeiDaDou	G.max	Landrace	China	HeNan	GWAS-Protein	GWAS-Oil and GWAS-Protein
16NF4481	XinYangYangYanDou	G.max	Landrace	China	HeNan	G(T)WAS-Oil and GWAS-Protein	GWAS-Oil and G(T)WAS-Protein
16NF4482	GanYuLuoYeQingYi	G.max	Landrace	China	JiangSu	GWAS-Oil and GWAS-Protein	GWAS-Oil and GWAS-Protein
16NF4483	JiDou7Hao	G.max	Improved_cultivar	China	HeBei	G(T)WAS-Oil and G(T)WAS-Protein	G(T)WAS-Oil and G(T)WAS-Protein
16NF4484	LvShunDou	G.max	Landrace	China	ShanDong	GWAS-Oil and GWAS-Protein	GWAS-Oil and GWAS-Protein
16NF4485	DaHeiDou13	G.max	Landrace	China	ShanDong	GWAS-Protein	GWAS-Oil and GWAS-Protein
16NF4486	HongHuLiuYueBao	G.max	Landrace	China	HuBei	G(T)WAS-Oil and G(T)WAS-Protein	G(T)WAS-Oil and
16NF4488	BaiMaoDou2	G.max	Landrace	China	GuiZhou	G(T)WAS-Oil	NA
16NF4489	LiuYueZao-1	G.max	Landrace	China	SiChuan	GWAS-Oil	NA
16NF4490	PuDou451	G.max	Improved_cultivar	China	FuJian	G(T)WAS-Oil	NA
16NF4491	ErJiZaoDou-2	G.max	Landrace	China	GuiZhou	G(T)WAS-Oil	NA
16NF4493	DaHuangDou-2	G.max	Landrace	China	GuangDong	G(T)WAS-Oil	NA
16NF4494	HeiNong2Hao	G.max	Improved_cultivar	China	HeiLongJiang	GWAS-Oil and GWAS-Protein	GWAS-Oil and GWAS-Protein
16NF4495	HeiHe1Hao	G.max	Improved_cultivar	China	HeiLongJiang	GWAS-Oil and GWAS-Protein	GWAS-Oil and GWAS-Protein
16NF4496	SuiNong1Hao	G.max	Improved_cultivar	China	HeiLongJiang	GWAS-Protein	GWAS-Oil and GWAS-Protein
16NF4497	HeiHe4Hao	G.max	Improved_cultivar	China	HeiLongJiang	GWAS-Protein	GWAS-Oil and GWAS-Protein
16NF4498	NenFeng11Hao	G.max	Improved_cultivar	China	HeiLongJiang	GWAS-Oil and GWAS-Protein	GWAS-Oil and GWAS-Protein
16NF4499	HeFeng25Hao	G.max	Improved_cultivar	China	HeiLongJiang	G(T)WAS-Protein	and G(T)WAS-Protein
16NF4500	Ke4430-20	G.max	Improved_cultivar	China	HeiLongJiang	G(T)WAS-Protein	G(T)WAS-Oil and G(T)WAS-Protein
16NF4502	BaiZhiDou	G.max	Landrace	China	GuangXi	G(T)WAS-Oil	NA
16NF4503	ShiGuanYingQingDou	G.max	Landrace	China	HeBei	GWAS-Oil and GWAS-Protein	GWAS-Oil and GWAS-Protein
16NF4504	QingLianDou	G.max	Landrace	China	HeBei	GWAS-Oil and GWAS-Protein	GWAS-Oil and GWAS-Protein
16NF4506	GaoZuoXuan1Hao	G.max	Improved_cultivar	China	ShanDong	G(T)WAS-Oil and GWAS-Protein	G(T)WAS-Oil and GWAS-Protein
16NF4507	HuangHuaDou	G.max	Landrace	China	ShanXi	GWAS-Oil and GWAS-Protein	GWAS-Oil and GWAS-Protein
16NF4508	HuangPiDou1	G.max	Landrace	China	ShanXi	GWAS-Oil and GWAS-Protein	GWAS-Oil and GWAS-Protein
16NF4509	XiaoHuangDou3	G.max	Landrace	China	ShanXi	G(T)WAS-Oil and G(T)WAS-Protein	G(T)WAS-Oil and G(T)WAS-Protein
16NF4510	YuXuan13Hao	G.max	Landrace	China	ShanXi	G(T)WAS-Oil and G(T)WAS-Protein	G(T)WAS-Oil and G(T)WAS-Protein
16NF4512	HuangDou1	G.max	Landrace	China	ShanXi	GWAS-Oil and GWAS-Protein	GWAS-Protein
16NF4515	FenDou49	G.max	Improved_cultivar	China	ShanXi	GWAS-Oil and GWAS-Protein	GWAS-Oil and GWAS-Protein
16NF4516	JinPin82	G.max	Improved_cultivar	China	ShanXi	GWAS-Protein	GWAS-Oil and GWAS-Protein
16NF4517	GanLuanZi	G.max	Landrace	China	HeBei	GWAS-Oil and GWAS-Protein	GWAS-Oil and GWAS-Protein
16NF4518	PiXianHongMaoYou	G.max	Landrace	China	JiangSu	G(T)WAS-Oil and G(T)WAS-Protein	G(T)WAS-Oil and G(T)WAS-Protein
16NF4519	PiXianDaZiHuangCao	G.max	Landrace	China	JiangSu	G(T)WAS-Oil and GWAS-Protein	GWAS-Oil and G(T)WAS-Protein
16NF4520	PiXianSiLiCao	G.max	Landrace	China	JiangSu	G(T)WAS-Oil and G(T)WAS-Protein	G(T)WAS-Oil and G(T)WAS-Protein
16NF4523	LongQuanDaDou(HeQi)	G.max	Landrace	China	HeiLongJiang	GWAS-Oil and GWAS-Protein	GWAS-Oil and GWAS-Protein
16NF4526	JiHuang138	G.max	Improved_cultivar	China	JiLin	G(T)WAS-Oil and G(T)WAS-Protein	G(T)WAS-Oil and G(T)WAS-Protein
16NF4527	ZhongMuTieJiaoErCao	G.max	Landrace	China	HeNan	G(T)WAS-Oil and G(T)WAS-Protein	GWAS-Oil and G(T)WAS-Protein
16NF4528	HuoJiaHongHeiDou	G.max	Landrace	China	HeNan	GWAS-Oil and GWAS-Protein	GWAS-Oil and GWAS-Protein
16NF4529	CanSiDou1	G.max	Landrace	China	ShanXi	GWAS-Oil and GWAS-Protein	GWAS-Protein
16NF453_454	CX1038-14	G.max	Improved_cultivar	United_States	NA	GWAS-Protein	GWAS-Oil and GWAS-Protein
16NF4532	BaYueZao	G.max	Landrace	China	ShaanXi	G(T)WAS-Oil and G(T)WAS-Protein	and G(T)WAS-Protein
16NF4533	DaLaoShuPi	G.max	Landrace	China	ShaanXi	GWAS-Oil and GWAS-Protein	GWAS-Protein
16NF4535	XuYiDaQingPi	G.max	Landrace	China	JiangSu	GWAS-Oil and GWAS-Protein	GWAS-Protein
16NF4537	FengChengZaoWuDou	G.max	Landrace	China	JiangXi	G(T)WAS-Protein	G(T)WAS-Oil and
16NF4538	BaiQiDaWanDou	G.max	Landrace	China	HeBei	G(T)WAS-Protein	G(T)WAS-Oil and G(T)WAS-Protein
16NF4539	NanGuanXiaoPiQing	G.max	Landrace	China	HeBei	G(T)WAS-Oil and G(T)WAS-Protein	G(T)WAS-Oil and G(T)WAS-Protein
16NF4540	MaoYanDou2	G.max	Landrace	China	HeBei	G(T)WAS-Protein	G(T)WAS-Oil and G(T)WAS-Protein
16NF4543	DaQingDou5	G.max	Landrace	China	ShanXi	GWAS-Oil and GWAS-Protein	GWAS-Oil and GWAS-Protein
16NF4545	XiaoHeiDou8	G.max	Landrace	China	ShanXi	GWAS-Protein	GWAS-Protein
16NF4546	JinYi9Hao	G.max	Improved_cultivar	China	ShanXi	G(T)WAS-Oil and G(T)WAS-Protein	G(T)WAS-Oil and G(T)WAS-Protein
16NF4547	Tian'eDan4	G.max	Landrace	China	ShanXi	G(T)WAS-Oil and G(T)WAS-Protein	G(T)WAS-Oil and G(T)WAS-Protein
16NF4552	XiLeiQiaoHuangDou	G.max	Landrace	China	HeBei	GWAS-Oil and GWAS-Protein	GWAS-Oil and GWAS-Protein
16NF4553	HeLongYouTai	G.max	Landrace	China	JiLin	GWAS-Protein	G(T)WAS-Oil and GWAS-Protein
16NF4554	QingYuanDaQingDou	G.max	Landrace	China	GuangDong	GWAS-Oil	NA
16NF4557	HeiBiQing	G.max	Landrace	China	GuangDong	GWAS-Oil	NA
16NF4560	WuMing1	G.max	Landrace	China	AnHui	GWAS-Oil and GWAS-Protein	GWAS-Oil and GWAS-Protein
16NF4563	DaLiHeiDou1	G.max	Landrace	China	NeiMengGu	GWAS-Protein	GWAS-Oil and GWAS-Protein
16NF4564	XiaoHuangDou8	G.max	Landrace	China	ShanXi	G(T)WAS-Protein	G(T)WAS-Oil and G(T)WAS-Protein
16NF4565	DaHeiDou14	G.max	Landrace	China	ShanXi	G(T)WAS-Oil and G(T)WAS-Protein	GWAS-Oil and G(T)WAS-Protein
16NF4566	LongChuanHuangNiuMao	G.max	Landrace	China	GuangDong	G(T)WAS-Oil	NA
16NF4568	DuChangWuDou	G.max	Landrace	China	JiangXi	G(T)WAS-Protein	G(T)WAS-Oil and
16NF4570	ZheChengXiaoHongDou	G.max	Landrace	China	HeNan	GWAS-Oil and G(T)WAS-Protein	G(T)WAS-Oil and G(T)WAS-Protein
16NF4571	ShiZhuangDaLiHuang	G.max	Landrace	China	HeBei	GWAS-Oil and GWAS-Protein	GWAS-Protein
16NF4572	Zheng84240-B1	G.max	Improved_cultivar	China	HeNan	G(T)WAS-Oil and G(T)WAS-Protein	G(T)WAS-Oil and G(T)WAS-Protein
16NF4573	DaBaiPi	G.max	Landrace	China	ShanDong	G(T)WAS-Oil and G(T)WAS-Protein	G(T)WAS-Oil and G(T)WAS-Protein
16NF4574	WuXing1Hao	G.max	Improved_cultivar	China	HeBei	G(T)WAS-Oil and G(T)WAS-Protein	G(T)WAS-Oil and G(T)WAS-Protein
16NF4576	HeiHe24	G.max	Improved_cultivar	China	HeiLongJiang	GWAS-Protein	GWAS-Oil and GWAS-Protein
16NF4578	JinPin42	G.max	Improved_cultivar	China	ShanXi	GWAS-Oil and GWAS-Protein	GWAS-Oil and GWAS-Protein
16NF4579	FuNanChaDou	G.max	Landrace	China	AnHui	G(T)WAS-Oil and G(T)WAS-Protein	G(T)WAS-Oil and G(T)WAS-Protein
16NF4580	DaLiHeiDou3	G.max	Landrace	China	ShanDong	GWAS-Protein	GWAS-Oil and GWAS-Protein
16NF4581	ZhaDou	G.max	Landrace	China	ShanDong	G(T)WAS-Oil and GWAS-Protein	G(T)WAS-Oil and G(T)WAS-Protein
16NF4582	ZhongHuang4	G.max	Improved_cultivar	China	BeiJing	G(T)WAS-Oil and G(T)WAS-Protein	G(T)WAS-Oil and G(T)WAS-Protein
16NF4583	TaiZhouBaiHuaWuJia2	G.max	Landrace	China	JiangSu	GWAS-Protein	GWAS-Oil
16NF4585	ZaoHuangDou-1	G.max	Landrace	China	SiChuan	GWAS-Oil	NA
16NF4586	LianJiangPoHuangDou	G.max	Landrace	China	GuangDong	G(T)WAS-Oil	NA
16NF4587	DongShanBaiMaDou	G.max	Landrace	China	FuJian	GWAS-Oil	NA
16NF4588	Foster	G.max	Improved_cultivar	United_States	Florida	G(T)WAS-Oil and GWAS-Protein	GWAS-Protein
16NF459_460	Sprite 87	G.max	Improved_cultivar	United_States	Ohio	GWAS-Oil and GWAS-Protein	GWAS-Oil and GWAS-Protein
16NF4591	XiHuangDou-8	G.max	Landrace	China	GuiZhou	G(T)WAS-Oil	NA
16NF4593	XiangDou4Hao	G.max	Improved_cultivar	China	HuNan	G(T)WAS-Oil and G(T)WAS-Protein	G(T)WAS-Oil and
16NF4595	QiYueHuang-1	G.max	Landrace	China	GuiZhou	GWAS-Oil	NA
16NF4599	HeiHe32	G.max	Improved_cultivar	China	HeiLongJiang	GWAS-Oil and GWAS-Protein	GWAS-Oil and GWAS-Protein
16NF4600	JinDou39	G.max	Improved_cultivar	China	ShanXi	GWAS-Oil and GWAS-Protein	GWAS-Oil and GWAS-Protein
16NF4601	HuaiDou4Hao	G.max	Improved_cultivar	China	JiangSu	GWAS-Oil and GWAS-Protein	GWAS-Oil and GWAS-Protein
16NF4603	ZhongDou32	G.max	Improved_cultivar	China	HuBei	G(T)WAS-Oil and G(T)WAS-Protein	G(T)WAS-Oil and G(T)WAS-Protein
16NF4605	ZaoSheng75	G.max	Improved_cultivar	China	ZheJiang	GWAS-Oil and GWAS-Protein	GWAS-Oil and GWAS-Protein
16NF4606	Qing6Hao	G.max	Landrace	China	ShanDong	G(T)WAS-Oil and GWAS-Protein	G(T)WAS-Oil and GWAS-Protein
16NF4607	ZiHua2Hao	G.max	Landrace	China	JiLin	G(T)WAS-Oil and G(T)WAS-Protein	G(T)WAS-Oil and G(T)WAS-Protein
16NF4609	BeiFeng11	G.max	Improved_cultivar	China	HeiLongJiang	GWAS-Oil and GWAS-Protein	GWAS-Oil and GWAS-Protein
16NF461_462	Columbia	G.max	Improved_cultivar	United_States	NA	G(T)WAS-Oil and G(T)WAS-Protein	G(T)WAS-Oil and G(T)WAS-Protein
16NF4616_4617	LiuYueHuang3	G.max	Landrace	China	SiChuan	GWAS-Oil	NA
16NF4618_4619	Tian'eDan3	G.max	Landrace	China	ShanXi	G(T)WAS-Oil and G(T)WAS-Protein	G(T)WAS-Oil and G(T)WAS-Protein
16NF4620_4621	LvPiHuangDou	G.max	Landrace	China	ShanXi	GWAS-Oil and G(T)WAS-Protein	G(T)WAS-Oil and G(T)WAS-Protein
16NF4622_4623	TaiXingAiJiaoHong	G.max	Landrace	China	JiangSu	G(T)WAS-Oil and G(T)WAS-Protein	G(T)WAS-Oil and
16NF4624_4625	QuanBian11	G.max	Improved_cultivar	China	FuJian	G(T)WAS-Oil	NA
16NF4626_4627	PingDingHuangDou	G.max	Landrace	China	ShanDong	GWAS-Oil and GWAS-Protein	GWAS-Oil and GWAS-Protein
16NF4628_4629	HeiHe7Hao	G.max	Improved_cultivar	China	HeiLongJiang	GWAS-Protein	GWAS-Oil and GWAS-Protein
16NF4630_4631	Zheng8516	G.max	Improved_cultivar	China	HeNan	GWAS-Oil and GWAS-Protein	GWAS-Oil and GWAS-Protein
16NF4634_4635	YiZhengDaLiHuangDou	G.max	Landrace	China	JiangSu	GWAS-Oil	NA
16NF4636_4637	TongHuaPingDingXiang	G.max	Landrace	China	JiLin	GWAS-Oil and GWAS-Protein	GWAS-Oil and GWAS-Protein
16NF4638_4639	TieJiaQing	G.max	Landrace	China	LiaoNing	G(T)WAS-Oil and G(T)WAS-Protein	G(T)WAS-Oil and G(T)WAS-Protein
16NF4648_4649	GunLongZhu	G.max	Landrace	China	ShanDong	GWAS-Protein	GWAS-Oil and GWAS-Protein
16NF465_466	Carlin	G.max	Improved_cultivar	United_States	Illinois	GWAS-Oil and GWAS-Protein	GWAS-Protein
16NF4650_4651	XiChuanJiWoHuang	G.max	Landrace	China	HeNan	G(T)WAS-Oil and G(T)WAS-Protein	G(T)WAS-Oil and G(T)WAS-Protein
16NF4652_4653	XiaoHuangDou2	G.max	Landrace	China	GuiZhou	GWAS-Oil	NA
16NF4660_4661	QuXianBaYueHuang	G.max	Landrace	China	SiChuan	G(T)WAS-Oil	NA
16NF4668_4669	8307	G.max	Improved_cultivar	China	SiChuan	G(T)WAS-Oil	NA
16NF467_468	BARC-7	G.max	Improved_cultivar	United_States	NA	GWAS-Protein	GWAS-Oil and GWAS-Protein
16NF4670_4671	JiLin35	G.max	Improved_cultivar	China	JiLin	G(T)WAS-Oil and GWAS-Protein	G(T)WAS-Oil and GWAS-Protein
16NF4698	Dp3480	G.max	Improved_cultivar	United_States	NA	GWAS-Oil and GWAS-Protein	GWAS-Oil and GWAS-Protein
16NF4699	ZhongHuang18	G.max	Improved_cultivar	China	BeiJing	GWAS-Oil and GWAS-Protein	GWAS-Oil and GWAS-Protein
16NF47_48	Chohckuzan	G.max	Improved_cultivar	Japan	NA	GWAS-Oil and GWAS-Protein	GWAS-Oil and GWAS-Protein
16NF4700	ZhongHuang30	G.max	Improved_cultivar	China	BeiJing	GWAS-Oil and GWAS-Protein	GWAS-Oil and GWAS-Protein
16NF4701	KeXin7Hao	G.max	Improved_cultivar	China	BeiJing	GWAS-Oil and GWAS-Protein	GWAS-Oil and GWAS-Protein
16NF4702	ZhongHuang59	G.max	Improved_cultivar	China	BeiJing	GWAS-Oil and GWAS-Protein	GWAS-Oil and GWAS-Protein
16NF4703	ZhongHuang50	G.max	Improved_cultivar	China	BeiJing	GWAS-Oil and GWAS-Protein	GWAS-Oil and GWAS-Protein
16NF4704	ZhongHuang56	G.max	Improved_cultivar	China	BeiJing	GWAS-Oil and GWAS-Protein	GWAS-Oil and GWAS-Protein
16NF4708	ZhongHuang39	G.max	Improved_cultivar	China	BeiJing	GWAS-Oil and GWAS-Protein	GWAS-Oil and GWAS-Protein
16NF4709	Dekafast	G.max	Improved_cultivar	Italy	NA	G(T)WAS-Oil and G(T)WAS-Protein	G(T)WAS-Oil and GWAS-Protein
16NF4710	ZhongPin95-5117	G.max	Improved_cultivar	China	BeiJing	GWAS-Oil and GWAS-Protein	GWAS-Oil and GWAS-Protein
16NF4711	LuDouSiHao	G.max	Improved_cultivar	China	ShanDong	G(T)WAS-Oil and G(T)WAS-Protein	G(T)WAS-Oil and G(T)WAS-Protein
16NF4712	YanHuang3Hao	G.max	Improved_cultivar	China	ShanDong	G(T)WAS-Oil and GWAS-Protein	G(T)WAS-Oil and GWAS-Protein
16NF4713	ZhongPin661	G.max	Improved_cultivar	China	BeiJing	GWAS-Oil and GWAS-Protein	GWAS-Oil and GWAS-Protein
16NF4714	ZhongHuang45	G.max	Improved_cultivar	China	BeiJing	GWAS-Oil and GWAS-Protein	GWAS-Oil and GWAS-Protein
16NF4715	ZhongHuang19	G.max	Improved_cultivar	China	BeiJing	GWAS-Oil and GWAS-Protein	GWAS-Oil and GWAS-Protein
16NF4716	ZhongPin95-5383	G.max	Improved_cultivar	China	BeiJing	G(T)WAS-Oil and G(T)WAS-Protein	G(T)WAS-Oil and G(T)WAS-Protein
16NF4718	ZhongHuang22	G.max	Improved_cultivar	China	BeiJing	G(T)WAS-Oil and G(T)WAS-Protein	G(T)WAS-Oil and G(T)WAS-Protein
16NF4721	ZaoShu7Hao	G.max	Improved_cultivar	China	BeiJing	GWAS-Oil and GWAS-Protein	GWAS-Oil and GWAS-Protein
16NF4723	Jim	G.max	Improved_cultivar	United_States	North Dakota	GWAS-Oil and G(T)WAS-Protein	GWAS-Oil and G(T)WAS-Protein
16NF4724	Glacier	G.max	Improved_cultivar	United_States	Minnesota	GWAS-Oil and GWAS-Protein	GWAS-Oil and GWAS-Protein
16NF4725	MN0201	G.max	Improved_cultivar	United_States	NA	GWAS-Oil and GWAS-Protein	GWAS-Oil and GWAS-Protein
16NF4726	Traill	G.max	Improved_cultivar	United_States	North Dakota	GWAS-Oil and GWAS-Protein	GWAS-Oil and GWAS-Protein
16NF4730	Titan	G.max	Improved_cultivar	United_States	Michigan	G(T)WAS-Oil and GWAS-Protein	G(T)WAS-Oil and GWAS-Protein
16NF4731	Holt	G.max	Improved_cultivar	United_States	Nebraska	GWAS-Oil and GWAS-Protein	GWAS-Oil and GWAS-Protein
16NF4734	Flint	G.max	Improved_cultivar	United_States	Ohio	GWAS-Oil and GWAS-Protein	GWAS-Oil and GWAS-Protein
16NF4735	Burlison	G.max	Improved_cultivar	United_States	Illinois	GWAS-Oil and GWAS-Protein	GWAS-Oil and GWAS-Protein
16NF4736	Athow	G.max	Improved_cultivar	United_States	Indiana	GWAS-Oil and GWAS-Protein	GWAS-Oil and GWAS-Protein
16NF4737	Zane	G.max	Improved_cultivar	United_States	Ohio	GWAS-Oil and GWAS-Protein	GWAS-Oil and GWAS-Protein
16NF4741	Flyer	G.max	Improved_cultivar	United_States	Ohio	GWAS-Oil and GWAS-Protein	GWAS-Oil and GWAS-Protein
16NF4742	TN4-94	G.max	Improved_cultivar	United_States	NA	GWAS-Oil and GWAS-Protein	GWAS-Oil and GWAS-Protein
16NF4745	Lonoke	G.max	Improved_cultivar	United_States	Arkansas	GWAS-Oil and GWAS-Protein	GWAS-Protein
16NF479_480	ER-HUAN-YAN	G.max	Improved_cultivar	Russia	NA	GWAS-Protein	GWAS-Oil and GWAS-Protein
16NF481_482	Elf	G.max	Improved_cultivar	United_States	Illinois	G(T)WAS-Oil and G(T)WAS-Protein	G(T)WAS-Oil and G(T)WAS-Protein
16NF483_484	Franklin	G.max	Improved_cultivar	United_States	Illinois	G(T)WAS-Oil and G(T)WAS-Protein	G(T)WAS-Oil and G(T)WAS-Protein
16NF487_488	MT/BRS-63	G.max	Improved_cultivar	Brazil	NA	GWAS-Protein	GWAS-Protein
16NF489_490	MQT/BR-45	G.max	Improved_cultivar	Brazil	NA	GWAS-Oil	NA
16NF49_50	CHI-LU-SCHU	G.max	Improved_cultivar	Russia	NA	GWAS-Protein	GWAS-Oil and GWAS-Protein
16NF493_494	Sooty	G.max	Improved_cultivar	China	Zhejiang	GWAS-Protein	GWAS-Oil and GWAS-Protein
16NF497_498	Bolivar	G.max	Improved_cultivar	United_States	Mississippi	G(T)WAS-Oil and G(T)WAS-Protein	and G(T)WAS-Protein
16NF499_500	Pyramid	G.max	Improved_cultivar	United_States	Illinois	GWAS-Oil and GWAS-Protein	GWAS-Oil and GWAS-Protein
16NF5_6	N17	G.max	Improved_cultivar	Eastern_Europe	NA	GWAS-Protein	GWAS-Oil and GWAS-Protein
16NF505_506	Namcheon	G.max	Improved_cultivar	South_Korea	NA	G(T)WAS-Oil and GWAS-Protein	G(T)WAS-Oil and G(T)WAS-Protein
16NF509_510	Wilson Five B	G.max	Improved_cultivar	United_States	NA	GWAS-Protein	GWAS-Oil and GWAS-Protein
16NF511_512	Wilson Five	G.max	Improved_cultivar	United_States	NA	GWAS-Protein	GWAS-Oil and GWAS-Protein
16NF521_522	Accomac	G.max	Improved_cultivar	United_States	Virginia	GWAS-Oil and GWAS-Protein	GWAS-Oil and GWAS-Protein
16NF523_524	D83-3349	G.max	Improved_cultivar	United_States	NA	G(T)WAS-Oil and G(T)WAS-Protein	G(T)WAS-Oil and G(T)WAS-Protein
16NF525_526	PI157440	G.max	Landrace	South_Korea	Kyonggi	GWAS-Oil and GWAS-Protein	and G(T)WAS-Protein
16NF527_528	Chiquita	G.max	Improved_cultivar	United_States	NA	G(T)WAS-Protein	G(T)WAS-Oil and G(T)WAS-Protein
16NF529_530	Jangbaeeg	G.max	Improved_cultivar	South_Korea	NA	GWAS-Oil and GWAS-Protein	GWAS-Oil and GWAS-Protein
16NF53_54	L72-920	G.max	Improved_cultivar	United_States	NA	GWAS-Oil and GWAS-Protein	GWAS-Oil and GWAS-Protein
16NF534	Charleston	G.max	Improved_cultivar	United_States	Ohio	GWAS-Oil and GWAS-Protein	GWAS-Oil and GWAS-Protein
16NF535	YouBiLie	G.max	Improved_cultivar	Russia	NA	GWAS-Protein	GWAS-Oil and GWAS-Protein
16NF55_56	9234	G.max	Improved_cultivar	United_States	NA	GWAS-Oil and GWAS-Protein	GWAS-Oil and GWAS-Protein
16NF559_560	Osage	G.max	Improved_cultivar	United_States	NA	GWAS-Oil and GWAS-Protein	GWAS-Protein
16NF561_562	Tousan kei NA75	G.max	Improved_cultivar	Japan	NA	GWAS-Oil and GWAS-Protein	GWAS-Protein
16NF565_566	Koreane 4	G.max	Improved_cultivar	North_Korea	NA	G(T)WAS-Oil and G(T)WAS-Protein	G(T)WAS-Oil and GWAS-Protein
16NF567_568	PI317334B	G.max	Landrace	Japan	Hokkaido	GWAS-Oil and GWAS-Protein	GWAS-Oil and GWAS-Protein
16NF57_58	Tsurukogane	G.max	Improved_cultivar	Japan	NA	GWAS-Oil and GWAS-Protein	GWAS-Protein
16NF573_574	Yellow Morvel	G.max	Improved_cultivar	United_States	NA	GWAS-Oil and GWAS-Protein	GWAS-Oil and GWAS-Protein
16NF581_582	Surge	G.max	Improved_cultivar	United_States	South Dakota	G(T)WAS-Oil and G(T)WAS-Protein	GWAS-Oil and G(T)WAS-Protein
16NF585_586	MN1900	G.max	Improved_cultivar	United_States	NA	GWAS-Oil and GWAS-Protein	GWAS-Oil and GWAS-Protein
16NF609_610	Nathan	G.max	Improved_cultivar	United_States	Tennessee	GWAS-Oil and GWAS-Protein	GWAS-Protein
16NF615_616	Rhodes	G.max	Improved_cultivar	United_States	Missouri	GWAS-Oil and GWAS-Protein	GWAS-Oil and GWAS-Protein
16NF619_620	Dillon	G.max	Improved_cultivar	United_States	South Carolina	GWAS-Oil	NA
16NF621_622	NC-Roy	G.max	Improved_cultivar	United_States	North Carolina	GWAS-Protein	GWAS-Protein
16NF623_624	Musen	G.max	Improved_cultivar	United_States	South Carolina	GWAS-Protein	GWAS-Protein
16NF625_626	Stonewall	G.max	Improved_cultivar	United_States	Alabama	G(T)WAS-Oil and G(T)WAS-Protein	and G(T)WAS-Protein
16NF627_628	Benning	G.max	Improved_cultivar	United_States	Georgia	GWAS-Protein	GWAS-Protein
16NF63_64	MONETA	G.max	Improved_cultivar	Russia	NA	G(T)WAS-Oil and G(T)WAS-Protein	G(T)WAS-Oil and G(T)WAS-Protein
16NF633_634	Motte	G.max	Improved_cultivar	United_States	South Carolina	GWAS-Protein	GWAS-Protein
16NF645_646	LongHuang1Hao	G.max	Improved_cultivar	China	HeiLongJiang	G(T)WAS-Oil and G(T)WAS-Protein	G(T)WAS-Oil and G(T)WAS-Protein
16NF65_66	Kovean	G.max	Improved_cultivar	United_States	NA	GWAS-Oil and GWAS-Protein	GWAS-Protein
16NF67_68	SOER-3	G.max	Improved_cultivar	Russia	NA	G(T)WAS-Protein	G(T)WAS-Oil and G(T)WAS-Protein
16NF684_685	JiYu47	G.max	Improved_cultivar	China	JiLin	GWAS-Oil and GWAS-Protein	GWAS-Oil and GWAS-Protein
16NF69_70	Kirsches Stamm 2008	G.max	Improved_cultivar	Germany	NA	GWAS-Oil and GWAS-Protein	GWAS-Oil and GWAS-Protein
16NF7_8	N07	G.max	Improved_cultivar	Eastern_Europe	NA	G(T)WAS-Protein	G(T)WAS-Oil and G(T)WAS-Protein
16NF71_72	C∏691	G.max	Improved_cultivar	Russia	NA	GWAS-Oil and GWAS-Protein	GWAS-Oil and GWAS-Protein
16NF73_74	Dekabig	G.max	Improved_cultivar	Italy	NA	GWAS-Oil and GWAS-Protein	G(T)WAS-Oil and GWAS-Protein
16NF75_76	Soja 77180	G.max	Improved_cultivar	Germany	NA	G(T)WAS-Protein	G(T)WAS-Oil and G(T)WAS-Protein
16NF79_80	MN1301	G.max	Improved_cultivar	United_States	NA	GWAS-Oil and GWAS-Protein	GWAS-Oil and GWAS-Protein
16NF83_84	DanLi	G.max	Improved_cultivar	Japan	NA	GWAS-Oil and GWAS-Protein	GWAS-Oil and GWAS-Protein
16NF85_86	PSB543	G.max	Improved_cultivar	Russia	NA	GWAS-Oil and GWAS-Protein	GWAS-Oil and GWAS-Protein
16NF87_88	Yumeyutaka	G.max	Improved_cultivar	Japan	NA	G(T)WAS-Oil and G(T)WAS-Protein	G(T)WAS-Oil and G(T)WAS-Protein
16NF89_90	LS94-3207	G.max	Improved_cultivar	United_States	Illinois	GWAS-Oil and GWAS-Protein	GWAS-Oil and GWAS-Protein
16NF93_94	A-66jia	G.max	Improved_cultivar	Tailand	NA	GWAS-Oil	NA
16NF95_96	Soja 277180	G.max	Improved_cultivar	Germany	NA	GWAS-Protein	G(T)WAS-Oil and G(T)WAS-Protein
16NF97_98	GuanDong102	G.max	Improved_cultivar	Japan	NA	G(T)WAS-Oil and GWAS-Protein	GWAS-Oil and G(T)WAS-Protein
16NF99_100	ZhongTe1Hao	G.max	Improved_cultivar	Japan	NA	G(T)WAS-Oil and G(T)WAS-Protein	G(T)WAS-Oil and G(T)WAS-Protein
Please note that the panel consists of individuals from the 2,214 re-sequencing panel and RNA-Seq panel, and only those individuals with a recorded phenotype have been listed.
