# Supplementary material for: GmSop20 Functions as a Key Coordinator of the Oil‐To‐Protein Ratio in Soybean Seeds
Source: Adv Sci (Weinh). 2025 Jul 18;12(38):e05181. doi: 10.1002/advs.202505181 (PMC12520551; doi:10.1002/advs.202505181)
Supplement: Supplementary file 3 — Supporting Information [file ADVS-12-e05181-s009.xlsx]

## Sheet: Sheet1
Supplementary Data 2. The haplotype, phenotype, geographic and expression information of soybean accessions in this study.
ReSeqID	Anhui_oil (%)	Anhui_protein (%)	Hebei_oil (%)	Hebei_protein (%)	Name	Speices	Type	Country	Province.State	Longitude	Latitude	GmSop20-Haplotype	GmSop07-Haplotype	GmSWEET10a-Haplotype	GmSWEET10a-Expression (FPKM)
16NF1_2	18.35	43.79	19.89	44.16	N32	G.max	Improved_cultivar	Eastern_Europe	NA	37.9587	52.0055	Hap1	Hap1	HapⅢ	66.7833
16NF1005_1006	21.47	39.98	21.7	39.65	DongNong4Hao	G.max	Improved_cultivar	China	HeiLongJiang	126.33	45.43	Hap1	Het or Missing	HapⅠ/Ⅱ	NA
16NF1007_1008	21.05	41.21	21.75	41.84	FengShou1Hao	G.max	Improved_cultivar	China	HeiLongJiang	125.53	48.03	Hap1	Hap1	HapⅠ/Ⅱ	NA
16NF1011_1012	18.95	41.62	21.81	41.94	HeiHe3Hao	G.max	Improved_cultivar	China	HeiLongJiang	127.29	50.15	Hap1	Het or Missing	HapⅢ	NA
16NF1013_1014	NA	42.09	21.25	41.77	HeiHe51	G.max	Improved_cultivar	China	HeiLongJiang	127.29	50.15	Hap2	Hap2	Het or Missing	NA
16NF1015_1016	20.48	43.01	18.84	40.62	HeiHe54	G.max	Improved_cultivar	China	HeiLongJiang	127.29	50.15	Hap1	Hap1	HapⅢ	NA
16NF1017_1018	NA	39.47	23.01	38.7	MuFeng1Hao	G.max	Improved_cultivar	China	HeiLongJiang	129.36	44.34	Hap1	Hap1	HapⅢ	127.411
16NF1021_1022	20.5	41.67	21.45	41.22	ManCangJin1	G.max	Landrace	China	HeiLongJiang	126.33	45.43	Hap1	Hap1	HapⅢ	47.7673
16NF1023_1024	20.62	42.99	20.36	41.44	YuanBaoJin1	G.max	Landrace	China	HeiLongJiang	126.33	45.43	Hap1	Hap1	Het or Missing	15.9555
16NF1025_1026	21	41.78	21.67	41.81	JingShanPu	G.max	Improved_cultivar	China	HeiLongJiang	130.43	47.01	Hap1	Hap1	HapⅢ	40.57
16NF103_104	18.12	42.93	19.87	42.94	ДВ 2846	G.max	Improved_cultivar	Russia	NA	105.319	61.524	Het or Missing	Hap1	HapⅢ	NA
16NF1031_1032	18.35	40.94	20.87	41.47	MaoDou1	G.max	Landrace	China	HeiLongJiang	125.04	45.31	Hap1	Hap1	HapⅢ	NA
16NF1033_1034	21.49	42.8	21.05	43.56	YangJiaoMi	G.max	Landrace	China	HeiLongJiang	127.29	46.53	Hap1	Het or Missing	HapⅢ	63.3906
16NF1035_1036	21.55	41.28	21.2	40.66	CaiZhongPu	G.max	Landrace	China	HeiLongJiang	125.24	46.3	Hap1	Hap1	Het or Missing	NA
16NF1037_1038	18.87	42.44	21.01	42.14	ShuangCheng4Hao	G.max	Landrace	China	HeiLongJiang	126.18	45.29	Hap1	Hap1	HapⅢ	NA
16NF1039_1040	20.64	43.86	20.08	46.69	TuJiaZi	G.max	Landrace	China	HeiLongJiang	128.02	45.57	Hap1	Hap1	HapⅢ	NA
16NF1041_1042	20.97	41.49	20.96	40.19	BaYanPingDingXiang	G.max	Landrace	China	HeiLongJiang	127.25	46.07	Hap1	Hap1	HapⅢ	NA
16NF1043_1044	22.06	41.03	19.97	40.1	YaPoChe	G.max	Landrace	China	HeiLongJiang	126.58	45.32	Hap1	Hap3	HapⅢ	NA
16NF1045_1046	20.09	43	19.48	43.02	BaiMaoShuang	G.max	Landrace	China	HeiLongJiang	125.53	48.03	Hap1	Hap1	HapⅠ/Ⅱ	NA
16NF1047_1048	22.03	40.56	21.53	41.27	LiuShiTianHuanJia	G.max	Landrace	China	HeiLongJiang	126.06	47.36	Hap1	Hap1	HapⅢ	NA
16NF1049_1050	20.98	42.69	19.97	43.79	HaiLunDuLuDou	G.max	Landrace	China	HeiLongJiang	126.58	47.26	Hap1	Hap1	HapⅠ/Ⅱ	NA
16NF1051_1052	20.68	43.36	18.45	42.91	XiaoBaiDou1	G.max	Landrace	China	HeiLongJiang	129.34	46.2	Hap2	Hap1	HapⅢ	97.2152
16NF1053_1054	19.77	43.67	20.27	45.34	HuaNanXiaoJinDou	G.max	Landrace	China	HeiLongJiang	130.34	46.15	Hap1	Hap1	HapⅠ/Ⅱ	NA
16NF1059_1060	22.55	44.25	20.41	43.34	BaoQingLvDaDou	G.max	Landrace	China	HeiLongJiang	132.12	46.19	Hap1	Hap1	HapⅢ	NA
16NF1061_1062	NA	46.18	15.93	46.51	LvPiaoHeiDou	G.max	Landrace	China	HeiLongJiang	127.58	45.13	Hap1	Hap1	Het or Missing	NA
16NF1065_1066	NA	46.23	14.48	45.83	FangZhengMoShiDou	G.max	Landrace	China	HeiLongJiang	128.5	45.5	Het or Missing	Hap2	HapⅢ	58.1179
16NF1067_1068	20.49	44.85	19.12	44.07	MoHeMoShiDou	G.max	Landrace	China	HeiLongJiang	126.39	51.43	Hap2	Hap1	HapⅢ	69.6103
16NF1069_1070	19.13	42.84	18.64	40.66	JiLin3Hao	G.max	Improved_cultivar	China	JiLin	124.48	43.31	Hap1	Hap2	HapⅢ	NA
16NF107_108	21.49	46.28	15.13	42.65	WuMing7	G.max	Improved_cultivar	Japan	NA	138.253	36.2048	Hap1	Het or Missing	HapⅠ/Ⅱ	NA
16NF1071_1072	21.55	41.37	20.06	40.21	XiaoJinHuang1Hao	G.max	Landrace	China	JiLin	126.28	43.57	Hap1	Hap3	HapⅢ	NA
16NF1073_1074	18.79	43.64	NA	43.64	FengDiHuang	G.max	Landrace	China	JiLin	126.28	43.57	Hap1	Hap1	HapⅢ	111.379
16NF1075_1076	20.63	43.93	19	43.22	ZiHua1Hao	G.max	Landrace	China	JiLin	126.28	43.57	Hap1	Hap3	HapⅢ	NA
16NF1079_1080	NA	43.52	20.62	42.87	YuanBaoJin2	G.max	Landrace	China	JiLin	126.28	43.57	Hap1	Het or Missing	HapⅢ	NA
16NF1081_1082	NA	42.02	21.47	40.81	JinYuan1Hao	G.max	Landrace	China	JiLin	126.28	43.57	Hap1	Hap1	HapⅢ	NA
16NF1083_1084	22.61	41.21	20.47	39.95	Ha1Hao	G.max	Landrace	China	JiLin	126.28	43.57	Hap1	Hap1	HapⅢ	97.4698
16NF1085_1086	NA	41.94	NA	41.94	DaLiHuang1	G.max	Landrace	China	JiLin	128.11	41.25	Hap1	Hap1	HapⅢ	NA
16NF1089_1090	20.64	43.12	18.33	40.79	DuLuMei	G.max	Landrace	China	JiLin	126.09	41.06	Hap1	Het or Missing	HapⅢ	NA
16NF109_110	21	41.65	20.43	42.33	Dunn	G.max	Improved_cultivar	United_States	Wisconsin	-88.7879	43.7844	Hap1	Het or Missing	Het or Missing	36.9505
16NF1091_1092	21.81	40.8	21.73	39.93	XiaoBaiQi1	G.max	Landrace	China	JiLin	121.45	42.43	Hap1	Hap1	HapⅢ	NA
16NF1093_1094	19	44.19	19.24	44.65	DaBaiMei1	G.max	Landrace	China	JiLin	121.28	45.03	Hap1	Hap1	HapⅢ	NA
16NF1095_1096	19.98	43.54	19.34	41.98	HuiChunDou	G.max	Landrace	China	JiLin	130.21	42.52	Hap1	Hap1	HapⅢ	NA
16NF1099_1100	20.61	45.35	18.81	45.58	JiaoHeZiHua1Hao	G.max	Landrace	China	JiLin	127.2	43.43	Hap1	Het or Missing	HapⅠ/Ⅱ	NA
16NF1101_1102	20.94	42.08	20.19	41.98	LanQi	G.max	Landrace	China	JiLin	124.19	43.18	Hap1	Hap1	HapⅢ	NA
16NF1105_1106	20.37	41.51	20.32	41.36	ShuLanManCangJin	G.max	Landrace	China	JiLin	126.57	44.25	Hap2	Het or Missing	Het or Missing	NA
16NF1107_1108	21.51	40.34	22.37	39.4	YiTongManCangJin	G.max	Landrace	China	JiLin	125.17	43.2	Hap1	Het or Missing	HapⅢ	NA
16NF1113_1114	20.07	45.36	17.36	42.51	DaHongQi	G.max	Landrace	China	JiLin	124.48	43.31	Hap1	Het or Missing	HapⅢ	NA
16NF1117_1118	22.45	41.47	19.92	40.43	QingZaDou	G.max	Landrace	China	JiLin	120.4	42.51	Hap1	Hap3	HapⅢ	NA
16NF1119_1120	NA	44.4	16.87	44.04	HeiDou28	G.max	Landrace	China	JiLin	126.49	42.21	Hap1	Hap1	HapⅠ/Ⅱ	NA
16NF1121_1122	NA	44.05	13.6	43.24	HeiDaDou3	G.max	Landrace	China	JiLin	128.55	43.07	Hap2	Hap2	HapⅢ	NA
16NF1125_1126	NA	43.45	16.05	42.87	HeiMoShiDou	G.max	Landrace	China	JiLin	126.28	43.57	Hap2	Hap1	HapⅠ/Ⅱ	55.7823
16NF1127_1128	NA	46.06	15.18	46.89	HeiMoDou	G.max	Landrace	China	JiLin	122.15	43.38	Het or Missing	Hap1	HapⅠ/Ⅱ	NA
16NF1129_1130	16.48	47.71	12.1	47.98	ChaMoShiDou	G.max	Landrace	China	JiLin	122.15	43.38	Hap2	Hap2	Het or Missing	NA
16NF113_114	21.92	41.2	NA	41.2	S01-9391	G.max	Improved_cultivar	United_States	Missouri	-91.8318	37.9643	Hap1	Het or Missing	HapⅢ	NA
16NF1131_1132	21.73	41.04	21.63	40.42	TieFeng8Hao	G.max	Improved_cultivar	China	LiaoNing	123.52	42.18	Hap1	Het or Missing	HapⅢ	NA
16NF1133_1134	21.55	41.24	21.43	41.07	TieFeng18	G.max	Improved_cultivar	China	LiaoNing	123.52	42.18	Hap1	Hap1	HapⅢ	NA
16NF1135_1136	21.27	43.4	NA	43.4	JinDou33	G.max	Improved_cultivar	China	LiaoNing	121.07	41.08	Hap1	Hap1	HapⅢ	NA
16NF1147_1148	18.26	44.65	18.49	43.04	DaBaiMei2	G.max	Landrace	China	LiaoNing	120.51	40.45	Hap1	Hap2	HapⅢ	NA
16NF115_116	21.5	38.76	20.92	39.43	Newton	G.max	Improved_cultivar	United_States	Iowa	-93.0977	41.878	Hap1	Hap1	HapⅢ	NA
16NF1153_1154	19.43	41.84	19.68	42.34	XiaoYouDou	G.max	Landrace	China	LiaoNing	122.01	41.41	Hap1	Hap2	HapⅢ	NA
16NF1159_1160	21.2	45.45	17.42	42.56	HeiQi	G.max	Landrace	China	LiaoNing	122.23	41.23	Hap1	Hap1	HapⅢ	NA
16NF1161_1162	18.67	43.66	17.94	42.39	TieJiaZi	G.max	Landrace	China	LiaoNing	121.14	41.32	Het or Missing	Hap1	HapⅢ	NA
16NF1163_1164	18.91	45.06	18.2	44.54	ManDiJin	G.max	Landrace	China	LiaoNing	120.51	40.45	Hap1	Hap1	HapⅢ	69.3827
16NF1165_1166	20.2	42.92	20.61	42.67	DaDou-2	G.max	Landrace	China	LiaoNing	122.43	41.31	Hap1	Het or Missing	HapⅠ/Ⅱ	NA
16NF1167_1168	21.86	42.11	21.79	42.49	TieJiaJinPing	G.max	Landrace	China	LiaoNing	122.01	41.11	Hap1	Hap1	HapⅢ	NA
16NF1169_1170	20.05	45.58	17.78	44.54	HuangQi	G.max	Landrace	China	LiaoNing	122.36	40.12	Hap1	Hap2	HapⅢ	77.9519
16NF117_118	20.55	38.35	22.71	39.01	Syella	G.max	Improved_cultivar	Italy	NA	12.5674	41.8719	Hap1	Het or Missing	HapⅢ	NA
16NF1171_1172	20.98	42.25	20.86	41.19	XiaoBaiQi2	G.max	Landrace	China	LiaoNing	122.36	40.12	Hap1	Het or Missing	HapⅢ	133.703
16NF1175_1176	23.1	40.01	21.68	39.46	DaLiHuang2	G.max	Landrace	China	LiaoNing	119.22	43.58	Hap1	Hap1	HapⅢ	NA
16NF1177_1178	19.89	44.3	17.79	43.16	XiaoHuangDou1	G.max	Landrace	China	LiaoNing	118.57	42.15	Hap1	Hap1	HapⅢ	NA
16NF1179_1180	22.6	41.54	19.96	40.04	XiaoHuangDou7	G.max	Landrace	China	LiaoNing	124.46	40.43	Hap1	Hap1	HapⅢ	117.371
16NF1189_1190	18.85	45.22	17.34	44.7	QingPi1	G.max	Landrace	China	LiaoNing	121.39	42.02	Hap1	Hap1	HapⅢ	NA
16NF1191_1192	19.65	45.34	18.05	43.97	QingPi2	G.max	Landrace	China	LiaoNing	122.49	41.59	Hap1	Hap1	HapⅠ/Ⅱ	NA
16NF1193_1194	18.27	46.65	18.08	46.3	QingPiDou6	G.max	Landrace	China	LiaoNing	123.56	41.53	Hap1	Hap2	Het or Missing	NA
16NF1195_1196	19.24	41.38	19.24	41.17	QingPiPingDingXiang	G.max	Landrace	China	LiaoNing	121.47	41.36	Hap1	Hap1	HapⅠ/Ⅱ	NA
16NF1197_1198	18.72	46.62	15.63	44.6	BaiTieJia	G.max	Landrace	China	LiaoNing	124.02	40.27	Hap1	Hap1	Het or Missing	NA
16NF1199_1200	18.17	46.32	15.66	44.64	BaiHeiDou	G.max	Landrace	China	LiaoNing	120.21	40.21	Hap1	Hap1	Het or Missing	NA
16NF1203_1204	20.35	42.18	19.85	43.52	LiuTiaoQing	G.max	Landrace	China	LiaoNing	119.2	41.33	Hap1	Het or Missing	HapⅢ	NA
16NF1205_1206	20.04	43.71	19.78	43.91	BaiTieJiaQing	G.max	Landrace	China	LiaoNing	122.36	40.12	Hap1	Hap1	HapⅢ	NA
16NF1207_1208	19.58	42.09	19.98	42.72	GuDou	G.max	Landrace	China	LiaoNing	121.57	39.24	Hap1	Hap1	HapⅢ	NA
16NF1209_1210	NA	45.9	14.36	46.9	XiaoLiHei	G.max	Landrace	China	LiaoNing	119.38	41.23	Hap2	Hap2	HapⅠ/Ⅱ	NA
16NF1215_1216	NA	46.63	14.1	47.3	XiaoLiHeiDou1	G.max	Landrace	China	LiaoNing	118.39	43.32	Het or Missing	Hap2	HapⅠ/Ⅱ	NA
16NF1217_1218	NA	46.24	14.06	46.26	LianMaoHuiHeiDou	G.max	Landrace	China	LiaoNing	119.53	42.17	Hap2	Het or Missing	HapⅠ/Ⅱ	NA
16NF1221_1222	NA	45.11	15.13	44.55	BianHeiDou	G.max	Landrace	China	LiaoNing	121.14	38.49	Hap2	Het or Missing	HapⅢ	85.9762
16NF1235_1236	NA	45.83	18.7	45.46	HeiJian1Hao	G.max	Improved_cultivar	China	HeiLongJiang	127.29	50.15	Hap1	Hap1	HapⅢ	NA
16NF1243_1244	NA	46.34	NA	46.34	HeFeng26Hao	G.max	Improved_cultivar	China	HeiLongJiang	130.37	46.82	Hap1	Het or Missing	HapⅢ	NA
16NF1245_1246	17.92	39.91	20.84	37.99	SuiNong6Hao	G.max	Improved_cultivar	China	HeiLongJiang	126.59	46.38	Hap1	Hap1	Het or Missing	34.6678
16NF125_126	NA	46.65	10.92	45.03	POLUKULTURNAYA-2	G.max	Improved_cultivar	Russia	NA	105.319	61.524	Hap3	Het or Missing	HapⅠ/Ⅱ	NA
16NF1253_1254	17.53	45.52	15.6	45.67	HeQi	G.max	Landrace	China	HeiLongJiang	122.02	46.04	Het or Missing	Hap2	HapⅢ	74.1954
16NF1255_1256	20.94	43.33	NA	43.33	SiLiHuang(Nong16-1)	G.max	Landrace	China	HeiLongJiang	128.44	45.58	Hap1	Het or Missing	HapⅢ	NA
16NF1257_1258	20.42	43.21	20.6	43.2	SuoYiLing	G.max	Landrace	China	HeiLongJiang	127.29	45.45	Hap1	Hap1	HapⅢ	NA
16NF1261_1262	20.84	40.52	21.85	41.14	LaoZhouBaiQiDaDou	G.max	Landrace	China	HeiLongJiang	125.58	46.04	Hap1	Hap1	HapⅢ	NA
16NF1265_1266	22.25	42.57	20.08	42.12	YongFengDou	G.max	Landrace	China	HeiLongJiang	126.59	46.38	Hap1	Het or Missing	HapⅠ/Ⅱ	NA
16NF1267_1268	20.68	43.43	19.57	42.49	HuLin1Hao	G.max	Landrace	China	HeiLongJiang	132.58	45.46	Hap1	Hap3	HapⅢ	105.158
16NF127_128	17.94	41.19	20.67	41.34	C∏1271	G.max	Improved_cultivar	Russia	NA	105.319	61.524	Hap1	Het or Missing	HapⅢ	NA
16NF1275_1276	20.93	43.38	16.49	42.88	HeiJinYuan	G.max	Landrace	China	HeiLongJiang	126.36	46	Hap1	Het or Missing	HapⅢ	NA
16NF1277_1278	19.74	45.57	15.4	45.08	BinXianHeiDou	G.max	Landrace	China	HeiLongJiang	127.29	45.45	Het or Missing	Hap2	HapⅢ	NA
16NF1279_1280	21.24	45.15	20.2	47.35	JiaHeiMoShiDou	G.max	Landrace	China	HeiLongJiang	130.18	46.48	Hap1	Hap1	HapⅢ	144.507
16NF1281_1282	16.67	44.84	19.83	44.51	HeDaDou	G.max	Landrace	China	HeiLongJiang	128.28	49.35	Hap1	Het or Missing	HapⅢ	96.5462
16NF1287_1288	18.59	45.02	19.61	46.67	ZhengGuang1Hao	G.max	Improved_cultivar	China	JiLin	126.31	43.42	Hap1	Hap1	HapⅢ	151.524
16NF1289_1290	19.47	41.15	21.18	41.34	FuYuDuLuDou	G.max	Landrace	China	JiLin	124.49	45.1	Het or Missing	Hap1	HapⅢ	NA
16NF1291_1292	19.89	40.31	22.22	39.55	JiuTaiBaoDiGao	G.max	Landrace	China	JiLin	125.5	44.09	Hap1	Hap1	HapⅢ	79.4718
16NF1293_1294	23.45	41.28	21.09	41.07	WangQingShenXianDou	G.max	Landrace	China	JiLin	129.45	43.19	Hap1	Hap1	HapⅢ	NA
16NF1299_1300	17.93	43.16	21	42.84	PanShiDou	G.max	Landrace	China	JiLin	126.03	42.57	Hap1	Hap3	HapⅢ	49.4405
16NF1309_1310	19.71	40.63	22.49	40.85	Qian'AnXiaoHuangDou	G.max	Landrace	China	JiLin	124.01	45	Hap1	Hap1	HapⅢ	NA
16NF131_132	15.44	46.59	14.99	46.83	PSB313	G.max	Improved_cultivar	Russia	NA	105.319	61.524	Hap3	Hap3	HapⅠ/Ⅱ	NA
16NF1311_1312	20.25	44.63	17.39	41.84	QianGuoHeMao	G.max	Landrace	China	JiLin	124.49	45.07	Hap1	Het or Missing	HapⅢ	NA
16NF1313_1314	20.17	42.85	21.31	43.11	HuiNanQingPiDou	G.max	Landrace	China	JiLin	126.02	42.4	Hap1	Hap2	HapⅢ	NA
16NF1315_1316	20.45	42.71	22.03	43.19	Nong'AnJiangSeDou	G.max	Landrace	China	JiLin	125.1	44.26	Hap1	Hap1	HapⅢ	NA
16NF1317_1318	20.64	41.14	22.18	42.43	YongJiZaoDou	G.max	Landrace	China	JiLin	126.31	43.42	Hap2	Hap3	Het or Missing	NA
16NF1321_1322	17.58	49.27	11.73	47.87	Da'AnShenZhuangMoShiDou	G.max	Landrace	China	JiLin	124.16	45.3	Hap3	Het or Missing	HapⅠ/Ⅱ	NA
16NF1325_1326	15.23	51.48	10.22	49.13	JiLinChaLiHua	G.max	Landrace	China	JiLin	126.28	43.57	Hap3	Het or Missing	HapⅠ/Ⅱ	NA
16NF1327_1328	20.7	41.86	20.7	41.62	KaiYuBaHao	G.max	Improved_cultivar	China	LiaoNing	124.02	42.33	Hap1	Hap1	HapⅢ	149.771
16NF133_134	NA	43.22	20.15	43.51	PSB609	G.max	Improved_cultivar	Russia	NA	105.319	61.524	Hap1	Hap3	HapⅢ	NA
16NF1333_1334	21.45	41.63	19.12	39.46	JinYuanDou	G.max	Landrace	China	LiaoNing	123.27	41.44	Hap1	Hap3	HapⅢ	NA
16NF1335_1336	NA	42.53	17.42	39.82	QingErHei	G.max	Landrace	China	LiaoNing	124.06	42.47	Hap1	Hap1	HapⅢ	NA
16NF1341_1342	18.94	43.15	20.74	41.79	HeiHe5Hao	G.max	Improved_cultivar	China	HeiLongJiang	127.29	50.15	Hap1	Hap1	HapⅢ	65.593
16NF1343_1344	NA	43.43	21.3	41.47	HeiHe6Hao	G.max	Improved_cultivar	China	HeiLongJiang	127.29	50.15	Hap1	Hap2	HapⅢ	NA
16NF1349_1350	19.49	43.09	19.8	41.69	HeiHe9Hao	G.max	Improved_cultivar	China	HeiLongJiang	127.29	50.15	Hap1	Hap1	HapⅢ	NA
16NF1351_1352	19.79	41.12	19.47	40.23	HeFeng29Hao	G.max	Improved_cultivar	China	HeiLongJiang	130.37	46.82	Hap1	Het or Missing	HapⅢ	NA
16NF1353_1354	20.77	41.33	20.23	41.64	DongNong47-1C	G.max	Improved_cultivar	China	HeiLongJiang	126.33	45.43	Hap1	Hap2	Het or Missing	38.942
16NF1355_1356	21.35	36.95	NA	36.95	HeiHe101	G.max	Improved_cultivar	China	HeiLongJiang	127.29	50.15	Hap1	Hap1	HapⅢ	NA
16NF1359_1360	18.85	41.43	21.78	43.76	JiZaoHuang2	G.max	Landrace	China	HeiLongJiang	126.46	45.45	Hap2	Hap1	Het or Missing	NA
16NF1361_1362	15.99	47.27	14.94	46.43	XiaoLiMoShiDou	G.max	Landrace	China	HeiLongJiang	126.46	45.45	Hap3	Het or Missing	Het or Missing	NA
16NF1363_1364	18.33	44.68	18.4	45.28	JiLinXiaoLi1Hao	G.max	Improved_cultivar	China	JiLin	124.48	43.31	Hap1	Hap2	HapⅢ	NA
16NF1365_1366	18.56	42.14	17.87	39.37	HuangDaLi	G.max	Landrace	China	JiLin	126.28	43.57	Hap1	Hap1	HapⅢ	133.796
16NF1367_1368	17.1	45.42	16.48	45.93	QingMoShiDou	G.max	Landrace	China	JiLin	126.28	43.57	Hap1	Hap2	HapⅠ/Ⅱ	NA
16NF1373_1374	20.5	42.03	20.99	41.31	AQiManCangJin	G.max	Landrace	China	NeiMengGu	120.04	43.54	Hap1	Het or Missing	HapⅢ	158.679
16NF1377_1378	20.23	43.13	19.1	43.96	LinXiQingZhaDou	G.max	Landrace	China	NeiMengGu	118.02	43.36	Hap1	Het or Missing	HapⅢ	NA
16NF1379_1380	NA	45.1	14.43	43.64	KeQiXiaoLiHeiDou	G.max	Landrace	China	NeiMengGu	118.39	43.32	Hap3	Het or Missing	HapⅢ	NA
16NF1381_1382	18.7	44.57	16.95	44.5	MoShiDou	G.max	Landrace	China	NeiMengGu	119.2	41.33	Hap2	Het or Missing	HapⅠ/Ⅱ	65.3021
16NF1383_1384	21.6	37.31	22.53	36.94	HeiNong37	G.max	Improved_cultivar	China	HeiLongJiang	126.33	45.43	Hap1	Hap1	HapⅢ	NA
16NF1385_1386	19.92	43.14	20.16	41.85	HeiNong39	G.max	Improved_cultivar	China	HeiLongJiang	126.33	45.43	Hap1	Het or Missing	HapⅢ	NA
16NF1387_1388	20.31	41.66	20.19	41.24	HeiSheng101	G.max	Improved_cultivar	China	HeiLongJiang	126.33	45.43	Hap1	Hap1	HapⅢ	93.9971
16NF1389_1390	17.56	44.75	19.47	44.84	DongNong42	G.max	Improved_cultivar	China	HeiLongJiang	126.33	45.43	Hap1	Het or Missing	HapⅢ	93.3515
16NF1397_1398	20.64	41.49	20.4	40.3	KenNong4Hao	G.max	Improved_cultivar	China	HeiLongJiang	125.24	46.3	Hap1	Het or Missing	HapⅢ	NA
16NF1399_1400	NA	39.32	21.56	38	HeFeng35	G.max	Improved_cultivar	China	HeiLongJiang	130.37	46.82	Hap1	Het or Missing	HapⅢ	NA
16NF1403_1404	NA	41.61	20.36	40.32	HeiHe10Hao	G.max	Improved_cultivar	China	HeiLongJiang	127.29	50.15	Het or Missing	Hap2	HapⅢ	NA
16NF1407	17.65	41.82	19.7	40.04	HeiHe12	G.max	Improved_cultivar	China	HeiLongJiang	127.29	50.15	Hap1	Het or Missing	HapⅢ	NA
16NF1409	21.23	40.9	20.33	39.71	HeiHe13	G.max	Improved_cultivar	China	HeiLongJiang	127.29	50.15	Hap1	Hap1	Het or Missing	28.9708
16NF1413_1414	19.09	42.82	21.4	41.71	HeiHe15	G.max	Improved_cultivar	China	HeiLongJiang	127.29	50.15	Hap1	Hap1	HapⅢ	NA
16NF1421_1422	19.58	41.25	20.47	39.04	JiLin36	G.max	Improved_cultivar	China	JiLin	124.48	43.31	Hap1	Het or Missing	HapⅢ	NA
16NF1423_1424	21.9	39.94	21.57	38.6	JiuNong21	G.max	Improved_cultivar	China	JiLin	124.48	43.31	Hap2	Hap2	Het or Missing	NA
16NF1441_1442	22.21	41.98	21.2	42.57	Wei J127	G.max	Improved_cultivar	China	ShanDong	119.06	36.43	Het or Missing	Hap1	HapⅢ	NA
16NF1443_1444	20.22	43.94	18.72	44.11	Zheng92116	G.max	Improved_cultivar	China	HeNan	113.38	34.47	Hap1	Hap1	HapⅢ	93.8916
16NF1451_1452	20.19	42.23	21.62	43.27	HeFeng40	G.max	Improved_cultivar	China	HeiLongJiang	130.37	46.82	Hap1	Hap1	Het or Missing	20.4605
16NF1453	21.67	38.12	24.02	39.58	HeFeng41	G.max	Improved_cultivar	China	HeiLongJiang	130.37	46.82	Hap1	Het or Missing	HapⅢ	148.105
16NF1455_1456	NA	41.03	21.58	39.03	HeFeng42	G.max	Improved_cultivar	China	HeiLongJiang	130.37	46.82	Hap1	Hap1	HapⅢ	NA
16NF1457	18.68	39.62	19.88	37.9	HeFeng47	G.max	Improved_cultivar	China	HeiLongJiang	130.37	46.82	Hap1	Hap1	HapⅢ	NA
16NF1471	19.61	40.79	21.55	41.12	HeiHe26	G.max	Improved_cultivar	China	HeiLongJiang	127.29	50.15	Hap1	Hap1	HapⅢ	NA
16NF1477_1478	19.18	41.2	19.95	39.46	HeiHe30	G.max	Improved_cultivar	China	HeiLongJiang	127.29	50.15	Hap1	Het or Missing	Het or Missing	82.0297
16NF1479	16.56	40.44	21.46	40.69	HeiHe31	G.max	Improved_cultivar	China	HeiLongJiang	127.29	50.15	Hap1	Hap1	HapⅢ	NA
16NF1481	17.13	44.97	18.36	43.79	HeiNong43	G.max	Improved_cultivar	China	HeiLongJiang	126.33	45.43	Hap1	Het or Missing	HapⅢ	73.795
16NF1483_1484	NA	43.87	18.98	43.92	HongFeng11	G.max	Improved_cultivar	China	HeiLongJiang	13.18	46.78	Hap1	Hap1	HapⅢ	71.4408
16NF1485_1486	21.11	40.09	23.1	39.61	BeiJiang1Hao	G.max	Improved_cultivar	China	HeiLongJiang	126.52	48.23	Hap1	Hap1	HapⅢ	70.4463
16NF1489_1490	19.77	41.86	18.75	39.96	KenNong18	G.max	Improved_cultivar	China	HeiLongJiang	125.24	46.3	Hap1	Hap1	HapⅢ	NA
16NF149_150	21.42	43.58	19.14	43.79	Suwon123	G.max	Improved_cultivar	South_Korea	NA	127.767	35.9078	Hap1	Hap1	Het or Missing	16.5424
16NF1491_1492	23.34	44.1	18.69	40.9	SuiNong20	G.max	Improved_cultivar	China	HeiLongJiang	126.59	46.38	Hap1	Het or Missing	HapⅢ	NA
16NF1493_1494	19.98	41.49	20.1	40.66	JiLin30	G.max	Improved_cultivar	China	JiLin	124.48	43.31	Hap1	Hap2	HapⅢ	NA
16NF1495_1496	21.17	39.93	20.43	37.65	JiYu48	G.max	Improved_cultivar	China	JiLin	124.48	43.31	Hap1	Hap1	HapⅢ	NA
16NF1497_1498	20.86	38.88	22.75	39.14	JiYu67	G.max	Improved_cultivar	China	JiLin	124.48	43.31	Hap1	Hap1	HapⅢ	NA
16NF1503_1504	22.59	43.6	17.87	39.95	LiaoDou11	G.max	Improved_cultivar	China	LiaoNing	123.43	41.8	Hap1	Hap1	HapⅢ	NA
16NF1505_1506	20.37	44.93	19.55	44.94	LiaoDou16	G.max	Improved_cultivar	China	LiaoNing	123.43	41.8	Hap1	Het or Missing	HapⅢ	NA
16NF1507_1508	19.85	41.39	20.59	41.32	TieFeng30	G.max	Improved_cultivar	China	LiaoNing	123.52	42.18	Het or Missing	Hap1	HapⅢ	NA
16NF1509_1510	17.35	41.65	20.13	40.04	MengDou12	G.max	Improved_cultivar	China	NeiMengGu	122.75	47.98	Hap1	Hap1	HapⅢ	NA
16NF151_152	22.43	NA	NA	NA	JTN5303	G.max	Improved_cultivar	United_States	NA	-95.7129	37.0902	Hap1	Hap1	HapⅢ	NA
16NF1513_1514	20.67	42.47	19.83	39.43	HeiHe34	G.max	Improved_cultivar	China	HeiLongJiang	127.29	50.15	Hap1	Hap1	HapⅢ	NA
16NF1515_1516	NA	39.49	20.78	39.31	HeiHe35	G.max	Improved_cultivar	China	HeiLongJiang	127.29	50.15	Hap1	Het or Missing	HapⅢ	NA
16NF1517_1518	NA	41.06	21.21	41.31	HeiHe37	G.max	Improved_cultivar	China	HeiLongJiang	127.29	50.15	Hap1	Het or Missing	Het or Missing	NA
16NF1519_1520	20.24	39.86	21.6	40.03	HeiHe38	G.max	Improved_cultivar	China	HeiLongJiang	127.29	50.15	Hap1	Hap2	HapⅢ	101.451
16NF1521_1522	21.16	38.91	22.43	40.26	HeiHe39	G.max	Improved_cultivar	China	HeiLongJiang	127.29	50.15	Hap1	Het or Missing	HapⅢ	NA
16NF1523_1524	20.96	40.87	20.2	38.83	HeiHe40	G.max	Improved_cultivar	China	HeiLongJiang	127.29	50.15	Hap1	Hap2	HapⅢ	NA
16NF1525_1526	NA	41.76	20.01	41.18	HeiHe41	G.max	Improved_cultivar	China	HeiLongJiang	127.29	50.15	Hap1	Hap2	HapⅢ	NA
16NF1527_1528	NA	39.13	22.34	38.27	HeiHe42	G.max	Improved_cultivar	China	HeiLongJiang	127.29	50.15	Hap1	Hap1	HapⅢ	NA
16NF153_154	22.74	37.99	NA	37.99	Epps	G.max	Improved_cultivar	United_States	Mississippi	-89.3985	32.3547	Hap1	Hap2	HapⅠ/Ⅱ	NA
16NF1531_1532	NA	41.98	21.09	39.73	HeiHe50	G.max	Improved_cultivar	China	HeiLongJiang	127.29	50.15	Hap1	Het or Missing	HapⅢ	99.9302
16NF1533_1534	20.85	40.55	20.42	39.22	BeiFeng9Hao	G.max	Improved_cultivar	China	HeiLongJiang	126.52	48.23	Hap1	Hap1	HapⅢ	NA
16NF1535_1536	17.53	38.48	22.88	38.98	HuaJiang4Hao	G.max	Improved_cultivar	China	HeiLongJiang	126.52	48.23	Hap1	Het or Missing	HapⅢ	NA
16NF1537_1538	22.62	38.21	23.02	38.73	KenFeng13	G.max	Improved_cultivar	China	HeiLongJiang	126.33	45.43	Hap1	Hap1	HapⅢ	NA
16NF1539_1540	20.95	41.29	20.3	40.19	KenFeng16	G.max	Improved_cultivar	China	HeiLongJiang	126.33	45.43	Hap1	Hap1	HapⅢ	64.2028
16NF1541_1542	20.72	38.4	22.54	38.28	KenFeng17	G.max	Improved_cultivar	China	HeiLongJiang	126.33	45.43	Hap1	Hap2	HapⅢ	NA
16NF1543_1544	19.1	41.5	19.75	39.86	KenFeng22	G.max	Improved_cultivar	China	HeiLongJiang	126.33	45.43	Hap1	Het or Missing	HapⅢ	65.1198
16NF1545_1546	20.31	40.78	20.52	39.35	BeiDou5Hao	G.max	Improved_cultivar	China	HeiLongJiang	126.52	48.23	Hap1	Hap2	HapⅢ	NA
16NF1547_1548	19.68	39.13	22.7	38.78	HeFeng50	G.max	Improved_cultivar	China	HeiLongJiang	130.37	46.82	Hap1	Het or Missing	HapⅢ	NA
16NF1549_1550	21.67	38.77	23.02	38.8	HeFeng52	G.max	Improved_cultivar	China	HeiLongJiang	130.37	46.82	Hap1	Hap1	HapⅢ	NA
16NF155_156	22.04	42.17	20.92	42.87	PN9394	G.max	Improved_cultivar	United_States	NA	-95.7129	37.0902	Hap1	Hap1	HapⅢ	NA
16NF1551_1552	20.91	40.03	21.62	39.55	HeFeng55	G.max	Improved_cultivar	China	HeiLongJiang	130.37	46.82	Hap1	Hap3	HapⅢ	51.1441
16NF1553_1554	NA	44.31	18.99	44.48	SuiNong26	G.max	Improved_cultivar	China	HeiLongJiang	126.59	46.38	Hap1	Het or Missing	HapⅢ	NA
16NF1555_1556	20.1	40.05	NA	40.05	SuiNong28	G.max	Improved_cultivar	China	HeiLongJiang	126.59	46.38	Hap1	Het or Missing	HapⅢ	NA
16NF1557_1558	21.27	41	20.68	41.75	HeiNong47	G.max	Improved_cultivar	China	HeiLongJiang	126.33	45.43	Hap1	Hap1	HapⅢ	NA
16NF1559_1560	15.6	42.51	20.31	41.87	HeiNong48	G.max	Improved_cultivar	China	HeiLongJiang	126.33	45.43	Hap1	Het or Missing	HapⅢ	NA
16NF1561_1562	15.7	45.18	19.14	44.2	DongNong50	G.max	Improved_cultivar	China	HeiLongJiang	126.46	45.45	Hap3	Hap1	HapⅢ	15.783
16NF1563_1564	20.65	41.9	18.74	40.25	JiNong22	G.max	Improved_cultivar	China	JiLin	124.48	43.31	Hap1	Het or Missing	HapⅢ	NA
16NF1567_1568	21.66	43.66	19.39	42.09	TieFeng29	G.max	Improved_cultivar	China	LiaoNing	123.52	42.18	Hap1	Hap1	HapⅢ	NA
16NF1569_1570	19.59	41.6	20.7	41.11	JinDou36	G.max	Improved_cultivar	China	LiaoNing	121.07	41.08	Hap1	Hap1	HapⅢ	NA
16NF157_158	21.31	42.35	19.87	41.23	HP202	G.max	Improved_cultivar	United_States	Iowa	-93.0977	41.878	Hap1	Het or Missing	HapⅢ	NA
16NF1571_1572	22.08	40.56	21.99	41.25	MengDou14	G.max	Improved_cultivar	China	NeiMengGu	122.75	47.98	Hap1	Het or Missing	Het or Missing	20.8967
16NF1575_1576	19.3	40.85	21.84	41.67	JiangMoDou1Hao	G.max	Improved_cultivar	China	HeiLongJiang	126.52	48.23	Hap1	Hap2	HapⅢ	NA
16NF1577_1578	18.67	43.49	20.62	43.61	DongNong42A	G.max	Improved_cultivar	China	HeiLongJiang	126.33	45.43	Hap1	Hap2	HapⅢ	NA
16NF1579_1580	18.68	44.02	19.35	43.9	DongNong42C	G.max	Improved_cultivar	China	HeiLongJiang	126.33	45.43	Hap1	Het or Missing	HapⅢ	NA
16NF1581_1582	19.36	44.4	19.65	43.56	DongNong42E	G.max	Improved_cultivar	China	HeiLongJiang	126.33	45.43	Hap1	Hap2	HapⅢ	NA
16NF1583_1584	19.29	42.8	20.97	41.25	HeiHe49	G.max	Improved_cultivar	China	HeiLongJiang	127.29	50.15	Hap1	Hap1	HapⅢ	NA
16NF1585_1586	19.64	42.41	20.52	42.34	HeiHe44	G.max	Improved_cultivar	China	HeiLongJiang	127.29	50.15	Hap1	Hap2	HapⅢ	NA
16NF1587_1588	20.24	40.32	21.85	40.59	HeiHe33	G.max	Improved_cultivar	China	HeiLongJiang	127.29	50.15	Hap1	Hap1	HapⅢ	NA
16NF1589_1590	18.23	41.41	20.79	40.2	HeiHe51hao	G.max	Improved_cultivar	China	HeiLongJiang	127.29	50.15	Hap1	Hap1	Het or Missing	133.199
16NF159_160	21.54	38.27	NA	38.27	Cordell	G.max	Improved_cultivar	United_States	Mississippi	-89.3985	32.3547	Hap1	Het or Missing	HapⅢ	NA
16NF1591_1592	17.58	41.61	19.9	41.72	HeiHe43	G.max	Improved_cultivar	China	HeiLongJiang	127.29	50.15	Hap1	Hap1	HapⅢ	49.1225
16NF1593_1594	NA	40.49	20.96	39.86	HeiHe18	G.max	Improved_cultivar	China	HeiLongJiang	127.29	50.15	Hap1	Het or Missing	HapⅢ	NA
16NF1597_1598	19.17	38.8	22.42	38.97	HeiKe60Hao	G.max	Improved_cultivar	China	HeiLongJiang	127.29	50.15	Hap1	Hap2	Het or Missing	NA
16NF1599_1600	21.71	43.68	18.83	42.23	LiaoDou26	G.max	Improved_cultivar	China	LiaoNing	123.43	41.8	Hap1	Hap1	Het or Missing	NA
16NF1601_1602	20.53	38.82	21.12	37.89	LiaoXiaoLiDou2Hao	G.max	Improved_cultivar	China	LiaoNing	123.43	41.8	Hap1	Hap1	HapⅢ	NA
16NF1603_1604	22.68	39.86	21.6	38.89	LiaoDou24	G.max	Improved_cultivar	China	LiaoNing	123.43	41.8	Hap1	Hap1	HapⅢ	NA
16NF1605_1606	20.78	41.1	20.41	40.98	LiaoDou32	G.max	Improved_cultivar	China	LiaoNing	123.43	41.8	Hap1	Hap1	HapⅢ	NA
16NF1607_1608	20.47	43.12	20.82	44.55	LiaoDou37	G.max	Improved_cultivar	China	LiaoNing	123.43	41.8	Hap1	Hap1	HapⅢ	NA
16NF1609_1610	23.95	38.96	22.31	38.16	Liao08Q104	G.max	Improved_cultivar	China	LiaoNing	123.43	41.8	Hap1	Hap2	HapⅢ	NA
16NF161_162	22.07	40.01	NA	40.01	Walters	G.max	Improved_cultivar	United_States	Arkansas	-91.8318	35.2011	Hap1	Hap3	HapⅢ	103.347
16NF1611_1612	21.63	44.3	19.83	43.61	Liao10Q015	G.max	Improved_cultivar	China	LiaoNing	123.43	41.8	Hap1	Hap1	HapⅢ	NA
16NF1613_1614	19.94	44.21	20.37	44.41	Liao0913	G.max	Improved_cultivar	China	LiaoNing	123.43	41.8	Het or Missing	Het or Missing	HapⅢ	NA
16NF1615_1616	22.55	41.65	21.5	40.15	Liao08012	G.max	Improved_cultivar	China	LiaoNing	123.43	41.8	Hap1	Het or Missing	HapⅢ	NA
16NF1617_1618	22.71	40.7	21.97	39.52	Liao08024	G.max	Improved_cultivar	China	LiaoNing	123.43	41.8	Hap1	Hap2	HapⅢ	NA
16NF1621_1622	20.28	42.64	20.33	42.7	LongPin12-328	G.max	Improved_cultivar	China	HeiLongJiang	126.33	45.43	Hap1	Het or Missing	Het or Missing	22.6314
16NF1623_1624	21.26	38.1	22.1	38.58	LongPin13-369	G.max	Improved_cultivar	China	HeiLongJiang	126.33	45.43	Hap1	Hap1	HapⅢ	NA
16NF1625_1626	NA	45.2	14.54	43.57	LongPin10-217	G.max	Improved_cultivar	China	HeiLongJiang	126.33	45.43	Hap2	Hap2	HapⅢ	NA
16NF1627_1628	18.61	43.74	17.76	44.28	JiYu105	G.max	Improved_cultivar	China	JiLin	124.48	43.31	Hap3	Hap2	HapⅠ/Ⅱ	NA
16NF1629_1630	21.21	41.39	21.57	42.12	JiYu108	G.max	Improved_cultivar	China	JiLin	124.48	43.31	Hap1	Hap1	Het or Missing	24.7852
16NF1631_1632	NA	41.66	20.62	42.06	JiYu109	G.max	Improved_cultivar	China	JiLin	124.48	43.31	Hap1	Hap2	HapⅢ	NA
16NF1633_1634	20.47	41.88	20.73	41.32	JiYu101	G.max	Improved_cultivar	China	JiLin	124.48	43.31	Hap1	Het or Missing	HapⅢ	NA
16NF1637_1638	20.83	41.98	19.28	40.91	JiLinXiaoLi7Hao	G.max	Improved_cultivar	China	JiLin	124.48	43.31	Hap1	Hap3	HapⅢ	NA
16NF1641_1642	21.15	41.64	19.26	41.19	JiYu404	G.max	Improved_cultivar	China	JiLin	124.48	43.31	Hap1	Hap2	HapⅢ	NA
16NF1643_1644	22.32	41.11	22.7	41.55	JiYu406	G.max	Improved_cultivar	China	JiLin	124.48	43.31	Hap1	Het or Missing	HapⅢ	NA
16NF1645_1646	22.34	38.49	22.52	38.64	JiYu302	G.max	Improved_cultivar	China	JiLin	124.48	43.31	Hap1	Het or Missing	HapⅢ	NA
16NF1647_1648	21.43	40.47	20.89	41.06	JiYu204	G.max	Improved_cultivar	China	JiLin	124.48	43.31	Hap1	Hap1	HapⅢ	NA
16NF1655_1656	22.76	38.86	22.76	39.61	JiMiDou2Hao	G.max	Improved_cultivar	China	JiLin	124.48	43.31	Hap1	Hap1	HapⅢ	NA
16NF1657_1658	20.97	43.35	18.02	41.46	JiMiDou3Hao	G.max	Improved_cultivar	China	JiLin	124.48	43.31	Hap1	Hap1	HapⅢ	NA
16NF1659_1660	16.7	49.25	15.51	48.97	Ke11-1669	G.max	Improved_cultivar	China	HeiLongJiang	125.53	48.03	Hap3	Hap1	Het or Missing	10.1194
16NF1661_1662	NA	51.54	15.28	50.86	Ke'c14-732	G.max	Improved_cultivar	China	HeiLongJiang	125.53	48.03	Hap3	Het or Missing	HapⅢ	NA
16NF1663_1664	21.8	40.15	22.21	40.73	Ke09-95	G.max	Improved_cultivar	China	HeiLongJiang	125.53	48.03	Hap1	Het or Missing	HapⅢ	66.9209
16NF169_170	22.38	42.61	NA	42.61	Mack	G.max	Improved_cultivar	United_States	NA	-95.7129	37.0902	Hap1	Hap2	HapⅢ	NA
16NF17_18	19.2	45.51	19.88	45.04	Fiskeby 1040-4-2	G.max	Improved_cultivar	Sweden	Ostergotland	15.5198	58.3454	Hap1	Het or Missing	HapⅢ	NA
16NF1707_1708	21.88	40.87	21.45	40.35	DongSheng7Hao	G.max	Improved_cultivar	China	HeiLongJiang	126.46	45.45	Hap1	Hap3	HapⅢ	NA
16NF1709_1710	17.92	41.77	21.36	42.22	DongSheng1Hao	G.max	Improved_cultivar	China	HeiLongJiang	126.46	45.45	Hap1	Hap1	HapⅢ	NA
16NF171_172	16.74	46.19	14.7	47.13	PI189866	G.max	Landrace	NA	NA	2.21375	46.2276	Hap3	Hap3	HapⅠ/Ⅱ	NA
16NF1711_1712	19.25	45.88	18.84	44.79	ZhongKeMaoDou2Hao	G.max	Improved_cultivar	China	HeiLongJiang	126.46	45.45	Hap1	Het or Missing	HapⅢ	NA
16NF1713_1714	15.14	50.39	16.94	50.57	BanBenZaoSheng	G.max	Improved_cultivar	Japan	NA	138.253	36.2048	Hap2	Hap1	Het or Missing	111.215
16NF1717_1718	18.89	40.71	21.89	39.02	DongDa2Hao	G.max	Improved_cultivar	China	HeiLongJiang	126.46	45.45	Hap1	Hap3	HapⅢ	NA
16NF1721_1722	20.24	44.59	19.92	44.8	Toyomosume	G.max	Improved_cultivar	Japan	NA	138.253	36.2048	Hap1	Hap1	HapⅢ	66.0719
16NF1723_1724	20.26	40.42	21.49	40.29	Kariyutaka	G.max	Improved_cultivar	Japan	Hokkaido	141.347	43.0646	Hap1	Hap2	HapⅢ	NA
16NF1727_1728	19.26	40.45	21.76	40.2	YanJi	G.max	Improved_cultivar	Japan	NA	138.253	36.2048	Hap1	Hap2	Het or Missing	20.6014
16NF1729_1730	15.12	49.3	12.67	46.57	JiLinCaiLiXiang	G.max	Landrace	China	JiLin	126.437	43.152	Hap3	Hap2	HapⅠ/Ⅱ	67.3883
16NF173_174	21.84	40.03	21.58	39.36	Asgrow A 1939	G.max	Improved_cultivar	United_States	NA	-95.7129	37.0902	Hap1	Hap1	HapⅢ	NA
16NF1731_1732	21.45	40	21.63	39.36	ChangNong16	G.max	Improved_cultivar	China	JiLin	125.02	43.26	Hap1	Hap1	HapⅢ	170.617
16NF1749_1750	21.47	39.75	22.31	40.24	KeShan1Hao	G.max	Improved_cultivar	China	HeiLongJiang	125.53	48.03	Hap1	Hap1	Het or Missing	35.491
16NF1751_1752	22.16	40.99	20.57	40.03	JiYu72	G.max	Improved_cultivar	China	JiLin	124.48	43.31	Hap1	Hap1	HapⅢ	NA
16NF1753_1754	21.12	42.79	19.37	42.16	TieFeng31	G.max	Improved_cultivar	China	LiaoNing	123.52	42.18	Hap1	Hap1	Het or Missing	41.0668
16NF1755_1756	20.85	45.59	NA	45.59	LvBaoZhu	G.max	Improved_cultivar	China	JiangSu	121.65	31.82	Het or Missing	Hap1	HapⅢ	NA
16NF1757_1758	21.23	42.11	21.1	41.15	HeJiao02-69	G.max	Improved_cultivar	China	HeiLongJiang	130.37	46.82	Hap1	Hap3	HapⅢ	NA
16NF1761_1762	NA	45.81	11.96	45.58	HeiDou1	G.max	Landrace	China	NeiMengGu	113.52	40.52	Het or Missing	Hap3	HapⅠ/Ⅱ	NA
16NF1767_1768	NA	46.33	13.39	44.77	MiYunHeiDou	G.max	Landrace	China	NA	NA	NA	Hap2	Het or Missing	HapⅢ	NA
16NF1769_1770	NA	46.61	15.11	46.33	ShunYiHeiDou	G.max	Landrace	China	NA	NA	NA	Hap2	Hap2	HapⅠ/Ⅱ	NA
16NF177_178	17.25	44.71	10.73	42.51	POLUKULTURNAYA-1	G.max	Improved_cultivar	Russia	NA	105.319	61.524	Hap3	Het or Missing	Het or Missing	NA
16NF1771_1772	NA	46.55	14.01	46.3	DaXingHeiDou	G.max	Landrace	China	BeiJing	116.2	39.44	Hap2	Het or Missing	HapⅠ/Ⅱ	NA
16NF1779_1780	NA	43.31	17.7	41.59	MaoHuangDou	G.max	Landrace	China	HeBei	117.43	41.18	Hap1	Hap1	HapⅢ	NA
16NF1781_1782	20.19	43.09	19.1	42.79	BaoDingHuangDou	G.max	Landrace	China	HeBei	115.31	38.51	Hap1	Hap1	HapⅢ	NA
16NF1783_1784	19.11	42.79	19.23	41.62	JiZaoHuang1	G.max	Landrace	China	HeBei	114.53	40.5	Hap1	Hap1	HapⅢ	NA
16NF1785_1786	NA	43.81	18.14	42.68	ZhuangYuanQingHeiDou	G.max	Landrace	China	HeBei	119.09	39.42	Het or Missing	Hap3	HapⅢ	NA
16NF1787_1788	17.67	41.38	20.66	40.93	JinDou371	G.max	Improved_cultivar	China	ShanXi	112.55	37.42	Hap1	Hap1	HapⅢ	NA
16NF1789_1790	20.46	43.09	20.52	42.45	Tian'eDan2	G.max	Landrace	China	ShanXi	113.25	39.31	Hap1	Hap1	HapⅢ	73.9755
16NF179_180	21.69	41.02	19.72	39.09	Conrad	G.max	Improved_cultivar	United_States	Iowa	-93.0977	41.878	Hap1	Hap1	HapⅢ	46.4744
16NF1791_1792	19.41	45.8	18.25	45.85	BaiPiHuangDou	G.max	Landrace	China	ShanXi	113.25	39.31	Hap1	Het or Missing	HapⅢ	132.882
16NF1801_1802	21.09	42.4	19.83	43.26	DaBaiDou1	G.max	Landrace	China	ShanXi	113.04	36.12	Hap1	Hap2	HapⅢ	NA
16NF1805_1806	18.58	41.5	18.59	42.82	ChangBaiDou	G.max	Landrace	China	ShanXi	110.5	36.59	Hap2	Het or Missing	Het or Missing	NA
16NF181_182	21.87	41.6	NA	41.6	Narow	G.max	Improved_cultivar	United_States	Arkansas	-91.8318	35.2011	Hap1	Hap3	HapⅢ	NA
16NF1811_1812	19.14	42.88	20.01	44.74	LvDaDou1	G.max	Landrace	China	ShanXi	111	37.58	Hap1	Hap3	Het or Missing	26.5914
16NF1815_1816	NA	44.84	NA	44.84	XiaoHeiDou12	G.max	Landrace	China	ShanXi	112.16	39.31	Hap2	Het or Missing	HapⅠ/Ⅱ	NA
16NF1817_1818	NA	45.35	15.54	45.4	XiaoHeiDou27	G.max	Landrace	China	ShanXi	112.11	39.05	Het or Missing	Hap3	HapⅠ/Ⅱ	NA
16NF1823_1824	NA	44.45	15.4	43.38	HeiDou10	G.max	Landrace	China	ShanXi	113.17	39.11	Het or Missing	Het or Missing	HapⅢ	NA
16NF1825_1826	NA	45.66	14.06	44.87	HeiDou19	G.max	Landrace	China	ShanXi	111.5	38.54	Hap2	Het or Missing	HapⅠ/Ⅱ	NA
16NF1827_1828	NA	46.28	13.58	45.26	ChiBuLiuHeiDou	G.max	Landrace	China	ShanXi	111.5	38.54	Hap2	Hap3	HapⅠ/Ⅱ	32.8238
16NF183_184	18.67	41.9	18.7	42.01	Japan Ⅰ	G.max	Improved_cultivar	Japan	NA	138.253	36.2048	Hap1	Hap1	HapⅢ	NA
16NF1831_1832	NA	47.72	NA	47.72	ChuanManHeiDou	G.max	Landrace	China	ShanXi	112.56	39.03	Het or Missing	Het or Missing	HapⅠ/Ⅱ	NA
16NF1849_1850	NA	43.32	NA	43.32	HeiDou11	G.max	Landrace	China	ShanXi	113.38	37.48	Hap2	Hap2	HapⅢ	NA
16NF185_186	21.12	42.13	20.71	42.07	ブロ－バ	G.max	Improved_cultivar	Japan	NA	138.253	36.2048	Hap1	Het or Missing	HapⅢ	NA
16NF1853_1854	NA	46.54	12.42	46.17	XiaoHeiDou13	G.max	Landrace	China	ShanXi	112.33	37.27	Hap2	Het or Missing	Het or Missing	NA
16NF1859_1860	NA	48.32	14.18	49.14	XiaHeiDou1	G.max	Landrace	China	ShanXi	112.51	36.5	Het or Missing	Hap3	HapⅠ/Ⅱ	NA
16NF1861_1862	NA	45.43	14.41	45.68	XiaoHeiDou2	G.max	Landrace	China	NA	NA	NA	Het or Missing	Het or Missing	HapⅢ	NA
16NF1867_1868	NA	45.71	NA	45.71	XiaoKeHei	G.max	Landrace	China	ShanXi	111.43	36.35	Hap2	Hap3	HapⅠ/Ⅱ	NA
16NF1869_1870	NA	46.19	14.88	46.14	XiaoHeiDou3	G.max	Landrace	China	NA	NA	NA	Het or Missing	Hap2	HapⅠ/Ⅱ	NA
16NF187_188	20.96	41.85	NA	41.85	Camp	G.max	Improved_cultivar	United_States	Virginia	-78.6569	37.4316	Hap1	Het or Missing	HapⅢ	64.2881
16NF1871_1872	NA	47.69	14.45	48.72	XiaoHeiDou4	G.max	Landrace	China	NA	NA	NA	Hap3	Hap3	HapⅠ/Ⅱ	13.0624
16NF1873_1874	NA	44.66	14.11	43.63	XiaoHeiDou14	G.max	Landrace	China	ShanXi	112.15	36.1	Het or Missing	Hap3	HapⅠ/Ⅱ	NA
16NF1875_1876	NA	46.41	14.53	46.75	TuHeiDou	G.max	Landrace	China	ShanXi	114.03	40.26	Hap3	Het or Missing	HapⅠ/Ⅱ	NA
16NF1877_1878	NA	45.36	14.09	46.37	YuanHeiDou2	G.max	Landrace	China	ShanXi	112.3	40	Hap2	Het or Missing	HapⅠ/Ⅱ	32.3994
16NF1879_1880	18.2	46.15	16.69	46.37	HongHeiDou	G.max	Landrace	China	ShanXi	112.4	38.03	Hap1	Het or Missing	HapⅢ	NA
16NF1881_1882	22.15	41.24	21.38	42.24	HongDaDou	G.max	Landrace	China	ShanXi	111.43	36.35	Hap1	Hap1	HapⅢ	NA
16NF1883_1884	18.8	45.15	18.96	46.04	MaiZiDou	G.max	Landrace	China	ShanXi	111.5	35.58	Hap2	Hap2	Het or Missing	NA
16NF1885_1886	19.95	42.18	18.26	41.86	HongXiaoDou	G.max	Landrace	China	ShanXi	111.43	35.44	Het or Missing	Hap1	HapⅢ	NA
16NF19_20	21.62	40.34	21.5	40.97	KPS292(AGS292）	G.max	Improved_cultivar	Japan	NA	138.253	36.2048	Hap1	Hap3	HapⅢ	NA
16NF1905_1906	21.92	42.84	20.69	42.97	YouBian30	G.max	Improved_cultivar	China	BeiJing	116.13	40.13	Hap1	Hap1	HapⅢ	114.46
16NF1909_1910	19.73	43.02	18.45	43.34	TongXianHuangDou	G.max	Landrace	China	BeiJing	116.39	39.54	Hap1	Hap1	Het or Missing	30.4792
16NF191_192	19.95	41.68	19.26	41.23	Suwon 193	G.max	Improved_cultivar	South_Korea	NA	127.767	35.9078	Hap1	Hap2	HapⅢ	108.926
16NF1915_1916	NA	44.5	16.27	42.86	FangShanHeiDou-1	G.max	Landrace	China	BeiJing	116	39.42	Hap1	Hap2	HapⅢ	NA
16NF1917_1918	18.52	47.1	16.94	47.54	YanQingChaDou	G.max	Landrace	China	BeiJing	115.58	40.28	Hap2	Het or Missing	HapⅠ/Ⅱ	NA
16NF1921_1922	20.09	42.16	19.61	41.48	DuJiaQiaoHuangDou	G.max	Landrace	China	NingXia	106.13	38	Hap1	Het or Missing	HapⅢ	NA
16NF1923_1924	NA	46.02	13.77	46.12	LaoHuHeiDou	G.max	Landrace	China	NingXia	106.32	38.54	Hap1	Hap1	Het or Missing	89.479
16NF1925_1926	17.55	46.88	NA	46.88	XiHeHeiDou	G.max	Landrace	China	NingXia	106.15	38.16	Hap2	Het or Missing	HapⅢ	NA
16NF1927_1928	NA	47.8	10.52	44.83	LouTianWaZiHeiDou	G.max	Landrace	China	NingXia	106.05	37.59	Hap1	Hap3	Het or Missing	17.3009
16NF1929_1930	20.3	44.57	20.63	45.54	NiDingHuaMeiDou	G.max	Landrace	China	NingXia	105.4	37.29	Hap1	Hap2	HapⅢ	37.2787
16NF193_194	21.67	41.6	NA	41.6	M044-1	G.max	Improved_cultivar	NA	NA	0	0	Hap1	Hap3	HapⅠ/Ⅱ	114.281
16NF1935_1936	18.2	44.14	13.02	40.65	HuangDou2	G.max	Landrace	China	XinJiang	82.53	44.32	Hap2	Het or Missing	Het or Missing	NA
16NF1941_1942	19.04	45.08	16.93	44.59	GuanJiaWuDaJinYuan	G.max	Landrace	China	HeBei	116.3	39.19	Hap1	Hap1	HapⅢ	NA
16NF1945_1946	19.97	43.33	18.2	42.79	XinHuaXiaoJinYuan	G.max	Landrace	China	HeBei	116.23	39.07	Hap1	Hap2	HapⅢ	NA
16NF1947	20.86	41.57	19.47	41.12	YangTianXiaoHuangDou	G.max	Landrace	China	HeBei	115.49	40.54	Hap1	Het or Missing	HapⅢ	88.8808
16NF1949_1950	17.71	43	19.22	44.36	XiaoZhangDaHuangDou	G.max	Landrace	China	HeBei	118.09	39.42	Hap1	Hap1	HapⅢ	NA
16NF1951_1952	17.85	44.24	18.09	44.87	YiWoHouHuangDou	G.max	Landrace	China	HeBei	115.38	37.43	Hap1	Hap1	HapⅢ	NA
16NF1955_1956	19.94	42.54	18.53	42.01	DuShiDaQingDou	G.max	Landrace	China	HeBei	118.41	39.3	Hap1	Hap3	Het or Missing	NA
16NF1957_1958	20.47	41.91	18.18	40.89	DaQingPiHuangDou	G.max	Landrace	China	HeBei	115.3	40.24	Het or Missing	Het or Missing	HapⅢ	95.1575
16NF1959	19.83	41.59	20.01	41.47	ChiChengLvHuangDou	G.max	Landrace	China	HeBei	115.49	40.54	Hap1	Hap2	HapⅢ	41.7408
16NF1961_1962	NA	44.11	16.01	42.84	DaTunXiaoHeiDou1	G.max	Landrace	China	HeBei	115.52	39.19	Het or Missing	Hap3	HapⅢ	NA
16NF1963_1964	NA	46.23	15.33	45.49	DaTunXiaoHeiDou2	G.max	Landrace	China	HeBei	115.52	39.19	Hap2	Hap3	HapⅢ	79.8608
16NF1967_1968	NA	45.17	15.39	44.67	XuZhuangDaHeiDou1	G.max	Landrace	China	NA	NA	NA	Het or Missing	Hap2	HapⅢ	NA
16NF1977_1978	NA	44.83	15.51	44.48	ZhangYingDaHeiDou	G.max	Landrace	China	HeBei	118.28	40.33	Hap2	Het or Missing	HapⅠ/Ⅱ	NA
16NF2001_2002	22.62	41.22	21.78	41.5	DaHuangDou<1>	G.max	Landrace	China	ShanXi	113.41	37.36	Hap1	Hap1	HapⅢ	NA
16NF2007_2008	17.43	44.15	16.94	45.78	XiaoBaiHeiDou2	G.max	Landrace	China	ShanXi	111.07	38.28	Hap2	Het or Missing	HapⅠ/Ⅱ	19.9349
16NF2009_2010	19.15	45.14	18.27	45.02	DaHuangDou3	G.max	Landrace	China	ShanXi	113.13	36.2	Het or Missing	Hap1	HapⅢ	NA
16NF2013_2014	19.54	45.2	16.28	44.47	LiuShiRiBaiDou	G.max	Landrace	China	ShanXi	111.43	35.44	Hap2	Het or Missing	HapⅠ/Ⅱ	41.9882
16NF2017_2018	20.73	41.21	16.34	40.6	BaiDou	G.max	Landrace	China	ShanXi	110.54	35.35	Hap1	Het or Missing	HapⅠ/Ⅱ	49.1843
16NF2023_2024	17.56	44.85	17.65	45.67	LvSeDou	G.max	Landrace	China	ShanXi	113.42	39.42	Hap1	Hap3	HapⅢ	NA
16NF2025_2026	19.68	42.79	16.65	43.73	XiaoLvQingDou	G.max	Landrace	China	ShanXi	113.1	37.54	Hap1	Hap3	HapⅢ	NA
16NF2027_2028	20.48	44.49	15.14	45.12	DaQingDou2	G.max	Landrace	China	ShanXi	113.22	37.04	Hap1	Het or Missing	Het or Missing	NA
16NF2037_2038	NA	44.93	13.43	44.77	XiaoHeiDou6	G.max	Landrace	China	ShanXi	114.03	40.26	Het or Missing	Het or Missing	HapⅠ/Ⅱ	NA
16NF2039_2040	NA	46.09	14.25	45.06	LuoYeHeiDou	G.max	Landrace	China	ShanXi	112.25	39.19	Het or Missing	Hap3	Het or Missing	NA
16NF2047_2048	NA	43.66	17.22	42.04	HeiGunDou1	G.max	Landrace	China	ShanXi	111.05	39.01	Hap1	Het or Missing	HapⅢ	NA
16NF2051_2052	NA	45.65	12.79	44.18	HeiDou16	G.max	Landrace	China	ShanXi	111.46	38.04	Hap2	Hap3	HapⅠ/Ⅱ	NA
16NF2061_2062	NA	45.52	14.48	45.01	XiaoHeiDou7	G.max	Landrace	China	ShanXi	112.52	36.07	Hap2	Het or Missing	HapⅠ/Ⅱ	NA
16NF207_208	19.85	42.28	19.69	41.1	Century	G.max	Improved_cultivar	United_States	Indiana	-86.1349	40.2672	Hap1	Hap1	Het or Missing	37.7121
16NF2085_2086	NA	44.71	14.69	45.77	DaKeHeiDou	G.max	Landrace	China	ShanXi	110.27	34.53	Het or Missing	Het or Missing	HapⅠ/Ⅱ	50.0131
16NF209_210	20.92	39.76	NA	39.76	Amcor 89	G.max	Improved_cultivar	United_States	Ohio	-82.9071	40.4173	Hap1	Hap1	Het or Missing	12.5725
16NF2093_2094	22.82	40.21	21.99	41.04	HongMeiDou<2>	G.max	Landrace	China	ShanXi	112.33	37.47	Hap2	Hap1	Het or Missing	NA
16NF2095_2096	20.5	43.75	19.24	43.38	HongMeiDou	G.max	Landrace	China	ShanXi	111.47	37.15	Het or Missing	Het or Missing	HapⅢ	NA
16NF2099_2100	20.39	42.73	18.69	42.55	TuHuangXiaoDou	G.max	Landrace	China	ShanXi	112.55	35.47	Hap2	Hap1	Het or Missing	NA
16NF21_22	NA	43.52	20.05	42.07	G.maxN136	G.max	Improved_cultivar	Russia	NA	105.319	61.524	Hap1	Hap1	HapⅢ	NA
16NF2103_2104	20.86	41.83	19.25	41.67	HuangHeiDou	G.max	Landrace	China	ShanXi	111.06	36.24	Het or Missing	Hap2	HapⅢ	NA
16NF2107_2108	NA	43.08	16.47	39.76	NiuYanJing	G.max	Landrace	China	ShanXi	113.2	40.06	Hap1	Hap3	HapⅢ	184.14
16NF2109_2110	NA	42.13	20.15	41.51	BaoGongDou	G.max	Landrace	China	ShanXi	111.05	39.01	Hap1	Hap3	HapⅢ	NA
16NF211_212	22.42	40.74	21.51	41.49	PI196160	G.max	Landrace	Japan	NA	138.253	36.2048	Hap1	Het or Missing	HapⅢ	40.4126
16NF2111_2112	19.98	45.74	18.3	45.61	JingSiDou	G.max	Landrace	China	ShanXi	113.15	38.43	Het or Missing	Het or Missing	HapⅢ	NA
16NF2113_2114	16.04	43.41	19.77	43.44	QingDou1	G.max	Landrace	China	ShanXi	113.23	36.3	Hap2	Hap3	Het or Missing	67.0211
16NF2115_2116	21.48	45.97	14.36	45.92	CanSiDou2	G.max	Landrace	China	ShanXi	112.51	36.5	Hap1	Hap3	Het or Missing	NA
16NF2117_2118	20.68	43.8	NA	43.8	GuiLianBaiDou	G.max	Landrace	China	ShanXi	111.5	35.58	Hap1	Hap2	HapⅠ/Ⅱ	NA
16NF2119_2120	20.44	41.74	NA	41.74	HuangDou3	G.max	Landrace	China	ShaanXi	108.46	36.52	Hap1	Het or Missing	HapⅢ	NA
16NF2121_2122	18.5	43.7	17.25	43.94	BaYueZha2	G.max	Landrace	China	ShaanXi	109.49	35.36	Hap1	Hap3	HapⅢ	NA
16NF2123_2124	17.77	43.04	17.73	43.76	ZaoShuHuangDou	G.max	Landrace	China	ShaanXi	107.19	34.06	Hap1	Het or Missing	Het or Missing	37.4549
16NF2127_2128	22.63	41.85	NA	41.85	LaoBaiDou	G.max	Landrace	China	ShaanXi	109.06	35.07	Hap1	Hap1	HapⅢ	NA
16NF2129_2130	18.65	45.07	17.11	45.39	LvDaBaiDou	G.max	Landrace	China	ShaanXi	109.45	38.18	Hap2	Het or Missing	HapⅢ	NA
16NF2131_2132	19.34	43.23	19.06	44.18	LvPiDaDou	G.max	Landrace	China	ShaanXi	108.48	37.36	Hap1	Het or Missing	HapⅢ	NA
16NF2133_2134	19.88	42.43	NA	42.43	LvDaDou2	G.max	Landrace	China	ShaanXi	109.3	35.15	Hap1	Hap3	HapⅢ	NA
16NF2135_2136	NA	47.82	12.07	47.48	BenDiHeiDou	G.max	Landrace	China	ShaanXi	111.05	39.02	Het or Missing	Het or Missing	HapⅠ/Ⅱ	NA
16NF2139_2140	NA	44.7	14.46	43.69	SanGuTiaoHeiDou	G.max	Landrace	China	ShaanXi	111.05	39.02	Hap3	Het or Missing	HapⅠ/Ⅱ	24.8455
16NF2141_2142	NA	47.4	13.66	47.22	YuanBoHeiDou	G.max	Landrace	China	ShaanXi	109.45	38.18	Hap1	Het or Missing	Het or Missing	NA
16NF2143_2144	NA	45.4	13.91	44.54	XiaoHeiDou10	G.max	Landrace	China	ShaanXi	107.36	37.35	Hap3	Het or Missing	HapⅠ/Ⅱ	24.7177
16NF2145_2146	NA	44.48	14.98	44.65	HeiHeiDou3	G.max	Landrace	China	ShaanXi	110.43	37.31	Hap2	Hap1	HapⅠ/Ⅱ	NA
16NF2147_2148	NA	43.1	15.94	42.23	NiuWeiBaHeiDou	G.max	Landrace	China	ShaanXi	109.3	35.49	Het or Missing	Het or Missing	HapⅢ	NA
16NF2149_2150	NA	45.08	20	46.37	HeiDou25	G.max	Landrace	China	ShaanXi	109.4	37.08	Hap3	Het or Missing	HapⅠ/Ⅱ	NA
16NF2151_2152	NA	46.44	12.07	44.73	ZaoShuHeiDou	G.max	Landrace	China	ShaanXi	110.1	36.02	Hap2	Het or Missing	HapⅠ/Ⅱ	27.3414
16NF2153_2154	20.4	44.4	19.69	44.6	LaoHeiDou1	G.max	Landrace	China	ShaanXi	110.43	37.31	Hap1	Hap3	HapⅢ	NA
16NF2155_2156	19.84	44.05	16.52	43.13	HuaiDou	G.max	Landrace	China	ShaanXi	107.47	34.41	Hap2	Hap3	Het or Missing	NA
16NF2157_2158	20.73	44.3	17.24	42.86	JiangSeDou2	G.max	Landrace	China	ShaanXi	108.2	35.07	Het or Missing	Het or Missing	HapⅠ/Ⅱ	NA
16NF2159_2160	20.33	46.07	15.67	44.46	MaiDou	G.max	Landrace	China	ShaanXi	108.02	35.02	Het or Missing	Hap3	Het or Missing	58.0426
16NF2161_2162	18.1	42.31	20.03	43.73	LaoHeiDou2	G.max	Landrace	China	ShaanXi	110.01	37.36	Het or Missing	Hap1	HapⅢ	NA
16NF2169_2170	17.66	41.13	17.86	41.44	BaYueZha4	G.max	Landrace	China	GanSu	108	35.25	Hap1	Hap3	HapⅢ	NA
16NF2173_2174	19.42	41.99	NA	41.99	HuangPiXiaoHuangDou	G.max	Landrace	China	GanSu	104.38	35	Hap1	Hap2	Het or Missing	27.1311
16NF2175_2176	21.24	44.15	NA	44.15	HuangGunDou	G.max	Landrace	China	GanSu	105.4	34.52	Hap1	Het or Missing	HapⅢ	103.216
16NF2179_2180	18.89	43.27	18.73	43.14	LvHuangDou2	G.max	Landrace	China	GanSu	108.22	35.29	Het or Missing	Hap1	HapⅢ	NA
16NF2181_2182	NA	43.88	NA	43.88	HeiDou26	G.max	Landrace	China	GanSu	107.59	36.28	Hap2	Hap3	HapⅠ/Ⅱ	NA
16NF2185_2186	19.08	43.45	17.25	41.93	HeiGunDou3	G.max	Landrace	China	GanSu	107.11	35.41	Hap1	Hap1	HapⅢ	88.3715
16NF219_220	17.85	44.13	NA	44.13	PSB576	G.max	Improved_cultivar	Russia	NA	105.319	61.524	Hap1	Hap1	HapⅢ	75.8575
16NF2195_2196	17.88	46	14.87	45.49	MaHeiDou	G.max	Landrace	China	GanSu	105.2	34.44	Hap3	Het or Missing	HapⅠ/Ⅱ	9.06432
16NF2197_2198	19.16	47.97	17.53	48.24	HuoHuangDou	G.max	Landrace	China	GanSu	105.11	34.11	Hap3	Hap3	Het or Missing	NA
16NF2199_2200	22.29	42.95	19.59	42.39	YouHuangDou	G.max	Landrace	China	GanSu	105.17	34	Hap1	Hap2	HapⅢ	41.7085
16NF221_222	20.13	43.23	18.59	41.97	Manchu 2204	G.max	Improved_cultivar	United_States	NA	128.738	47.1216	Hap1	Hap1	HapⅢ	NA
16NF2211_2212	19.26	43.26	19.7	42.12	LiuShiTianHuanCang2	G.max	Landrace	China	HeBei	116.38	41.13	Hap1	Hap1	HapⅢ	NA
16NF2213_2214	18.55	43.7	20.31	44.71	JinZhangZiHuangDou	G.max	Landrace	China	HeBei	119.56	40.25	Hap1	Het or Missing	HapⅢ	NA
16NF2215_2216	NA	45.36	15.69	44.07	ManZhangZiXiaoLiHeiDou	G.max	Landrace	China	HeBei	118.28	40.33	Hap2	Het or Missing	HapⅢ	NA
16NF2217_2218	18.39	44.82	17.8	44.9	XiaTaiZiMoShiDou	G.max	Landrace	China	HeBei	117.29	40.24	Hap1	Hap3	HapⅢ	NA
16NF2219_2220	20.29	45.45	16.83	44.88	NiuPiHuang	G.max	Landrace	China	HeBei	117.34	41	Hap1	Het or Missing	HapⅠ/Ⅱ	NA
16NF2223_2224	20.62	44.01	21.01	44.94	JinDou15Hao	G.max	Improved_cultivar	China	ShanXi	112.03	37.13	Hap1	Hap1	Het or Missing	48.7749
16NF2225_2226	20.92	41.93	19.14	40.27	JinPin19Hao	G.max	Improved_cultivar	China	ShanXi	112.55	37.87	Hap1	Hap1	HapⅢ	NA
16NF223_224	NA	45.53	12.6	42.8	Cloud	G.max	Improved_cultivar	United_States	NA	119.789	29.1416	Hap2	Het or Missing	HapⅢ	51.4072
16NF2231_2232	20	40.9	NA	40.9	JinDou19	G.max	Improved_cultivar	China	ShanXi	112.03	37.13	Hap1	Hap1	HapⅢ	NA
16NF2233_2234	22.65	42.48	18.45	40.57	FenDou31Hao	G.max	Improved_cultivar	China	ShanXi	112.03	37.13	Hap1	Hap1	HapⅢ	48.4012
16NF2235_2236	18.09	41.96	18.44	43.03	JiYaoBaiDou	G.max	Landrace	China	ShanXi	111	37.58	Het or Missing	Hap3	HapⅢ	NA
16NF2239_2240	19.39	42.47	19.54	42.96	MaoYan	G.max	Landrace	China	ShanXi	111.29	39.26	Het or Missing	Hap1	HapⅢ	NA
16NF2241_2242	17.82	47.83	NA	47.83	LvHuangDou1	G.max	Landrace	China	GanSu	107.01	35.17	Het or Missing	Hap3	HapⅠ/Ⅱ	10.2218
16NF2243_2244	22.74	44.76	19.05	43.76	KeFeng14	G.max	Improved_cultivar	China	BeiJing	116.13	40.13	Het or Missing	Hap1	Het or Missing	66.8346
16NF2247_2248	20.49	42.6	20.17	42.06	ZhongHuang14	G.max	Improved_cultivar	China	BeiJing	116.13	40.13	Hap1	Hap1	HapⅢ	NA
16NF225_226	21.54	44	18.19	44.01	CA31	G.max	Improved_cultivar	Canada	NA	-106.347	56.1304	Hap1	Hap3	HapⅢ	42.1438
16NF2253_2254	18.36	41.71	21.24	41.36	ZhongHuang20	G.max	Improved_cultivar	China	BeiJing	116.13	40.13	Hap1	Hap1	HapⅢ	74.999
16NF2257_2258	20.19	44.98	18.89	44.32	ZhongDou27	G.max	Improved_cultivar	China	BeiJing	116.13	40.13	Hap1	Hap1	HapⅢ	51.7019
16NF2267_2268	18.74	44.01	19.6	44.42	XinDaDou1Hao	G.max	Improved_cultivar	China	XinJiang	86.03	44.3	Hap1	Hap2	HapⅢ	57.7345
16NF2269_2270	20.58	44.53	17.69	43.61	JiDou15	G.max	Improved_cultivar	China	HeBei	114.26	38.04	Hap1	Hap1	HapⅢ	126.022
16NF227_228	19.8	44.34	18.74	43.44	PSB575	G.max	Improved_cultivar	Russia	NA	105.319	61.524	Hap1	Hap3	HapⅢ	NA
16NF2277_2278	19.21	42.12	18.94	42.84	JinDou21	G.max	Improved_cultivar	China	ShanXi	112.03	37.13	Hap1	Hap1	HapⅢ	71.1955
16NF2279_2280	23.58	39.87	20.34	38.07	JinDou28	G.max	Improved_cultivar	China	ShanXi	112.55	37.87	Hap1	Hap1	HapⅢ	NA
16NF2281_2282	21.09	45.51	18.97	45.07	JinDou25	G.max	Improved_cultivar	China	ShanXi	112.03	37.13	Hap1	Hap1	HapⅢ	NA
16NF2283_2284	21.93	42.68	20.02	43.41	QiHuang31(Lu99-7)	G.max	Improved_cultivar	China	ShanDong	116.57	36.41	Hap1	Hap2	HapⅢ	56.1621
16NF2285_2286	21.11	42.36	19.78	42.69	Zheng98005	G.max	Improved_cultivar	China	HeNan	113.38	34.47	Hap1	Hap1	HapⅢ	NA
16NF2287_2288	21.84	40.87	20.41	40.71	XuDou11	G.max	Improved_cultivar	China	JiangSu	117.14	34.16	Hap1	Hap1	Het or Missing	113.025
16NF2289_2290	19.85	43.39	19.47	43.51	WanDou16	G.max	Improved_cultivar	China	AnHui	117.25	31.83	Hap1	Het or Missing	HapⅢ	105.264
16NF229_230	NA	41.63	21.11	40.74	Beeson	G.max	Improved_cultivar	United_States	Indiana	-86.1349	40.2672	Hap1	Hap1	HapⅢ	80.9709
16NF2291_2292	20.05	43.75	18.79	44.08	WanDou19	G.max	Improved_cultivar	China	AnHui	117.25	31.83	Hap2	Hap1	Het or Missing	NA
16NF2293_2294	20.72	43.17	19.46	42.71	HeDou2Hao(MN413)	G.max	Improved_cultivar	China	AnHui	117.25	31.83	Hap1	Hap1	HapⅢ	64.9333
16NF2295_2296	21.09	42.66	21.27	41.34	KeXin3Hao	G.max	Improved_cultivar	China	BeiJing	116.13	40.13	Hap1	Hap1	HapⅢ	NA
16NF2299_2300	24.08	38.22	22.77	37.77	ZhongHuang35	G.max	Improved_cultivar	China	BeiJing	116.13	40.13	Hap1	Hap2	Het or Missing	25.4298
16NF23_24	NA	45.7	15.14	45.3	PI 468903	G.max	Improved_cultivar	China	Jilin	126.437	43.152	Hap2	Het or Missing	HapⅢ	NA
16NF2301_2302	20.48	44.82	19.21	43.66	ZhongHuang37	G.max	Improved_cultivar	China	BeiJing	116.13	40.13	Hap1	Het or Missing	HapⅢ	NA
16NF2305_2306	23.17	40.09	22.22	40.97	JiDou17	G.max	Improved_cultivar	China	HeBei	114.26	38.04	Hap1	Hap1	Het or Missing	9.01088
16NF2307_2308	21.67	41.89	20.16	42.27	JinDa78	G.max	Improved_cultivar	China	ShanXi	112.55	37.42	Hap1	Hap1	HapⅢ	49.1348
16NF231_232	21.23	43.56	20.36	43.17	Provar	G.max	Improved_cultivar	United_States	Iowa	-93.0977	41.878	Hap1	Hap1	HapⅢ	NA
16NF2313_2314	20	43.61	19.38	43.25	ShanNing7Hao	G.max	Improved_cultivar	China	ShanDong	116.58	35.42	Het or Missing	Hap1	HapⅢ	NA
16NF2315_2316	19.98	44.23	18.89	45.03	PuHai10Hao	G.max	Improved_cultivar	China	HeNan	115.03	35.77	Hap1	Hap1	HapⅢ	NA
16NF2317_2318	22.11	41.3	21.04	42.17	PuDou206	G.max	Improved_cultivar	China	HeNan	115.03	35.77	Hap1	Hap1	HapⅢ	NA
16NF2321_2322	23.23	40.92	21.96	42.1	An1498	G.max	Improved_cultivar	China	NA	104.195	35.8617	Hap1	Hap1	HapⅢ	NA
16NF2325_2326	21.6	42.37	19.39	41.53	FenDou78	G.max	Improved_cultivar	China	ShanXi	112.03	37.13	Hap1	Hap1	Het or Missing	NA
16NF2327_2328	21.14	44.3	19.52	44.95	QiHuang34	G.max	Improved_cultivar	China	ShanDong	116.57	36.41	Hap1	Hap1	HapⅢ	106.606
16NF2329_2330	21.85	42.15	20.89	41.69	QiHuang35	G.max	Improved_cultivar	China	ShanDong	116.57	36.41	Hap1	Hap1	HapⅢ	NA
16NF2331_2332	21.96	41	22.14	41.54	QiHuang36	G.max	Improved_cultivar	China	ShanDong	116.57	36.41	Hap1	Hap1	HapⅢ	NA
16NF2333_2334	22.43	41.8	21.56	41.86	QiHuang38	G.max	Improved_cultivar	China	ShanDong	116.57	36.41	Hap1	Het or Missing	HapⅢ	NA
16NF2335_2336	21.74	39.9	19.92	40.04	QiHuang39	G.max	Improved_cultivar	China	ShanDong	116.57	36.41	Hap1	Hap1	HapⅢ	NA
16NF2337_2338	21.75	43.23	18.62	41.4	QiHuang40	G.max	Improved_cultivar	China	ShanDong	116.57	36.41	Hap1	Hap2	HapⅢ	NA
16NF2339_2340	21.65	43.55	19.77	42.84	QiHuang41	G.max	Improved_cultivar	China	ShanDong	116.57	36.41	Hap1	Hap2	HapⅢ	NA
16NF2341_2342	21.2	42.38	21.41	44.63	QiHuang42	G.max	Improved_cultivar	China	ShanDong	116.57	36.41	Hap1	Het or Missing	HapⅢ	NA
16NF2343_2344	21.72	40.55	19.93	40.21	ZhongHuang68	G.max	Improved_cultivar	China	BeiJing	116.13	40.13	Hap1	Hap1	HapⅢ	NA
16NF2347_2348	21.34	42.2	19.52	41.51	ZhongZuo09-560	G.max	Improved_cultivar	China	BeiJing	116.13	40.13	Hap1	Hap1	HapⅢ	NA
16NF2377_2378	19.54	43.49	18.9	43.54	XuDou9Hao	G.max	Improved_cultivar	China	JiangSu	117.14	34.16	Hap1	Hap1	HapⅢ	NA
16NF2379_2380	NA	44.69	17.09	41.91	SiDou288	G.max	Improved_cultivar	China	JiangSu	118.43	33.42	Hap1	Hap1	HapⅢ	115.003
16NF2381_2382	19.99	44.06	18.3	43.66	WanDou33	G.max	Improved_cultivar	China	AnHui	117.25	31.83	Hap1	Hap2	HapⅢ	NA
16NF2389_2390	20.68	43.95	19.73	44.57	TianLongYiHao	G.max	Improved_cultivar	China	HuBei	114.3	30.6	Hap1	Hap1	HapⅢ	NA
16NF239_240	22.6	40.59	19.37	38.82	Jack	G.max	Improved_cultivar	United_States	Illinois	-89.3985	40.6331	Hap1	Hap1	Het or Missing	27.3272
16NF2391_2392	18.7	42.48	18.45	NA	ZheXian4Hao	G.max	Improved_cultivar	China	ZheJiang	120.08	30.11	Het or Missing	Het or Missing	HapⅢ	NA
16NF2393_2394	22.9	43.23	20.09	41.51	HanDou5Hao	G.max	Improved_cultivar	China	HeBei	114.48	36.62	Hap1	Hap1	HapⅢ	NA
16NF2395_2396	20.25	42.62	19.02	42.47	ZhongDou8Hao	G.max	Improved_cultivar	China	HuBei	114.23	30.41	Hap1	Hap2	HapⅢ	NA
16NF2397_2398	18.98	NA	NA	NA	ZheXian5Hao	G.max	Improved_cultivar	China	ZheJiang	120.08	30.11	Hap1	Hap2	HapⅢ	62.1687
16NF2409_2410	18.64	44.55	18.24	44.5	NiuMaoHuang1	G.max	Landrace	China	HeBei	114.57	36.29	Hap2	Het or Missing	HapⅢ	NA
16NF2413_2414	21.63	42.92	20	43.16	YuanDou	G.max	Landrace	China	HeBei	116.23	39.07	Hap1	Hap1	Het or Missing	176.266
16NF2415_2416	19.31	42.56	19.36	43.39	XiaoLiQingDou	G.max	Landrace	China	HeBei	114.41	38.21	Hap1	Hap1	HapⅢ	NA
16NF2417_2418	21.51	43.79	18	41.18	7561	G.max	Landrace	China	HeBei	114.53	40.5	Hap2	Het or Missing	Het or Missing	153.379
16NF2419_2420	21.78	41.85	18.68	40.23	7537	G.max	Landrace	China	HeBei	114.53	40.5	Het or Missing	Het or Missing	HapⅢ	NA
16NF2423_2424	NA	44.65	14.58	43.85	BaoDiJiangHeiDou	G.max	Landrace	China	HeBei	115.09	36.18	Het or Missing	Het or Missing	HapⅠ/Ⅱ	NA
16NF2425_2426	NA	45.83	12.78	45.23	HeiJiaHeiDou	G.max	Landrace	China	HeBei	115.49	40.54	Het or Missing	Hap3	HapⅢ	NA
16NF2427_2428	NA	45.09	14.69	44.5	LeTingXiaoHeiDou	G.max	Landrace	China	NA	NA	NA	Hap2	Hap2	HapⅢ	NA
16NF2429_2430	NA	46.37	14.68	45.39	HeiDou2	G.max	Landrace	China	NA	NA	NA	Hap2	Hap3	HapⅠ/Ⅱ	NA
16NF243_244	21.01	45.22	18.67	44.45	Vinton 81	G.max	Improved_cultivar	United_States	Iowa	-93.0977	41.878	Hap1	Het or Missing	HapⅢ	NA
16NF2431_2432	NA	44.46	15.11	44.05	HeiDou3	G.max	Landrace	China	HeBei	116.18	39.26	Het or Missing	Het or Missing	HapⅢ	NA
16NF2433_2434	NA	46.32	14.33	46.95	SuNingXiaoHeiDou	G.max	Landrace	China	NA	NA	NA	Het or Missing	Hap2	HapⅠ/Ⅱ	86.1007
16NF2437_2438	NA	44.14	16.25	44.36	PingDingHuangHeiDou1	G.max	Landrace	China	NA	NA	NA	Het or Missing	Het or Missing	HapⅢ	NA
16NF2441_2442	NA	45.53	15.11	44.62	XiaoBaiHeiDou1	G.max	Landrace	China	HeBei	115.5	38.26	Het or Missing	Hap3	HapⅠ/Ⅱ	NA
16NF2445_2446	NA	45.57	13.66	44.66	PingDingHuangHeiDou2	G.max	Landrace	China	HeBei	115.39	39.01	Het or Missing	Hap2	HapⅠ/Ⅱ	NA
16NF2447_2448	NA	47.31	12.34	46.18	XiaoHeiDou1	G.max	Landrace	China	HeBei	115.54	37.47	Hap2	Hap2	HapⅠ/Ⅱ	NA
16NF2449_2450	NA	46.38	13.72	45.73	HeiDou4	G.max	Landrace	China	HeBei	114.5	38.02	Hap2	Hap2	HapⅠ/Ⅱ	NA
16NF2451_2452	NA	45.23	14.29	44.07	HeiDou5	G.max	Landrace	China	HeBei	114.5	38.02	Hap2	Hap2	HapⅠ/Ⅱ	NA
16NF2453_2454	NA	45.29	13.48	44.37	HeiDou6	G.max	Landrace	China	HeBei	114.5	38.02	Hap2	Het or Missing	HapⅠ/Ⅱ	NA
16NF2457_2458	NA	46.19	13.92	45.63	HeiDou7	G.max	Landrace	China	HeBei	114.5	38.02	Het or Missing	Het or Missing	HapⅠ/Ⅱ	NA
16NF2461_2462	21.4	44.42	20.39	44.78	MouPingPingDingHuang	G.max	Improved_cultivar	China	ShanDong	116.57	36.41	Hap1	Hap1	HapⅢ	NA
16NF2465_2466	17.23	45.84	18.32	46.36	QiHuang10Hao	G.max	Improved_cultivar	China	ShanDong	116.57	36.41	Hap1	Hap1	HapⅢ	NA
16NF2469_2470	20.09	42.68	20.3	43.73	JuXuan23	G.max	Improved_cultivar	China	ShanDong	118.5	35.35	Het or Missing	Hap1	HapⅢ	NA
16NF2479_2480	20.02	41.97	21.1	42.58	HuangSiLi	G.max	Landrace	China	ShanDong	120.41	36.54	Hap2	Het or Missing	HapⅢ	NA
16NF2481_2482	19.5	41.61	19.8	42.51	QiYueMang	G.max	Landrace	China	ShanDong	120	35.53	Hap1	Hap1	HapⅢ	NA
16NF2483_2484	17.95	45.08	19.24	45.29	PingDingHuang1	G.max	Landrace	China	ShanDong	118.33	36.3	Hap1	Het or Missing	HapⅢ	NA
16NF2485_2486	19.33	43.56	17.55	42.92	PingDingHuang2	G.max	Landrace	China	ShanDong	118.28	36.42	Het or Missing	Hap1	HapⅢ	NA
16NF249_250	20.39	NA	NA	NA	CA5	G.max	Improved_cultivar	Canada	NA	-106.347	56.1304	Hap1	Hap1	Het or Missing	31.8501
16NF2495_2496	19.58	44.1	19.13	44.69	QiYueLuan	G.max	Landrace	China	ShanDong	116.16	36.52	Hap1	Hap3	HapⅢ	NA
16NF2497_2498	17.8	47.56	16.24	48.6	YiWoHou	G.max	Landrace	China	ShanDong	116.13	36.35	Het or Missing	Hap3	HapⅠ/Ⅱ	NA
16NF25_26	22.08	40.7	NA	40.7	OAC Bayfield	G.max	Improved_cultivar	Canada	NA	-106.347	56.1304	Hap1	Hap1	HapⅢ	119.731
16NF2501_2502	19.63	43.91	18.54	45.46	PingDingHuang4	G.max	Landrace	China	ShanDong	117.08	35.07	Het or Missing	Hap1	Het or Missing	NA
16NF2509_2510	21.28	44.86	17.42	44.04	NiuMaoHuang4	G.max	Landrace	China	ShanDong	115.24	35.12	Het or Missing	Hap1	HapⅢ	NA
16NF251_252	19.52	43.35	18.77	43.54	Sharkey	G.max	Improved_cultivar	United_States	Mississippi	-89.3985	32.3547	Hap1	Hap1	HapⅢ	NA
16NF2511_2512	21.32	45.27	17.67	44.35	YaoJiaoHuang1	G.max	Landrace	China	ShanDong	115.32	34.49	Hap2	Hap1	HapⅢ	NA
16NF2513_2514	18.89	49	10.33	45.69	WanShuPingDingHuang	G.max	Landrace	China	ShanDong	115.32	34.49	Hap2	Het or Missing	HapⅢ	NA
16NF2519_2520	19.48	42.99	17.65	43.17	XiaoMiDou	G.max	Landrace	China	ShanDong	116.27	35.56	Hap1	Hap1	HapⅠ/Ⅱ	70.7985
16NF2523_2524	18.14	44.66	18.61	44.94	DaLiFengBi	G.max	Landrace	China	ShanDong	117.04	36.41	Hap1	Hap2	HapⅢ	NA
16NF2525_2526	19.85	44.56	17.48	43.45	SiLiQing	G.max	Landrace	China	ShanDong	116.48	35.46	Het or Missing	Hap1	HapⅢ	NA
16NF2527_2528	18.45	43.44	19.78	42.59	JiangNanQing	G.max	Landrace	China	ShanDong	119.55	36.45	Hap1	Het or Missing	HapⅢ	NA
16NF253_254	21.36	41.28	21.49	41.48	Harosoy	G.max	Improved_cultivar	Canada	Ontario	-85.3232	51.2538	Hap1	Het or Missing	HapⅢ	69.8739
16NF2531_2532	NA	46.39	14.08	45.91	XiaoHeiDou24	G.max	Landrace	China	ShanDong	115.32	34.49	Hap2	Hap2	HapⅢ	58.3112
16NF2533_2534	NA	44.09	15.65	43.43	HeiDou20	G.max	Landrace	China	ShanDong	119.06	36.43	Het or Missing	Hap2	HapⅠ/Ⅱ	NA
16NF2537_2538	NA	43.56	15.92	42.29	HeiJiaZi	G.max	Landrace	China	ShanDong	118.05	36.57	Hap1	Het or Missing	Het or Missing	NA
16NF2545_2546	NA	46.57	14.21	46.82	SiLiuQiHeiDou	G.max	Landrace	China	NA	NA	NA	Hap2	Het or Missing	Het or Missing	NA
16NF2547_2548	18.35	45.56	17.29	44.11	HongYouDou	G.max	Landrace	China	ShanDong	118	36.5	Hap1	Het or Missing	HapⅢ	NA
16NF2549_2550	23.01	42.73	21.17	44.05	HongMianDou	G.max	Landrace	China	ShanDong	119.27	35.26	Hap1	Hap2	HapⅢ	NA
16NF255_256	22.14	39.08	NA	39.08	Twiggs	G.max	Improved_cultivar	United_States	Georgia	-82.9001	32.1656	Hap1	Hap3	HapⅢ	NA
16NF2551_2552	20.13	42.67	18.09	42.28	HongDou2	G.max	Landrace	China	ShanDong	117.35	37.39	Hap1	Hap3	HapⅢ	NA
16NF2553_2554	19.52	45.22	17.3	44.66	ChaDou3	G.max	Landrace	China	ShanDong	116.45	36.47	Hap2	Hap1	HapⅢ	95.9285
16NF2557_2558	20.24	47.45	15.02	46.04	MinQuanNiuMaoHuang	G.max	Landrace	China	HeNan	115.08	34.39	Hap2	Hap1	HapⅢ	NA
16NF2565_2566	18.58	45.36	16.44	44.68	ZhengZhouXiaoZiHuangDou	G.max	Landrace	China	HeNan	113.38	34.47	Hap1	Hap2	HapⅠ/Ⅱ	86.3112
16NF2567_2568	19.87	45.94	15.18	43.65	TongXuXiaoZiDou	G.max	Landrace	China	HeNan	112.28	34.38	Hap1	Hap1	Het or Missing	NA
16NF2573_2574	19.26	44.45	18.07	43.34	ChangYuanXiaoTian'eDan	G.max	Landrace	China	HeNan	114.3	35.11	Het or Missing	Het or Missing	HapⅢ	NA
16NF2575_2576	20.94	42.64	19.88	43.29	RuNanPingDingShi	G.max	Landrace	China	HeNan	114.21	33	Hap1	Hap1	HapⅢ	98.6227
16NF2577_2578	19.21	44.55	16.81	44.03	GuangShanTian'eDan	G.max	Landrace	China	HeNan	114.54	32.01	Het or Missing	Hap1	HapⅢ	105.72
16NF2579_2580	19.96	43.75	18.51	44.69	XiXianPingDingShiDaDou	G.max	Landrace	China	HeNan	114.44	32.21	Hap1	Het or Missing	HapⅢ	97.1632
16NF2583_2584	19.05	43.52	17.18	43.18	XiXiaXiaoZiHuang	G.max	Landrace	China	HeNan	111.3	33.18	Het or Missing	Het or Missing	HapⅢ	NA
16NF2587_2588	17.89	45.51	16.39	44.18	NingLingTian'eDan	G.max	Landrace	China	HeNan	115.19	34.26	Hap2	Het or Missing	HapⅢ	NA
16NF2591_2592	18.22	NA	NA	NA	LingBaoBaiJingDou	G.max	Landrace	China	HeNan	110.52	34.31	Hap1	Het or Missing	HapⅢ	NA
16NF2593_2594	19.46	45.78	18.15	47.81	ChenLiuNiuMaoHuang	G.max	Landrace	China	HeNan	114.22	34.47	Het or Missing	Hap1	HapⅠ/Ⅱ	NA
16NF2595_2596	21.18	43.55	NA	43.55	YiYangRenTouDou	G.max	Landrace	China	HeNan	112.28	34.09	Hap1	Het or Missing	HapⅢ	NA
16NF2597_2598	18.69	NA	NA	NA	HengChuanTian'eDan	G.max	Landrace	China	HeNan	115.02	32.09	Hap3	Het or Missing	HapⅢ	NA
16NF2599_2600	22.39	43.53	NA	43.53	LuoShanTian'eDan	G.max	Landrace	China	HeNan	114.32	32.12	Hap1	Hap1	HapⅢ	NA
16NF2601_2602	18.33	46.62	NA	46.62	DanChengDaLiHuang	G.max	Landrace	China	HeNan	115.12	33.31	Hap1	Hap1	HapⅢ	NA
16NF2607_2608	19.99	43.07	20.36	43.73	QinYangShuiDou	G.max	Landrace	China	HeNan	112.55	35.07	Hap2	Hap1	HapⅢ	NA
16NF2609_2610	20.38	44.31	18.5	44.63	ShenQiuPingDingShi	G.max	Landrace	China	HeNan	115.04	33.23	Hap3	Hap1	HapⅢ	NA
16NF261_262	21.82	41.7	20.06	42.18	Corsoy	G.max	Improved_cultivar	United_States	Iowa	-93.0977	41.878	Hap1	Hap1	HapⅢ	NA
16NF2613_2614	19.48	43.55	17.77	43.46	LuYiDaQingDou	G.max	Landrace	China	HeNan	115.29	33.48	Hap1	Hap1	HapⅢ	NA
16NF2621_2622	NA	45.48	14.76	45.19	NingLingXiaoHeiDou	G.max	Landrace	China	HeNan	115.19	34.26	Het or Missing	Hap3	HapⅠ/Ⅱ	NA
16NF2623_2624	NA	43.92	15.45	43.02	ShangQiuGunLongZhu	G.max	Landrace	China	HeNan	115.48	34.27	Hap1	Het or Missing	HapⅠ/Ⅱ	NA
16NF2625_2626	NA	46.97	14.35	47.01	DengFengChangYangHeiDou	G.max	Landrace	China	HeNan	113.02	34.27	Hap2	Hap3	HapⅠ/Ⅱ	NA
16NF2627_2628	NA	44.71	15.18	43.62	YiYangChangManHeiDou	G.max	Landrace	China	HeNan	112.11	34.3	Hap1	Het or Missing	Het or Missing	NA
16NF2629_2630	NA	45.14	16.92	44.37	ShangQiuDaZiHeiDou	G.max	Landrace	China	HeNan	115.48	34.27	Hap3	Hap2	HapⅢ	NA
16NF263_264	21.25	45.36	20.07	44.55	Magnolid	G.max	Improved_cultivar	United_States	NA	-95.7129	37.0902	Hap1	Hap3	Het or Missing	34.8441
16NF2631_2632	NA	47.18	13.36	47.63	GongXianHeiDou	G.max	Landrace	China	HeNan	112.59	34.45	Het or Missing	Hap3	HapⅠ/Ⅱ	NA
16NF2639_2640	20.94	44.28	17.77	43.99	BoAiHongPiZaoJiaoZi	G.max	Landrace	China	HeNan	113.04	35.1	Hap1	Het or Missing	HapⅢ	82.849
16NF2643_2644	18.67	44.79	17.91	44.4	HengChuanChaSeDou	G.max	Landrace	China	HeNan	115.02	32.09	Hap1	Hap3	HapⅢ	NA
16NF2653_2654	20.72	44.97	19.22	45.6	BaiGunDou	G.max	Landrace	China	ShaanXi	108.56	34.09	Hap1	Hap3	HapⅠ/Ⅱ	124.552
16NF2657_2658	22.37	43.9	NA	43.9	DaKeHuangDou	G.max	Landrace	China	ShaanXi	109.35	34.57	Hap1	Hap1	HapⅢ	NA
16NF2659_2660	NA	45.9	NA	45.9	HeiDou8	G.max	Landrace	China	ShaanXi	109.57	33.55	Hap3	Het or Missing	Het or Missing	84.0359
16NF2661_2662	NA	40.36	NA	40.36	HeiDaDou1	G.max	Landrace	China	ShaanXi	109.3	34.3	Het or Missing	Het or Missing	HapⅢ	NA
16NF2663_2664	NA	45	NA	45	XiNong509	G.max	Landrace	China	ShaanXi	108.12	34.17	Hap3	Het or Missing	HapⅠ/Ⅱ	NA
16NF2667_2668	NA	43.65	14.4	42.07	BaYueZha1	G.max	Landrace	China	NA	NA	NA	Het or Missing	Hap3	HapⅠ/Ⅱ	NA
16NF2681_2682	19.26	46.22	15.98	44.77	DongHaiBaiHuaCaoJia	G.max	Landrace	China	JiangSu	118.45	34.31	Hap3	Hap1	HapⅢ	NA
16NF2687_2688	19.74	44.73	16.75	42.98	GuanYunHongMaoYouBing	G.max	Landrace	China	JiangSu	119.15	34.23	Hap1	Het or Missing	HapⅢ	NA
16NF2695_2696	19.46	40.14	19.38	39.98	FengXianNiuMaoHuang	G.max	Landrace	China	JiangSu	116.34	34.41	Hap2	Hap1	HapⅠ/Ⅱ	NA
16NF2699_2700	20.13	44.88	18.25	44.63	TongShanPingDingWu	G.max	Landrace	China	JiangSu	117.13	34.14	Hap2	Hap1	HapⅢ	89.4037
16NF27_28	18.14	42.56	20.56	42.21	Suzuhime	G.max	Improved_cultivar	Japan	NA	138.253	36.2048	Het or Missing	Hap2	HapⅢ	46.9026
16NF2701_2702	20.57	44.22	18.77	42.82	TongShanTian'eDan	G.max	Landrace	China	JiangSu	117.13	34.14	Hap2	Hap1	HapⅢ	NA
16NF2703_2704	18.3	45.25	16.85	45.16	PiXianRuanTiaoZhi	G.max	Landrace	China	JiangSu	117.57	34.18	Hap2	Hap1	HapⅢ	46.3666
16NF2705	17.81	45.72	15.78	46.89	PiXianLaYangHuang	G.max	Landrace	China	JiangSu	117.57	34.18	Hap2	Hap3	HapⅠ/Ⅱ	NA
16NF2707_2708	19.71	42.03	NA	42.03	XinYiNiZhaZi	G.max	Landrace	China	JiangSu	118.2	34.22	Hap1	Hap1	HapⅢ	NA
16NF271_272	21.43	40.66	NA	40.66	Bryan	G.max	Improved_cultivar	United_States	Georgia	-82.9001	32.1656	Hap1	Het or Missing	HapⅢ	NA
16NF2719_2720	20.12	44.65	NA	44.65	LianShuiTian'eDan	G.max	Landrace	China	JiangSu	119.16	33.47	Hap1	Hap1	HapⅢ	NA
16NF2723_2724	20.56	43.17	18.71	43.2	TongShanQingDaDou	G.max	Landrace	China	JiangSu	117.13	34.14	Het or Missing	Hap1	HapⅢ	140.076
16NF2729_2730	21.75	42.16	NA	42.16	HuaiYinQingDaDou	G.max	Landrace	China	JiangSu	119.04	33.4	Hap1	Hap2	HapⅢ	NA
16NF273_274	21.15	40.81	21.33	42.44	カニゾチ	G.max	Improved_cultivar	Japan	NA	138.253	36.2048	Hap1	Het or Missing	HapⅢ	NA
16NF2735_2736	19.93	44.11	17.96	44.59	WuMing9	G.max	Landrace	China	AnHui	117	32.38	Hap1	Hap2	HapⅢ	NA
16NF2739_2740	19.69	43.28	18.11	42.86	WuMing3	G.max	Landrace	China	AnHui	116.49	33.59	Hap3	Hap1	HapⅢ	58.3841
16NF2741_2742	20.19	45.68	18.89	45.94	WuMing2	G.max	Landrace	China	AnHui	116.49	33.59	Hap3	Hap2	HapⅢ	NA
16NF2743_2744	20.37	45.69	18.09	45.17	KeFeng6Hao	G.max	Improved_cultivar	China	BeiJing	116.13	40.13	Hap1	Hap1	HapⅢ	NA
16NF2747_2748	17.62	45.86	17.04	46.16	HuangDou8	G.max	Landrace	China	HeBei	115.33	38	Hap1	Hap1	HapⅢ	NA
16NF275_276	20.62	39.85	21.04	39.02	WuMing4	G.max	Improved_cultivar	Japan	NA	138.253	36.2048	Hap1	Hap1	HapⅢ	NA
16NF2751_2752	20.69	44.66	16.35	42.76	QianJinErHao	G.max	Landrace	China	HeBei	116.5	38.2	Het or Missing	Hap1	HapⅢ	NA
16NF2755_2756	NA	44.02	15.31	43.44	HeiDou12	G.max	Landrace	China	NA	NA	NA	Hap2	Het or Missing	HapⅢ	NA
16NF2763_2764	NA	44.45	14.83	43.9	HeiDou14	G.max	Landrace	China	NA	NA	NA	Het or Missing	Het or Missing	HapⅢ	NA
16NF2765_2766	NA	45.35	14.63	44.66	DaHeiDou2	G.max	Landrace	China	NA	NA	NA	Hap2	Hap1	HapⅠ/Ⅱ	NA
16NF2767_2768	NA	44.39	14.64	43.37	DaHeiDou3	G.max	Landrace	China	NA	NA	NA	Het or Missing	Het or Missing	HapⅢ	NA
16NF2769_2770	NA	45.95	13.64	45.43	XiaoHeiDou15	G.max	Landrace	China	NA	NA	NA	Het or Missing	Hap2	HapⅠ/Ⅱ	NA
16NF277_278	22.98	42.93	18.17	41.68	GR8836	G.max	Improved_cultivar	United_States	Ohio	-82.9071	40.4173	Hap1	Hap1	HapⅢ	NA
16NF2771_2772	NA	44.68	15.45	44.77	HeiDou15	G.max	Landrace	China	NA	NA	NA	Het or Missing	Hap2	HapⅠ/Ⅱ	NA
16NF2773_2774	NA	44.37	15.04	43.14	XiaoHeiDou16	G.max	Landrace	China	HeBei	115.34	38.29	Hap2	Het or Missing	Het or Missing	NA
16NF2775_2776	NA	45.09	15.83	44.92	YuanHeiDou1	G.max	Landrace	China	NA	NA	NA	Hap2	Hap2	HapⅢ	NA
16NF2777_2778	NA	45.5	14.71	45.54	SiJiaoQiHeiDou	G.max	Landrace	China	NA	NA	NA	Hap2	Het or Missing	HapⅠ/Ⅱ	NA
16NF2779_2780	NA	45	15.14	44.96	DaHeiDou1	G.max	Landrace	China	NA	NA	NA	Hap3	Het or Missing	HapⅠ/Ⅱ	28.77
16NF2781_2782	NA	44.44	15.92	43.97	BaYueMang1	G.max	Landrace	China	NA	NA	NA	Het or Missing	Hap2	HapⅢ	NA
16NF2783_2784	NA	44.17	17.1	42.8	DaHeiDou11	G.max	Landrace	China	HeBei	114.3	37.17	Hap2	Hap2	HapⅢ	NA
16NF2787_2788	19.75	45.48	12.41	44.98	XiaoHeiDou5	G.max	Landrace	China	HeBei	114.3	37.17	Hap2	Hap2	HapⅠ/Ⅱ	NA
16NF2791_2792	21.2	42.47	19	41.76	JiangSeDou1	G.max	Landrace	China	HeBei	114.12	38.19	Het or Missing	Hap2	HapⅠ/Ⅱ	52.9146
16NF2793_2794	18.98	42.93	18.09	42.2	HongDou1	G.max	Landrace	China	HeBei	114.46	37.21	Hap2	Hap2	HapⅢ	NA
16NF2797_2798	21.59	43.29	21.04	42.99	LuDouErHao	G.max	Improved_cultivar	China	ShanDong	116.26	35.08	Hap1	Het or Missing	HapⅢ	NA
16NF2801_2802	20.71	44.56	18.78	43.29	YueJinWuHao	G.max	Improved_cultivar	China	ShanDong	115.24	35.12	Het or Missing	Hap1	HapⅢ	25.7007
16NF2803_2804	20.62	41.6	20.25	40.98	PingDingHuang5	G.max	Landrace	China	ShanDong	120	36.16	Hap1	Hap1	HapⅢ	NA
16NF2805_2806	19.37	45.39	16.24	43.13	XiaoLanHua	G.max	Landrace	China	ShanDong	118.29	35.33	Hap3	Hap1	HapⅢ	NA
16NF2807_2808	19.51	44.16	17.77	43.66	YaoJiaoHuang2	G.max	Landrace	China	ShanDong	115.3	35.05	Hap1	Hap1	HapⅢ	NA
16NF281_282	22.26	39.09	22.55	40.78	A2396	G.max	Improved_cultivar	United_States	Missouri	-91.8318	37.9643	Hap1	Het or Missing	HapⅢ	53.6203
16NF2811_2812	NA	46.78	12.71	45.53	DaDou1	G.max	Landrace	China	ShanDong	118.01	37.23	Het or Missing	Het or Missing	HapⅠ/Ⅱ	NA
16NF2813_2814	NA	47.08	12.46	45.97	PaManHeiDou	G.max	Landrace	China	ShanDong	119.25	36.5	Hap2	Hap2	HapⅠ/Ⅱ	NA
16NF2815_2816	19.69	44.9	16.86	43.99	ChaDou1	G.max	Landrace	China	ShanDong	118.01	37.23	Hap3	Hap3	HapⅠ/Ⅱ	NA
16NF2821_2822	16.31	45.69	16.34	44.77	TuZiYan	G.max	Landrace	China	ShanDong	118.01	37.23	Het or Missing	Het or Missing	HapⅢ	NA
16NF2825_2826	18.28	46.07	17.73	45.25	ZaoFengYiHao	G.max	Landrace	China	HeNan	113.38	34.47	Het or Missing	Hap1	HapⅢ	NA
16NF283_284	22.67	42.13	21.76	42.35	WuMing5	G.max	Improved_cultivar	Japan	NA	138.253	36.2048	Hap1	Hap1	HapⅢ	NA
16NF2831_2832	NA	44.99	16.21	43.71	YanYaoDou	G.max	Landrace	China	HeNan	114.11	35.08	Het or Missing	Het or Missing	HapⅢ	NA
16NF2833_2834	20.02	43.43	NA	43.43	LaoShuPi2	G.max	Landrace	China	ShaanXi	107.44	34.16	Hap1	Het or Missing	HapⅢ	NA
16NF2837_2838	NA	43.54	NA	43.54	BaiYouDou	G.max	Landrace	China	ShaanXi	109.52	33.31	Hap2	Het or Missing	HapⅢ	NA
16NF2849_2850	20.58	43.67	NA	43.67	NiuMaoHuang6	G.max	Landrace	China	ShaanXi	109.22	32.51	Hap1	Hap3	HapⅢ	NA
16NF285_286	22.53	39.48	NA	39.48	Pickett	G.max	Improved_cultivar	United_States	North Carolina	-79.0193	35.7596	Hap1	Hap3	HapⅢ	NA
16NF2851_2852	17.41	42.8	NA	42.8	NiuPiHuangDou	G.max	Landrace	China	ShaanXi	109.21	32.23	Hap1	Het or Missing	HapⅠ/Ⅱ	71.3675
16NF2853_2854	19.52	42.97	NA	42.97	HuangHuaZao	G.max	Landrace	China	ShaanXi	109.02	32.43	Hap2	Hap1	HapⅢ	NA
16NF2855_2856	19.67	43.77	NA	43.77	LaoShuPi3	G.max	Landrace	China	ShaanXi	108.18	33.19	Hap2	Het or Missing	HapⅠ/Ⅱ	21.6071
16NF2859_2860	22.14	42.6	NA	42.6	BaYueZha3	G.max	Landrace	China	ShaanXi	110.51	33.3	Hap1	Hap2	HapⅢ	NA
16NF2861_2862	NA	44.36	17.19	44.62	HeiGunHuangDou	G.max	Landrace	China	ShaanXi	107.08	34.21	Hap1	Het or Missing	HapⅠ/Ⅱ	NA
16NF2863_2864	NA	44.85	12.58	43.99	HeiDou9	G.max	Landrace	China	ShaanXi	108.47	34.36	Hap3	Het or Missing	HapⅠ/Ⅱ	NA
16NF2869_2870	NA	41.59	NA	41.59	HongPiDaDou1	G.max	Landrace	China	ShaanXi	107.54	34.21	Hap1	Het or Missing	HapⅢ	NA
16NF287_288	21.24	42.65	19.56	42.62	Ohio	G.max	Improved_cultivar	United_States	NA	-95.7129	37.0902	Hap1	Hap1	HapⅢ	111.015
16NF2873_2874	21.24	43.62	NA	43.62	JiangHuangDou	G.max	Landrace	China	ShaanXi	109.05	34.32	Hap1	Hap1	HapⅢ	152.275
16NF2875_2876	20.11	43.94	NA	43.94	HongHuangDou3	G.max	Landrace	China	ShaanXi	110.07	32.49	Het or Missing	Het or Missing	HapⅠ/Ⅱ	61.7562
16NF2879_2880	20.75	43.67	NA	43.67	LaoYeDou	G.max	Landrace	China	ShaanXi	106.31	33.55	Hap1	Hap1	HapⅢ	NA
16NF2881_2882	19.1	44.41	18.57	44.64	HuPiDou5	G.max	Landrace	China	ShaanXi	107.23	34.31	Hap2	Hap1	HapⅢ	NA
16NF2883_2884	20.55	43.92	NA	43.92	ZhenZhuAi	G.max	Landrace	China	GanSu	105.36	33.2	Hap1	Hap1	HapⅢ	51.3099
16NF2885_2886	17.97	43.46	NA	43.46	HuaLvHuangDou	G.max	Landrace	China	GanSu	106.18	33.54	Hap1	Hap1	HapⅢ	NA
16NF2887_2888	20.17	41.54	NA	41.54	HongHuangDou1	G.max	Landrace	China	GanSu	106.05	33.46	Het or Missing	Het or Missing	HapⅢ	33.3698
16NF2889_2890	20.36	44.55	NA	44.55	MaHuangDou	G.max	Landrace	China	GanSu	104.55	33.24	Hap2	Het or Missing	HapⅢ	83.8823
16NF289_290	18.81	44.38	18.51	43.69	Tokachi nagaha	G.max	Improved_cultivar	Japan	NA	138.253	36.2048	Hap1	Hap2	HapⅢ	55.3402
16NF2893_2894	18.89	43.35	18.99	43.09	XiuQianDaDuDou	G.max	Landrace	China	JiangSu	118.14	33.57	Het or Missing	Hap2	Het or Missing	NA
16NF2895_2896	19.7	48.3	NA	48.3	HaoXianQianJinDou	G.max	Landrace	China	AnHui	115.53	33.52	Hap1	Het or Missing	HapⅢ	98.0896
16NF2897_2898	16.77	47.67	15.37	47.58	SuiXiBaiHuaCao	G.max	Landrace	China	AnHui	116.47	33.55	Hap2	Het or Missing	HapⅠ/Ⅱ	NA
16NF2899_2900	21.25	45.01	18.3	44.78	TaiHeYuanGunZhu	G.max	Landrace	China	AnHui	115.37	33.1	Hap1	Het or Missing	Het or Missing	NA
16NF29_30	19.48	45.2	18.4	43.86	Proto	G.max	Improved_cultivar	United_States	Minnesota	-94.6859	46.7296	Hap2	Hap1	Het or Missing	NA
16NF2901_2902	19.24	46.33	16.34	44.2	QingDou2	G.max	Landrace	China	AnHui	116.59	33.38	Hap1	Het or Missing	HapⅢ	NA
16NF2903_2904	NA	44.54	17.64	44.63	WoYangHeiDou	G.max	Landrace	China	AnHui	116.12	33.3	Hap1	Het or Missing	HapⅢ	NA
16NF2905_2906	18.13	44.62	18.03	45.72	MengChengBaiJianKe	G.max	Landrace	China	AnHui	116.33	33.16	Hap2	Hap1	HapⅢ	NA
16NF2907_2908	19.25	42.91	18.55	43.47	ChuXianDaBaiKe	G.max	Landrace	China	AnHui	118.19	32.19	Hap1	Het or Missing	HapⅢ	NA
16NF2909_2910	19.03	42.02	18.82	40.99	DangShanDaCanKe	G.max	Landrace	China	AnHui	116.23	34.28	Hap2	Hap1	HapⅢ	83.972
16NF291_292	21.97	39.36	21.71	39.05	Harwood	G.max	Improved_cultivar	Canada	Ontario	-85.3232	51.2538	Hap1	Hap1	HapⅢ	79.97
16NF2911_2912	23.22	37.68	21.07	37.37	Meng8206	G.max	Landrace	China	AnHui	116.33	33.16	Hap1	Het or Missing	HapⅢ	66.562
16NF2913_2914	NA	45.35	14.68	44.96	Meng81104	G.max	Landrace	China	NA	NA	NA	Het or Missing	Hap2	HapⅠ/Ⅱ	NA
16NF2921	18.03	46.34	17.31	47.26	HuaHeiHu	G.max	Landrace	China	HeBei	116.03	38.25	Hap1	Hap1	HapⅠ/Ⅱ	130.292
16NF2925_2926	22.19	44.36	19.45	43.3	JiDou4Hao	G.max	Improved_cultivar	China	HeBei	114.3	36.35	Hap1	Het or Missing	HapⅢ	NA
16NF2929_2930	18.8	38.82	21.64	38.23	BeiShuiQuanXiangHuangDou	G.max	Landrace	China	HeBei	117.29	40.24	Hap1	Het or Missing	HapⅢ	NA
16NF293_294	20.43	43.45	19.78	42.06	C1640	G.max	Improved_cultivar	United_States	NA	-95.7129	37.0902	Hap1	Hap1	HapⅢ	NA
16NF2931_2932	16.9	45.09	17.95	45.15	HuangDou9	G.max	Landrace	China	HeBei	117.19	40.55	Hap1	Het or Missing	HapⅢ	NA
16NF2933_2934	18.73	41.71	20.34	39.72	BaiRiShu	G.max	Landrace	China	HeBei	118.41	39.44	Hap1	Hap1	HapⅢ	NA
16NF2935_2936	15.92	45.49	16.61	44.63	HuangDou10	G.max	Landrace	China	HeBei	116.36	39.32	Hap1	Het or Missing	HapⅢ	NA
16NF2937_2938	21.41	42.24	20.5	42.05	ZiJingGuanHuangDou	G.max	Landrace	China	HeBei	115.29	39.2	Hap1	Hap1	HapⅢ	NA
16NF2939_2940	16.35	45.34	17.42	45.1	XiaHeHuangDou	G.max	Landrace	China	HeBei	114.42	38.37	Hap1	Het or Missing	HapⅢ	NA
16NF295_296	NA	43.93	13.07	40.53	PSB640	G.max	Improved_cultivar	Russia	NA	105.319	61.524	Het or Missing	Hap2	HapⅢ	NA
16NF2951_2952	21.47	42.81	19.06	41.52	QingDou7	G.max	Landrace	China	HeBei	114.59	38.45	Hap1	Hap3	HapⅢ	NA
16NF2953_2954	19.83	43.42	18.08	43.81	QingDou8	G.max	Landrace	China	HeBei	116.55	38.2	Hap1	Hap1	HapⅢ	84.5156
16NF2959_2960	18.36	44.1	20.46	44.25	ShuiLangPi	G.max	Landrace	China	ShanDong	121.23	37.32	Hap1	Hap1	HapⅢ	NA
16NF2965_2966	18.8	44.24	18.43	43.18	QiSiWa	G.max	Landrace	China	ShanDong	122.02	37.11	Hap1	Het or Missing	HapⅠ/Ⅱ	NA
16NF2969_2970	20.54	44.74	16.59	43.05	BaiJiaZi	G.max	Landrace	China	ShanDong	120.51	37.18	Hap1	Hap1	HapⅠ/Ⅱ	NA
16NF297_298	21.06	44.33	16.57	41.16	CHESTNUT	G.max	Improved_cultivar	Russia	NA	105.319	61.524	Hap1	Hap1	HapⅢ	NA
16NF2981_2982	20.16	47.59	16.29	47.92	8588	G.max	Improved_cultivar	China	ShanDong	116.57	36.41	Hap2	Het or Missing	HapⅠ/Ⅱ	NA
16NF2983_2984	17.63	43.08	19.51	43.7	YanHuangSiHao	G.max	Improved_cultivar	China	ShanDong	121.23	37.32	Hap1	Hap1	HapⅢ	127.117
16NF2985_2986	21.52	41.32	20.62	40.28	Wei8640-112(LuDou11)	G.max	Improved_cultivar	China	ShanDong	119.06	36.43	Hap1	Hap1	HapⅢ	NA
16NF2989_2990	21.55	42.47	20.41	43.06	YuDou11	G.max	Improved_cultivar	China	HeNan	114.38	33.38	Hap1	Hap1	HapⅢ	NA
16NF299_300	17.68	47.11	NA	47.11	Altona	G.max	Improved_cultivar	Canada	Manitoba	-98.8139	53.7609	Hap1	Hap2	Het or Missing	34.6902
16NF2993_2994	20.45	42.94	20.47	43.91	Zheng492(YuDou22)	G.max	Improved_cultivar	China	HeNan	113.38	34.47	Hap2	Hap1	HapⅢ	90.6983
16NF2997_2998	19.6	45.24	NA	45.24	HuiLaoShuPi	G.max	Landrace	China	ShaanXi	110.18	33.4	Hap2	Het or Missing	HapⅢ	NA
16NF3007_3008	20.7	41.91	18.91	42.21	YuanHeHuangDou	G.max	Landrace	China	GanSu	106.18	33.54	Hap3	Het or Missing	Het or Missing	122.136
16NF3009_3010	20.2	46.34	NA	46.34	XuZhouXiaDianHuangDou	G.max	Landrace	China	JiangSu	117.14	34.16	Hap1	Hap1	Het or Missing	94.0651
16NF301_302	NA	46.77	NA	46.77	DorchsoyB	G.max	Improved_cultivar	United_States	NA	-95.7129	37.0902	Hap2	Hap1	HapⅢ	NA
16NF3013_3014	20.31	47.43	NA	47.43	ChuXiu	G.max	Improved_cultivar	China	JiangSu	119.04	33.4	Hap2	Hap2	Het or Missing	203.236
16NF3017_3018	17.96	46.06	NA	46.06	LinHeXiaoFenQing	G.max	Landrace	China	JiangSu	107.32	40.46	Hap3	Het or Missing	Het or Missing	NA
16NF3019_3020	20.66	46.31	18.39	46.67	Xi19(WanDou15)	G.max	Improved_cultivar	China	AnHui	117.17	31.53	Hap1	Hap1	HapⅢ	113.594
16NF3021_3022	18.34	45.56	NA	45.56	ChaPiDou	G.max	Landrace	China	AnHui	116.47	32.35	Hap2	Het or Missing	HapⅢ	NA
16NF3025_3026	21.82	44.24	19.14	43.94	QuanJiaoQing	G.max	Landrace	China	AnHui	118.16	32.06	Hap1	Hap1	HapⅢ	NA
16NF3027_3028	18.87	43.14	NA	43.14	DaShuangQing	G.max	Landrace	China	AnHui	116.28	31.45	Hap1	Hap1	Het or Missing	NA
16NF3029_3030	19.57	NA	NA	NA	XingHuaMaShiZiYi	G.max	Landrace	China	JiangSu	119.52	32.58	Hap2	Hap1	HapⅢ	NA
16NF3031_3032	19.55	45.42	18.25	NA	DanYangBaiHuaShuiBaiDou	G.max	Landrace	China	JiangSu	119.35	31.59	Hap1	Hap1	HapⅢ	NA
16NF3033_3034	19.32	47.55	17.03	NA	RuGaoJiaJiaSan	G.max	Landrace	China	JiangSu	120.34	32.24	Hap2	Het or Missing	HapⅢ	NA
16NF3035_3036	18.3	NA	NA	NA	LiuHeHongMaoQingJia	G.max	Landrace	China	JiangSu	118.5	32.21	Hap3	Hap1	HapⅢ	NA
16NF3045_3046	18.78	NA	NA	NA	DanTuDaHongPao	G.max	Landrace	China	JiangSu	119.3	32.1	Het or Missing	Het or Missing	HapⅢ	NA
16NF3047_3048	21.09	44.63	20.08	NA	NanTongHuangYouGuoZi	G.max	Landrace	China	JiangSu	120.51	32.01	Hap1	Hap2	HapⅢ	NA
16NF3049_3050	18.56	49.48	15.6	NA	WuChangLiuYueBao	G.max	Landrace	China	HuBei	114.19	30.21	Het or Missing	Hap1	HapⅢ	87.3606
16NF305_306	21.25	43.12	NA	43.12	Tousan 83	G.max	Improved_cultivar	Japan	NA	138.253	36.2048	Hap1	Hap2	HapⅢ	NA
16NF3053_3054	18.52	45.28	17.78	NA	TianMenNiuMaoHong	G.max	Landrace	China	HuBei	113.09	30.39	Het or Missing	Hap1	HapⅢ	NA
16NF3055_3056	19.03	45.23	18.64	NA	LeiBaDou	G.max	Landrace	China	HuBei	114.19	30.21	Hap1	Hap2	HapⅢ	NA
16NF3061_3062	18.4	NA	NA	NA	LuXianTiePiDou	G.max	Landrace	China	SiChuan	105.27	28.54	Hap2	Hap1	HapⅢ	NA
16NF3063_3064	18.31	45.24	17.98	NA	WuYueBai1	G.max	Landrace	China	ZheJiang	120.15	30.1	Hap1	Hap2	HapⅢ	57.187
16NF3065_3066	18.98	NA	NA	NA	WuYueBai2	G.max	Landrace	China	ZheJiang	120.08	30.11	Hap1	Hap2	HapⅢ	88.163
16NF3069_3070	19.44	NA	NA	NA	QingPiDou8	G.max	Landrace	China	ZheJiang	120.44	28.51	Hap2	Hap1	HapⅢ	NA
16NF307_308	20.85	NA	NA	NA	M044	G.max	Improved_cultivar	United_States	NA	-95.7129	37.0902	Hap1	Hap3	HapⅠ/Ⅱ	NA
16NF3071_3072	18.25	46.67	16.23	NA	YuGanZaoHuangDou	G.max	Landrace	China	JiangXi	116.41	28.41	Hap2	Hap1	HapⅠ/Ⅱ	NA
16NF3075_3076	18.18	NA	NA	NA	XiangDou3Hao	G.max	Improved_cultivar	China	HuNan	112.58	28.11	Hap3	Het or Missing	HapⅠ/Ⅱ	73.8126
16NF3083_3084	18.26	NA	NA	NA	HongPiHuangDou	G.max	Landrace	China	HuBei	114.57	30.05	Hap2	Hap2	HapⅢ	NA
16NF3085_3086	18.78	43.71	17.71	NA	HuaSeDou	G.max	Landrace	China	HuBei	114	29.3	Hap2	Hap1	Het or Missing	39.6964
16NF3087_3088	19.34	46.89	14.94	NA	TianBaDou	G.max	Landrace	China	SiChuan	104.01	30.4	Hap2	Hap1	HapⅢ	NA
16NF3089_3090	19.81	NA	NA	NA	XiaoBaiMao	G.max	Landrace	China	SiChuan	103.53	30.49	Hap1	Hap1	HapⅠ/Ⅱ	159.934
16NF309_310	20.93	45.48	20.23	45.61	CA26	G.max	Improved_cultivar	Canada	NA	-106.347	56.1304	Hap1	Hap1	Het or Missing	27.3
16NF3091_3092	19.35	NA	NA	NA	HuangMaoMao	G.max	Landrace	China	SiChuan	104.3	28.1	Hap1	Hap3	HapⅢ	NA
16NF3095_3096	16.4	NA	NA	NA	BaZhongTianKanDou②	G.max	Landrace	China	SiChuan	106.46	31.51	Hap1	Hap1	HapⅠ/Ⅱ	NA
16NF3099_3100	15.63	49.51	13.26	NA	LinShuiDongDou	G.max	Landrace	China	SiChuan	106.55	30.2	Hap2	Hap1	Het or Missing	NA
16NF31_32	22.6	38.67	22.5	39.2	TBD	G.max	Improved_cultivar	United_States	NA	-95.7129	37.0902	Hap1	Hap1	HapⅢ	92.1648
16NF3101_3102	19.75	NA	NA	NA	YueChiBaYueHuang①	G.max	Landrace	China	SiChuan	106.26	30.32	Hap2	Hap1	HapⅢ	NA
16NF3105_3106	17.63	48.17	14.22	NA	JiuLiGengJiuYueHuang	G.max	Landrace	China	SiChuan	104.1	31.07	Hap2	Hap1	HapⅠ/Ⅱ	NA
16NF3109_3110	19.21	46.15	17.01	NA	PiXianDaSanJiaoDou	G.max	Landrace	China	SiChuan	103.53	30.49	Hap1	Hap1	HapⅢ	95.1747
16NF311_312	23.16	39.5	NA	39.5	M045	G.max	Improved_cultivar	United_States	NA	-95.7129	37.0902	Hap1	Hap2	HapⅢ	NA
16NF3111_3112	19.79	43.5	18.37	NA	BaoXingJingDeHuang	G.max	Landrace	China	SiChuan	102.48	30.22	Hap2	Hap1	HapⅢ	NA
16NF3115_3116	17.33	NA	NA	NA	QingShenHuangKeZi②	G.max	Landrace	China	SiChuan	103.5	29.5	Hap2	Hap1	HapⅠ/Ⅱ	NA
16NF3117_3118	19.25	NA	NA	NA	JianWeiQuanShuiDou	G.max	Landrace	China	SiChuan	103.48	29.11	Het or Missing	Het or Missing	HapⅢ	NA
16NF3121_3122	18.28	47.97	16.19	NA	SiChuanQingPiDou	G.max	Landrace	China	SiChuan	104.09	30.49	Hap2	Hap1	Het or Missing	NA
16NF3123_3124	17.19	46.4	16.42	NA	PengXiLiuYueHuang	G.max	Landrace	China	SiChuan	105.42	30.46	Hap2	Hap1	HapⅢ	NA
16NF3129_3130	18.02	NA	NA	NA	ZhongJiangHongHuangDou	G.max	Landrace	China	SiChuan	104.4	31.02	Het or Missing	Hap1	HapⅢ	NA
16NF313_314	21.04	40.24	NA	40.24	Tousan kei NA5	G.max	Improved_cultivar	Japan	NA	138.253	36.2048	Hap1	Hap2	HapⅢ	NA
16NF3131_3132	17.64	47.1	16.65	NA	SuiNingFengTaiJiangSeDou	G.max	Landrace	China	SiChuan	105.35	30.3	Het or Missing	Het or Missing	HapⅠ/Ⅱ	NA
16NF3135_3136	17.79	48.24	16.29	NA	NanTongNiBaDou	G.max	Landrace	China	SiChuan	106.55	28.58	Hap2	Hap1	HapⅢ	NA
16NF3137_3138	20.66	NA	NA	NA	ShiFangLuoSiDou	G.max	Landrace	China	SiChuan	104.1	31.07	Hap1	Hap3	HapⅢ	96.5835
16NF3143_3144	18.16	NA	NA	NA	BaiMaoDou-2	G.max	Landrace	China	SiChuan	108.07	30	Hap1	Hap1	HapⅢ	NA
16NF3147_3148	17.61	NA	NA	NA	DaBaiShuiDou1	G.max	Landrace	China	SiChuan	105.26	28.1	Het or Missing	Het or Missing	Het or Missing	NA
16NF3151_3152	18.46	NA	NA	NA	HongMaoDou	G.max	Landrace	China	SiChuan	104.26	30.51	Hap2	Hap1	HapⅢ	NA
16NF3165_3166	19.71	NA	NA	NA	BaoJiaoHuang	G.max	Landrace	China	SiChuan	102.1	28.33	Hap2	Hap1	HapⅢ	NA
16NF3167_3168	19.21	NA	NA	NA	HeQiHuangDou	G.max	Landrace	China	SiChuan	102.15	26.4	Hap2	Hap1	HapⅢ	NA
16NF3169_3170	18.23	NA	NA	NA	QingPiDou1	G.max	Landrace	China	SiChuan	106.15	29.17	Hap2	Hap1	HapⅢ	NA
16NF317_318	22.38	41.17	20.25	41.33	Pharaoh	G.max	Improved_cultivar	United_States	Illinois	-89.3985	40.6331	Hap1	Hap3	HapⅢ	NA
16NF3171_3172	20.39	NA	NA	NA	QingPiDou10	G.max	Landrace	China	SiChuan	104.45	31.27	Hap2	Hap1	HapⅢ	NA
16NF3173_3174	19.51	NA	NA	NA	DaQingDou6	G.max	Landrace	China	SiChuan	104.27	31.48	Hap2	Hap1	HapⅢ	NA
16NF3177_3178	20.47	NA	NA	NA	HongHuangDou2	G.max	Landrace	China	SiChuan	104.31	32.25	Hap1	Hap3	HapⅢ	NA
16NF3179_3180	18.11	43.99	18.51	NA	ZheChun2Hao	G.max	Landrace	China	ZheJiang	120.08	30.11	Hap1	Hap1	Het or Missing	15.467
16NF3181_3182	17.35	45.48	17.84	NA	ZiDou	G.max	Landrace	China	ZheJiang	119.53	29.27	Hap2	Hap1	Het or Missing	NA
16NF3185_3186	18.77	46.7	17.48	NA	XiaoLiWuYueDou	G.max	Landrace	China	JiangXi	118.14	28.4	Hap1	Hap2	HapⅢ	NA
16NF3187_3188	17.94	47.83	15.62	NA	JinXianLiuYueBao	G.max	Landrace	China	JiangXi	116.16	28.22	Het or Missing	Hap1	HapⅠ/Ⅱ	NA
16NF319_320	21.39	39.07	20.99	36.89	Soja 398180	G.max	Improved_cultivar	Germany	NA	10.4515	51.1657	Hap1	Hap1	HapⅢ	122.592
16NF3191_3192	19.7	NA	NA	NA	HuangDou5	G.max	Landrace	China	JiangXi	114.3	26.2	Hap1	Hap3	HapⅢ	NA
16NF3197_3198	19.78	NA	NA	NA	ChunHuiDou	G.max	Landrace	China	JiangXi	117.13	28.18	Het or Missing	Hap1	HapⅢ	NA
16NF3203_3204	18.69	50.51	15.44	NA	YouXianHeDou	G.max	Landrace	China	HuNan	113.2	27	Hap1	Hap1	HapⅢ	NA
16NF3205_3206	18.48	47.38	15.89	NA	LianYuanHuPiDou	G.max	Landrace	China	HuNan	111.39	27.42	Hap2	Het or Missing	HapⅢ	35.6366
16NF3209_3210	18.41	48.13	16.87	NA	BenDiHuang	G.max	Landrace	China	AnHui	116.57	31.03	Hap1	Het or Missing	HapⅢ	NA
16NF321_322	15.95	49.47	14.2	48.33	Saikai 20	G.max	Improved_cultivar	Japan	NA	138.253	36.2048	Het or Missing	Hap1	HapⅠ/Ⅱ	146.643
16NF3211_3212	19.13	44.86	18.11	NA	GuiChiNiuMaoHuang	G.max	Landrace	China	AnHui	117.29	30.39	Hap1	Het or Missing	HapⅢ	110.54
16NF3213_3214	19.3	46.54	16.09	NA	LiuYueBao	G.max	Landrace	China	AnHui	116.17	30.26	Hap2	Het or Missing	HapⅢ	NA
16NF3215_3216	NA	51.01	10.63	NA	GaoGanHei	G.max	Landrace	China	AnHui	118.26	29.52	Het or Missing	Het or Missing	HapⅢ	47.3227
16NF3219_3220	19.5	48.97	15.32	NA	XiDou3Hao	G.max	Improved_cultivar	China	SiChuan	103.55	30.25	Hap1	Hap1	Het or Missing	316.79
16NF3227_3228	19.41	NA	NA	NA	DaHuangMao	G.max	Landrace	China	SiChuan	102.15	27.53	Hap2	Hap1	HapⅢ	NA
16NF3229_3230	20.06	NA	NA	NA	BenDiHuangDou	G.max	Landrace	China	SiChuan	102.46	28.57	Hap2	Hap1	HapⅢ	NA
16NF323_324	21.29	41.83	19.56	41.74	WuMing6	G.max	Improved_cultivar	Japan	NA	138.253	36.2048	Hap1	Het or Missing	HapⅢ	NA
16NF3231_3232	NA	47.3	14.55	NA	HeiDouZi1	G.max	Landrace	China	SiChuan	103.34	29.44	Het or Missing	Hap1	HapⅢ	NA
16NF3233_3234	18.09	NA	NA	NA	HuaLianBa	G.max	Landrace	China	SiChuan	108.46	29.31	Het or Missing	Hap1	HapⅢ	NA
16NF3235_3236	18.16	47.54	16.67	NA	WuXiHuangDou	G.max	Landrace	China	SiChuan	109.38	31.24	Hap2	Hap2	HapⅢ	NA
16NF3237_3238	18.87	NA	NA	NA	NanChongDou	G.max	Landrace	China	SiChuan	106.06	30.47	Hap2	Hap1	HapⅠ/Ⅱ	NA
16NF3239_3240	19.16	NA	NA	NA	PuJiangLiuYueHuang-2	G.max	Landrace	China	SiChuan	103.3	30.12	Hap2	Het or Missing	HapⅢ	NA
16NF3243_3244	17.85	NA	NA	NA	FuShunWuZaoDou-1	G.max	Landrace	China	SiChuan	104.59	29.11	Het or Missing	Hap3	HapⅢ	NA
16NF3245_3246	19.1	NA	NA	NA	PengShanHuangKeZi-3	G.max	Landrace	China	SiChuan	103.52	30.12	Hap2	Het or Missing	HapⅢ	7.89616
16NF3247_3248	19.75	NA	NA	NA	DanLengLiuShiZao	G.max	Landrace	China	SiChuan	103.3	30.01	Het or Missing	Het or Missing	HapⅢ	NA
16NF3249_3250	18.56	NA	NA	NA	AnYueQingPiDou	G.max	Landrace	China	SiChuan	105.21	30.07	Het or Missing	Hap1	HapⅢ	NA
16NF325_326	19.99	41.84	NA	41.84	AGS162	G.max	Improved_cultivar	Tailand	NA	100.993	15.87	Hap2	Hap1	Het or Missing	NA
16NF3259_3260	17.81	46.63	17.57	NA	ZheChun3Hao	G.max	Improved_cultivar	China	ZheJiang	120.08	30.11	Hap1	Hap2	HapⅢ	37.9919
16NF327_328	20.36	42.68	17.06	39.7	Chustnut	G.max	Improved_cultivar	United_States	NA	-95.7129	37.0902	Hap1	Het or Missing	Het or Missing	21.5604
16NF3271_3272	NA	44.88	16.25	NA	HeiDou35	G.max	Landrace	China	JiangXi	114.49	24.55	Het or Missing	Hap2	HapⅢ	74.8925
16NF3273_3274	19.83	43.83	19.42	NA	Ji'AnChaDou	G.max	Landrace	China	JiangXi	114.55	27.01	Hap2	Hap1	HapⅢ	NA
16NF3275_3276	19.34	NA	NA	NA	GaoQiaoHeDou2	G.max	Landrace	China	HuNan	111.28	27.19	Hap2	Hap1	HapⅢ	NA
16NF3277_3278	18.86	NA	NA	NA	DongAnZiPiDou	G.max	Landrace	China	HuNan	111.17	26.24	Het or Missing	Het or Missing	HapⅢ	90.7534
16NF3279_3280	19.33	NA	NA	NA	GuTianDou	G.max	Landrace	China	FuJian	118.45	26.35	Hap1	Hap2	HapⅢ	NA
16NF3283_3284	19	NA	NA	NA	DaPuDou	G.max	Landrace	China	FuJian	118.17	25.19	Hap1	Hap2	HapⅢ	NA
16NF3289_3290	19.78	44.36	17.3	NA	XiaMenTengZaiDou1	G.max	Landrace	China	FuJian	118.01	24.34	Hap1	Hap1	HapⅢ	NA
16NF329_330	22.58	41.93	19.3	38.1	Amsoy	G.max	Improved_cultivar	United_States	Iowa	-93.0977	41.878	Hap1	Hap1	HapⅢ	66.7915
16NF3291_3292	20.03	NA	NA	NA	BaiMaoDou1	G.max	Landrace	China	GuiZhou	105.11	25.26	Hap1	Hap1	HapⅠ/Ⅱ	NA
16NF3297_3298	17.99	NA	NA	NA	HeiKeDou	G.max	Landrace	China	GuiZhou	105.38	25.24	Hap1	Hap3	HapⅢ	NA
16NF3299_3300	15.69	NA	NA	NA	MaoJiHui	G.max	Landrace	China	GuiZhou	105.46	26.41	Hap1	Hap2	HapⅢ	NA
16NF33_34	19.45	39.19	20.5	39	Maple Arrow	G.max	Improved_cultivar	Canada	Ontario	-85.3232	51.2538	Hap1	Hap3	HapⅢ	37.4698
16NF3301_3302	18.49	NA	NA	NA	BaiMaoDou3	G.max	Landrace	China	GuiZhou	105.22	26.47	Hap1	Hap3	HapⅢ	NA
16NF3305_3306	18.95	NA	NA	NA	ErYeZiHuangDou	G.max	Landrace	China	GuiZhou	105.55	26.14	Hap1	Het or Missing	HapⅢ	NA
16NF3307_3308	18.89	NA	NA	NA	DaHuangDou1	G.max	Landrace	China	GuiZhou	106.58	27.04	Hap1	Hap1	HapⅢ	NA
16NF3309_3310	17.29	NA	NA	NA	BaiShuiDou1	G.max	Landrace	China	GuiZhou	106.16	26.25	Hap1	Het or Missing	HapⅢ	NA
16NF3311_3312	18.19	NA	NA	NA	DouYaDou	G.max	Landrace	China	GuiZhou	105.07	25.59	Hap1	Het or Missing	HapⅠ/Ⅱ	NA
16NF3315_3316	18.57	NA	NA	NA	LiuYueZaoHuangDou	G.max	Landrace	China	GuiZhou	107.52	25.59	Hap1	Het or Missing	HapⅠ/Ⅱ	NA
16NF3317_3318	19.3	NA	NA	NA	DaQingDou1	G.max	Landrace	China	GuiZhou	104.17	26.52	Hap2	Het or Missing	HapⅢ	NA
16NF3321_3322	19.27	NA	NA	NA	HuaLianDou1	G.max	Landrace	China	GuiZhou	106.27	26.02	Hap2	Hap1	HapⅠ/Ⅱ	NA
16NF3323_3324	19.33	NA	NA	NA	JingXiZaoHuangDou	G.max	Landrace	China	GuangXi	106.25	23.08	Het or Missing	Het or Missing	HapⅢ	NA
16NF3325_3326	18.31	NA	NA	NA	LiangShuiBai	G.max	Landrace	China	GuangXi	109.37	23.07	Hap2	Hap1	HapⅢ	66.7723
16NF3329_3330	22.21	NA	NA	NA	JinPengDou	G.max	Landrace	China	FuJian	117.36	24.36	Hap1	Hap1	HapⅢ	78.9029
16NF333_334	NA	44.37	NA	44.37	RiBen54Hao(AiZhiXian)	G.max	Improved_cultivar	Japan	NA	138.253	36.2048	Hap1	Hap1	HapⅢ	NA
16NF3333_3334	20.23	NA	NA	NA	HuaMaoDou	G.max	Landrace	China	FuJian	118.22	24.58	Hap1	Hap2	HapⅢ	NA
16NF3339_3340	18.68	NA	NA	NA	XiHuangDou-9	G.max	Landrace	China	GuiZhou	105.46	26.41	Hap2	Hap1	HapⅢ	NA
16NF3341_3342	19.13	NA	NA	NA	XiHuangDou-15	G.max	Landrace	China	GuiZhou	105.46	26.41	Hap1	Hap1	HapⅢ	NA
16NF3347_3348	19	NA	NA	NA	DaBaiShuiDou-2	G.max	Landrace	China	GuiZhou	104.43	27.07	Hap2	Het or Missing	HapⅢ	NA
16NF3349_3350	17.21	NA	NA	NA	GunShanZhu	G.max	Landrace	China	GuiZhou	104.54	25.05	Hap2	Hap3	HapⅢ	NA
16NF335_336	18.92	46.62	17.96	48.47	PI82295	G.max	Landrace	South_Korea	Seoul	126.978	37.5665	Hap1	Het or Missing	Het or Missing	120.441
16NF3353_3354	18.27	NA	NA	NA	QiYueZaoHuangDou-1	G.max	Landrace	China	GuiZhou	106.16	26.25	Hap1	Hap3	HapⅢ	NA
16NF3355_3356	19.87	NA	NA	NA	DaBaiShuiDou2	G.max	Landrace	China	GuiZhou	106.36	26.51	Hap1	Hap3	HapⅢ	NA
16NF3357_3358	18.06	NA	NA	NA	BaYueZao-2	G.max	Landrace	China	GuiZhou	105.46	26.03	Hap2	Het or Missing	HapⅢ	62.5018
16NF3359_3360	17.92	NA	NA	NA	HuangPiDou2	G.max	Landrace	China	GuiZhou	106.44	25.25	Hap2	Hap1	HapⅢ	NA
16NF3363_3364	17.9	NA	NA	NA	HuangMaoDou-3	G.max	Landrace	China	GuiZhou	107.53	27.14	Hap2	Het or Missing	HapⅠ/Ⅱ	NA
16NF3365_3366	19.86	NA	NA	NA	BaoGuHuang-8	G.max	Landrace	China	GuiZhou	108.29	28.33	Hap1	Hap1	Het or Missing	24.4563
16NF3367_3368	19.36	NA	NA	NA	BaYueHuang3	G.max	Landrace	China	GuiZhou	107.53	28.31	Hap1	Hap3	HapⅢ	NA
16NF3369_3370	19.13	NA	NA	NA	ChaDou6	G.max	Landrace	China	GuiZhou	105.37	25.57	Het or Missing	Hap2	HapⅢ	NA
16NF337_338	19.73	44.15	NA	44.15	PI80828-1	G.max	Landrace	Japan	Fukushima	140.468	37.7503	Hap1	Het or Missing	Het or Missing	119.205
16NF3371_3372	20.2	NA	NA	NA	ZaoJiaoDou	G.max	Landrace	China	GuiZhou	106.36	26.51	Hap3	Hap3	HapⅢ	NA
16NF3375_3376	20.43	NA	NA	NA	XingNingHuangDou	G.max	Landrace	China	GuangDong	115.44	24.09	Hap1	Hap1	HapⅢ	NA
16NF3383_3384	17.07	NA	NA	NA	HuiYangXiaoLiHuang	G.max	Landrace	China	GuangDong	114.24	23.05	Het or Missing	Hap1	HapⅢ	NA
16NF3385_3386	17.01	NA	NA	NA	PoHuang	G.max	Landrace	China	GuangDong	111	21.3	Hap2	Het or Missing	HapⅢ	30.3735
16NF341_342	NA	39.67	NA	39.67	BRS 155	G.max	Improved_cultivar	Brazil	NA	-51.9253	-14.235	Hap1	Hap3	HapⅢ	NA
16NF3415_3416	18.59	NA	NA	NA	LaChengHuangDou	G.max	Landrace	China	GuangXi	108.6	23.56	Het or Missing	Het or Missing	HapⅢ	NA
16NF3417_3418	17.63	NA	NA	NA	TianLinPingTangZaoHuangDou	G.max	Landrace	China	GuangXi	106.14	24.17	Hap2	Hap2	HapⅠ/Ⅱ	NA
16NF3421_3422	18.28	NA	NA	NA	LvSeHuangDou	G.max	Landrace	China	GuangXi	105.5	23.25	Hap1	Het or Missing	HapⅢ	NA
16NF343_344	NA	38.95	NA	38.95	BRS 156	G.max	Improved_cultivar	Brazil	NA	-51.9253	-14.235	Hap1	Het or Missing	HapⅢ	NA
16NF3433_3434	17.92	45.43	16.44	NA	YuanShanHuangDou	G.max	Landrace	China	GuangDong	114.29	24.22	Hap2	Het or Missing	HapⅢ	NA
16NF3437_3438	21.15	NA	NA	NA	EnPingQingDou	G.max	Landrace	China	GuangDong	112.19	22.12	Hap1	Het or Missing	HapⅢ	NA
16NF3445_3446	18.13	NA	NA	NA	WuBiHuang	G.max	Landrace	China	GuangDong	116.21	23.32	Hap1	Hap2	HapⅢ	NA
16NF3449_3450	16.52	NA	NA	NA	GongDou10Hao	G.max	Improved_cultivar	China	SiChuan	104.45	29.21	Hap2	Hap1	HapⅢ	49.3707
16NF345_346	21.85	41.1	NA	41.1	EMBRAPA 58	G.max	Improved_cultivar	Brazil	NA	-51.9253	-14.235	Hap1	Het or Missing	HapⅢ	58.3536
16NF3451_3452	20.48	44.29	18.69	43.29	TaiWan75(Lv75)	G.max	Improved_cultivar	China	TaiWan	121.31	25.03	Hap1	Hap2	HapⅢ	111.404
16NF3453_3454	20.12	43.89	NA	43.89	QuXian1Hao	G.max	Improved_cultivar	China	ZheJiang	118.87	28.93	Hap1	Hap1	HapⅢ	NA
16NF3455_3456	17.69	46.78	16.47	46.16	FuDou310	G.max	Improved_cultivar	China	FuJian	119.3	26.08	Hap1	Hap2	Het or Missing	210.163
16NF3459_3460	18.89	43.81	18.41	42.78	XiangChunDou10	G.max	Improved_cultivar	China	HuNan	112.58	28.11	Hap2	Hap2	HapⅢ	91.6404
16NF3465_3466	17.19	43.91	NA	43.91	NanNong99-10	G.max	Improved_cultivar	China	JiangSu	118.43	32.06	Hap1	Hap1	HapⅢ	NA
16NF3467_3468	20.65	41.61	20.42	41.75	FuDou9765	G.max	Improved_cultivar	China	AnHui	115.82	32.9	Hap1	Hap2	HapⅢ	NA
16NF347_348	NA	40.98	NA	40.98	BRS 132	G.max	Improved_cultivar	Brazil	NA	-51.9253	-14.235	Hap1	Hap1	HapⅢ	NA
16NF3477_3478	16.2	48.19	15.75	47.79	ChuanDou4Hao	G.max	Improved_cultivar	China	SiChuan	104.01	30.4	Hap2	Hap1	Het or Missing	102.686
16NF3485_3486	15.61	50.01	13.65	NA	ZheXianDou2Hao	G.max	Improved_cultivar	China	ZheJiang	120.08	30.11	Hap2	Hap1	HapⅢ	NA
16NF3489_3490	20.22	NA	NA	NA	GanDou2Hao	G.max	Improved_cultivar	China	JiangXi	114.56	27.48	Hap1	Het or Missing	HapⅢ	NA
16NF349_350	22.81	39.25	NA	39.25	D96-1217	G.max	Improved_cultivar	United_States	Mississippi	-89.3985	32.3547	Hap1	Het or Missing	HapⅢ	NA
16NF3491_3492	19.06	NA	NA	NA	GuiZao1Hao	G.max	Improved_cultivar	China	GuangXi	108.37	22.82	Hap1	Hap2	HapⅢ	81.6529
16NF3493_3494	NA	43.78	16.46	43.72	KeFeng1hao	G.max	Improved_cultivar	China	BeiJing	116.13	40.13	Hap2	Hap2	Het or Missing	114.604
16NF3495_3496	19.41	43.86	19.35	44.02	WanDou35	G.max	Improved_cultivar	China	AnHui	117.25	31.83	Hap1	Het or Missing	HapⅢ	NA
16NF3497_3498	20.38	39.97	NA	39.97	NanNong99-6	G.max	Improved_cultivar	China	JiangSu	118.43	32.06	Hap1	Hap1	HapⅢ	NA
16NF35_36	19.64	42.26	19.46	42.14	Wilkin	G.max	Improved_cultivar	United_States	Minnesota	-94.6859	46.7296	Hap1	Hap1	HapⅢ	NA
16NF3501_3502	20.51	NA	NA	NA	Dian86-5	G.max	Improved_cultivar	China	YunNan	102.45	25.01	Hap2	Hap1	HapⅢ	NA
16NF3503_3504	18.56	44.45	18.84	44.98	QuXian3Hao	G.max	Improved_cultivar	China	ZheJiang	118.87	28.93	Hap1	Hap1	HapⅢ	39.3504
16NF3505_3506	20.97	40.43	19.95	40.54	HuaChun2Hao	G.max	Improved_cultivar	China	GuangDong	113.27	23.13	Hap1	Hap1	HapⅢ	69.5687
16NF3509_3510	17.85	47.34	15.9	46.56	QuanDou7Hao	G.max	Improved_cultivar	China	FuJian	118.35	25.05	Hap1	Het or Missing	Het or Missing	NA
16NF351_352	22.58	37.34	NA	37.34	Sargent	G.max	Improved_cultivar	United_States	North Dakota	-101.002	47.5515	Hap1	Het or Missing	HapⅢ	116.679
16NF3511_3512	NA	42.9	NA	42.9	HuaXia9Hao	G.max	Improved_cultivar	China	GuangDong	113.27	23.13	Hap1	Het or Missing	HapⅢ	129.972
16NF3513_3514	19.54	43.4	NA	43.4	HuaXia1Hao	G.max	Improved_cultivar	China	GuangDong	113.27	23.13	Hap1	Het or Missing	HapⅢ	54.0974
16NF3517_3518	21.39	42.14	NA	42.14	DianDou7Hao	G.max	Improved_cultivar	China	YunNan	102.45	25.01	Hap1	Hap1	HapⅢ	90.3274
16NF3519_3520	18.4	42.33	19.54	NA	XiangChunDou26	G.max	Improved_cultivar	China	HuNan	112.58	28.11	Hap2	Hap2	HapⅢ	90.2736
16NF3525_3526	20.99	NA	NA	NA	JuRongXiaoZiHuang	G.max	Landrace	China	JiangSu	119.09	31.57	Hap2	Hap2	HapⅢ	NA
16NF3527_3528	18.98	NA	NA	NA	WuJiangWuYueNiuMaoHuang	G.max	Landrace	China	JiangSu	120.38	31.09	Hap1	Het or Missing	HapⅢ	NA
16NF3529_3530	19.54	NA	NA	NA	TaiCangHuangMaoDouYi	G.max	Landrace	China	JiangSu	121.05	31.27	Hap1	Hap1	HapⅢ	NA
16NF353_354	NA	46.98	13.13	44.4	PSB471	G.max	Improved_cultivar	Russia	NA	105.319	61.524	Het or Missing	Het or Missing	HapⅢ	NA
16NF3537_3538	21.2	NA	NA	NA	Hai'AnCiYuDou1	G.max	Landrace	China	JiangSu	120.27	32.32	Het or Missing	Hap2	HapⅢ	NA
16NF3547_3548	18.45	NA	NA	NA	JinTanQingZi	G.max	Landrace	China	JiangSu	119.34	31.44	Hap1	Hap1	HapⅢ	NA
16NF3549_3550	20.26	NA	NA	NA	YiXingZaoHuangDou	G.max	Landrace	China	JiangSu	119.48	31.22	Hap3	Hap1	HapⅢ	NA
16NF355_356	22	40.09	NA	40.09	S99-3181	G.max	Improved_cultivar	United_States	Missouri	-91.8318	37.9643	Hap1	Hap1	HapⅢ	41.7736
16NF3553_3554	20.58	NA	NA	NA	NanTongLvHuangDou	G.max	Landrace	China	JiangSu	120.51	32.01	Hap2	Het or Missing	HapⅢ	NA
16NF357_358	22.26	42.13	18.99	41.36	Kunitz	G.max	Improved_cultivar	United_States	Illinois	-89.3985	40.6331	Hap1	Hap1	HapⅢ	NA
16NF3575_3576	18.29	NA	NA	NA	DaQingDou3	G.max	Landrace	China	AnHui	118.59	30.37	Hap2	Hap1	HapⅢ	NA
16NF3585_3586	18.53	NA	NA	NA	FengXianHuiDaoHuang	G.max	Landrace	China	ShangHai	121.27	30.55	Hap1	Hap2	HapⅢ	NA
16NF3587_3588	19.13	NA	NA	NA	E'Dou2Hao	G.max	Improved_cultivar	China	HuBei	114.23	30.41	Hap1	Het or Missing	HapⅢ	NA
16NF3589_3590	18.54	NA	NA	NA	TianMenDaZiHuang	G.max	Landrace	China	HuBei	113.09	30.39	Hap2	Hap1	Het or Missing	NA
16NF3591_3592	20.03	NA	NA	NA	XiangYangBaYueZha	G.max	Landrace	China	HuBei	112.45	32.09	Hap2	Het or Missing	HapⅢ	NA
16NF3595_3596	18.84	NA	NA	NA	HuangBeiBaYueZha	G.max	Landrace	China	HuBei	114.22	30.52	Hap3	Hap1	HapⅢ	NA
16NF3601_3602	19.33	NA	NA	NA	SongZiYangHuangDou	G.max	Landrace	China	HuBei	111.46	30.11	Hap1	Hap1	HapⅢ	NA
16NF3603_3604	20.33	NA	NA	NA	JingHuang35Yi	G.max	Landrace	China	HuBei	114.23	30.41	Hap1	Hap1	HapⅢ	96.3323
16NF3605_3606	19.42	NA	NA	NA	XianNingDongHuangDouYi	G.max	Landrace	China	HuBei	114.17	29.53	Hap2	Hap1	HapⅢ	NA
16NF361_362	22.38	40.03	20.11	39.27	Nile	G.max	Improved_cultivar	United_States	Illinois	-89.3985	40.6331	Hap1	Het or Missing	HapⅢ	NA
16NF3619_3620	19.52	NA	NA	NA	HanChuanHouZiMao	G.max	Landrace	China	HuBei	113.49	30.4	Hap3	Hap1	HapⅠ/Ⅱ	NA
16NF3621_3622	21.41	NA	NA	NA	HuangBeiShanZiBai	G.max	Landrace	China	HuBei	114.22	30.52	Hap1	Hap1	HapⅢ	NA
16NF3627_3628	19.61	NA	NA	NA	HouZiMao	G.max	Landrace	China	HuBei	114.23	30.41	Hap1	Hap1	HapⅢ	NA
16NF3635_3636	20.68	NA	NA	NA	JingShanBu'AoDou	G.max	Landrace	China	HuBei	113.07	31.01	Hap1	Hap2	HapⅢ	NA
16NF3651_3652	20.09	NA	NA	NA	LiuYueBai	G.max	Landrace	China	ZheJiang	119.43	30.14	Hap2	Hap2	HapⅢ	NA
16NF3653_3654	18.12	NA	NA	NA	ShanBaiDou	G.max	Landrace	China	ZheJiang	120.54	29.3	Het or Missing	Hap1	HapⅢ	NA
16NF3655_3656	19.99	NA	NA	NA	HuangDou7	G.max	Landrace	China	ZheJiang	121.3	29.4	Hap2	Hap1	HapⅢ	NA
16NF3657_3658	21.77	NA	NA	NA	FuShenDou	G.max	Landrace	China	ZheJiang	121.38	29.12	Hap1	Het or Missing	HapⅢ	112.961
16NF3669_3670	19.83	NA	NA	NA	QingKeDou	G.max	Landrace	China	ZheJiang	120.04	29.18	Hap2	Het or Missing	HapⅢ	NA
16NF3685_3686	18.22	NA	NA	NA	LiuChengShiYueHuang	G.max	Landrace	China	GuangXi	109.14	24.39	Hap1	Hap1	HapⅢ	NA
16NF3689_3690	19.25	NA	NA	NA	XingHuaMaoJiaDouJia	G.max	Landrace	China	JiangSu	119.52	32.58	Hap1	Hap2	HapⅢ	NA
16NF3695_3696	20.53	45.65	19.37	47.28	XinLiuQing	G.max	Improved_cultivar	China	AnHui	117.17	31.53	Het or Missing	Het or Missing	Het or Missing	NA
16NF3697_3698	22.03	NA	NA	NA	ZaoHongDou	G.max	Landrace	China	ShangHai	121.23	31.07	Hap1	Hap1	HapⅢ	195.11
16NF3699_3700	19.86	NA	NA	NA	YouHuiDou	G.max	Landrace	China	ShangHai	121.07	31.09	Hap2	Hap1	HapⅢ	142.972
16NF37_38	NA	46.77	12.65	46.3	Pin-din-guan	G.max	Improved_cultivar	China	NA	104.195	35.8617	Het or Missing	Hap2	HapⅠ/Ⅱ	NA
16NF3703_3704	19.67	NA	NA	NA	82-16	G.max	Improved_cultivar	China	HuBei	114.23	30.41	Hap1	Hap3	HapⅢ	NA
16NF3705_3706	20.12	NA	NA	NA	74-424	G.max	Improved_cultivar	China	HuBei	114.23	30.41	Hap1	Hap1	HapⅢ	195.507
16NF3709_3710	17.7	NA	NA	NA	JingDou26	G.max	Landrace	China	HuBei	115.12	29.5	Hap3	Hap1	HapⅢ	89.4837
16NF371_372	15.51	41.28	21.35	41.41	FUN-ZHUN/g	G.max	Improved_cultivar	Russia	NA	105.319	61.524	Hap1	Het or Missing	HapⅢ	120.017
16NF3713_3714	17.66	NA	NA	NA	ShuGuangHuangDou	G.max	Landrace	China	HuBei	111.47	30.5	Het or Missing	Hap3	HapⅢ	NA
16NF3715_3716	18.97	NA	NA	NA	NiDouZi	G.max	Landrace	China	HuBei	110.41	31	Hap1	Hap3	HapⅢ	NA
16NF3717_3718	18.12	NA	NA	NA	HouWeiLie2	G.max	Landrace	China	HuBei	110.46	31.14	Hap2	Hap1	HapⅢ	NA
16NF3719_3720	19.79	NA	NA	NA	ChaHuangDaiDou1	G.max	Landrace	China	HuBei	111.5	31.47	Hap1	Hap1	Het or Missing	26.3637
16NF3723_3724	20.84	NA	NA	NA	ShanZiBaiHuangDou	G.max	Landrace	China	HuBei	110.25	33	Hap1	Het or Missing	HapⅢ	73.7156
16NF3727_3728	20.36	NA	NA	NA	GaoShanNiuMaoHuang	G.max	Landrace	China	HuBei	109.23	29.59	Hap1	Het or Missing	HapⅢ	NA
16NF3729_3730	18.53	NA	NA	NA	ChiHuangDou1	G.max	Landrace	China	HuBei	108.51	30.12	Het or Missing	Het or Missing	HapⅢ	29.4239
16NF3733_3734	18.68	NA	NA	NA	JiuYueHan	G.max	Landrace	China	HuBei	112.11	31.42	Hap1	Hap1	HapⅠ/Ⅱ	NA
16NF3735_3736	18.61	NA	NA	NA	DaNiDou1	G.max	Landrace	China	HuBei	113.23	31.43	Hap1	Hap1	HapⅠ/Ⅱ	NA
16NF3745_3746	21.2	NA	NA	NA	LvKeDou	G.max	Landrace	China	HuBei	115.02	31.11	Hap1	Hap1	HapⅢ	NA
16NF3747_3748	17.54	NA	NA	NA	ZaoHuangDou	G.max	Landrace	China	HuBei	115.56	30.04	Hap2	Hap1	HapⅢ	NA
16NF3749_3750	20.16	NA	NA	NA	JiuYueBao	G.max	Landrace	China	HuBei	113.49	29.15	Hap1	Het or Missing	HapⅢ	NA
16NF3751_3752	20.04	NA	NA	NA	HuaMeiDou	G.max	Landrace	China	HuBei	110.41	30.09	Hap1	Het or Missing	Het or Missing	29.3442
16NF3757_3758	17.9	NA	NA	NA	DaHuaDou	G.max	Landrace	China	SiChuan	103.33	30.35	Hap1	Hap1	HapⅢ	135.061
16NF3763_3764	19.21	NA	NA	NA	ShiYueHuang1	G.max	Landrace	China	SiChuan	102.15	27.53	Hap1	Hap2	HapⅢ	60.8372
16NF3771_3772	17.43	NA	NA	NA	JianGeHuaLinJiWoDou	G.max	Landrace	China	SiChuan	105.28	32.02	Hap3	Hap3	Het or Missing	NA
16NF3773_3774	17.59	NA	NA	NA	TongJiangHuangDou	G.max	Landrace	China	SiChuan	107.14	31.56	Hap1	Hap1	HapⅢ	NA
16NF3775_3776	18.42	44.93	16.54	NA	XinDuHuangMaoDou②	G.max	Landrace	China	SiChuan	104.09	30.49	Hap1	Hap1	HapⅢ	NA
16NF3777_3778	19.52	NA	NA	NA	ChongQingJiuYueHuang	G.max	Landrace	China	SiChuan	103.4	30.38	Hap1	Hap1	HapⅢ	NA
16NF3781_3782	16.92	NA	NA	NA	NanChuanXiaoHuangDou	G.max	Landrace	China	SiChuan	107.05	29.09	Het or Missing	Hap3	HapⅢ	NA
16NF3783_3784	20.82	NA	NA	NA	PengXianLvDou	G.max	Landrace	China	SiChuan	103.56	30.59	Hap2	Hap1	HapⅢ	NA
16NF3785_3786	20.13	NA	NA	NA	MeiShanLvPiDou	G.max	Landrace	China	SiChuan	103.5	30.03	Het or Missing	Hap1	HapⅢ	NA
16NF379_380	22.08	36.67	NA	36.67	Bedford	G.max	Improved_cultivar	United_States	Tennessee	-86.5804	35.5175	Hap1	Hap2	HapⅢ	47.778
16NF3791_3792	17.42	NA	NA	NA	ChengNanZaoDou-2	G.max	Landrace	China	SiChuan	107.48	30.41	Hap1	Hap1	HapⅢ	NA
16NF3797_3798	19.41	NA	NA	NA	LaoYingBu	G.max	Landrace	China	SiChuan	108.46	28.5	Het or Missing	Het or Missing	HapⅢ	NA
16NF3801_3802	19.46	NA	NA	NA	QuanShuiDou	G.max	Landrace	China	SiChuan	103.48	29.11	Hap2	Hap1	HapⅢ	NA
16NF3803_3804	18.37	NA	NA	NA	LiuYueHuang2	G.max	Landrace	China	SiChuan	105.56	31.44	Het or Missing	Het or Missing	Het or Missing	NA
16NF3809_3810	18.66	43.97	18.73	NA	BaiShuiDou2	G.max	Landrace	China	SiChuan	102.55	30.09	Hap2	Hap3	HapⅠ/Ⅱ	NA
16NF3817_3818	18.09	NA	NA	NA	BaiMaoZaoDouZi	G.max	Landrace	China	SiChuan	102.45	27.05	Hap2	Het or Missing	HapⅢ	80.0263
16NF3819_3820	20.86	NA	NA	NA	TouXinLv	G.max	Landrace	China	SiChuan	108.4	31.57	Hap2	Hap1	HapⅠ/Ⅱ	NA
16NF3821_3822	19.54	NA	NA	NA	ZaoHuangDou-2	G.max	Landrace	China	SiChuan	105.27	28.53	Het or Missing	Het or Missing	HapⅢ	NA
16NF3825_3826	18.03	NA	NA	NA	LvDouZi	G.max	Landrace	China	SiChuan	103.07	30.06	Hap2	Het or Missing	HapⅢ	NA
16NF3827_3828	18.03	NA	NA	NA	QingPiDou2	G.max	Landrace	China	SiChuan	106.32	29.32	Hap1	Hap1	HapⅢ	NA
16NF3829_3830	18.39	NA	NA	NA	GaoShanDou	G.max	Landrace	China	SiChuan	102.3	28.41	Hap2	Hap1	HapⅢ	NA
16NF3831_3832	18.22	NA	NA	NA	LvLanZi	G.max	Landrace	China	SiChuan	102.15	27.53	Hap2	Het or Missing	HapⅢ	96.7551
16NF3847_3848	19.94	NA	NA	NA	LuoShi-1	G.max	Landrace	China	SiChuan	103.34	28.16	Hap3	Hap3	HapⅢ	NA
16NF3855_3856	20.54	NA	NA	NA	HuaDaDou	G.max	Landrace	China	SiChuan	104.59	29.11	Hap1	Hap2	HapⅢ	NA
16NF387_388	22.35	39.94	21.74	40.56	Hobbit	G.max	Improved_cultivar	United_States	Ohio	-82.9071	40.4173	Hap1	Hap1	Het or Missing	27.7121
16NF3875_3876	18.46	NA	NA	NA	BaYueHuang2	G.max	Landrace	China	JiangXi	116.01	26.29	Hap1	Hap1	HapⅢ	NA
16NF3889_3890	20.23	NA	NA	NA	ChenChaDaDou	G.max	Landrace	China	HuNan	112.38	29.11	Hap1	Hap2	HapⅢ	NA
16NF389_390	NA	41.03	NA	41.03	Prichard	G.max	Improved_cultivar	United_States	Georgia	-82.9001	32.1656	Hap1	Het or Missing	HapⅢ	68.8685
16NF3891_3892	19.7	NA	NA	NA	ShiMenDaBaiLi	G.max	Landrace	China	HuNan	111.22	29.35	Hap1	Hap1	HapⅢ	63.0385
16NF39_40	18.26	40.6	20.61	40.9	G.max-46	G.max	Improved_cultivar	Russia	NA	105.319	61.524	Hap1	Hap1	HapⅢ	NA
16NF3901_3902	19.14	NA	NA	NA	SuiNingBaYueHuang<Yi>	G.max	Landrace	China	HuNan	110.08	26.35	Het or Missing	Hap1	HapⅢ	NA
16NF3907_3908	18.11	NA	NA	NA	QiPingQingDou	G.max	Landrace	China	HuNan	110.23	28.27	Hap1	Het or Missing	HapⅢ	NA
16NF391_392	21.2	38.67	NA	38.67	Howard	G.max	Improved_cultivar	United_States	Florida	-81.5158	27.6648	Hap1	Het or Missing	HapⅢ	NA
16NF3913_3914	19.62	NA	NA	NA	JunShanDaQingDou	G.max	Landrace	China	HuNan	113.34	28.52	Hap1	Hap1	Het or Missing	NA
16NF3915_3916	20.3	NA	NA	NA	BaoJingChaHuangDou	G.max	Landrace	China	HuNan	109.39	28.43	Hap1	Het or Missing	HapⅢ	36.5112
16NF3919_3920	19.51	NA	NA	NA	AiJiaoHuangDou-1	G.max	Landrace	China	GuiZhou	105.28	25.07	Hap1	Hap2	HapⅢ	NA
16NF3921_3922	17.48	NA	NA	NA	ZaoHuangDou-7	G.max	Landrace	China	GuiZhou	106.44	25.25	Hap3	Het or Missing	HapⅢ	NA
16NF3923_3924	18.53	NA	NA	NA	LiuYueHuang-3	G.max	Landrace	China	GuiZhou	107.29	27.46	Hap2	Hap1	HapⅢ	NA
16NF3925_3926	18.25	NA	NA	NA	BaiDouZi	G.max	Landrace	China	GuiZhou	106.24	27.49	Het or Missing	Hap1	Het or Missing	NA
16NF3929_3930	19.61	NA	NA	NA	QingPiDou5	G.max	Landrace	China	GuiZhou	108.25	27.03	Het or Missing	Hap1	HapⅢ	NA
16NF393_394	NA	40.07	NA	40.07	Gordon	G.max	Improved_cultivar	United_States	Georgia	-82.9001	32.1656	Hap1	Het or Missing	HapⅢ	135.533
16NF3931_3932	16.25	NA	NA	NA	XiaoHuangDou9	G.max	Landrace	China	GuiZhou	107.34	26.29	Het or Missing	Het or Missing	HapⅠ/Ⅱ	NA
16NF3939_3940	19.48	NA	NA	NA	LiuYueMang-3	G.max	Landrace	China	GuiZhou	109.11	27.43	Hap1	Het or Missing	HapⅢ	NA
16NF3941_3942	19.11	NA	NA	NA	LiuYueMang	G.max	Landrace	China	GuiZhou	108.5	27.41	Hap1	Hap3	HapⅠ/Ⅱ	NA
16NF3947_3948	17.65	NA	NA	NA	LiuLanZi	G.max	Landrace	China	GuiZhou	107.34	27.58	Hap2	Hap3	HapⅠ/Ⅱ	NA
16NF3949_3950	18.16	NA	NA	NA	LvPiDou-2	G.max	Landrace	China	GuiZhou	107.46	26.51	Hap2	Hap1	HapⅢ	59.6303
16NF3953_3954	18.27	NA	NA	NA	QingPiHuangDou	G.max	Landrace	China	GuiZhou	108.53	27.14	Hap2	Het or Missing	HapⅢ	40.2448
16NF3957_3958	18.5	43.31	18.03	NA	HuangDouZi-4	G.max	Landrace	China	GuiZhou	108.14	27.56	Hap2	Hap1	HapⅢ	NA
16NF3959_3960	18.91	NA	NA	NA	ZongZiDou	G.max	Landrace	China	GuiZhou	105.42	28.35	Het or Missing	Het or Missing	HapⅠ/Ⅱ	19.561
16NF3961_3962	19.3	NA	NA	NA	QingHuangZaDou-15	G.max	Landrace	China	GuiZhou	108.29	28.33	Het or Missing	Het or Missing	HapⅢ	32.0972
16NF397_398	21.87	43.27	18.48	41.28	Probst	G.max	Improved_cultivar	United_States	Indiana	-86.1349	40.2672	Hap1	Hap1	HapⅢ	NA
16NF399_400	22.85	40.41	21.86	39.19	Mercury	G.max	Improved_cultivar	United_States	Nebraska	-99.9018	41.4925	Hap1	Hap1	Het or Missing	28.3289
16NF401_402	22.9	40.23	20.78	39.38	Delsoy4900	G.max	Improved_cultivar	United_States	Missouri	-91.8318	37.9643	Hap1	Hap2	HapⅢ	41.6214
16NF4013_4014	20.07	NA	NA	NA	QingHuaDaDou	G.max	Landrace	China	YunNan	102.45	25.01	Hap2	Hap3	HapⅢ	NA
16NF4015_4016	20.41	NA	NA	NA	DaBaiDou2	G.max	Landrace	China	YunNan	103.24	24.41	Hap2	Het or Missing	HapⅢ	NA
16NF4017_4018	18.87	NA	NA	NA	XiaoDongHuangDou	G.max	Landrace	China	YunNan	104.14	28.04	Het or Missing	Hap1	HapⅢ	NA
16NF4019_4020	19.63	NA	NA	NA	LiuYueHuang1	G.max	Landrace	China	YunNan	103.53	27.45	Hap1	Hap1	HapⅠ/Ⅱ	NA
16NF4023_4024	19.07	NA	NA	NA	SiJiDou	G.max	Landrace	China	YunNan	101.52	22.36	Hap2	Hap3	HapⅢ	NA
16NF4025_4026	19.17	NA	NA	NA	DaDou2	G.max	Landrace	China	YunNan	99.24	23.32	Hap2	Hap2	HapⅢ	74.3222
16NF4027_4028	19.07	NA	NA	NA	DongDaDou	G.max	Landrace	China	YunNan	98.41	24.36	Hap2	Hap3	HapⅢ	NA
16NF4029_4030	19.14	NA	NA	NA	HuangDou6	G.max	Landrace	China	YunNan	100.45	26.41	Hap1	Het or Missing	Het or Missing	22.1756
16NF4031_4032	18.52	NA	NA	NA	DaBaiDou3	G.max	Landrace	China	YunNan	102.26	23.22	Hap2	Het or Missing	HapⅢ	69.1088
16NF4035_4036	19.96	NA	NA	NA	DaHuangDou4	G.max	Landrace	China	YunNan	100.1	26.34	Hap3	Het or Missing	HapⅢ	NA
16NF4057_4058	19.87	NA	NA	NA	BaoShanDaDou	G.max	Landrace	China	YunNan	99.1	25.07	Het or Missing	Het or Missing	HapⅢ	NA
16NF4059_4060	19.52	NA	NA	NA	HuPiDou1	G.max	Landrace	China	YunNan	104.14	23.22	Hap3	Hap3	HapⅢ	NA
16NF4061_4062	18.79	NA	NA	NA	HuPiDou2	G.max	Landrace	China	YunNan	103.24	23.22	Hap2	Het or Missing	HapⅠ/Ⅱ	NA
16NF4063_4064	20.81	NA	NA	NA	MaLanZaoChaDou	G.max	Landrace	China	YunNan	103.43	27.21	Hap1	Het or Missing	Het or Missing	11.0736
16NF4067_4068	22.07	NA	NA	NA	JiuLiXiang	G.max	Landrace	China	JiangSu	119.02	33.02	Hap1	Hap2	HapⅢ	NA
16NF4069_4070	19.29	NA	NA	NA	LiYangPoPiFeng	G.max	Landrace	China	JiangSu	119.29	31.26	Hap1	Hap2	HapⅢ	NA
16NF4071_4072	19.87	NA	NA	NA	BaYueHuang4	G.max	Landrace	China	AnHui	116.2	31.24	Het or Missing	Hap1	HapⅢ	76.2781
16NF4073_4074	19.14	NA	NA	NA	GuangHuang	G.max	Landrace	China	AnHui	119.25	30.54	Hap1	Hap1	HapⅢ	73.2387
16NF4075_4076	18.95	NA	NA	NA	JiuYueMang	G.max	Landrace	China	AnHui	116.35	30.38	Hap1	Hap1	HapⅢ	NA
16NF4077_4078	20.35	NA	NA	NA	BaYueHuang5	G.max	Landrace	China	AnHui	117.56	29.56	Hap1	Hap2	HapⅢ	NA
16NF4079_4080	19.37	NA	NA	NA	FengPiQing	G.max	Landrace	China	AnHui	117.28	31.56	Hap1	Hap2	HapⅢ	NA
16NF4081_4082	18.2	NA	NA	NA	ChangLinQingDou	G.max	Landrace	China	AnHui	116.39	30.24	Hap1	Hap2	HapⅢ	NA
16NF4083_4084	19.94	NA	NA	NA	WeiGuanQing	G.max	Landrace	China	AnHui	118.1	29.47	Hap2	Het or Missing	HapⅢ	NA
16NF4091_4092	15.65	NA	NA	NA	E'Dou4Hao	G.max	Landrace	China	HuBei	113.25	30.23	Hap1	Het or Missing	HapⅢ	NA
16NF4093_4094	20.17	NA	NA	NA	84-70	G.max	Landrace	China	HuBei	109.28	30.17	Hap1	Hap1	Het or Missing	7.64829
16NF4095_4096	19.09	NA	NA	NA	ZhongDou14	G.max	Improved_cultivar	China	HuBei	114.23	30.41	Hap1	Het or Missing	HapⅢ	NA
16NF4099_4100	18.46	NA	NA	NA	NiuKenZhuang	G.max	Landrace	China	HuBei	110.27	31.06	Hap1	Het or Missing	HapⅢ	NA
16NF41_42	22.63	42.46	21.78	42.01	BC-14-1-3	G.max	Improved_cultivar	Canada	NA	-106.347	56.1304	Hap1	Hap1	HapⅢ	48.4248
16NF4101_4102	19.15	NA	NA	NA	BaYueZha5	G.max	Landrace	China	HuBei	111.15	31.52	Hap2	Hap1	HapⅢ	NA
16NF4105_4106	16.39	NA	NA	NA	QiYueHuang	G.max	Landrace	China	HuBei	109.28	30.17	Hap2	Het or Missing	HapⅢ	NA
16NF4107_4108	19.54	NA	NA	NA	WuHuangDou	G.max	Landrace	China	HuBei	110.44	32.04	Het or Missing	Hap1	HapⅠ/Ⅱ	NA
16NF4109_4110	19.71	NA	NA	NA	NiBaDou	G.max	Landrace	China	HuBei	110.25	31.02	Hap1	Het or Missing	HapⅠ/Ⅱ	NA
16NF411_412	19.77	39.21	21.74	38.9	CN 344	G.max	Improved_cultivar	United_States	NA	-95.7129	37.0902	Hap1	Hap1	HapⅢ	NA
16NF4111_4112	20.16	NA	NA	NA	BaiMaoDou4	G.max	Landrace	China	SiChuan	109.31	31.03	Hap3	Hap2	HapⅢ	NA
16NF4115_4116	17.02	NA	NA	NA	XiaoBaiDou3	G.max	Landrace	China	SiChuan	102.5	30.04	Hap1	Hap1	HapⅠ/Ⅱ	NA
16NF4121_4122	16.91	NA	NA	NA	HuangPiTianGengDou-1	G.max	Landrace	China	FuJian	116.45	25.41	Hap2	Hap2	HapⅢ	NA
16NF4125_4126	21.02	NA	NA	NA	GuHuangDou-4	G.max	Landrace	China	FuJian	118.45	26.35	Hap1	Hap1	HapⅢ	NA
16NF413_414	22.94	39.73	NA	39.73	Thomas	G.max	Improved_cultivar	United_States	Georgia	-82.9001	32.1656	Hap1	Hap3	HapⅢ	NA
16NF4143_4144	19.56	NA	NA	NA	QiaoShiBaYueHuang	G.max	Landrace	China	HuNan	111.34	25.11	Hap1	Hap1	HapⅢ	NA
16NF4145_4146	19.43	NA	NA	NA	ChenXiQingPiDou1	G.max	Landrace	China	HuNan	110.11	28.01	Hap2	Het or Missing	HapⅢ	NA
16NF4147_4148	18.56	NA	NA	NA	HengYangQingPiDou	G.max	Landrace	China	HuNan	111.18	27.45	Hap3	Hap1	Het or Missing	NA
16NF415_416	NA	40.4	NA	40.4	Buckshot 723	G.max	Improved_cultivar	United_States	Louisiana	-91.9623	30.9843	Hap1	Het or Missing	HapⅢ	81.286
16NF4155_4156	20.39	NA	NA	NA	GuLuoHeDou	G.max	Landrace	China	HuNan	113.04	28.48	Hap1	Hap3	HapⅢ	NA
16NF4157_4158	19.05	NA	NA	NA	YeZhuHeDou	G.max	Landrace	China	HuNan	109.57	28.38	Hap1	Het or Missing	HapⅠ/Ⅱ	NA
16NF4159_4160	17.73	NA	NA	NA	QiaoTouHuangDou	G.max	Landrace	China	GuangDong	112.1	23.54	Het or Missing	Het or Missing	HapⅢ	19.6756
16NF4167_4168	19.06	NA	NA	NA	BinYangHuangDou1	G.max	Landrace	China	GuangXi	108.48	23.13	Hap1	Hap2	HapⅢ	132.478
16NF417_418	21.24	41.46	20.79	41.84	Gnome 85	G.max	Improved_cultivar	United_States	Ohio	-82.9071	40.4173	Hap1	Hap1	HapⅢ	NA
16NF4173_4174	19.86	NA	NA	NA	LiuYueHuang4	G.max	Landrace	China	YunNan	103.48	25.29	Hap1	Hap3	HapⅢ	NA
16NF4177_4178	20.69	NA	NA	NA	LvPiDou2	G.max	Landrace	China	YunNan	100.35	25.29	Hap1	Hap1	HapⅢ	NA
16NF4183_4184	20.67	NA	NA	NA	HuPiDou3	G.max	Landrace	China	YunNan	103.46	24.32	Het or Missing	Hap3	HapⅢ	NA
16NF4185_4186	19.49	NA	NA	NA	ZeiWuYao	G.max	Landrace	China	ZheJiang	119.43	30.14	Hap2	Hap2	Het or Missing	106.811
16NF419_420	21.9	43.18	NA	43.18	ДВ 2849	G.max	Improved_cultivar	Russia	NA	105.319	61.524	Hap1	Hap2	HapⅠ/Ⅱ	NA
16NF4193_4194	18.55	NA	NA	NA	DaQingDou4	G.max	Landrace	China	ZheJiang	120.08	30.11	Hap1	Het or Missing	HapⅢ	127.081
16NF4225_4226	19.5	NA	NA	NA	WuGuMaoDou	G.max	Landrace	China	ZheJiang	119.55	28.27	Hap1	Hap2	HapⅢ	NA
16NF4245_4246	17.93	NA	NA	NA	NiDou2	G.max	Landrace	China	JiangXi	115.48	29.01	Hap2	Hap1	HapⅢ	NA
16NF425_426	22.48	42.06	20.15	42.13	Williams 82	G.max	Improved_cultivar	United_States	Illinois	-89.3985	40.6331	Hap1	Hap1	HapⅢ	NA
16NF4257_4258	17.44	NA	NA	NA	ChaDou5	G.max	Landrace	China	JiangXi	114.3	26.2	Hap1	Hap3	HapⅢ	NA
16NF4269_4270	20.75	NA	NA	NA	XiZangDaDou18	G.max	Landrace	China	Tibet	85.58	28.1	Hap1	Hap1	HapⅢ	116.285
16NF427_428	NA	42.09	NA	42.09	SRE-D-14A	G.max	Improved_cultivar	NA	NA	0	0	Hap1	Het or Missing	HapⅢ	NA
16NF4273_4274	19.79	NA	NA	NA	DaLiDou2	G.max	Landrace	China	ZheJiang	120.17	28.09	Hap2	Hap1	HapⅢ	NA
16NF4281_4282	20.18	NA	NA	NA	LanXiNanDaQingDou	G.max	Landrace	China	ZheJiang	119.26	29.13	Hap1	Hap1	HapⅢ	NA
16NF4295_4296	19.02	44.09	18.71	44.93	ZhongHuang10	G.max	Improved_cultivar	China	BeiJing	116.13	40.13	Hap1	Hap1	HapⅢ	NA
16NF4297_4298	NA	45.23	18.67	44.24	DongZe11	G.max	Improved_cultivar	China	HeiLongJiang	126.33	45.43	Hap1	Het or Missing	HapⅢ	NA
16NF4301_4302	20.06	41.31	20.51	40.6	HeiHe21	G.max	Improved_cultivar	China	HeiLongJiang	127.29	50.15	Hap1	Hap1	HapⅢ	NA
16NF4303_4304	19.15	40.91	19.58	39.64	HeiHe23	G.max	Improved_cultivar	China	HeiLongJiang	127.29	50.15	Hap1	Hap1	HapⅢ	NA
16NF4305_4306	17.98	40.91	20.35	39.74	HeiHe27	G.max	Improved_cultivar	China	HeiLongJiang	127.29	50.15	Hap1	Hap3	HapⅢ	NA
16NF431_432	22.39	39.86	21.51	40.48	Hobbit87	G.max	Improved_cultivar	United_States	Ohio	-82.9071	40.4173	Hap1	Hap1	HapⅢ	NA
16NF433_434	22.83	42.91	18.55	40.68	Williams	G.max	Improved_cultivar	United_States	Illinois	-89.3985	40.6331	Hap1	Hap1	HapⅢ	NA
16NF437_438	NA	45.82	14.11	43.81	PI90763	G.max	Improved_cultivar	China	Beijing	116.407	39.9042	Hap2	Hap2	HapⅢ	NA
16NF439_440	22.97	41.29	21.16	40.79	Odell	G.max	Improved_cultivar	United_States	Nebraska	-99.9018	41.4925	Hap1	Het or Missing	Het or Missing	NA
16NF4401	20.04	44.74	18.48	43.7	NiuMaoHuang2	G.max	Landrace	China	JiLin	125.52	41.44	Hap1	Het or Missing	HapⅢ	72.0628
16NF4402	18.97	44.19	19.46	43.71	ChangChunManCangJin	G.max	Landrace	China	JiLin	125.02	43.26	Hap1	Hap1	HapⅢ	41.6824
16NF4404	20.55	41.15	18.92	39.83	HeiNong26	G.max	Improved_cultivar	China	HeiLongJiang	126.33	45.43	Het or Missing	Hap1	HapⅢ	NA
16NF4405	22.46	40.82	21.79	41.25	BaiPiDou	G.max	Landrace	China	LiaoNing	122.43	40.53	Hap1	Hap3	HapⅢ	NA
16NF4406	21.88	41.31	NA	41.31	XiaoLiHuang	G.max	Landrace	China	LiaoNing	123.1	41.14	Hap1	Hap1	HapⅢ	NA
16NF4408	21.27	43.86	16.74	39.83	ManCangJin3	G.max	Landrace	China	LiaoNing	119.23	41.14	Hap1	Hap1	HapⅢ	NA
16NF4409	21.48	45.41	17.73	45.34	Tian'eDan1	G.max	Landrace	China	LiaoNing	121.07	41.08	Hap1	Hap1	HapⅢ	53.1964
16NF4411	20.91	41.88	19.57	42.6	LiuShiTianHuanCang1	G.max	Landrace	China	LiaoNing	118.38	43.32	Hap1	Hap1	HapⅢ	NA
16NF4412	21.21	44.35	20.06	42.79	NiuMaoHuang3	G.max	Landrace	China	LiaoNing	122.21	40.25	Hap1	Hap1	HapⅢ	95.7578
16NF4413	19.45	45.52	17.15	45.06	BaiLiMo	G.max	Landrace	China	LiaoNing	123.24	42.3	Hap1	Het or Missing	HapⅠ/Ⅱ	NA
16NF4414	NA	43.92	16.31	42.7	DaLiHeiDou2	G.max	Landrace	China	LiaoNing	118.38	43.32	Hap1	Het or Missing	HapⅢ	78.6217
16NF4416	20.52	43.71	19.42	42.42	QingDou4	G.max	Landrace	China	HeiLongJiang	126.58	45.32	Hap2	Het or Missing	HapⅢ	70.7716
16NF4418	18.69	43.8	19.55	NA	HuangDou4	G.max	Landrace	China	JiangXi	117.34	28.58	Hap2	Hap1	HapⅠ/Ⅱ	NA
16NF4419	16.86	42.22	18.94	41.16	ShengLi3Hao	G.max	Landrace	China	ShanDong	118.1	36.11	Hap1	Hap3	HapⅢ	NA
16NF4420	18.45	46.32	17.19	45.73	BaYueMang2	G.max	Landrace	China	ShanDong	121.16	37.3	Hap2	Het or Missing	HapⅢ	NA
16NF4421	18.34	46.02	17.05	46.1	BaiHuaCao	G.max	Landrace	China	ShanDong	118.21	35.03	Hap1	Hap1	HapⅢ	NA
16NF4422	19.15	44.53	17.41	44.47	SiLiYuan	G.max	Landrace	China	ShanDong	117.32	34.51	Hap1	Hap1	HapⅢ	91.4567
16NF4423	19.85	43.06	21.52	45.16	DaHuangDou2	G.max	Landrace	China	ShanDong	116.06	35.48	Hap1	Het or Missing	HapⅢ	NA
16NF4424	NA	45.41	15.4	44.21	PingDingHei	G.max	Landrace	China	ShanDong	117.08	36.11	Hap2	Het or Missing	HapⅢ	22.6074
16NF4426	21.39	44.16	NA	44.16	FangChengCaoHuangDou	G.max	Landrace	China	HeNan	113	33.16	Hap1	Hap1	HapⅢ	NA
16NF4427	20.37	43.07	NA	43.07	MiYangNiuMaoHuang	G.max	Landrace	China	HeNan	113.19	32.43	Hap2	Hap3	HapⅢ	36.8172
16NF4428	17.89	45.9	17.04	46.11	BenDiDaHuangDou	G.max	Landrace	China	HeBei	116.07	38.11	Het or Missing	Hap1	HapⅢ	111.499
16NF4429	NA	44.34	14.3	42.22	HeiDou13	G.max	Landrace	China	NA	NA	NA	Hap2	Hap2	HapⅢ	NA
16NF4430	20.81	42.01	NA	42.01	GuanYunHaiBaiHua	G.max	Landrace	China	JiangSu	119.15	34.23	Hap2	Het or Missing	HapⅢ	76.3736
16NF4432	20.76	46.55	17.89	46.25	MaoDou2	G.max	Landrace	China	ShanDong	120.23	37.21	Het or Missing	Hap1	HapⅢ	77.0216
16NF4433	NA	44.75	16.95	44.1	ErLiHeiDou	G.max	Landrace	China	ShanDong	118.01	37.23	Hap1	Hap1	HapⅢ	67.8697
16NF4435	18.27	46.58	17.41	46.91	HuangDou11	G.max	Landrace	China	HeBei	115.35	37.34	Hap1	Hap1	HapⅢ	NA
16NF4438	NA	39.65	22.63	37.89	ShuangYangZaoHuangDou	G.max	Landrace	China	JiLin	125.39	43.31	Hap1	Hap1	HapⅢ	NA
16NF4439	20.5	43.82	18.18	43.5	BaiChengMoShiDou	G.max	Landrace	China	JiLin	122.5	45.38	Het or Missing	Het or Missing	HapⅠ/Ⅱ	NA
16NF4441	21.74	39.85	20.71	38.35	Kai8157-3-3-1	G.max	Improved_cultivar	China	LiaoNing	124.02	42.33	Hap1	Hap1	HapⅢ	NA
16NF4442	20.3	45.81	18.22	NA	NiDou3	G.max	Landrace	China	HuBei	114.19	30.21	Het or Missing	Hap1	HapⅢ	71.8143
16NF4443	19.63	NA	NA	NA	WuYueHuang	G.max	Landrace	China	JiangXi	114.14	26.58	Hap2	Hap1	HapⅢ	83.2927
16NF4447	19.06	43.61	NA	43.61	BeiShiFoHuangDou	G.max	Landrace	China	HeBei	114.41	39.21	Hap1	Het or Missing	HapⅠ/Ⅱ	NA
16NF4449	NA	44.72	NA	44.72	XiaoHeiDou17	G.max	Landrace	China	ShanXi	113.2	40.06	Hap2	Hap2	HapⅠ/Ⅱ	NA
16NF445_446	22.93	40.82	21.82	42.16	Cutler	G.max	Improved_cultivar	United_States	Indiana	-86.1349	40.2672	Hap1	Hap1	HapⅢ	NA
16NF4450	NA	45.76	14.66	45.4	XiaoHeiDou18	G.max	Landrace	China	NA	NA	NA	Hap2	Hap2	HapⅠ/Ⅱ	57.1576
16NF4452	19.56	45.54	16.87	42.44	XiaoHeiDou9	G.max	Landrace	China	ShaanXi	111.05	39.02	Het or Missing	Hap3	HapⅢ	NA
16NF4453	22.66	41.75	17.35	38.91	DongShan69	G.max	Improved_cultivar	China	ShanXi	112.03	37.13	Hap1	Hap1	HapⅢ	77.0302
16NF4454	18.88	44.97	17.85	45.21	ZhuaZiTuiHuangDou	G.max	Landrace	China	HeBei	115.31	38.51	Hap1	Hap1	HapⅢ	NA
16NF4457	21.44	43.63	17.58	42.53	XinLeiTouChaDou	G.max	Landrace	China	HeBei	115.13	37.55	Het or Missing	Het or Missing	HapⅢ	NA
16NF4458	20.85	45.38	NA	45.38	JiDou12	G.max	Improved_cultivar	China	HeBei	114.26	38.04	Hap1	Hap2	HapⅢ	70.1133
16NF4460	22.01	41.97	20.36	41.31	HuangDou<2>	G.max	Landrace	China	ShanXi	111.5	38.54	Hap1	Hap3	HapⅢ	43.9026
16NF4462	20.98	40.54	20.09	39.91	SiLiHuang	G.max	Landrace	China	LiaoNing	125.02	41.44	Hap1	Het or Missing	HapⅠ/Ⅱ	NA
16NF4463	21.62	42.96	20.45	43.27	YuShiDou2	G.max	Landrace	China	LiaoNing	120.43	40.37	Hap1	Hap1	HapⅢ	110.04
16NF4465	19.25	45.59	18.42	43.81	QingPiHuang	G.max	Improved_cultivar	China	LiaoNing	124.02	40.27	Hap1	Hap2	HapⅢ	NA
16NF4466	19.85	39.4	21.43	38.33	JiLin20Hao	G.max	Improved_cultivar	China	JiLin	124.48	43.31	Het or Missing	Het or Missing	HapⅢ	NA
16NF4467	19.47	42.81	19.25	42.91	DongLiaoKeShuang	G.max	Landrace	China	JiLin	124.59	42.55	Hap1	Het or Missing	HapⅢ	NA
16NF4468	19.13	44.32	17.22	44.74	JinShanChaMoShiDou	G.max	Landrace	China	JiLin	122.3	45.24	Hap2	Het or Missing	Het or Missing	41.6952
16NF4470	20.58	44.05	19.9	44.32	PingDingHuang6	G.max	Landrace	China	ShanDong	121.36	37.24	Hap1	Hap1	HapⅢ	NA
16NF4471	20.72	41.96	20.69	41.38	QiTuGu	G.max	Landrace	China	ShanDong	120.29	36.52	Hap1	Het or Missing	HapⅢ	NA
16NF4472	18.94	44.49	19.07	45.11	PingDingHuang7	G.max	Landrace	China	ShanDong	118.37	35.47	Hap1	Hap1	HapⅢ	NA
16NF4473	20.5	44.99	NA	44.99	PingDingHuang3	G.max	Landrace	China	ShanDong	117.37	35.3	Hap1	Hap1	HapⅢ	NA
16NF4476	NA	45.62	14.66	43.45	NiuJiaoQiDaHeiDou	G.max	Landrace	China	ShanDong	117.09	37.1	Hap2	Hap2	HapⅢ	NA
16NF4477	18.54	43.15	17.75	44.28	ChaDou2	G.max	Landrace	China	ShanDong	117.44	36.54	Hap2	Hap2	HapⅢ	NA
16NF4478	18.27	44.98	16.52	NA	DaHuangDou-1	G.max	Landrace	China	GuiZhou	106.5	27.32	Hap2	Hap2	HapⅢ	NA
16NF4479	18.89	44.19	20.09	44.3	TuErYan	G.max	Landrace	China	HeBei	118.42	41	Hap1	Het or Missing	HapⅢ	54.2697
16NF4480	NA	44.78	15	43.37	LuoNingHuangJiaoHeiDaDou	G.max	Landrace	China	HeNan	111.38	34.23	Hap1	Hap2	Het or Missing	NA
16NF4481	20.19	45.98	17.19	43.71	XinYangYangYanDou	G.max	Landrace	China	HeNan	114.04	32.07	Hap1	Hap1	Het or Missing	33.7139
16NF4482	20.95	43.28	19.11	43.2	GanYuLuoYeQingYi	G.max	Landrace	China	JiangSu	119.07	34.5	Hap1	Het or Missing	HapⅢ	NA
16NF4483	21.06	44.49	18.59	42.83	JiDou7Hao	G.max	Improved_cultivar	China	HeBei	114.26	38.04	Hap1	Hap1	Het or Missing	36.928
16NF4484	20.01	42.31	20.04	42.67	LvShunDou	G.max	Landrace	China	ShanDong	122.24	37.1	Het or Missing	Hap1	HapⅢ	NA
16NF4485	NA	44.9	15.14	44.59	DaHeiDou13	G.max	Landrace	China	NA	NA	NA	Hap2	Hap2	HapⅠ/Ⅱ	NA
16NF4486	18.53	48.82	15.3	NA	HongHuLiuYueBao	G.max	Landrace	China	HuBei	113.26	29.49	Het or Missing	Hap1	HapⅢ	29.6822
16NF4488	18.84	NA	NA	NA	BaiMaoDou2	G.max	Landrace	China	GuiZhou	104.54	25.05	Hap1	Het or Missing	Het or Missing	31.0096
16NF4489	16.52	NA	NA	NA	LiuYueZao-1	G.max	Landrace	China	SiChuan	102.5	30.04	Het or Missing	Hap2	HapⅠ/Ⅱ	NA
16NF4490	19.75	NA	NA	NA	PuDou451	G.max	Improved_cultivar	China	FuJian	119.31	25.26	Hap2	Het or Missing	HapⅢ	54.9814
16NF4491	17.62	NA	NA	NA	ErJiZaoDou-2	G.max	Landrace	China	GuiZhou	105.46	26.41	Hap2	Hap1	HapⅢ	29.9111
16NF4493	19.26	NA	NA	NA	DaHuangDou-2	G.max	Landrace	China	GuangDong	116.01	24.26	Het or Missing	Het or Missing	HapⅢ	42.4543
16NF4494	18.07	41.37	20.11	39.92	HeiNong2Hao	G.max	Improved_cultivar	China	HeiLongJiang	126.33	45.43	Hap1	Hap1	HapⅢ	NA
16NF4495	21.2	38.51	21.54	37.74	HeiHe1Hao	G.max	Improved_cultivar	China	HeiLongJiang	127.29	50.15	Hap1	Hap1	HapⅠ/Ⅱ	NA
16NF4496	NA	44.87	19.58	43.61	SuiNong1Hao	G.max	Improved_cultivar	China	HeiLongJiang	126.59	46.38	Hap1	Het or Missing	HapⅢ	NA
16NF4497	NA	41.41	20.13	40.51	HeiHe4Hao	G.max	Improved_cultivar	China	HeiLongJiang	127.29	50.15	Hap1	Hap1	HapⅢ	NA
16NF4498	19.93	39.43	22.55	38.7	NenFeng11Hao	G.max	Improved_cultivar	China	HeiLongJiang	125.13	49.1	Hap1	Het or Missing	HapⅢ	NA
16NF4499	NA	41.64	NA	41.64	HeFeng25Hao	G.max	Improved_cultivar	China	HeiLongJiang	130.37	46.82	Hap1	Hap1	Het or Missing	35.5257
16NF4500	NA	45.41	18.71	44.05	Ke4430-20	G.max	Improved_cultivar	China	HeiLongJiang	125.53	48.03	Hap1	Hap1	HapⅢ	46.7582
16NF4502	18.73	NA	NA	NA	BaiZhiDou	G.max	Landrace	China	GuangXi	109.17	22.25	Hap3	Hap1	HapⅢ	79.8785
16NF4503	19.08	44.64	17.83	42.67	ShiGuanYingQingDou	G.max	Landrace	China	HeBei	116.38	41.13	Het or Missing	Hap1	HapⅢ	NA
16NF4504	18.79	42.05	20.87	42.02	QingLianDou	G.max	Landrace	China	HeBei	118.42	41	Hap1	Hap1	HapⅢ	NA
16NF4506	22.55	39.1	20.82	38.26	GaoZuoXuan1Hao	G.max	Improved_cultivar	China	ShanDong	119.45	36.22	Hap1	Hap1	HapⅢ	68.0689
16NF4507	20.96	43.92	18.72	44.73	HuangHuaDou	G.max	Landrace	China	ShanXi	111.12	37.21	Hap2	Het or Missing	HapⅢ	NA
16NF4508	19.56	42.55	17.65	41.43	HuangPiDou1	G.max	Landrace	China	ShanXi	112.53	36.19	Hap2	Het or Missing	Het or Missing	NA
16NF4509	20.94	42.33	18.52	42.3	XiaoHuangDou3	G.max	Landrace	China	ShanXi	112.45	38.43	Hap1	Hap1	HapⅢ	86.5993
16NF4510	20.96	44.93	18.45	44.57	YuXuan13Hao	G.max	Landrace	China	ShanXi	112.44	37.41	Het or Missing	Het or Missing	HapⅢ	73.9072
16NF4512	21.39	42.14	NA	42.14	HuangDou1	G.max	Landrace	China	ShanXi	110.43	34.42	Hap1	Het or Missing	HapⅢ	NA
16NF4515	20.88	44.17	19.59	43.29	FenDou49	G.max	Improved_cultivar	China	ShanXi	112.03	37.13	Hap1	Hap1	HapⅢ	NA
16NF4516	NA	46.66	16.33	47.86	JinPin82	G.max	Improved_cultivar	China	ShanXi	112.55	37.87	Hap1	Het or Missing	Het or Missing	NA
16NF4517	19.31	44.15	18.83	45.21	GanLuanZi	G.max	Landrace	China	HeBei	116.32	37.53	Het or Missing	Hap1	HapⅢ	NA
16NF4518	17.78	44.82	17.68	44.74	PiXianHongMaoYou	G.max	Landrace	China	JiangSu	117.57	34.18	Het or Missing	Hap1	HapⅢ	229.437
16NF4519	17.69	41.77	22.22	43.7	PiXianDaZiHuangCao	G.max	Landrace	China	JiangSu	117.57	34.18	Het or Missing	Het or Missing	HapⅢ	68.4858
16NF4520	20.17	44.46	18.21	42.42	PiXianSiLiCao	G.max	Landrace	China	JiangSu	117.57	34.18	Hap1	Het or Missing	HapⅢ	142.59
16NF4523	20.18	42.45	20.09	41.01	LongQuanDaDou(HeQi)	G.max	Landrace	China	HeiLongJiang	126.33	45.43	Hap1	Hap3	HapⅢ	NA
16NF4526	19.99	42.34	21.14	43.43	JiHuang138	G.max	Improved_cultivar	China	JiLin	124.48	43.31	Hap1	Hap2	HapⅢ	139.03
16NF4527	18.85	44.11	14.32	42.48	ZhongMuTieJiaoErCao	G.max	Landrace	China	HeNan	114.01	34.4	Hap2	Hap1	HapⅠ/Ⅱ	36.8738
16NF4528	21.05	43.13	20.56	43.39	HuoJiaHongHeiDou	G.max	Landrace	China	HeNan	113.39	35.16	Hap2	Hap3	HapⅢ	NA
16NF4529	20.11	44.23	NA	44.23	CanSiDou1	G.max	Landrace	China	ShanXi	112.53	36.19	Hap1	Hap2	HapⅢ	NA
16NF453_454	NA	48.19	16.21	48.52	CX1038-14	G.max	Improved_cultivar	United_States	NA	-95.7129	37.0902	Hap2	Hap1	HapⅢ	NA
16NF4532	20.65	43.9	NA	43.9	BaYueZao	G.max	Landrace	China	ShaanXi	109.09	32.26	Hap1	Hap1	HapⅢ	81.2876
16NF4533	19.62	45.03	NA	45.03	DaLaoShuPi	G.max	Landrace	China	ShaanXi	106.08	33.2	Hap1	Hap3	HapⅢ	NA
16NF4535	18.4	44.18	NA	44.18	XuYiDaQingPi	G.max	Landrace	China	JiangSu	118.31	32.59	Het or Missing	Hap1	HapⅠ/Ⅱ	NA
16NF4537	NA	47.58	15.96	NA	FengChengZaoWuDou	G.max	Landrace	China	JiangXi	115.47	28.12	Het or Missing	Het or Missing	HapⅢ	125.156
16NF4538	NA	44.88	17.9	41.89	BaiQiDaWanDou	G.max	Landrace	China	HeBei	118.42	41	Hap1	Het or Missing	HapⅢ	147.265
16NF4539	19.37	45.36	17.2	45.19	NanGuanXiaoPiQing	G.max	Landrace	China	HeBei	118.18	40.09	Hap1	Hap3	HapⅢ	81.9585
16NF4540	NA	41.83	20.31	42.09	MaoYanDou2	G.max	Landrace	China	HeBei	117.46	41.57	Hap1	Hap3	HapⅢ	93.0259
16NF4543	20.73	43.26	19.24	43.64	DaQingDou5	G.max	Landrace	China	ShanXi	111.5	35.2	Hap2	Hap1	HapⅢ	NA
16NF4545	NA	44.05	NA	44.05	XiaoHeiDou8	G.max	Landrace	China	ShanXi	111.12	35.2	Het or Missing	Hap3	HapⅠ/Ⅱ	NA
16NF4546	20.42	41.22	20.38	42.56	JinYi9Hao	G.max	Improved_cultivar	China	ShanXi	112.03	37.13	Hap1	Hap1	HapⅢ	74.0028
16NF4547	20.24	41.45	20.53	42.94	Tian'eDan4	G.max	Landrace	China	ShanXi	112.53	36.19	Hap1	Het or Missing	HapⅢ	142.237
16NF4552	22.88	41.81	20.7	41.84	XiLeiQiaoHuangDou	G.max	Landrace	China	HeBei	115.39	37.05	Hap1	Hap1	HapⅢ	NA
16NF4553	NA	39.25	21.87	40.09	HeLongYouTai	G.max	Landrace	China	JiLin	129	42.33	Hap1	Het or Missing	HapⅢ	120.399
16NF4554	17.95	NA	NA	NA	QingYuanDaQingDou	G.max	Landrace	China	GuangDong	113.01	23.42	Hap3	Het or Missing	HapⅢ	NA
16NF4557	16.62	NA	NA	NA	HeiBiQing	G.max	Landrace	China	GuangDong	110.51	21.56	Hap1	Hap1	HapⅢ	NA
16NF4560	19.33	46.17	15.37	43.81	WuMing1	G.max	Landrace	China	AnHui	115.52	32.58	Hap3	Hap1	HapⅠ/Ⅱ	NA
16NF4563	NA	44.87	13.56	44.87	DaLiHeiDou1	G.max	Landrace	China	NeiMengGu	118.41	41.55	Het or Missing	Hap2	HapⅠ/Ⅱ	NA
16NF4564	NA	42.72	19.75	42.37	XiaoHuangDou8	G.max	Landrace	China	ShanXi	113	39.5	Hap1	Het or Missing	HapⅢ	66.0587
16NF4565	20.37	44.98	15.89	42.77	DaHeiDou14	G.max	Landrace	China	ShanXi	112.56	39.03	Hap1	Het or Missing	HapⅢ	132.101
16NF4566	19.47	NA	NA	NA	LongChuanHuangNiuMao	G.max	Landrace	China	GuangDong	115.15	24.06	Het or Missing	Hap3	HapⅢ	133.123
16NF4568	NA	43.86	17.25	NA	DuChangWuDou	G.max	Landrace	China	JiangXi	116.11	29.06	Hap2	Hap1	Het or Missing	132.069
16NF4570	18.92	43.07	18.35	42.9	ZheChengXiaoHongDou	G.max	Landrace	China	HeNan	115.18	34.04	Het or Missing	Hap1	HapⅢ	114.166
16NF4571	18.05	47.51	NA	47.51	ShiZhuangDaLiHuang	G.max	Landrace	China	HeBei	115.31	38.14	Hap1	Het or Missing	HapⅢ	NA
16NF4572	21.63	41.63	20.24	41.45	Zheng84240-B1	G.max	Improved_cultivar	China	HeNan	113.38	34.47	Hap1	Het or Missing	HapⅢ	80.3109
16NF4573	19.94	45.21	18.31	44.61	DaBaiPi	G.max	Landrace	China	ShanDong	117.07	34.46	Hap1	Hap1	HapⅢ	52.0273
16NF4574	20.47	43.83	18.63	43.47	WuXing1Hao	G.max	Improved_cultivar	China	HeBei	114.52	38.05	Hap1	Hap1	HapⅢ	137.182
16NF4576	NA	41.82	21.65	42.15	HeiHe24	G.max	Improved_cultivar	China	HeiLongJiang	127.29	50.15	Hap1	Hap1	HapⅢ	NA
16NF4578	18.3	45.71	16.59	44.73	JinPin42	G.max	Improved_cultivar	China	ShanXi	112.55	37.87	Hap1	Het or Missing	HapⅢ	NA
16NF4579	20.1	44.46	20.17	45.79	FuNanChaDou	G.max	Landrace	China	AnHui	115.35	32.38	Het or Missing	Hap1	HapⅢ	81.5505
16NF4580	NA	44.71	16.83	43.28	DaLiHeiDou3	G.max	Landrace	China	ShanDong	120.29	36.52	Het or Missing	Hap1	HapⅢ	NA
16NF4581	20.17	45.67	18.47	45.23	ZhaDou	G.max	Landrace	China	ShanDong	119.25	36.5	Hap2	Hap3	Het or Missing	109.796
16NF4582	21.1	43.8	18.85	41.73	ZhongHuang4	G.max	Improved_cultivar	China	BeiJing	116.13	40.13	Hap1	Hap1	Het or Missing	16.6195
16NF4583	NA	46.63	18.55	NA	TaiZhouBaiHuaWuJia2	G.max	Landrace	China	JiangSu	119.55	32.3	Hap1	Hap1	HapⅢ	NA
16NF4585	18.62	NA	NA	NA	ZaoHuangDou-1	G.max	Landrace	China	SiChuan	102.41	29.21	Hap3	Het or Missing	HapⅢ	NA
16NF4586	18.46	NA	NA	NA	LianJiangPoHuangDou	G.max	Landrace	China	GuangDong	110.18	21.35	Het or Missing	Het or Missing	HapⅢ	71.4546
16NF4587	19.57	NA	NA	NA	DongShanBaiMaDou	G.max	Landrace	China	FuJian	117.25	23.4	Hap1	Hap1	HapⅢ	NA
16NF4588	22.58	38.75	NA	38.75	Foster	G.max	Improved_cultivar	United_States	Florida	-81.5158	27.6648	Hap1	Het or Missing	HapⅢ	77.12
16NF459_460	22.63	38.94	22.07	39.18	Sprite 87	G.max	Improved_cultivar	United_States	Ohio	-82.9071	40.4173	Hap1	Het or Missing	HapⅢ	NA
16NF4591	20.03	NA	NA	NA	XiHuangDou-8	G.max	Landrace	China	GuiZhou	105.46	26.41	Hap2	Hap1	HapⅢ	89.7969
16NF4593	18.19	47.77	16.28	NA	XiangDou4Hao	G.max	Improved_cultivar	China	HuNan	112.58	28.11	Hap2	Hap1	HapⅢ	8.81787
16NF4595	17.24	NA	NA	NA	QiYueHuang-1	G.max	Landrace	China	GuiZhou	107.33	25.5	Het or Missing	Hap1	HapⅠ/Ⅱ	NA
16NF4599	21	42.43	21.12	41.65	HeiHe32	G.max	Improved_cultivar	China	HeiLongJiang	127.29	50.15	Hap1	Hap1	HapⅢ	NA
16NF4600	21.39	43.62	19.19	42.03	JinDou39	G.max	Improved_cultivar	China	ShanXi	112.03	37.13	Hap1	Hap1	HapⅢ	NA
16NF4601	20.73	42.96	20.42	43.44	HuaiDou4Hao	G.max	Improved_cultivar	China	JiangSu	119.04	33.4	Hap1	Hap1	HapⅢ	NA
16NF4603	20.49	41.86	19.79	41.45	ZhongDou32	G.max	Improved_cultivar	China	HuBei	114.23	30.41	Hap1	Het or Missing	HapⅢ	70.2549
16NF4605	20.66	44.93	17.81	42.68	ZaoSheng75	G.max	Improved_cultivar	China	ZheJiang	121.55	29.88	Hap1	Hap2	HapⅢ	NA
16NF4606	20.87	41.16	19.83	40.42	Qing6Hao	G.max	Landrace	China	ShanDong	117.08	36.11	Het or Missing	Het or Missing	HapⅢ	168.522
16NF4607	20.89	45.16	18.44	44.49	ZiHua2Hao	G.max	Landrace	China	JiLin	126.28	43.57	Hap1	Hap1	HapⅢ	82.9645
16NF4609	21.1	38.93	21.73	39.73	BeiFeng11	G.max	Improved_cultivar	China	HeiLongJiang	126.52	48.23	Hap1	Hap2	HapⅢ	NA
16NF461_462	22.19	40.25	20.55	41.76	Columbia	G.max	Improved_cultivar	United_States	NA	114.535	38.0456	Hap1	Hap1	HapⅢ	92.6042
16NF4616_4617	18.73	NA	NA	NA	LiuYueHuang3	G.max	Landrace	China	SiChuan	104.23	31.08	Hap1	Hap1	HapⅢ	NA
16NF4618_4619	21.54	40.68	20.81	41.71	Tian'eDan3	G.max	Landrace	China	ShanXi	112.51	36.5	Hap1	Hap1	HapⅢ	110.489
16NF4620_4621	18.87	44.89	18.82	44.79	LvPiHuangDou	G.max	Landrace	China	ShanXi	112.03	37.13	Hap1	Het or Missing	HapⅢ	45.1084
16NF4622_4623	18.77	45.09	17.82	NA	TaiXingAiJiaoHong	G.max	Landrace	China	JiangSu	120	32.1	Hap2	Hap2	Het or Missing	227.066
16NF4624_4625	18.32	NA	NA	NA	QuanBian11	G.max	Improved_cultivar	China	FuJian	118.35	25.05	Hap1	Hap1	HapⅢ	104.146
16NF4626_4627	19.5	45.5	18.27	45.45	PingDingHuangDou	G.max	Landrace	China	ShanDong	117.07	34.46	Hap1	Hap1	HapⅢ	NA
16NF4628_4629	NA	39.66	21.93	39.04	HeiHe7Hao	G.max	Improved_cultivar	China	HeiLongJiang	127.29	50.15	Hap1	Het or Missing	HapⅢ	NA
16NF4630_4631	19.39	44.52	18.74	43.93	Zheng8516	G.max	Improved_cultivar	China	HeNan	113.38	34.47	Hap1	Hap1	HapⅢ	NA
16NF4634_4635	19.35	NA	NA	NA	YiZhengDaLiHuangDou	G.max	Landrace	China	JiangSu	119.1	32.17	Hap1	Het or Missing	HapⅢ	NA
16NF4636_4637	19.05	42.09	19.08	41.6	TongHuaPingDingXiang	G.max	Landrace	China	JiLin	125.52	41.44	Hap1	Hap1	HapⅢ	NA
16NF4638_4639	18.25	44.94	18.5	43.96	TieJiaQing	G.max	Landrace	China	LiaoNing	124.02	40.27	Hap1	Hap1	HapⅢ	154.435
16NF4648_4649	NA	43.52	15.75	41.69	GunLongZhu	G.max	Landrace	China	ShanDong	116.28	35.43	Hap1	Hap1	Het or Missing	NA
16NF465_466	22.08	39.71	NA	39.71	Carlin	G.max	Improved_cultivar	United_States	Illinois	-89.3985	40.6331	Hap1	Hap1	HapⅢ	NA
16NF4650_4651	20.23	44.87	18.87	45.96	XiChuanJiWoHuang	G.max	Landrace	China	HeNan	111.3	33.08	Het or Missing	Het or Missing	HapⅢ	41.5498
16NF4652_4653	16.52	NA	NA	NA	XiaoHuangDou2	G.max	Landrace	China	GuiZhou	105.12	25.5	Het or Missing	Hap1	HapⅢ	NA
16NF4660_4661	17.79	NA	NA	NA	QuXianBaYueHuang	G.max	Landrace	China	SiChuan	106.58	30.15	Hap1	Het or Missing	Het or Missing	44.069
16NF4668_4669	19.7	NA	NA	NA	8307	G.max	Improved_cultivar	China	SiChuan	103.55	30.25	Hap1	Hap2	HapⅢ	75.0186
16NF467_468	NA	49.3	14.72	48.75	BARC-7	G.max	Improved_cultivar	United_States	NA	-95.7129	37.0902	Hap2	Hap1	HapⅢ	NA
16NF4670_4671	20.4	38.82	22.18	38.67	JiLin35	G.max	Improved_cultivar	China	JiLin	124.48	43.31	Hap1	Hap1	HapⅢ	115.157
16NF4698	22.41	40.49	20.5	39.97	Dp3480	G.max	Improved_cultivar	United_States	NA	-95.7129	37.0902	Hap1	Hap1	HapⅢ	NA
16NF4699	20.86	44.33	18.75	43.3	ZhongHuang18	G.max	Improved_cultivar	China	BeiJing	116.13	40.13	Hap1	Hap2	HapⅢ	NA
16NF47_48	20.73	41.31	20.46	40.8	Chohckuzan	G.max	Improved_cultivar	Japan	NA	138.253	36.2048	Hap2	Hap1	Het or Missing	NA
16NF4700	20.42	39.34	20.83	38.03	ZhongHuang30	G.max	Improved_cultivar	China	BeiJing	116.13	40.13	Hap1	Het or Missing	HapⅢ	NA
16NF4701	22.49	42.37	18.64	41.6	KeXin7Hao	G.max	Improved_cultivar	China	BeiJing	116.13	40.13	Hap1	Hap1	HapⅢ	NA
16NF4702	22.16	42.59	18.68	40.16	ZhongHuang59	G.max	Improved_cultivar	China	BeiJing	116.13	40.13	Hap1	Het or Missing	HapⅢ	NA
16NF4703	20.57	43.28	20.42	43.26	ZhongHuang50	G.max	Improved_cultivar	China	BeiJing	116.13	40.13	Hap1	Hap1	HapⅢ	NA
16NF4704	22.51	41.43	20.02	41.64	ZhongHuang56	G.max	Improved_cultivar	China	BeiJing	116.13	40.13	Hap1	Hap1	HapⅢ	NA
16NF4708	20.87	44.8	16.58	42.69	ZhongHuang39	G.max	Improved_cultivar	China	BeiJing	116.13	40.13	Hap1	Het or Missing	HapⅢ	NA
16NF4709	20.92	40.89	20.84	39.8	Dekafast	G.max	Improved_cultivar	Italy	NA	12.5674	41.8719	Hap1	Hap1	HapⅢ	65.3224
16NF4710	21.01	42.84	18.76	41.67	ZhongPin95-5117	G.max	Improved_cultivar	China	BeiJing	116.13	40.13	Hap1	Hap1	HapⅢ	NA
16NF4711	20.09	42.78	19.5	43.14	LuDouSiHao	G.max	Improved_cultivar	China	ShanDong	116.57	36.41	Hap1	Het or Missing	HapⅢ	79.1055
16NF4712	20.34	44.47	20.5	44.71	YanHuang3Hao	G.max	Improved_cultivar	China	ShanDong	121.23	37.32	Hap1	Hap1	HapⅢ	113.273
16NF4713	23.26	43.49	18.51	40.88	ZhongPin661	G.max	Improved_cultivar	China	BeiJing	116.13	40.13	Hap1	Hap1	HapⅢ	NA
16NF4714	22.78	37.76	22.16	36.93	ZhongHuang45	G.max	Improved_cultivar	China	BeiJing	116.13	40.13	Hap1	Hap2	HapⅢ	NA
16NF4715	20.74	46.35	18.38	46.46	ZhongHuang19	G.max	Improved_cultivar	China	BeiJing	116.13	40.13	Hap1	Hap1	HapⅢ	NA
16NF4716	22.58	41.64	20.2	40.99	ZhongPin95-5383	G.max	Improved_cultivar	China	BeiJing	116.13	40.13	Hap1	Het or Missing	HapⅢ	92.4746
16NF4718	22.28	45.7	18.37	45.1	ZhongHuang22	G.max	Improved_cultivar	China	BeiJing	116.13	40.13	Hap1	Hap1	HapⅢ	135.959
16NF4721	19.15	43.67	18.32	43.84	ZaoShu7Hao	G.max	Improved_cultivar	China	BeiJing	116.13	40.13	Hap1	Hap2	HapⅢ	NA
16NF4723	19.81	41.79	19.67	40.38	Jim	G.max	Improved_cultivar	United_States	North Dakota	-101.002	47.5515	Hap1	Het or Missing	Het or Missing	38.2871
16NF4724	21.98	41.98	20.08	41.17	Glacier	G.max	Improved_cultivar	United_States	Minnesota	-94.6859	46.7296	Het or Missing	Het or Missing	HapⅢ	NA
16NF4725	19.31	40.53	20.51	39.74	MN0201	G.max	Improved_cultivar	United_States	NA	-95.7129	37.0902	Hap1	Hap1	HapⅢ	NA
16NF4726	20.69	40.96	21.69	41.05	Traill	G.max	Improved_cultivar	United_States	North Dakota	-101.002	47.5515	Het or Missing	Hap1	HapⅢ	NA
16NF4730	22.68	36.41	21.34	36.88	Titan	G.max	Improved_cultivar	United_States	Michigan	-85.6024	44.3148	Hap1	Hap1	HapⅢ	88.8859
16NF4731	23.19	41.72	21.48	41.8	Holt	G.max	Improved_cultivar	United_States	Nebraska	-99.9018	41.4925	Hap1	Het or Missing	HapⅢ	NA
16NF4734	23.6	40.56	19.94	39.59	Flint	G.max	Improved_cultivar	United_States	Ohio	-82.9071	40.4173	Hap1	Hap1	HapⅢ	NA
16NF4735	20.35	42.99	20.32	43.52	Burlison	G.max	Improved_cultivar	United_States	Illinois	-89.3985	40.6331	Hap1	Het or Missing	HapⅢ	NA
16NF4736	22.06	42.44	19.18	42.17	Athow	G.max	Improved_cultivar	United_States	Indiana	-86.1349	40.2672	Hap1	Het or Missing	HapⅢ	NA
16NF4737	22.72	41.74	20.15	41.69	Zane	G.max	Improved_cultivar	United_States	Ohio	-82.9071	40.4173	Hap1	Het or Missing	HapⅢ	NA
16NF4741	22.51	41.28	19.23	39.68	Flyer	G.max	Improved_cultivar	United_States	Ohio	-82.9071	40.4173	Hap1	Hap1	HapⅢ	NA
16NF4742	22.19	39.44	20.52	39.08	TN4-94	G.max	Improved_cultivar	United_States	NA	-95.7129	37.0902	Hap1	Hap1	HapⅢ	NA
16NF4745	23.32	41.23	NA	41.23	Lonoke	G.max	Improved_cultivar	United_States	Arkansas	-91.8318	35.2011	Hap1	Het or Missing	HapⅢ	NA
16NF479_480	NA	46.08	12.4	43.78	ER-HUAN-YAN	G.max	Improved_cultivar	Russia	NA	105.319	61.524	Hap2	Het or Missing	HapⅢ	NA
16NF481_482	21.79	42.09	20.13	42.1	Elf	G.max	Improved_cultivar	United_States	Illinois	-89.3985	40.6331	Hap1	Het or Missing	HapⅢ	85.2595
16NF483_484	23.91	40.89	20.4	41.6	Franklin	G.max	Improved_cultivar	United_States	Illinois	-89.3985	40.6331	Hap1	Hap1	HapⅢ	64.6742
16NF487_488	NA	41.11	NA	41.11	MT/BRS-63	G.max	Improved_cultivar	Brazil	NA	-51.9253	-14.235	Hap1	Hap3	HapⅢ	NA
16NF489_490	21.01	NA	NA	NA	MQT/BR-45	G.max	Improved_cultivar	Brazil	NA	-51.9253	-14.235	Hap1	Hap1	HapⅢ	NA
16NF49_50	NA	44.55	14.48	43.28	CHI-LU-SCHU	G.max	Improved_cultivar	Russia	NA	105.319	61.524	Het or Missing	Het or Missing	HapⅠ/Ⅱ	NA
16NF493_494	NA	46.02	13.22	44.26	Sooty	G.max	Improved_cultivar	China	Zhejiang	119.789	29.1416	Hap2	Hap3	HapⅠ/Ⅱ	NA
16NF497_498	22.26	42.29	NA	42.29	Bolivar	G.max	Improved_cultivar	United_States	Mississippi	-89.3985	32.3547	Hap1	Hap1	HapⅢ	102.254
16NF499_500	22.81	41.12	19.93	40.4	Pyramid	G.max	Improved_cultivar	United_States	Illinois	-89.3985	40.6331	Hap1	Hap1	HapⅢ	NA
16NF5_6	NA	44.6	20.62	44.96	N17	G.max	Improved_cultivar	Eastern_Europe	NA	37.9587	52.0055	Hap1	Het or Missing	HapⅢ	NA
16NF505_506	19.92	46.16	17.74	45.53	Namcheon	G.max	Improved_cultivar	South_Korea	NA	127.767	35.9078	Hap1	Hap1	HapⅠ/Ⅱ	92.156
16NF509_510	NA	45.95	14.85	45.67	Wilson Five B	G.max	Improved_cultivar	United_States	NA	-95.7129	37.0902	Hap1	Hap1	HapⅠ/Ⅱ	NA
16NF511_512	NA	45.68	14.2	44.42	Wilson Five	G.max	Improved_cultivar	United_States	NA	-95.7129	37.0902	Hap2	Hap3	HapⅠ/Ⅱ	NA
16NF521_522	22.28	40.05	20.09	38.76	Accomac	G.max	Improved_cultivar	United_States	Virginia	-78.6569	37.4316	Hap1	Hap2	HapⅢ	NA
16NF523_524	21.18	41.77	19.3	41.6	D83-3349	G.max	Improved_cultivar	United_States	NA	-95.7129	37.0902	Hap1	Hap2	HapⅢ	77.2664
16NF525_526	22.27	41.69	NA	41.69	PI157440	G.max	Landrace	South_Korea	Kyonggi	127.518	37.4138	Hap1	Hap3	HapⅢ	49.0209
16NF527_528	NA	46.32	14.18	46.32	Chiquita	G.max	Improved_cultivar	United_States	NA	-95.7129	37.0902	Het or Missing	Hap3	Het or Missing	21.3087
16NF529_530	21.98	43.91	16.47	40.58	Jangbaeeg	G.max	Improved_cultivar	South_Korea	NA	127.767	35.9078	Hap1	Het or Missing	HapⅢ	NA
16NF53_54	22.66	40.81	21.83	41.9	L72-920	G.max	Improved_cultivar	United_States	NA	-95.7129	37.0902	Hap1	Hap1	HapⅢ	NA
16NF534	21.4	40.55	19.88	41.1	Charleston	G.max	Improved_cultivar	United_States	Ohio	-82.9071	40.4173	Hap1	Hap1	HapⅢ	NA
16NF535	NA	40.48	21.41	40.21	YouBiLie	G.max	Improved_cultivar	Russia	NA	105.319	61.524	Hap1	Het or Missing	HapⅢ	NA
16NF55_56	22.66	39.24	22.51	38.89	9234	G.max	Improved_cultivar	United_States	NA	37.0902	-95.7129	Hap1	Het or Missing	HapⅢ	NA
16NF559_560	20.9	42.87	NA	42.87	Osage	G.max	Improved_cultivar	United_States	NA	-95.7129	37.0902	Hap1	Het or Missing	HapⅢ	NA
16NF561_562	22.38	41.59	NA	41.59	Tousan kei NA75	G.max	Improved_cultivar	Japan	NA	138.253	36.2048	Hap1	Het or Missing	Het or Missing	NA
16NF565_566	18.8	41.42	19.66	40.4	Koreane 4	G.max	Improved_cultivar	North_Korea	NA	127.51	40.3399	Hap1	Hap1	HapⅢ	132.334
16NF567_568	20.05	42.22	19.47	41.84	PI317334B	G.max	Landrace	Japan	Hokkaido	141.347	43.0646	Hap1	Hap2	HapⅢ	NA
16NF57_58	20.8	42.28	NA	42.28	Tsurukogane	G.max	Improved_cultivar	Japan	NA	138.253	36.2048	Hap1	Het or Missing	HapⅢ	NA
16NF573_574	19.79	42.98	19.2	44.03	Yellow Morvel	G.max	Improved_cultivar	United_States	NA	-95.7129	37.0902	Hap2	Hap1	HapⅢ	NA
16NF581_582	22.11	42.31	19.25	41.87	Surge	G.max	Improved_cultivar	United_States	South Dakota	-99.9018	43.9695	Hap1	Hap1	HapⅢ	81.9156
16NF585_586	21.13	39.34	20.46	38.65	MN1900	G.max	Improved_cultivar	United_States	NA	-95.7129	37.0902	Hap1	Het or Missing	HapⅢ	NA
16NF609_610	23.03	38.64	NA	38.64	Nathan	G.max	Improved_cultivar	United_States	Tennessee	-86.5804	35.5175	Hap1	Hap3	HapⅢ	NA
16NF615_616	21.78	40.86	19.56	40.4	Rhodes	G.max	Improved_cultivar	United_States	Missouri	-91.8318	37.9643	Hap1	Het or Missing	HapⅢ	NA
16NF619_620	22.82	NA	NA	NA	Dillon	G.max	Improved_cultivar	United_States	South Carolina	-81.1637	33.8361	Hap1	Hap3	HapⅢ	NA
16NF621_622	NA	43.25	NA	43.25	NC-Roy	G.max	Improved_cultivar	United_States	North Carolina	-79.0193	35.7596	Hap1	Hap1	HapⅢ	NA
16NF623_624	NA	40.72	NA	40.72	Musen	G.max	Improved_cultivar	United_States	South Carolina	-81.1637	33.8361	Hap1	Hap1	HapⅢ	NA
16NF625_626	21.81	43.54	NA	43.54	Stonewall	G.max	Improved_cultivar	United_States	Alabama	-86.9023	32.3182	Hap1	Het or Missing	HapⅢ	144.956
16NF627_628	NA	41.54	NA	41.54	Benning	G.max	Improved_cultivar	United_States	Georgia	-82.9001	32.1656	Hap1	Hap1	HapⅢ	NA
16NF63_64	21.92	43.07	19.35	42.03	MONETA	G.max	Improved_cultivar	Russia	NA	105.319	61.524	Hap1	Het or Missing	Het or Missing	0.650622
16NF633_634	NA	40.93	NA	40.93	Motte	G.max	Improved_cultivar	United_States	South Carolina	-81.1637	33.8361	Hap1	Hap1	HapⅢ	NA
16NF645_646	19.34	40.67	20.44	41.31	LongHuang1Hao	G.max	Improved_cultivar	China	HeiLongJiang	130.97	45.3	Hap1	Hap1	HapⅢ	114.206
16NF65_66	19.1	42.14	NA	42.14	Kovean	G.max	Improved_cultivar	United_States	NA	-95.7129	37.0902	Hap1	Hap1	HapⅢ	NA
16NF67_68	NA	43.48	20.66	42.38	SOER-3	G.max	Improved_cultivar	Russia	NA	105.319	61.524	Het or Missing	Het or Missing	HapⅢ	71.3985
16NF684_685	20.61	42.16	20.37	42.06	JiYu47	G.max	Improved_cultivar	China	JiLin	124.48	43.31	Hap1	Hap1	HapⅢ	NA
16NF69_70	18.11	44.73	19.1	45.69	Kirsches Stamm 2008	G.max	Improved_cultivar	Germany	NA	10.4515	51.1657	Hap1	Het or Missing	Het or Missing	NA
16NF7_8	NA	43.96	20.93	44.31	N07	G.max	Improved_cultivar	Eastern_Europe	NA	37.9587	52.0055	Hap1	Hap1	HapⅢ	73.7139
16NF71_72	16.41	42.11	19.85	42.3	C∏691	G.max	Improved_cultivar	Russia	NA	105.319	61.524	Het or Missing	Hap1	HapⅢ	NA
16NF73_74	21.8	40.33	19.94	40	Dekabig	G.max	Improved_cultivar	Italy	NA	12.5674	41.8719	Hap1	Hap1	HapⅢ	84.6321
16NF75_76	NA	44.48	15.38	42.16	Soja 77180	G.max	Improved_cultivar	Germany	NA	10.4515	51.1657	Hap2	Het or Missing	Het or Missing	73.4266
16NF79_80	21.77	39.57	20.03	39.39	MN1301	G.max	Improved_cultivar	United_States	NA	-95.7129	37.0902	Hap1	Hap2	HapⅢ	NA
16NF83_84	22.16	43.02	17.82	41.99	DanLi	G.max	Improved_cultivar	Japan	NA	138.253	36.2048	Hap1	Hap1	HapⅢ	NA
16NF85_86	19.39	43.59	20.05	44.15	PSB543	G.max	Improved_cultivar	Russia	NA	105.319	61.524	Hap1	Hap1	HapⅢ	NA
16NF87_88	20.1	43.02	18.28	40.83	Yumeyutaka	G.max	Improved_cultivar	Japan	NA	138.253	36.2048	Hap1	Het or Missing	HapⅢ	133.999
16NF89_90	22.12	39.41	20.87	39.72	LS94-3207	G.max	Improved_cultivar	United_States	Illinois	-89.3985	40.6331	Hap1	Het or Missing	HapⅢ	NA
16NF93_94	22.38	NA	NA	NA	A-66jia	G.max	Improved_cultivar	Tailand	NA	100.993	15.87	Hap2	Hap2	HapⅢ	NA
16NF95_96	NA	47.01	17.33	44.78	Soja 277180	G.max	Improved_cultivar	Germany	NA	10.4515	51.1657	Hap1	Hap1	Het or Missing	36.5821
16NF97_98	20.72	46.3	13.96	43.64	GuanDong102	G.max	Improved_cultivar	Japan	NA	138.253	36.2048	Hap1	Het or Missing	Het or Missing	89.402
16NF99_100	20.97	42.55	18.22	41.48	ZhongTe1Hao	G.max	Improved_cultivar	Japan	NA	138.253	36.2048	Hap1	Hap1	HapⅢ	79.0949
16WC1598	NA	NA	NA	NA	PI378686B	G.soja	Wild	Japan	NA	132.57	32.47	Hap3	Hap1	HapⅠ/Ⅱ	NA
16WC1599	NA	NA	NA	NA	PI407176	G.soja	Wild	South_Korea	NA	127.27	37.12	Hap3	Hap1	HapⅠ/Ⅱ	10.36
16WC1600	NA	NA	NA	NA	PI407222	G.soja	Wild	South_Korea	NA	127.38	36.51	Hap3	Hap2	HapⅠ/Ⅱ	NA
16WC1601	NA	NA	NA	NA	PI407224	G.soja	Wild	South_Korea	NA	127.33	36.46	Hap3	Hap2	HapⅠ/Ⅱ	24.24
16WC1602	NA	NA	NA	NA	PI507580	G.soja	Wild	Japan	NA	138.6	35.6	Hap3	Het or Missing	HapⅠ/Ⅱ	NA
16WC1603	NA	NA	NA	NA	PI507598	G.soja	Wild	Japan	NA	137.3	36.3	Hap3	Hap3	Het or Missing	NA
16WC1604	NA	NA	NA	NA	PI507600	G.soja	Wild	Japan	NA	140.17	36.2	Hap3	Hap3	Het or Missing	NA
16WC1605	NA	NA	NA	NA	PI507606	G.soja	Wild	Japan	NA	139.35	36.19	Hap3	Het or Missing	HapⅠ/Ⅱ	27.37
16WC1606	NA	NA	NA	NA	PI507623	G.soja	Wild	Japan	NA	139.29	35.44	Hap3	Hap1	HapⅠ/Ⅱ	9.38
16WC1607	NA	NA	NA	NA	PI507643	G.soja	Wild	Japan	NA	132.47	33.59	Hap3	Hap3	HapⅠ/Ⅱ	NA
16WC1609	NA	NA	NA	NA	PI507656	G.soja	Wild	Japan	NA	129.3	32.6	Hap3	Hap1	HapⅠ/Ⅱ	10.77
16WC1611	NA	NA	NA	NA	PI507767	G.soja	Wild	Russia	Amur	127.48	54.6	Hap3	Het or Missing	HapⅠ/Ⅱ	38.72
16WC1612	NA	NA	NA	NA	PI578340B	G.soja	Wild	Russia	Khabarovsk	135.58	48.3	Hap3	Het or Missing	HapⅠ/Ⅱ	27.64
16WC1613	NA	NA	NA	NA	PI578341	G.soja	Wild	Russia	Khabarovsk	135.58	48.3	Hap3	Het or Missing	HapⅠ/Ⅱ	32.17
16WC1501	10	46	NA	NA	sj0001	G.soja	Wild	China	HeiLongJiang	126.39	51.43	Hap3	Het or Missing	Het or Missing	11.01
16WC1502	7.1	45.7	NA	NA	sj0003	G.soja	Wild	China	HeiLongJiang	130.23	48.53	Hap3	Het or Missing	HapⅠ/Ⅱ	12.47
WD2	12.4	40.2	NA	NA	sj0004	G.soja	Wild	China	HeiLongJiang	130.43	47.01	Hap3	Hap3	HapⅠ/Ⅱ	NA
16WC1503	6.4	51.6	NA	NA	sj0005	G.soja	Wild	China	HeiLongJiang	126.59	46.38	Hap3	Hap1	HapⅠ/Ⅱ	23.52
WD5	6.7	47.2	NA	NA	sj0006	G.soja	Wild	China	HeiLongJiang	132.12	46.19	Hap3	Hap3	HapⅠ/Ⅱ	NA
16WC1504	8.3	43.3	NA	NA	sj0007	G.soja	Wild	China	HeiLongJiang	127.58	45.13	Hap3	Hap2	HapⅠ/Ⅱ	14.62
16WC1505	6.2	50.7	NA	NA	sj0008	G.soja	Wild	China	HeiLongJiang	130.07	44.03	Hap3	Hap1	Het or Missing	21.29
16WC1506	8.2	49.8	NA	NA	sj0009	G.soja	Wild	China	JiLin	121.23	46.04	Hap3	Het or Missing	HapⅠ/Ⅱ	22.59
16WC1507	7.7	49.6	NA	NA	sj0010	G.soja	Wild	China	JiLin	121.32	45.22	Hap3	Hap1	HapⅠ/Ⅱ	29.45
16WC1508	NA	NA	NA	NA	sj0011	G.soja	Wild	China	JiLin	125.43	44.32	Hap2	Hap2	HapⅠ/Ⅱ	26.7
WD8	7.9	46.8	NA	NA	sj0012	G.soja	Wild	China	JiLin	126.57	44.25	Hap3	Het or Missing	HapⅠ/Ⅱ	NA
WD10	12.9	46.7	NA	NA	sj0014	G.soja	Wild	China	JiLin	126.31	43.42	Hap3	Het or Missing	HapⅠ/Ⅱ	NA
WD11	16.4	42.7	NA	NA	sj0015	G.soja	Wild	China	JiLin	124.48	43.31	Hap3	Hap2	HapⅠ/Ⅱ	NA
WD12	15.2	43.7	NA	NA	sj0016	G.soja	Wild	China	JiLin	123.3	43.31	Hap3	Hap2	Het or Missing	NA
WD14	6.3	54.9	NA	NA	sj0018	G.soja	Wild	China	JiLin	124.59	42.55	Hap3	Het or Missing	HapⅠ/Ⅱ	NA
WD15	8.4	49	NA	NA	sj0019	G.soja	Wild	China	JiLin	124.59	42.55	Hap3	Het or Missing	HapⅠ/Ⅱ	NA
WD16	8.5	52.2	NA	NA	sj0020	G.soja	Wild	China	JiLin	124.59	42.55	Hap3	Het or Missing	HapⅠ/Ⅱ	NA
WD17	10.2	49.8	NA	NA	sj0021	G.soja	Wild	China	JiLin	130.21	42.52	Hap3	Hap3	HapⅠ/Ⅱ	NA
WD19	6.2	50.4	NA	NA	sj0023	G.soja	Wild	China	JiLin	129	42.33	Hap3	Hap3	HapⅠ/Ⅱ	NA
16WC1510	NA	NA	NA	NA	sj0024	G.soja	Wild	China	JiLin	125.44	42.17	Hap2	Het or Missing	HapⅠ/Ⅱ	68.8
WD20	10.4	47.6	NA	NA	sj0025	G.soja	Wild	China	JiLin	125.52	41.44	Hap1	Het or Missing	HapⅠ/Ⅱ	NA
16WC1511	NA	NA	NA	NA	sj0026	G.soja	Wild	China	JiLin	126.09	41.06	Hap1	Hap1	HapⅠ/Ⅱ	10.06
WD22	9	47.6	NA	NA	sj0027	G.soja	Wild	China	LiaoNing	124.02	42.33	Hap3	Het or Missing	HapⅠ/Ⅱ	NA
WD24	10.7	46.4	NA	NA	sj0028	G.soja	Wild	China	LiaoNing	122.29	40.37	Hap3	Het or Missing	HapⅠ/Ⅱ	NA
WD25	10.7	46.1	NA	NA	sj0029	G.soja	Wild	China	LiaoNing	122.21	40.25	Hap3	Hap3	HapⅠ/Ⅱ	NA
WD27	13.3	42	NA	NA	sj0031	G.soja	Wild	China	LiaoNing	122.33	42.24	Hap3	Het or Missing	HapⅠ/Ⅱ	NA
WD29	18.1	37.6	NA	NA	sj0033	G.soja	Wild	China	LiaoNing	119.23	41.14	Hap1	Het or Missing	HapⅠ/Ⅱ	NA
16WC1514	8.8	49.5	NA	NA	sj0034	G.soja	Wild	China	LiaoNing	124.02	40.27	Hap3	Hap3	HapⅠ/Ⅱ	18.07
WD30	12.6	45.3	NA	NA	sj0035	G.soja	Wild	China	LiaoNing	123.56	41.53	Hap3	Hap1	HapⅢ	NA
WD31	NA	NA	NA	NA	sj0036	G.soja	Wild	China	LiaoNing	125.21	41.15	Hap1	Het or Missing	HapⅠ/Ⅱ	NA
16WC1515	12.1	43.7	NA	NA	sj0037	G.soja	Wild	China	BeiJing	116.17	39.52	Hap3	Het or Missing	HapⅠ/Ⅱ	12.32
16WC1517	9.9	46.8	NA	NA	sj0039	G.soja	Wild	China	HeBei	117.56	40.58	Hap3	Hap1	HapⅠ/Ⅱ	20.88
16WC1518	9.7	43.2	NA	NA	sj0040	G.soja	Wild	China	HeBei	119.09	39.42	Hap3	Het or Missing	HapⅠ/Ⅱ	NA
16WC1519	10.1	42.3	NA	NA	sj0041	G.soja	Wild	China	HeBei	119.36	39.56	Hap3	Het or Missing	Het or Missing	24.78
16WC1520	10.9	48.1	NA	NA	sj0043	G.soja	Wild	China	HeBei	114.3	37.04	Hap3	Het or Missing	HapⅠ/Ⅱ	NA
16WC1521	NA	NA	NA	NA	sj0044	G.soja	Wild	China	NingXia	105.4	37.29	Hap3	Hap3	HapⅠ/Ⅱ	15.05
16WC1523	11.9	46.4	NA	NA	sj0046	G.soja	Wild	China	ShanXi	111.08	39.23	Hap3	Het or Missing	Het or Missing	14.67
WD37	NA	NA	NA	NA	sj0048	G.soja	Wild	China	ShanXi	112	37.25	Hap3	Het or Missing	HapⅠ/Ⅱ	NA
16WC1525	NA	NA	NA	NA	sj0049	G.soja	Wild	China	ShanXi	111.55	37.02	Hap3	Het or Missing	HapⅠ/Ⅱ	NA
16WC1526	10.11	44.32	NA	NA	sj0144	G.soja	Wild	China	ShanXi	112.51	36.5	Hap3	Hap1	HapⅠ/Ⅱ	33.18
16WC1527	11.4	42.8	NA	NA	sj0050	G.soja	Wild	China	ShanXi	112.25	35.29	Hap3	Het or Missing	HapⅠ/Ⅱ	18.38
16WC1528	13.3	45.1	NA	NA	sj0051	G.soja	Wild	China	ShanXi	110.43	35.37	Hap3	Het or Missing	HapⅢ	19.76
WD39	9	44.7	NA	NA	sj0052	G.soja	Wild	China	ShanXi	110.43	35.37	Hap3	Het or Missing	HapⅠ/Ⅱ	NA
16WC1530	7.3	45.3	NA	NA	sj0054	G.soja	Wild	China	ShanXi	110.45	36.28	Hap3	Het or Missing	HapⅠ/Ⅱ	4.01
16WC1531	9.8	45.4	NA	NA	sj0055	G.soja	Wild	China	ShanDong	122.24	37.1	Hap3	Hap2	HapⅠ/Ⅱ	13.92
16WC1532	14.4	42.6	NA	NA	sj0056	G.soja	Wild	China	ShanDong	118.28	36.42	Hap3	Hap2	HapⅠ/Ⅱ	15.34
16WC1533	NA	NA	NA	NA	sj0057	G.soja	Wild	China	ShanDong	118.14	37.29	Hap2	Het or Missing	HapⅠ/Ⅱ	20.56
16WC1534	11.2	50.1	NA	NA	sj0058	G.soja	Wild	China	GanSu	104.41	36.34	Hap3	Hap2	HapⅠ/Ⅱ	NA
WD42	9.1	45.2	NA	NA	sj0059	G.soja	Wild	China	GanSu	108.01	35.49	Hap3	Het or Missing	HapⅠ/Ⅱ	NA
16WC1536	9.7	48.1	NA	NA	sj0061	G.soja	Wild	China	GanSu	107.24	35.09	Hap3	Het or Missing	HapⅠ/Ⅱ	7.35
16WC1538	11	49.6	NA	NA	sj0063	G.soja	Wild	China	HeNan	113.57	35.03	Hap3	Het or Missing	HapⅠ/Ⅱ	NA
16WC1539	7.7	49.6	NA	NA	sj0064	G.soja	Wild	China	HeNan	112.05	34.08	Hap3	Het or Missing	HapⅠ/Ⅱ	21.24
16WC1540	9.5	46.1	NA	NA	sj0065	G.soja	Wild	China	HeNan	113.03	33.52	Hap3	Het or Missing	Het or Missing	8.96
16WC1541	15.2	44	NA	NA	sj0066	G.soja	Wild	China	HeNan	112.35	33.02	Hap3	Het or Missing	HapⅠ/Ⅱ	27.92
16WC1543	16.9	38.5	NA	NA	sj0068	G.soja	Wild	China	HeNan	113.02	34.27	Hap1	Het or Missing	Het or Missing	23.23
16WC1545	14.3	45.1	NA	NA	sj0070	G.soja	Wild	China	HeNan	114.01	34.4	Hap2	Hap1	HapⅠ/Ⅱ	66.25
16WC1546	13.9	49.2	NA	NA	sj0071	G.soja	Wild	China	HeNan	113.57	35.03	Hap2	Hap1	HapⅢ	47.83
16WC1547	17.2	41.2	NA	NA	sj0073	G.soja	Wild	China	ShaanXi	109.06	35.07	Hap1	Hap1	HapⅠ/Ⅱ	25.98
16WC1548	10	50.2	NA	NA	sj0074	G.soja	Wild	China	ShaanXi	107.08	34.21	Hap3	Hap1	HapⅠ/Ⅱ	5.05
WD46	NA	NA	NA	NA	sj0075	G.soja	Wild	China	ShaanXi	107.08	34.21	Hap2	Het or Missing	HapⅢ	NA
16WC1550	12	50.2	NA	NA	sj0077	G.soja	Wild	China	ShaanXi	109.57	33.55	Hap3	Het or Missing	HapⅠ/Ⅱ	39.58
WD49	10.6	48.8	NA	NA	sj0078	G.soja	Wild	China	ShaanXi	110.51	33.3	Hap3	Het or Missing	HapⅠ/Ⅱ	NA
WD50	15.7	45.1	NA	NA	sj0079	G.soja	Wild	China	JiangSu	116.51	34.44	Hap3	Het or Missing	HapⅠ/Ⅱ	NA
16WC1551	10	42.4	NA	NA	sj0080	G.soja	Wild	China	JiangSu	119.15	34.23	Hap3	Het or Missing	HapⅠ/Ⅱ	NA
WD51	11	40.1	NA	NA	sj0081	G.soja	Wild	China	JiangSu	119.21	34.06	Hap3	Het or Missing	HapⅠ/Ⅱ	NA
16WC1552	13.6	44.1	NA	NA	sj0082	G.soja	Wild	China	JiangSu	120.17	31.4	Hap3	Hap1	HapⅢ	NA
16WC1553	13.5	45.4	NA	NA	sj0083	G.soja	Wild	China	AnHui	117.53	33.1	Hap2	Het or Missing	HapⅢ	NA
16WC1554	9.1	45.5	NA	NA	sj0084	G.soja	Wild	China	AnHui	115.16	33.03	Hap3	Hap1	HapⅠ/Ⅱ	14.89
16WC1555	6.3	55.2	NA	NA	sj0085	G.soja	Wild	China	SiChuan	106.5	32.21	Hap3	Het or Missing	HapⅠ/Ⅱ	33.53
16WC1556	6.5	51.5	NA	NA	sj0086	G.soja	Wild	China	SiChuan	108.08	32.05	Hap3	Het or Missing	HapⅠ/Ⅱ	4.75
16WC1557	6.3	53.6	NA	NA	sj0087	G.soja	Wild	China	SiChuan	107.3	31.13	Hap3	Hap3	HapⅠ/Ⅱ	11.9
WD57	9.2	51.6	NA	NA	sj0090	G.soja	Wild	China	HuBei	110.41	30.09	Hap3	Het or Missing	HapⅠ/Ⅱ	NA
16WC1560	11	46.9	NA	NA	sj0091	G.soja	Wild	China	HuBei	109.28	30.17	Hap3	Het or Missing	HapⅠ/Ⅱ	13.56
WD59	10.4	46.8	NA	NA	sj0092	G.soja	Wild	China	HuBei	109.23	29.59	Hap3	Het or Missing	HapⅢ	NA
16WC1561	11.4	48.1	NA	NA	sj0093	G.soja	Wild	China	HuBei	110.02	29.53	Hap2	Hap3	HapⅢ	26.36
16WC1564	12.4	49.4	NA	NA	sj0096	G.soja	Wild	China	HuBei	113.48	31.36	Hap3	Het or Missing	HapⅠ/Ⅱ	19.77
16WC1565	11.07	51.19	NA	NA	sj0097	G.soja	Wild	China	ZheJiang	119.55	28.27	Hap3	Hap3	HapⅢ	NA
16WC1566	7.62	49.27	NA	NA	sj0098	G.soja	Wild	China	ZheJiang	120.33	27.4	Hap3	Het or Missing	Het or Missing	NA
16WC1567	11.4	42	NA	NA	sj0099	G.soja	Wild	China	Tibet	97.29	28.39	Hap3	Het or Missing	HapⅠ/Ⅱ	3.03
16WC1568	10.85	45.94	NA	NA	sj0100	G.soja	Wild	China	JiangXi	115.47	29.28	Hap3	Het or Missing	HapⅠ/Ⅱ	30.3
16WC1569	10.24	45.91	NA	NA	sj0101	G.soja	Wild	China	JiangXi	116.49	28.12	Hap3	Hap1	Het or Missing	NA
16WC1571	8.7	43.9	NA	NA	sj0103	G.soja	Wild	China	HuNan	109.26	29.28	Hap3	Het or Missing	HapⅠ/Ⅱ	NA
16WC1573	9.7	43.7	NA	NA	sj0105	G.soja	Wild	China	HuNan	112.48	27.15	Hap3	Hap1	HapⅠ/Ⅱ	NA
16WC1574	NA	NA	NA	NA	sj0106	G.soja	Wild	China	HuNan	112.36	26.54	Hap3	Hap1	HapⅠ/Ⅱ	NA
16WC1575	12.4	46.2	NA	NA	sj0107	G.soja	Wild	China	HuNan	111.37	26.13	Hap3	Hap2	HapⅠ/Ⅱ	NA
16WC1576	8.13	46.56	NA	NA	sj0108	G.soja	Wild	China	GuiZhou	108.08	27.03	Hap3	Hap3	HapⅠ/Ⅱ	31.65
16WC1578	7.54	46.88	NA	NA	sj0110	G.soja	Wild	China	GuiZhou	108.23	28	Hap3	Hap1	HapⅠ/Ⅱ	24.17
16WC1579	NA	NA	NA	NA	sj0111	G.soja	Wild	China	FuJian	117.19	27.33	Hap3	Het or Missing	HapⅠ/Ⅱ	NA
16WC1580	NA	NA	NA	NA	sj0112	G.soja	Wild	China	FuJian	118.19	27.03	Hap3	Hap1	HapⅠ/Ⅱ	NA
16WC1581	7.3	45.6	NA	NA	sj0113	G.soja	Wild	China	FuJian	117.02	25.06	Hap3	Het or Missing	HapⅠ/Ⅱ	NA
16WC1583	7.9	42.3	NA	NA	sj0115	G.soja	Wild	China	FuJian	117.29	25.56	Hap3	Hap3	HapⅠ/Ⅱ	NA
16WC1584	12	40.7	NA	NA	sj0116	G.soja	Wild	China	YunNan	100.51	27.18	Hap1	Hap2	HapⅠ/Ⅱ	34.55
16WC1585	11.3	44.7	NA	NA	sj0117	G.soja	Wild	China	GuangDong	113.16	24.47	Hap3	Hap2	HapⅠ/Ⅱ	55.01
16WC1586	NA	NA	NA	NA	sj0118	G.soja	Wild	China	GuangDong	112.38	24.29	Hap3	Hap3	HapⅠ/Ⅱ	NA
16WC1587	11.6	47.7	NA	NA	sj0119	G.soja	Wild	China	GuangXi	111.04	25.56	Hap3	Hap1	HapⅠ/Ⅱ	NA
16WC1588	NA	NA	NA	NA	sj0120	G.soja	Wild	China	GuangXi	110.49	24.5	Hap3	Hap3	Het or Missing	NA
16WC1589	NA	NA	NA	NA	sj0121	G.soja	Wild	China	GuangXi	110	24.59	Hap3	Het or Missing	HapⅠ/Ⅱ	NA
WD76	7.68	44.12	NA	NA	sj0123	G.soja	Wild	China	JiLin	125.38	42.33	Hap3	Het or Missing	HapⅠ/Ⅱ	NA
WD77	10.94	48.1	NA	NA	sj0124	G.soja	Wild	China	LiaoNing	124.02	42.33	Hap3	Hap3	HapⅠ/Ⅱ	NA
WD78	12.63	43.67	NA	NA	sj0125	G.soja	Wild	China	LiaoNing	124.02	42.33	Hap1	Het or Missing	Het or Missing	NA
WD79	11.74	44.84	NA	NA	sj0126	G.soja	Wild	China	LiaoNing	124.02	42.33	Hap3	Hap2	HapⅠ/Ⅱ	NA
WD80	14.4	45.04	NA	NA	sj0127	G.soja	Wild	China	LiaoNing	124.02	42.33	Hap1	Het or Missing	HapⅠ/Ⅱ	NA
16WC1592	10.66	46.66	NA	NA	sj0129	G.soja	Wild	China	NeiMengGu	110.52	39.4	Hap1	Hap1	HapⅠ/Ⅱ	21.32
WD82	12.69	45.08	NA	NA	sj0130	G.soja	Wild	China	NeiMengGu	109.43	39.34	Hap3	Het or Missing	HapⅠ/Ⅱ	NA
WD83	10.26	43.92	NA	NA	sj0131	G.soja	Wild	China	NeiMengGu	106.46	39.4	Hap3	Het or Missing	HapⅠ/Ⅱ	NA
WD84	13.85	45.32	NA	NA	sj0132	G.soja	Wild	China	NeiMengGu	106.46	39.4	Hap3	Hap2	HapⅠ/Ⅱ	NA
WD85	14.34	46.44	NA	NA	sj0133	G.soja	Wild	China	NeiMengGu	123.28	48.07	Hap3	Hap2	HapⅠ/Ⅱ	NA
WD86	13.22	44.42	NA	NA	sj0134	G.soja	Wild	China	HeBei	118.43	40	Hap1	Hap1	Het or Missing	NA
16WC1593	18.43	41.86	NA	NA	sj0135	G.soja	Wild	China	ShanXi	112.33	37.47	Hap1	Het or Missing	Het or Missing	108.61
WD87	15.4	43.21	NA	NA	sj0136	G.soja	Wild	China	ShanXi	112.33	37.47	Hap3	Het or Missing	HapⅠ/Ⅱ	NA
16WC1595	10.82	46.25	NA	NA	sj0138	G.soja	Wild	China	ShanDong	117.09	37.1	Hap3	Hap1	HapⅠ/Ⅱ	13.43
WD91	10.2	46.92	NA	NA	sj0139	G.soja	Wild	China	JiangSu	120.27	32.32	Hap3	Het or Missing	HapⅠ/Ⅱ	NA
16WC1596	21.79	44.52	NA	NA	sj0141	G.soja	Wild	China	LiaoNing	123.5	42.18	Hap1	Hap2	Het or Missing	NA
WD94	19.94	44.74	NA	NA	sj0142	G.soja	Wild	China	LiaoNing	123.5	42.18	Hap1	Het or Missing	Het or Missing	NA
16WC1597	10.2	45.18	NA	NA	sj0143	G.soja	Wild	China	HeBei	118.43	40	Hap2	Het or Missing	HapⅠ/Ⅱ	NA
