# Supplementary material for: GmSop20 Functions as a Key Coordinator of the Oil‐To‐Protein Ratio in Soybean Seeds
Source: Adv Sci (Weinh). 2025 Jul 18;12(38):e05181. doi: 10.1002/advs.202505181 (PMC12520551; doi:10.1002/advs.202505181)
Supplement: Supplementary file 4 — Supporting Information [file ADVS-12-e05181-s010.xlsx]

## Sheet: Sheet1
Supplementary Data 3. Heritability of oil and protein.
Trait	Source	Variance	SE
Oil	V(G)	0.429721	0.045975
	V(e)	0.132592	0.026208
	Vp	0.562314	0.033803
	V(G)/Vp	0.764202	0.050843
Protein	V(G)	1.59825	0.179172
	V(e)	1.0157	0.119812
	Vp	2.61395	0.132453
	V(G)/Vp	0.611431	0.050002
