# Supplementary material for: GmSop20 Functions as a Key Coordinator of the Oil‐To‐Protein Ratio in Soybean Seeds
Source: Adv Sci (Weinh). 2025 Jul 18;12(38):e05181. doi: 10.1002/advs.202505181 (PMC12520551; doi:10.1002/advs.202505181)
Supplement: Supplementary file 5 — Supporting Information [file ADVS-12-e05181-s006.xlsx]

## Sheet: Anhui
Supplementary Data 4. List of oil and protein loci identified in Anhui by GWAS.
Trait	QTL	SNP	Chr.	Position	p.value	mafa	Known gene	Reference
Oil	qSO1	5_41890181	5	41890181	5.27158e-25	0.274	ST05	Duan et al. 2022
Oil	qSO2	10_7323777	10	7323777	2.62094e-09	0.184	NA	NA
Oil	qSO3	10_42266019	10	42266019	8.39682e-12	0.113	NA	NA
Oil	qSO4	16_6073781	16	6073781	1.91023e-09	0.252	NA	NA
Oil	qSO5	18_54563509	18	54563509	7.84361e-09	0.762	WRI1c	Zheng et al. 2022
Oil	qSO6	19_44695129	19	44695129	2.37143e-10	0.0866	NA	NA
Oil	qSO7	19_46178293	19	46178293	8.79812e-09	0.643	NA	NA
Oil	qSO8(Sop20)	20_581793	20	581793	6.3007e-09	0.315	NA	NA
Protein	qSP1	2_1450520	2	1450520	1.92808e-09	0.211	NA	NA
Protein	qSP2	3_45817910	3	45817910	1.11926e-13	0.436	NA	NA
Protein	qSP3	4_9675735	4	9675735	1.86099e-09	0.247	NA	NA
Protein	qSP4	13_14263024	13	14263024	6.55728e-10	0.203	NA	NA
Protein	qSP5	14_32247100	14	32247100	4.29311e-09	0.116	NA	NA
Protein	qSP6	15_3853402	15	3853402	1.88165e-09	0.176	SWEET10a	Wang et al. 2020
Protein	qSP7	16_27319069	16	27319069	8.46597e-09	0.362	NA	NA
Protein	qSP8	17_12072914	17	12072914	1.91145e-09	0.107	NA	NA
Protein	qSP9(Sop20)	20_586312	20	586312	2.00454e-09	0.313	NA	NA
Protein	qSP10	20_7406752	20	7406752	5.74334e-12	0.0638	NA	NA
Protein	qSP11	20_31646144	20	31646144	1.50013e-20	0.109	POWR1	Goettel et al. 2022
amaf: minor allele frequency
1. Duan Z, Zhang M, Zhang Z, Liang S, Fan L, Yang X, Yuan Y, Pan Y, Zhou G, Liu S, Tian Z. Natural allelic variation of GmST05 controlling seed size and quality in soybean. Plant Biotechnol J. 2022 Sep;20(9):1807-1818. doi: 10.1111/pbi.13865. Epub 2022 Jul 4. PMID: 35642379; PMCID: PMC9398382.
2. Zheng H, Zhao D, Shao W, Lu Y, Wang W, Hu Y, Li J, Zhu S, Wang X. GmWRI1c Increases Palmitic Acid Content to Regulate Seed Oil Content and Nodulation in Soybean (Glycine max). Int J Mol Sci. 2022 Nov 9;23(22):13793. doi: 10.3390/ijms232213793. PMID: 36430287; PMCID: PMC9694093.
3. Wang S, Liu S, Wang J, Yokosho K, Zhou B, Yu YC, Liu Z, Frommer WB, Ma JF, Chen LQ, Guan Y, Shou H, Tian Z. Simultaneous changes in seed size, oil content and protein content driven by selection of SWEET homologues during soybean domestication. Natl Sci Rev. 2020 May 27;7(11):1776-1786. doi: 10.1093/nsr/nwaa110. PMID: 34691511; PMCID: PMC8290959.
4. Goettel W, Zhang H, Li Y, Qiao Z, Jiang H, Hou D, Song Q, Pantalone VR, Song BH, Yu D, An YC. POWR1 is a domestication gene pleiotropically regulating seed quality and yield in soybean. Nat Commun. 2022 Jun 1;13(1):3051. doi: 10.1038/s41467-022-30314-7. PMID: 35650185; PMCID: PMC9160092.

## Sheet: Hebei
Supplementary Data 4. List of oil and protein loci identified in Hebei by GWAS.
Trait	QTL	SNP	Chr.	Position	p.value	mafa	Known gene	Reference
Oil	qSO9	4_2983732	4	2983732	3.91684e-10	0.554	NA	NA
Oil	qSO1	5_41899620	5	41899620	1.83115e-14	0.321	ST05	Duan et al. 2022
Oil	qSO10	7_37352825	7	37352825	6.16887e-09	0.454	NA	NA
Oil	qSO11	7_40864830	7	40864830	3.69987e-12	0.117	NA	NA
Oil	qSO12	8_8558525	8	8558525	3.0073e-12	0.0862	NA	NA
Oil	qSO13	9_26874453	9	26874453	7.69606e-11	0.115	NA	NA
Oil	qSO14	13_36009105	13	36009105	1.64569e-09	0.0723	NA	NA
Oil	qSO15	14_1768318	14	1768318	1.22965e-09	0.151	NA	NA
Oil	qSO16	15_3853402	15	3853402	4.48537e-09	0.176	SWEET10a	Wang et al. 2020
Oil	qSO17	19_50046809	19	50046809	1.258e-09	0.572	NA	NA
Oil	qSO8(Sop20)	20_581793	20	581793	7.44097e-11	0.315	NA	NA
Oil	qSO18	20_11973085	20	11973085	1.7626e-11	0.105	NA	NA
Oil	qSO19	20_13940004	20	13940004	1.94148e-09	0.0504	NA	NA
Protein	qSP12	2_40984518	2	40984518	3.16119e-11	0.0873	NA	NA
Protein	qSP13	3_1831104	3	1831104	1.68081e-10	0.272	NA	NA
Protein	qSP6	15_3855126	15	3855126	1.61982e-11	0.181	SWEET10a	Wang et al. 2020
Protein	qSP14	17_8680027	17	8680027	3.41633e-09	0.257	NA	NA
Protein	qSP9(Sop20)	20_587161	20	587161	6.32917e-09	0.319	NA	NA
Protein	qSP15	20_34085292	20	34085292	1.61267e-12	0.154	NA	NA
amaf: minor allele frequency
1. Duan Z, Zhang M, Zhang Z, Liang S, Fan L, Yang X, Yuan Y, Pan Y, Zhou G, Liu S, Tian Z. Natural allelic variation of GmST05 controlling seed size and quality in soybean. Plant Biotechnol J. 2022 Sep;20(9):1807-1818. doi: 10.1111/pbi.13865. Epub 2022 Jul 4. PMID: 35642379; PMCID: PMC9398382.
2. Wang S, Liu S, Wang J, Yokosho K, Zhou B, Yu YC, Liu Z, Frommer WB, Ma JF, Chen LQ, Guan Y, Shou H, Tian Z. Simultaneous changes in seed size, oil content and protein content driven by selection of SWEET homologues during soybean domestication. Natl Sci Rev. 2020 May 27;7(11):1776-1786. doi: 10.1093/nsr/nwaa110. PMID: 34691511; PMCID: PMC8290959.
