# Supplementary material for: GmSop20 Functions as a Key Coordinator of the Oil‐To‐Protein Ratio in Soybean Seeds
Source: Adv Sci (Weinh). 2025 Jul 18;12(38):e05181. doi: 10.1002/advs.202505181 (PMC12520551; doi:10.1002/advs.202505181)
Supplement: Supplementary file 6 — Supporting Information [file ADVS-12-e05181-s001.xlsx]

## Sheet: Sheet1
Supplementary Data 5. 365 soybean accessions with RNA-Seq data.
RNASeq	ID	Name	Speices	Type	Country	Province.State	Raw_reads	Raw_bp	Raw_length	Trimmed_reads	Trimmed_reads_percen	Trimmed_bp	Trimmed_bp_percen	Trimmed_length	UniquelyAligned_Gene	GeneALignRate
19NC2001	16NF1_2	N32	G.max	Improved_cultivar	Eastern_Europe	NA	55213286	8281992900	150	52092802	0.943	7793851051	0.941	149	48965024	0.94
19NC2097	16NF1017_1018	MuFeng1Hao	G.max	Improved_cultivar	China	HeiLongJiang	61447960	9217194000	150	57268074	0.932	8562938088	0.929	149	53249036	0.93
19NC2098	16NF1021_1022	ManCangJin1	G.max	Landrace	China	HeiLongJiang	70319976	10547996400	150	65661206	0.934	9819813890	0.931	149	62260652	0.948
19NC2099	16NF1023_1024	YuanBaoJin1	G.max	Landrace	China	HeiLongJiang	53778062	8066709300	150	50288424	0.935	7520401250	0.932	149	46748724	0.93
19NC2100	16NF1025_1026	JingShanPu	G.max	Improved_cultivar	China	HeiLongJiang	50302532	7545379800	150	47562056	0.946	7113749063	0.943	149	44946134	0.945
19NC2101	16NF1033_1034	YangJiaoMi	G.max	Landrace	China	HeiLongJiang	52512296	7876844400	150	49114204	0.935	7345179197	0.933	149	46151820	0.94
19NC2102	16NF1051_1052	XiaoBaiDou1	G.max	Landrace	China	HeiLongJiang	53673842	8051076300	150	50293598	0.937	7522241834	0.934	149	47080118	0.936
19NC2104	16NF1065_1066	FangZhengMoShiDou	G.max	Landrace	China	HeiLongJiang	48611574	7291736100	150	45970226	0.946	6875261625	0.943	149	43570204	0.948
19NC2105	16NF1067_1068	MoHeMoShiDou	G.max	Landrace	China	HeiLongJiang	61044216	9156632400	150	56696106	0.929	8477333588	0.926	149	53130512	0.937
19NC2106	16NF1073_1074	FengDiHuang	G.max	Landrace	China	JiLin	54334036	8150105400	150	51360968	0.945	7681478014	0.943	149	48696338	0.948
19NC2108	16NF1083_1084	Ha1Hao	G.max	Landrace	China	JiLin	55868820	8380323000	150	52340246	0.937	7828229053	0.934	149	49101956	0.938
19NC2021	16NF109_110	Dunn	G.max	Improved_cultivar	United_States	Wisconsin	54474700	8171205000	150	51539434	0.946	7708575711	0.943	149	48568476	0.942
19NC2109	16NF1125_1126	HeiMoShiDou	G.max	Landrace	China	JiLin	56933572	8540035800	150	53778288	0.945	8042863599	0.942	149	50541704	0.94
19NC2112	16NF1163_1164	ManDiJin	G.max	Landrace	China	LiaoNing	49385288	7407793200	150	46276362	0.937	6921406853	0.934	149	43861738	0.948
19NC2113	16NF1169_1170	HuangQi	G.max	Landrace	China	LiaoNing	51551392	7732708800	150	48731202	0.945	7288359553	0.943	149	45778090	0.939
19NC2114	16NF1171_1172	XiaoBaiQi2	G.max	Landrace	China	LiaoNing	45573486	6836022900	150	42968250	0.943	6429425349	0.941	149	40570384	0.944
19NC2116	16NF1179_1180	XiaoHuangDou7	G.max	Landrace	China	LiaoNing	46333034	6949955100	150	43368474	0.936	6485958120	0.933	149	40393268	0.931
19NC2117	16NF1221_1222	BianHeiDou	G.max	Landrace	China	LiaoNing	59254872	8888230800	150	54843018	0.926	8196692337	0.922	149	51784660	0.944
19NC2119	16NF1245_1246	SuiNong6Hao	G.max	Improved_cultivar	China	HeiLongJiang	51495136	7724270400	150	48021362	0.933	7179982373	0.93	149	44322580	0.923
19NC2120	16NF1253_1254	HeQi	G.max	Landrace	China	HeiLongJiang	62155610	9323341500	150	58597800	0.943	8762598980	0.94	149	55313986	0.944
19NC2121	16NF1267_1268	HuLin1Hao	G.max	Landrace	China	HeiLongJiang	54242548	8136382200	150	51397900	0.948	7688372478	0.945	149	48337892	0.94
19NC2122	16NF1279_1280	JiaHeiMoShiDou	G.max	Landrace	China	HeiLongJiang	60595352	9089302800	150	57471164	0.948	8597258290	0.946	149	54282978	0.945
19NC2123	16NF1281_1282	HeDaDou	G.max	Landrace	China	HeiLongJiang	62094226	9314133900	150	57787526	0.931	8640819845	0.928	149	53799806	0.931
19NC2124	16NF1287_1288	ZhengGuang1Hao	G.max	Improved_cultivar	China	JiLin	60900262	9135039300	150	58231200	0.956	8714022101	0.954	149	54132166	0.93
19NC2125	16NF1291_1292	JiuTaiBaoDiGao	G.max	Landrace	China	JiLin	69036344	10355451600	150	64089102	0.928	9584591007	0.926	149	60258840	0.94
19NC2126	16NF1299_1300	PanShiDou	G.max	Landrace	China	JiLin	54334374	8150156100	150	50532568	0.93	7556218072	0.927	149	47352142	0.937
19NC2128	16NF1327_1328	KaiYuBaHao	G.max	Improved_cultivar	China	LiaoNing	58560692	8784103800	150	54533244	0.931	8154533497	0.928	149	51319944	0.941
19NC2129	16NF1341_1342	HeiHe5Hao	G.max	Improved_cultivar	China	HeiLongJiang	62344994	9351749100	150	58943226	0.945	8815761073	0.943	149	55771720	0.946
19NC2130	16NF1353_1354	DongNong47-1C	G.max	Improved_cultivar	China	HeiLongJiang	45945090	6891763500	150	43421364	0.945	6494103812	0.942	149	41159464	0.948
19NC2133	16NF1365_1366	HuangDaLi	G.max	Landrace	China	JiLin	51301556	7695233400	150	48562034	0.947	7263565733	0.944	149	45863946	0.944
19NC2134	16NF1373_1374	AQiManCangJin	G.max	Landrace	China	NeiMengGu	52644240	7896636000	150	49866618	0.947	7461538226	0.945	149	46574440	0.934
19NC2135	16NF1381_1382	MoShiDou	G.max	Landrace	China	NeiMengGu	57026380	8553957000	150	53054578	0.93	7932121314	0.927	149	50263266	0.947
19NC2136	16NF1387_1388	HeiSheng101	G.max	Improved_cultivar	China	HeiLongJiang	53040426	7956063900	150	50143058	0.945	7499605258	0.943	149	47284588	0.943
19NC2137	16NF1389_1390	DongNong42	G.max	Improved_cultivar	China	HeiLongJiang	48766490	7314973500	150	46050346	0.944	6886901463	0.941	149	43634388	0.948
19NC2139	16NF1409	HeiHe13	G.max	Improved_cultivar	China	HeiLongJiang	47406104	7110915600	150	44753504	0.944	6692526315	0.941	149	42282300	0.945
19NC2141	16NF1443_1444	Zheng92116	G.max	Improved_cultivar	China	HeNan	50769488	7615423200	150	47532720	0.936	7109447873	0.934	149	44414270	0.934
19NC2142	16NF1451_1452	HeFeng40	G.max	Improved_cultivar	China	HeiLongJiang	46034300	6905145000	150	43206586	0.939	6465200201	0.936	149	40749618	0.943
19NC2143	16NF1453	HeFeng41	G.max	Improved_cultivar	China	HeiLongJiang	51768668	7765300200	150	49012314	0.947	7330932242	0.944	149	46292024	0.944
19NC2145	16NF1477_1478	HeiHe30	G.max	Improved_cultivar	China	HeiLongJiang	53056730	7958509500	150	49403390	0.931	7385504387	0.928	149	44330682	0.897
19NC2146	16NF1481	HeiNong43	G.max	Improved_cultivar	China	HeiLongJiang	52066578	7809986700	150	49446662	0.95	7396363318	0.947	149	46668854	0.944
19NC2147	16NF1483_1484	HongFeng11	G.max	Improved_cultivar	China	HeiLongJiang	56626022	8493903300	150	53795376	0.95	8048355527	0.948	149	50395364	0.937
19NC2148	16NF1485_1486	BeiJiang1Hao	G.max	Improved_cultivar	China	HeiLongJiang	45119098	6767864700	150	41595728	0.922	6216548767	0.919	149	39223614	0.943
19NC2024	16NF149_150	Suwon123	G.max	Improved_cultivar	South_Korea	NA	58989708	8848456200	150	55274718	0.937	8268906429	0.935	149	52452362	0.949
19NC2155	16NF1519_1520	HeiHe38	G.max	Improved_cultivar	China	HeiLongJiang	46890938	7033640700	150	43793140	0.934	6548909826	0.931	149	40978780	0.936
19NC2156	16NF1531_1532	HeiHe50	G.max	Improved_cultivar	China	HeiLongJiang	44200786	6630117900	150	41801590	0.946	6251867109	0.943	149	39626908	0.948
19NC2158	16NF1539_1540	KenFeng16	G.max	Improved_cultivar	China	HeiLongJiang	48068106	7210215900	150	45291974	0.942	6777573289	0.94	149	42900192	0.947
19NC2159	16NF1543_1544	KenFeng22	G.max	Improved_cultivar	China	HeiLongJiang	47371534	7105730100	150	44345528	0.936	6634399090	0.934	149	42008676	0.947
19NC2161	16NF1551_1552	HeFeng55	G.max	Improved_cultivar	China	HeiLongJiang	61020612	9153091800	150	56945154	0.933	8515377373	0.93	149	53353998	0.937
19NC2162	16NF1561_1562	DongNong50	G.max	Improved_cultivar	China	HeiLongJiang	46737560	7010634000	150	44202006	0.946	6610805589	0.943	149	41819384	0.946
19NC2163	16NF1571_1572	MengDou14	G.max	Improved_cultivar	China	NeiMengGu	62874074	9431111100	150	58899892	0.937	8811246344	0.934	149	55636470	0.945
19NC2165	16NF1589_1590	HeiHe51hao	G.max	Improved_cultivar	China	HeiLongJiang	57752740	8662911000	150	54736522	0.948	8187012629	0.945	149	51721900	0.945
19NC2166	16NF1591_1592	HeiHe43	G.max	Improved_cultivar	China	HeiLongJiang	53319012	7997851800	150	50456314	0.946	7546268189	0.944	149	47635056	0.944
19NC2026	16NF161_162	Walters	G.max	Improved_cultivar	United_States	Arkansas	50020712	7503106800	150	46860010	0.937	7010243493	0.934	149	44339582	0.946
19NC2168	16NF1621_1622	LongPin12-328	G.max	Improved_cultivar	China	HeiLongJiang	62217894	9332684100	150	57996704	0.932	8672217492	0.929	149	53905386	0.929
19NC2169	16NF1629_1630	JiYu108	G.max	Improved_cultivar	China	JiLin	60866258	9129938700	150	56605206	0.93	8463217873	0.927	149	52697944	0.931
19NC2170	16NF1659_1660	Ke11-1669	G.max	Improved_cultivar	China	HeiLongJiang	41601840	6240276000	150	39076114	0.939	5847090924	0.937	149	36898638	0.944
19NC2171	16NF1663_1664	Ke09-95	G.max	Improved_cultivar	China	HeiLongJiang	65112800	9766920000	150	60648248	0.931	9068575345	0.928	149	56602992	0.933
19NC2173	16NF1713_1714	BanBenZaoSheng	G.max	Improved_cultivar	Japan	NA	53895628	8084344200	150	51104702	0.948	7647722612	0.946	149	47947022	0.938
19NC2174	16NF1721_1722	Toyomosume	G.max	Improved_cultivar	Japan	NA	44373070	6655960500	150	41293436	0.931	6174433367	0.928	149	38825090	0.94
19NC2176	16NF1727_1728	YanJi	G.max	Improved_cultivar	Japan	NA	41479362	6221904300	150	39394582	0.95	5896570119	0.948	149	37047718	0.94
19NC2177	16NF1729_1730	JiLinCaiLiXiang	G.max	Landrace	China	JiLin	50413264	7561989600	150	47144018	0.935	7050157073	0.932	149	43981394	0.933
19NC2178	16NF1731_1732	ChangNong16	G.max	Improved_cultivar	China	JiLin	61167544	9175131600	150	57902554	0.947	8660608449	0.944	149	54900692	0.948
19NC2179	16NF1749_1750	KeShan1Hao	G.max	Improved_cultivar	China	HeiLongJiang	59947660	8992149000	150	56280870	0.939	8421317169	0.937	149	53044104	0.942
19NC2180	16NF1753_1754	TieFeng31	G.max	Improved_cultivar	China	LiaoNing	52374314	7856147100	150	48800928	0.932	7296926557	0.929	149	45516134	0.933
19NC2182	16NF1789_1790	Tian'eDan2	G.max	Landrace	China	ShanXi	41706868	6256030200	150	39102092	0.938	5849857544	0.935	149	37054676	0.948
19NC2029	16NF179_180	Conrad	G.max	Improved_cultivar	United_States	Iowa	50300432	7545064800	150	47190056	0.938	7054984327	0.935	149	44521822	0.943
19NC2183	16NF1791_1792	BaiPiHuangDou	G.max	Landrace	China	ShanXi	59485666	8922849900	150	56302382	0.946	8424467940	0.944	149	52818258	0.938
19NC2185	16NF1811_1812	LvDaDou1	G.max	Landrace	China	ShanXi	44788802	6718320300	150	41983870	0.937	6279282662	0.935	149	39792454	0.948
19NC2186	16NF1827_1828	ChiBuLiuHeiDou	G.max	Landrace	China	ShanXi	71184156	10677623400	150	67461920	0.948	10090929494	0.945	149	63923198	0.948
19NC2030	16NF187_188	Camp	G.max	Improved_cultivar	United_States	Virginia	78072836	11710925400	150	72395702	0.927	10820234297	0.924	149	68313584	0.944
19NC2190	16NF1871_1872	XiaoHeiDou4	G.max	Landrace	China	ShanXi	54797514	8219627100	150	51483496	0.94	7701022181	0.937	149	48000654	0.932
19NC2191	16NF1877_1878	YuanHeiDou2	G.max	Landrace	China	ShanXi	47433278	7114991700	150	44777116	0.944	6700839726	0.942	149	42176640	0.942
19NC2192	16NF1905_1906	YouBian30	G.max	Improved_cultivar	China	BeiJing	51912352	7786852800	150	49340644	0.95	7385465140	0.948	149	46448690	0.941
19NC2193	16NF1909_1910	TongXianHuangDou	G.max	Landrace	China	BeiJing	50785038	7617755700	150	47438530	0.934	7093737551	0.931	149	44568778	0.94
19NC2032	16NF191_192	Suwon 193	G.max	Improved_cultivar	South_Korea	NA	44476360	6671454000	150	41487212	0.933	6203241012	0.93	149	38753050	0.934
19NC2195	16NF1923_1924	LaoHuHeiDou	G.max	Landrace	China	NingXia	42511434	6376715100	150	39687636	0.934	5937272932	0.931	149	37394916	0.942
19NC2196	16NF1927_1928	LouTianWaZiHeiDou	G.max	Landrace	China	NingXia	40712712	6106906800	150	37811000	0.929	5654518853	0.926	149	35805312	0.947
19NC2197	16NF1929_1930	NiDingHuaMeiDou	G.max	Landrace	China	NingXia	50291010	7543651500	150	46739938	0.929	6988477157	0.926	149	43882018	0.939
19NC2033	16NF193_194	M044-1	G.max	Improved_cultivar	NA	NA	47765270	7164790500	150	44895480	0.94	6715785323	0.937	149	42430306	0.945
19NC2199	16NF1947	YangTianXiaoHuangDou	G.max	Landrace	China	HeBei	56866802	8530020300	150	53860608	0.947	8061178224	0.945	149	50723206	0.942
19NC2200	16NF1957_1958	DaQingPiHuangDou	G.max	Landrace	China	HeBei	60644752	9096712800	150	57384528	0.946	8583054761	0.944	149	54374288	0.948
19NC2201	16NF1959	ChiChengLvHuangDou	G.max	Landrace	China	HeBei	69117876	10367681400	150	65258550	0.944	9759339597	0.941	149	61852296	0.948
19NC2202	16NF1963_1964	DaTunXiaoHeiDou2	G.max	Landrace	China	HeBei	47462570	7119385500	150	44953852	0.947	6723476155	0.944	149	42387760	0.943
19NC2204	16NF2007_2008	XiaoBaiHeiDou2	G.max	Landrace	China	ShanXi	42041114	6306167100	150	39698516	0.944	5940363829	0.942	149	37492542	0.944
19NC2205	16NF2013_2014	LiuShiRiBaiDou	G.max	Landrace	China	ShanXi	44747284	6712092600	150	42138698	0.942	6304606218	0.939	149	39793636	0.944
19NC2206	16NF2017_2018	BaiDou	G.max	Landrace	China	ShanXi	67360236	10104035400	150	63704342	0.946	9531438340	0.943	149	59719210	0.937
19NC2035	16NF207_208	Century	G.max	Improved_cultivar	United_States	Indiana	50420868	7563130200	150	47737372	0.947	7140643026	0.944	149	44995966	0.943
19NC2207	16NF2085_2086	DaKeHeiDou	G.max	Landrace	China	ShanXi	55043708	8256556200	150	52104544	0.947	7792974316	0.944	149	49445788	0.949
19NC2036	16NF209_210	Amcor 89	G.max	Improved_cultivar	United_States	Ohio	44928906	6739335900	150	42517994	0.946	6361751564	0.944	149	39984724	0.94
19NC2208	16NF2107_2108	NiuYanJing	G.max	Landrace	China	ShanXi	60345506	9051825900	150	56154436	0.931	8396952932	0.928	149	52642124	0.937
19NC2037	16NF211_212	PI196160	G.max	Landrace	Japan	NA	57860152	8679022800	150	54314064	0.939	8125689400	0.936	149	51408884	0.947
19NC2209	16NF2113_2114	QingDou1	G.max	Landrace	China	ShanXi	53128062	7969209300	150	49871610	0.939	7461170352	0.936	149	47078594	0.944
19NC2210	16NF2123_2124	ZaoShuHuangDou	G.max	Landrace	China	ShaanXi	53540868	8031130200	150	49925774	0.932	7465844161	0.93	149	46701992	0.935
19NC2211	16NF2139_2140	SanGuTiaoHeiDou	G.max	Landrace	China	ShaanXi	62443416	9366512400	150	58702154	0.94	8783058857	0.938	149	55431508	0.944
19NC2213	16NF2143_2144	XiaoHeiDou10	G.max	Landrace	China	ShaanXi	45772956	6865943400	150	42993198	0.939	6432610594	0.937	149	40719478	0.947
19NC2216	16NF2151_2152	ZaoShuHeiDou	G.max	Landrace	China	ShaanXi	57123494	8568524100	150	53351510	0.934	7978296816	0.931	149	49501794	0.928
19NC2218	16NF2159_2160	MaiDou	G.max	Landrace	China	ShaanXi	63130602	9469590300	150	58933540	0.934	8812561147	0.931	149	55594718	0.943
19NC2219	16NF2173_2174	HuangPiXiaoHuangDou	G.max	Landrace	China	GanSu	49691402	7453710300	150	46917624	0.944	7015973071	0.941	149	43948144	0.937
19NC2220	16NF2175_2176	HuangGunDou	G.max	Landrace	China	GanSu	47591416	7138712400	150	45096022	0.948	6745453435	0.945	149	42571522	0.944
19NC2222	16NF2185_2186	HeiGunDou3	G.max	Landrace	China	GanSu	62462158	9369323700	150	58132688	0.931	8692250822	0.928	149	54032916	0.929
19NC2038	16NF219_220	PSB576	G.max	Improved_cultivar	Russia	NA	54838072	8225710800	150	50969028	0.929	7621262612	0.927	149	47747982	0.937
19NC2223	16NF2195_2196	MaHeiDou	G.max	Landrace	China	GanSu	44911872	6736780800	150	42158522	0.939	6306072955	0.936	149	39760518	0.943
19NC2224	16NF2199_2200	YouHuangDou	G.max	Landrace	China	GanSu	41350402	6202560300	150	38973352	0.943	5832662155	0.94	149	36708304	0.942
19NC2227	16NF2223_2224	JinDou15Hao	G.max	Improved_cultivar	China	ShanXi	56318196	8447729400	150	52498608	0.932	7850294055	0.929	149	48972252	0.933
19NC2039	16NF223_224	Cloud	G.max	Improved_cultivar	United_States	NA	55786640	8367996000	150	52766898	0.946	7892156864	0.943	149	49974152	0.947
19NC2228	16NF2233_2234	FenDou31Hao	G.max	Improved_cultivar	China	ShanXi	49334676	7400201400	150	46493730	0.942	6952188234	0.939	149	44027356	0.947
19NC2229	16NF2241_2242	LvHuangDou1	G.max	Landrace	China	GanSu	49041340	7356201000	150	45929844	0.937	6870703081	0.934	149	43605804	0.949
19NC2230	16NF2243_2244	KeFeng14	G.max	Improved_cultivar	China	BeiJing	63266878	9490031700	150	58859416	0.93	8801253123	0.927	149	55228488	0.938
19NC2040	16NF225_226	CA31	G.max	Improved_cultivar	Canada	NA	52311000	7846650000	150	48369386	0.925	7229068327	0.921	149	45694770	0.945
19NC2231	16NF2253_2254	ZhongHuang20	G.max	Improved_cultivar	China	BeiJing	53179974	7976996100	150	50142786	0.943	7504373354	0.941	149	47177292	0.941
19NC2232	16NF2257_2258	ZhongDou27	G.max	Improved_cultivar	China	BeiJing	47728364	7159254600	150	45185794	0.947	6763002835	0.945	149	42544002	0.942
19NC2233	16NF2267_2268	XinDaDou1Hao	G.max	Improved_cultivar	China	XinJiang	63474320	9521148000	150	59433270	0.936	8888906442	0.934	149	55693120	0.937
19NC2234	16NF2269_2270	JiDou15	G.max	Improved_cultivar	China	HeBei	57678710	8651806500	150	53583892	0.929	8011797349	0.926	149	50009934	0.933
19NC2235	16NF2277_2278	JinDou21	G.max	Improved_cultivar	China	ShanXi	57849130	8677369500	150	53557556	0.926	8005751104	0.923	149	50166324	0.937
19NC2237	16NF2283_2284	QiHuang31(Lu99-7)	G.max	Improved_cultivar	China	ShanDong	46878532	7031779800	150	43745632	0.933	6541514765	0.93	149	40565878	0.927
19NC2238	16NF2287_2288	XuDou11	G.max	Improved_cultivar	China	JiangSu	46208326	6931248900	150	43382460	0.939	6484982674	0.936	149	40865948	0.942
19NC2239	16NF2289_2290	WanDou16	G.max	Improved_cultivar	China	AnHui	48132966	7219944900	150	44803456	0.931	6699373208	0.928	149	41846248	0.934
19NC2041	16NF229_230	Beeson	G.max	Improved_cultivar	United_States	Indiana	57325708	8598856200	150	53131706	0.927	7940846217	0.923	149	50333704	0.947
19NC2240	16NF2293_2294	HeDou2Hao(MN413)	G.max	Improved_cultivar	China	AnHui	56315244	8447286600	150	52941798	0.94	7922340954	0.938	149	50196128	0.948
19NC2242	16NF2299_2300	ZhongHuang35	G.max	Improved_cultivar	China	BeiJing	46629814	6994472100	150	44004550	0.944	6582798160	0.941	149	41556188	0.944
19NC2243	16NF2305_2306	JiDou17	G.max	Improved_cultivar	China	HeBei	55602934	8340440100	150	51749180	0.931	7737521909	0.928	149	47232906	0.913
19NC2244	16NF2307_2308	JinDa78	G.max	Improved_cultivar	China	ShanXi	57077928	8561689200	150	53185926	0.932	7953346226	0.929	149	49955082	0.939
19NC2246	16NF2327_2328	QiHuang34	G.max	Improved_cultivar	China	ShanDong	58141734	8721260100	150	53998374	0.929	8074180894	0.926	149	50616564	0.937
19NC2248	16NF2379_2380	SiDou288	G.max	Improved_cultivar	China	JiangSu	44058342	6608751300	150	41321278	0.938	6181367311	0.935	149	39137794	0.947
19NC2042	16NF239_240	Jack	G.max	Improved_cultivar	United_States	Illinois	48656634	7298495100	150	46027108	0.946	6884205846	0.943	149	43520190	0.946
19NC2251	16NF2397_2398	ZheXian5Hao	G.max	Improved_cultivar	China	ZheJiang	53305364	7995804600	150	50389106	0.945	7541072399	0.943	149	47581750	0.944
19NC2252	16NF2413_2414	YuanDou	G.max	Landrace	China	HeBei	47486024	7122903600	150	44828330	0.944	6708715633	0.942	149	42334086	0.944
19NC2253	16NF2417_2418	7561	G.max	Landrace	China	HeBei	46456948	6968542200	150	44338700	0.954	6638588563	0.953	149	41656008	0.939
19NC2254	16NF2433_2434	SuNingXiaoHeiDou	G.max	Landrace	China	HeBei	61599302	9239895300	150	57539028	0.934	8606643682	0.931	149	54392886	0.945
19NC2043	16NF249_250	CA5	G.max	Improved_cultivar	Canada	NA	63123234	9468485100	150	58410062	0.925	8730130236	0.922	149	55182778	0.945
19NC2005	16NF25_26	OAC Bayfield	G.max	Improved_cultivar	Canada	NA	74157768	11123665200	150	69236682	0.934	10353975883	0.931	149	64558624	0.932
19NC2255	16NF2519_2520	XiaoMiDou	G.max	Landrace	China	ShanDong	62082754	9312413100	150	57996408	0.934	8673076205	0.931	149	53720262	0.926
19NC2044	16NF253_254	Harosoy	G.max	Improved_cultivar	Canada	Ontario	40579266	6086889900	150	37679882	0.929	5635021804	0.926	149	35700580	0.947
19NC2256	16NF2531_2532	XiaoHeiDou24	G.max	Landrace	China	ShanDong	44383996	6657599400	150	41819336	0.942	6254937586	0.94	149	38075998	0.91
19NC2258	16NF2553_2554	ChaDou3	G.max	Landrace	China	ShanDong	45499960	6824994000	150	41811726	0.919	6248420449	0.916	149	39539906	0.946
19NC2259	16NF2565_2566	ZhengZhouXiaoZiHuangDou	G.max	Landrace	China	HeNan	45316240	6797436000	150	42701406	0.942	6390370500	0.94	149	40203946	0.942
19NC2260	16NF2575_2576	RuNanPingDingShi	G.max	Landrace	China	HeNan	43652832	6547924800	150	40672252	0.932	6081666600	0.929	149	38099470	0.937
19NC2261	16NF2577_2578	GuangShanTian'eDan	G.max	Landrace	China	HeNan	43926116	6588917400	150	41530566	0.945	6211407200	0.943	149	39380976	0.948
19NC2262	16NF2579_2580	XiXianPingDingShiDaDou	G.max	Landrace	China	HeNan	46116410	6917461500	150	43681322	0.947	6537104963	0.945	149	40556506	0.928
19NC2046	16NF263_264	Magnolid	G.max	Improved_cultivar	United_States	NA	47953400	7193010000	150	45097882	0.94	6746020361	0.938	149	42560730	0.944
19NC2264	16NF2639_2640	BoAiHongPiZaoJiaoZi	G.max	Landrace	China	HeNan	54885390	8232808500	150	50661816	0.923	7571052670	0.92	149	47987740	0.947
19NC2266	16NF2653_2654	BaiGunDou	G.max	Landrace	China	ShaanXi	56071866	8410779900	150	53083770	0.947	7943122052	0.944	149	49946524	0.941
19NC2267	16NF2659_2660	HeiDou8	G.max	Landrace	China	ShaanXi	54151974	8122796100	150	50569572	0.934	7562640265	0.931	149	47353530	0.936
19NC2270	16NF2699_2700	TongShanPingDingWu	G.max	Landrace	China	JiangSu	47187768	7078165200	150	43955688	0.932	6571639242	0.928	149	40642740	0.925
19NC2006	16NF27_28	Suzuhime	G.max	Improved_cultivar	Japan	NA	44547640	6682146000	150	41503722	0.932	6205850022	0.929	149	38875472	0.937
19NC2271	16NF2703_2704	PiXianRuanTiaoZhi	G.max	Landrace	China	JiangSu	66338212	9950731800	150	61709372	0.93	9226973872	0.927	149	57781560	0.936
19NC2273	16NF2723_2724	TongShanQingDaDou	G.max	Landrace	China	JiangSu	46389204	6958380600	150	43499552	0.938	6507167376	0.935	149	41231538	0.948
19NC2274	16NF2739_2740	WuMing3	G.max	Landrace	China	AnHui	55851136	8377670400	150	52131170	0.933	7794974081	0.93	149	48395766	0.928
19NC2277	16NF2779_2780	DaHeiDou1	G.max	Landrace	China	HeBei	63499828	9524974200	150	59730970	0.941	8931624836	0.938	149	56494268	0.946
19NC2278	16NF2791_2792	JiangSeDou1	G.max	Landrace	China	HeBei	51404226	7710633900	150	48741152	0.948	7291151729	0.946	149	46008542	0.944
19NC2279	16NF2801_2802	YueJinWuHao	G.max	Improved_cultivar	China	ShanDong	53080352	7962052800	150	49712132	0.937	7435206049	0.934	149	46608838	0.938
19NC2048	16NF281_282	A2396	G.max	Improved_cultivar	United_States	Missouri	45020564	6753084600	150	42565190	0.945	6368603207	0.943	149	39993358	0.94
19NC2280	16NF2851_2852	NiuPiHuangDou	G.max	Landrace	China	ShaanXi	55501724	8325258600	150	51522072	0.928	7703669171	0.925	149	48106430	0.934
19NC2282	16NF2855_2856	LaoShuPi3	G.max	Landrace	China	ShaanXi	68892236	10333835400	150	64826336	0.941	9700559977	0.939	149	61373468	0.947
19NC2050	16NF287_288	Ohio	G.max	Improved_cultivar	United_States	NA	64994922	9749238300	150	60678912	0.934	9074418233	0.931	149	56783116	0.936
19NC2284	16NF2873_2874	JiangHuangDou	G.max	Landrace	China	ShaanXi	51069632	7660444800	150	48518662	0.95	7258627645	0.948	149	45898794	0.946
19NC2285	16NF2875_2876	HongHuangDou3	G.max	Landrace	China	ShaanXi	73715210	11057281500	150	69855734	0.948	10448404701	0.945	149	66139670	0.947
19NC2286	16NF2883_2884	ZhenZhuAi	G.max	Landrace	China	GanSu	46671114	7000667100	150	44032228	0.943	6589658663	0.941	149	41298436	0.938
19NC2288	16NF2887_2888	HongHuangDou1	G.max	Landrace	China	GanSu	56236460	8435469000	150	52793258	0.939	7892776063	0.936	149	49837852	0.944
19NC2289	16NF2889_2890	MaHuangDou	G.max	Landrace	China	GanSu	60200370	9030055500	150	56411250	0.937	8437034870	0.934	149	53170580	0.943
19NC2051	16NF289_290	Tokachi nagaha	G.max	Improved_cultivar	Japan	NA	47522138	7128320700	150	44366978	0.934	6633713541	0.931	149	41481690	0.935
19NC2291	16NF2895_2896	HaoXianQianJinDou	G.max	Landrace	China	AnHui	50839736	7625960400	150	47205952	0.929	7056588490	0.925	149	43002034	0.911
19NC2292	16NF2909_2910	DangShanDaCanKe	G.max	Landrace	China	AnHui	56656000	8498400000	150	53659180	0.947	8026066766	0.944	149	50777676	0.946
19NC2052	16NF291_292	Harwood	G.max	Improved_cultivar	Canada	Ontario	64352682	9652902300	150	59741658	0.928	8931923479	0.925	149	56019754	0.938
19NC2293	16NF2911_2912	Meng8206	G.max	Landrace	China	AnHui	57389608	8608441200	150	53128696	0.926	7940572188	0.922	149	50149474	0.944
19NC2294	16NF2921	HuaHeiHu	G.max	Landrace	China	HeBei	47934688	7190203200	150	44496060	0.928	6653144047	0.925	149	41610926	0.935
19NC2295	16NF2953_2954	QingDou8	G.max	Landrace	China	HeBei	58166660	8724999000	150	54090758	0.93	8087813556	0.927	149	50690336	0.937
19NC2297	16NF2983_2984	YanHuangSiHao	G.max	Improved_cultivar	China	ShanDong	48335540	7250331000	150	45648130	0.944	6831973183	0.942	149	42750340	0.937
19NC2053	16NF299_300	Altona	G.max	Improved_cultivar	Canada	Manitoba	56618002	8492700300	150	53482092	0.945	8001585549	0.942	149	50266914	0.94
19NC2298	16NF2993_2994	Zheng492(YuDou22)	G.max	Improved_cultivar	China	HeNan	50996282	7649442300	150	47642588	0.934	7123508015	0.931	149	42981386	0.902
19NC2299	16NF3007_3008	YuanHeHuangDou	G.max	Landrace	China	GanSu	51701156	7755173400	150	48428356	0.937	7242665581	0.934	149	45376936	0.937
19NC2300	16NF3009_3010	XuZhouXiaDianHuangDou	G.max	Landrace	China	JiangSu	63152236	9472835400	150	59062546	0.935	8833024630	0.932	149	55328714	0.937
19NC2301	16NF3013_3014	ChuXiu	G.max	Improved_cultivar	China	JiangSu	48495352	7274302800	150	45905952	0.947	6865923192	0.944	149	43477220	0.947
19NC2302	16NF3019_3020	Xi19(WanDou15)	G.max	Improved_cultivar	China	AnHui	49214688	7382203200	150	45712792	0.929	6835891409	0.926	149	43208926	0.945
19NC2303	16NF3049_3050	WuChangLiuYueBao	G.max	Landrace	China	HuBei	52297372	7844605800	150	49030180	0.938	7335244036	0.935	149	46322272	0.945
19NC2304	16NF3063_3064	WuYueBai1	G.max	Landrace	China	ZheJiang	48011452	7201717800	150	44947406	0.936	6723844617	0.934	149	42443726	0.944
19NC2305	16NF3065_3066	WuYueBai2	G.max	Landrace	China	ZheJiang	42760598	6414089700	150	39800892	0.931	5951113434	0.928	149	37173468	0.934
19NC2306	16NF3075_3076	XiangDou3Hao	G.max	Improved_cultivar	China	HuNan	53379640	8006946000	150	50022516	0.937	7482887894	0.935	149	47425370	0.948
19NC2307	16NF3085_3086	HuaSeDou	G.max	Landrace	China	HuBei	55474686	8321202900	150	52393154	0.944	7835650239	0.942	149	48938224	0.934
19NC2308	16NF3089_3090	XiaoBaiMao	G.max	Landrace	China	SiChuan	64104020	9615603000	150	60143192	0.938	8995263700	0.935	149	55222896	0.918
19NC2054	16NF309_310	CA26	G.max	Improved_cultivar	Canada	NA	61904940	9285741000	150	57058902	0.922	8526956513	0.918	149	54072102	0.948
19NC2007	16NF31_32	TBD	G.max	Improved_cultivar	United_States	NA	54331676	8149751400	150	50460690	0.929	7546341311	0.926	149	47767090	0.947
19NC2309	16NF3109_3110	PiXianDaSanJiaoDou	G.max	Landrace	China	SiChuan	47563918	7134587700	150	44543366	0.936	6662949904	0.934	149	42161516	0.947
19NC2311	16NF3137_3138	ShiFangLuoSiDou	G.max	Landrace	China	SiChuan	53759480	8063922000	150	50426154	0.938	7543713684	0.935	149	47691770	0.946
19NC2312	16NF3179_3180	ZheChun2Hao	G.max	Landrace	China	ZheJiang	52939804	7940970600	150	50020320	0.945	7485835088	0.943	149	46914740	0.938
19NC2055	16NF319_320	Soja 398180	G.max	Improved_cultivar	Germany	NA	48849244	7327386600	150	45399516	0.929	6787642091	0.926	149	41905530	0.923
19NC2313	16NF3205_3206	LianYuanHuPiDou	G.max	Landrace	China	HuNan	63190598	9478589700	150	58819946	0.931	8794988224	0.928	149	54998778	0.935
19NC2056	16NF321_322	Saikai 20	G.max	Improved_cultivar	Japan	NA	56266040	8439906000	150	52709862	0.937	7885604704	0.934	149	49797388	0.945
19NC2315	16NF3211_3212	GuiChiNiuMaoHuang	G.max	Landrace	China	AnHui	46351000	6952650000	150	43904234	0.947	6567262262	0.945	149	41481484	0.945
19NC2316	16NF3215_3216	GaoGanHei	G.max	Landrace	China	AnHui	61947280	9292092000	150	58113764	0.938	8689865893	0.935	149	53623472	0.923
19NC2317	16NF3219_3220	XiDou3Hao	G.max	Improved_cultivar	China	SiChuan	56681300	8502195000	150	53411040	0.942	7986824689	0.939	149	50114938	0.938
19NC2318	16NF3245_3246	PengShanHuangKeZi-3	G.max	Landrace	China	SiChuan	46670984	7000647600	150	43783646	0.938	6549949196	0.936	149	41474014	0.947
19NC2319	16NF3259_3260	ZheChun3Hao	G.max	Improved_cultivar	China	ZheJiang	49606056	7440908400	150	46439494	0.936	6945677395	0.933	149	43571486	0.938
19NC2058	16NF327_328	Chustnut	G.max	Improved_cultivar	United_States	NA	51338608	7700791200	150	48535366	0.945	7258621141	0.943	149	45919572	0.946
19NC2321	16NF3271_3272	HeiDou35	G.max	Landrace	China	JiangXi	55316522	8297478300	150	51349462	0.928	7677224654	0.925	149	47985592	0.934
19NC2322	16NF3277_3278	DongAnZiPiDou	G.max	Landrace	China	HuNan	53344038	8001605700	150	50400134	0.945	7537759850	0.942	149	47651258	0.945
19NC2059	16NF329_330	Amsoy	G.max	Improved_cultivar	United_States	Iowa	47874970	7181245500	150	44983260	0.94	6728568271	0.937	149	42265578	0.94
19NC2008	16NF33_34	Maple Arrow	G.max	Improved_cultivar	Canada	Ontario	53722980	8058447000	150	49674434	0.925	7424308214	0.921	149	47003098	0.946
19NC2326	16NF3325_3326	LiangShuiBai	G.max	Landrace	China	GuangXi	53290258	7993538700	150	49882234	0.936	7462020664	0.934	149	47150278	0.945
19NC2327	16NF3329_3330	JinPengDou	G.max	Landrace	China	FuJian	52681076	7902161400	150	49683534	0.943	7429380889	0.94	149	46788140	0.942
19NC2060	16NF335_336	PI82295	G.max	Landrace	South_Korea	Seoul	47691542	7153731300	150	44654946	0.936	6680125387	0.934	149	42373238	0.949
19NC2330	16NF3357_3358	BaYueZao-2	G.max	Landrace	China	GuiZhou	46222748	6933412200	150	42974364	0.93	6423719996	0.926	149	40636874	0.946
19NC2331	16NF3365_3366	BaoGuHuang-8	G.max	Landrace	China	GuiZhou	59534082	8930112300	150	56439190	0.948	8445591641	0.946	149	53007908	0.939
19NC2061	16NF337_338	PI80828-1	G.max	Landrace	Japan	Fukushima	53646756	8047013400	150	49858350	0.929	7455143589	0.926	149	46660462	0.936
19NC2333	16NF3385_3386	PoHuang	G.max	Landrace	China	GuangDong	63888052	9583207800	150	59590208	0.933	8910879106	0.93	149	55642952	0.934
19NC2341	16NF3449_3450	GongDou10Hao	G.max	Improved_cultivar	China	SiChuan	53955102	8093265300	150	51003546	0.945	7628374890	0.943	149	48287980	0.947
19NC2064	16NF345_346	EMBRAPA 58	G.max	Improved_cultivar	Brazil	NA	56297910	8444686500	150	53234312	0.946	7961331725	0.943	149	50522426	0.949
19NC2342	16NF3451_3452	TaiWan75(Lv75)	G.max	Improved_cultivar	China	TaiWan	41276748	6191512200	150	38188596	0.925	5708466318	0.922	149	35436826	0.928
19NC2344	16NF3455_3456	FuDou310	G.max	Improved_cultivar	China	FuJian	46460498	6969074700	150	43934982	0.946	6570651978	0.943	149	41629656	0.948
19NC2345	16NF3459_3460	XiangChunDou10	G.max	Improved_cultivar	China	HuNan	41453896	6218084400	150	39000330	0.941	5835013897	0.938	149	36854232	0.945
19NC2346	16NF3477_3478	ChuanDou4Hao	G.max	Improved_cultivar	China	SiChuan	54036412	8105461800	150	51035548	0.944	7632424559	0.942	149	48397728	0.948
19NC2350	16NF3491_3492	GuiZao1Hao	G.max	Improved_cultivar	China	GuangXi	46357450	6953617500	150	43567030	0.94	6519198936	0.938	149	41260972	0.947
19NC2351	16NF3493_3494	KeFeng1hao	G.max	Improved_cultivar	China	BeiJing	60116208	9017431200	150	55893470	0.93	8357590570	0.927	149	52368056	0.937
19NC2354	16NF3503_3504	QuXian3Hao	G.max	Improved_cultivar	China	ZheJiang	51889180	7783377000	150	48045462	0.926	7183336968	0.923	149	44829926	0.933
19NC2356	16NF3505_3506	HuaChun2Hao	G.max	Improved_cultivar	China	GuangDong	57063296	8559494400	150	53419510	0.936	7990543354	0.934	149	50670632	0.949
19NC2065	16NF351_352	Sargent	G.max	Improved_cultivar	United_States	North Dakota	67357406	10103610900	150	63307928	0.94	9471629180	0.937	149	59837670	0.945
19NC2358	16NF3511_3512	HuaXia9Hao	G.max	Improved_cultivar	China	GuangDong	47551244	7132686600	150	44355516	0.933	6632923195	0.93	149	41696284	0.94
19NC2359	16NF3513_3514	HuaXia1Hao	G.max	Improved_cultivar	China	GuangDong	56646566	8496984900	150	52811712	0.932	7897226311	0.929	149	49497112	0.937
19NC2360	16NF3517_3518	DianDou7Hao	G.max	Improved_cultivar	China	YunNan	48851878	7327781700	150	46279052	0.947	6921990058	0.945	149	43910802	0.949
19NC2361	16NF3519_3520	XiangChunDou26	G.max	Improved_cultivar	China	HuNan	54631104	8194665600	150	50858380	0.931	7604243495	0.928	149	47607564	0.936
19NC2066	16NF355_356	S99-3181	G.max	Improved_cultivar	United_States	Missouri	51905694	7785854100	150	48701078	0.938	7285600514	0.936	149	46021254	0.945
19NC2367	16NF3603_3604	JingHuang35Yi	G.max	Landrace	China	HuBei	57186256	8577938400	150	53181570	0.93	7952100029	0.927	149	49866742	0.938
19NC2370	16NF3657_3658	FuShenDou	G.max	Landrace	China	ZheJiang	48627540	7294131000	150	45964378	0.945	6873745258	0.942	149	43647988	0.95
19NC2376	16NF3697_3698	ZaoHongDou	G.max	Landrace	China	ShangHai	57223442	8583516300	150	53386664	0.933	7983720740	0.93	149	49632592	0.93
19NC2377	16NF3699_3700	YouHuiDou	G.max	Landrace	China	ShangHai	44220318	6633047700	150	41960134	0.949	6280550349	0.947	149	39490012	0.941
19NC2379	16NF3705_3706	74-424	G.max	Improved_cultivar	China	HuBei	50325728	7548859200	150	47550678	0.945	7114598495	0.942	149	44843060	0.943
19NC2380	16NF3709_3710	JingDou26	G.max	Landrace	China	HuBei	58224986	8733747900	150	55211938	0.948	8259060903	0.946	149	51802240	0.938
19NC2067	16NF371_372	FUN-ZHUN/g	G.max	Improved_cultivar	Russia	NA	61257050	9188557500	150	56837916	0.928	8495055802	0.925	149	47103102	0.829
19NC2382	16NF3719_3720	ChaHuangDaiDou1	G.max	Landrace	China	HuBei	60732062	9109809300	150	56313272	0.927	8416827670	0.924	149	53181002	0.944
19NC2383	16NF3723_3724	ShanZiBaiHuangDou	G.max	Landrace	China	HuBei	70360896	10554134400	150	66157634	0.94	9898143007	0.938	149	62423878	0.944
19NC2384	16NF3729_3730	ChiHuangDou1	G.max	Landrace	China	HuBei	54897720	8234658000	150	51663304	0.941	7724610304	0.938	149	49070628	0.95
19NC2385	16NF3751_3752	HuaMeiDou	G.max	Landrace	China	HuBei	45792748	6868912200	150	43348614	0.947	6483760308	0.944	149	40952424	0.945
19NC2386	16NF3757_3758	DaHuaDou	G.max	Landrace	China	SiChuan	44018644	6602796600	150	41656886	0.946	6230880129	0.944	149	39459200	0.947
19NC2387	16NF3763_3764	ShiYueHuang1	G.max	Landrace	China	SiChuan	43793820	6569073000	150	41166412	0.94	6159358380	0.938	149	38967842	0.947
19NC2068	16NF379_380	Bedford	G.max	Improved_cultivar	United_States	Tennessee	47468770	7120315500	150	43773890	0.922	6541833122	0.919	149	41282426	0.943
19NC2392	16NF3817_3818	BaiMaoZaoDouZi	G.max	Landrace	China	SiChuan	52279724	7841958600	150	49897462	0.954	7470891898	0.953	149	46866672	0.939
19NC2394	16NF3831_3832	LvLanZi	G.max	Landrace	China	SiChuan	57115772	8567365800	150	53326174	0.934	7974508049	0.931	149	50433568	0.946
19NC2069	16NF387_388	Hobbit	G.max	Improved_cultivar	United_States	Ohio	60502400	9075360000	150	57303386	0.947	8571294796	0.944	149	54024306	0.943
19NC2070	16NF389_390	Prichard	G.max	Improved_cultivar	United_States	Georgia	60014880	9002232000	150	55841664	0.93	8347673340	0.927	149	51068732	0.915
19NC2396	16NF3891_3892	ShiMenDaBaiLi	G.max	Landrace	China	HuNan	52538638	7880795700	150	49330834	0.939	7380562883	0.937	149	46555942	0.944
19NC2399	16NF3915_3916	BaoJingChaHuangDou	G.max	Landrace	China	HuNan	54031326	8104698900	150	50810462	0.94	7594642365	0.937	149	48029592	0.945
19NC2071	16NF393_394	Gordon	G.max	Improved_cultivar	United_States	Georgia	45003584	6750537600	150	42646852	0.948	6379040446	0.945	149	40389496	0.947
19NC2402	16NF3949_3950	LvPiDou-2	G.max	Landrace	China	GuiZhou	50174550	7526182500	150	47010270	0.937	7031404104	0.934	149	44401422	0.945
19NC2403	16NF3953_3954	QingPiHuangDou	G.max	Landrace	China	GuiZhou	58181568	8727235200	150	54159306	0.931	8098156975	0.928	149	50809056	0.938
19NC2404	16NF3959_3960	ZongZiDou	G.max	Landrace	China	GuiZhou	51112988	7666948200	150	48827860	0.955	7306807253	0.953	149	45639756	0.935
19NC2405	16NF3961_3962	QingHuangZaDou-15	G.max	Landrace	China	GuiZhou	64229688	9634453200	150	60281112	0.939	9018864305	0.936	149	56902750	0.944
19NC2072	16NF399_400	Mercury	G.max	Improved_cultivar	United_States	Nebraska	51447536	7717130400	150	47757426	0.928	7141431279	0.925	149	45074918	0.944
19NC2073	16NF401_402	Delsoy4900	G.max	Improved_cultivar	United_States	Missouri	51106442	7665966300	150	48211858	0.943	7209769178	0.94	149	45706310	0.948
19NC2419	16NF4025_4026	DaDou2	G.max	Landrace	China	YunNan	46712378	7006856700	150	44144126	0.945	6601981482	0.942	149	41810166	0.947
19NC2420	16NF4029_4030	HuangDou6	G.max	Landrace	China	YunNan	58823516	8823527400	150	55685914	0.947	8329507728	0.944	149	52444244	0.942
19NC2421	16NF4031_4032	DaBaiDou3	G.max	Landrace	China	YunNan	47283182	7092477300	150	44718746	0.946	6688310933	0.943	149	42395838	0.948
19NC2423	16NF4063_4064	MaLanZaoChaDou	G.max	Landrace	China	YunNan	63417498	9512624700	150	59290684	0.935	8867266014	0.932	149	56154116	0.947
19NC2424	16NF4071_4072	BaYueHuang4	G.max	Landrace	China	AnHui	55931026	8389653900	150	52573504	0.94	7866612460	0.938	149	49677718	0.945
19NC2425	16NF4073_4074	GuangHuang	G.max	Landrace	China	AnHui	48766368	7314955200	150	46168512	0.947	6905139790	0.944	149	43551930	0.943
19NC2428	16NF4093_4094	84-70	G.max	Landrace	China	HuBei	56589312	8488396800	150	53597776	0.947	8019676401	0.945	149	50358438	0.94
19NC2010	16NF41_42	BC-14-1-3	G.max	Improved_cultivar	Canada	NA	59285002	8892750300	150	55125028	0.93	8239492599	0.927	149	51981156	0.943
19NC2074	16NF415_416	Buckshot 723	G.max	Improved_cultivar	United_States	Louisiana	57635898	8645384700	150	53317694	0.925	7968657938	0.922	149	50344684	0.944
19NC2436	16NF4159_4160	QiaoTouHuangDou	G.max	Landrace	China	GuangDong	51010710	7651606500	150	47445048	0.93	7093907398	0.927	149	43804086	0.923
19NC2439	16NF4167_4168	BinYangHuangDou1	G.max	Landrace	China	GuangXi	57521178	8628176700	150	53249396	0.926	7958419713	0.922	149	50422700	0.947
19NC2441	16NF4185_4186	ZeiWuYao	G.max	Landrace	China	ZheJiang	52176756	7826513400	150	48780366	0.935	7295070301	0.932	149	45758306	0.938
19NC2442	16NF4193_4194	DaQingDou4	G.max	Landrace	China	ZheJiang	47595246	7139286900	150	44800226	0.941	6698540376	0.938	149	42419748	0.947
19NC2456	16NF4269_4270	XiZangDaDou18	G.max	Landrace	China	Tibet	58289826	8743473900	150	54495424	0.935	8149733659	0.932	149	51177446	0.939
19NC2458	16NF4401	NiuMaoHuang2	G.max	Landrace	China	JiLin	62696124	9404418600	150	58209424	0.928	8703234241	0.925	149	54546430	0.937
19NC2459	16NF4402	ChangChunManCangJin	G.max	Landrace	China	JiLin	58381386	8757207900	150	54155568	0.928	8094259195	0.924	149	51275860	0.947
19NC2460	16NF4409	Tian'eDan1	G.max	Landrace	China	LiaoNing	49918642	7487796300	150	46694282	0.935	6984785000	0.933	149	44279678	0.948
19NC2461	16NF4412	NiuMaoHuang3	G.max	Landrace	China	LiaoNing	44775960	6716394000	150	41921844	0.936	6271190854	0.934	149	39746066	0.948
19NC2462	16NF4414	DaLiHeiDou2	G.max	Landrace	China	LiaoNing	44427280	6664092000	150	42060036	0.947	6290600529	0.944	149	39754454	0.945
19NC2463	16NF4416	QingDou4	G.max	Landrace	China	HeiLongJiang	63885832	9582874800	150	60058006	0.94	8985832896	0.938	149	56766924	0.945
19NC2465	16NF4422	SiLiYuan	G.max	Landrace	China	ShanDong	48876222	7331433300	150	45871066	0.939	6862517214	0.936	149	43400902	0.946
19NC2467	16NF4424	PingDingHei	G.max	Landrace	China	ShanDong	53487046	8023056900	150	49836600	0.932	7451774842	0.929	149	46070914	0.924
19NC2468	16NF4427	MiYangNiuMaoHuang	G.max	Landrace	China	HeNan	58947242	8842086300	150	54775176	0.929	8189363232	0.926	149	51216004	0.935
19NC2469	16NF4428	BenDiDaHuangDou	G.max	Landrace	China	HeBei	51576896	7736534400	150	47543772	0.922	7104964370	0.918	149	44870716	0.944
19NC2471	16NF4430	GuanYunHaiBaiHua	G.max	Landrace	China	JiangSu	55045760	8256864000	150	52156734	0.948	7801100181	0.945	149	49209988	0.944
19NC2472	16NF4432	MaoDou2	G.max	Landrace	China	ShanDong	54172748	8125912200	150	50919836	0.94	7617050268	0.937	149	48196038	0.947
19NC2473	16NF4433	ErLiHeiDou	G.max	Landrace	China	ShanDong	48043596	7206539400	150	45420774	0.945	6792593722	0.943	149	43096910	0.949
19NC2476	16NF4442	NiDou3	G.max	Landrace	China	HuBei	66449944	9967491600	150	61888616	0.931	9254024570	0.928	149	57608862	0.931
19NC2477	16NF4443	WuYueHuang	G.max	Landrace	China	JiangXi	40818270	6122740500	150	36584912	0.896	5460334286	0.892	149	31661716	0.865
19NC2478	16NF4450	XiaoHeiDou18	G.max	Landrace	China	ShanXi	57695712	8654356800	150	54130920	0.938	8096028736	0.935	149	49988852	0.923
19NC2479	16NF4453	DongShan69	G.max	Improved_cultivar	China	ShanXi	60161396	9024209400	150	56845408	0.945	8501892342	0.942	149	53691588	0.945
19NC2480	16NF4458	JiDou12	G.max	Improved_cultivar	China	HeBei	41366742	6205011300	150	38428072	0.929	5745116967	0.926	149	35858324	0.933
19NC2481	16NF4460	HuangDou<2>	G.max	Landrace	China	ShanXi	47441898	7116284700	150	44670578	0.942	6679815696	0.939	149	42186056	0.944
19NC2482	16NF4463	YuShiDou2	G.max	Landrace	China	LiaoNing	55208802	8281320300	150	52564186	0.952	7868109662	0.95	149	49641912	0.944
19NC2483	16NF4468	JinShanChaMoShiDou	G.max	Landrace	China	JiLin	69051160	10357674000	150	64203622	0.93	9599967353	0.927	149	60259014	0.939
19NC2485	16NF4479	TuErYan	G.max	Landrace	China	HeBei	50098914	7514837100	150	46814202	0.934	7000417526	0.932	149	43825148	0.936
19NC2486	16NF4481	XinYangYangYanDou	G.max	Landrace	China	HeNan	57632106	8644815900	150	53994244	0.937	8075278240	0.934	149	50687496	0.939
19NC2487	16NF4483	JiDou7Hao	G.max	Improved_cultivar	China	HeBei	44711934	6706790100	150	41654094	0.932	6229149661	0.929	149	39022856	0.937
19NC2488	16NF4486	HongHuLiuYueBao	G.max	Landrace	China	HuBei	60821688	9123253200	150	57416362	0.944	8586759908	0.941	149	54279194	0.945
19NC2489	16NF4488	BaiMaoDou2	G.max	Landrace	China	GuiZhou	65007486	9751122900	150	61743752	0.95	9239459480	0.948	149	58028086	0.94
19NC2490	16NF4490	PuDou451	G.max	Improved_cultivar	China	FuJian	49837816	7475672400	150	46432288	0.932	6942809417	0.929	149	43063764	0.927
19NC2491	16NF4491	ErJiZaoDou-2	G.max	Landrace	China	GuiZhou	46650388	6997558200	150	44044410	0.944	6586921399	0.941	149	41325880	0.938
19NC2492	16NF4493	DaHuangDou-2	G.max	Landrace	China	GuangDong	43700888	6555133200	150	41296662	0.945	6176271117	0.942	149	39001362	0.944
19NC2497	16NF4499	HeFeng25Hao	G.max	Improved_cultivar	China	HeiLongJiang	55221848	8283277200	150	52016242	0.942	7784347496	0.94	149	49202590	0.946
19NC2498	16NF4500	Ke4430-20	G.max	Improved_cultivar	China	HeiLongJiang	57769262	8665389300	150	54157226	0.937	8103200784	0.935	149	51344740	0.948
19NC2499	16NF4502	BaiZhiDou	G.max	Landrace	China	GuangXi	49389724	7408458600	150	46881158	0.949	7015638675	0.947	149	44174188	0.942
19NC2500	16NF4506	GaoZuoXuan1Hao	G.max	Improved_cultivar	China	ShanDong	51892188	7783828200	150	49133370	0.947	7349172193	0.944	149	46416272	0.945
19NC2501	16NF4509	XiaoHuangDou3	G.max	Landrace	China	ShanXi	46021960	6903294000	150	43298812	0.941	6478509668	0.938	149	40947588	0.946
19NC2502	16NF4510	YuXuan13Hao	G.max	Landrace	China	ShanXi	46870382	7030557300	150	44390916	0.947	6643951871	0.945	149	41722052	0.94
19NC2504	16NF4518	PiXianHongMaoYou	G.max	Landrace	China	JiangSu	56361868	8454280200	150	52849172	0.938	7906008687	0.935	149	49948278	0.945
19NC2505	16NF4519	PiXianDaZiHuangCao	G.max	Landrace	China	JiangSu	58013360	8702004000	150	54036376	0.931	8080041653	0.929	149	50535642	0.935
19NC2506	16NF4520	PiXianSiLiCao	G.max	Landrace	China	JiangSu	48296026	7244403900	150	45114058	0.934	6747794475	0.931	149	42657966	0.946
19NC2509	16NF4526	JiHuang138	G.max	Improved_cultivar	China	JiLin	50785486	7617822900	150	47299336	0.931	7072485234	0.928	149	44235474	0.935
19NC2510	16NF4527	ZhongMuTieJiaoErCao	G.max	Landrace	China	HeNan	61894718	9284207700	150	58631624	0.947	8775266317	0.945	149	55199398	0.941
19NC2511	16NF4532	BaYueZao	G.max	Landrace	China	ShaanXi	50420116	7563017400	150	46316732	0.919	6922177187	0.915	149	43365132	0.936
19NC2512	16NF4537	FengChengZaoWuDou	G.max	Landrace	China	JiangXi	53846478	8076971700	150	50744030	0.942	7587535866	0.939	149	48081844	0.948
19NC2513	16NF4538	BaiQiDaWanDou	G.max	Landrace	China	HeBei	47728156	7159223400	150	45246666	0.948	6770821595	0.946	149	42378930	0.937
19NC2514	16NF4539	NanGuanXiaoPiQing	G.max	Landrace	China	HeBei	56796050	8519407500	150	52842658	0.93	7901695337	0.927	149	49597880	0.939
19NC2515	16NF4540	MaoYanDou2	G.max	Landrace	China	HeBei	48334062	7250109300	150	45313208	0.938	6777330611	0.935	149	42881182	0.946
19NC2516	16NF4546	JinYi9Hao	G.max	Improved_cultivar	China	ShanXi	52819180	7922877000	150	49065042	0.929	7338010954	0.926	149	46177736	0.941
19NC2517	16NF4547	Tian'eDan4	G.max	Landrace	China	ShanXi	56999332	8549899800	150	53229798	0.934	7959241504	0.931	149	49810482	0.936
19NC2518	16NF4553	HeLongYouTai	G.max	Landrace	China	JiLin	56105042	8415756300	150	52246520	0.931	7812685876	0.928	149	48939574	0.937
19NC2522	16NF4564	XiaoHuangDou8	G.max	Landrace	China	ShanXi	69113990	10367098500	150	64597200	0.935	9660480621	0.932	149	60702596	0.94
19NC2523	16NF4565	DaHeiDou14	G.max	Landrace	China	ShanXi	60307400	9046110000	150	56919802	0.944	8511972186	0.941	149	53913338	0.947
19NC2524	16NF4566	LongChuanHuangNiuMao	G.max	Landrace	China	GuangDong	49169334	7375400100	150	46142000	0.938	6902972797	0.936	149	43691328	0.947
19NC2526	16NF4568	DuChangWuDou	G.max	Landrace	China	JiangXi	47505310	7125796500	150	44861454	0.944	6708847223	0.941	149	42369360	0.944
19NC2527	16NF4570	ZheChengXiaoHongDou	G.max	Landrace	China	HeNan	58979642	8846946300	150	55173622	0.935	8251432631	0.933	149	51761828	0.938
19NC2528	16NF4572	Zheng84240-B1	G.max	Improved_cultivar	China	HeNan	55246422	8286963300	150	52195356	0.945	7811310186	0.943	149	48865618	0.936
19NC2529	16NF4573	DaBaiPi	G.max	Landrace	China	ShanDong	52081210	7812181500	150	49320054	0.947	7376844049	0.944	149	46653782	0.946
19NC2530	16NF4574	WuXing1Hao	G.max	Improved_cultivar	China	HeBei	47269266	7090389900	150	44420210	0.94	6646114244	0.937	149	41921460	0.944
19NC2531	16NF4579	FuNanChaDou	G.max	Landrace	China	AnHui	52947978	7942196700	150	50122900	0.947	7496485336	0.944	149	47490182	0.947
19NC2532	16NF4581	ZhaDou	G.max	Landrace	China	ShanDong	48721956	7308293400	150	45960918	0.943	6877401690	0.941	149	43360650	0.943
19NC2533	16NF4582	ZhongHuang4	G.max	Improved_cultivar	China	BeiJing	60828746	9124311900	150	57615654	0.947	8623393775	0.945	149	54121240	0.939
19NC2534	16NF4586	LianJiangPoHuangDou	G.max	Landrace	China	GuangDong	55080526	8262078900	150	50916872	0.924	7609595696	0.921	149	48190850	0.946
19NC2536	16NF4588	Foster	G.max	Improved_cultivar	United_States	Florida	48119018	7217852700	150	45363650	0.943	6783077383	0.94	149	42938108	0.947
19NC2537	16NF4591	XiHuangDou-8	G.max	Landrace	China	GuiZhou	54006070	8100910500	150	50585444	0.937	7565417201	0.934	149	47393000	0.937
19NC2538	16NF4593	XiangDou4Hao	G.max	Improved_cultivar	China	HuNan	54125628	8118844200	150	50853304	0.94	7608610322	0.937	149	48117462	0.946
19NC2541	16NF4603	ZhongDou32	G.max	Improved_cultivar	China	HuBei	59245344	8886801600	150	56564336	0.955	8464541825	0.952	149	53059650	0.938
19NC2544	16NF4606	Qing6Hao	G.max	Landrace	China	ShanDong	53801568	8070235200	150	50160136	0.932	7501092283	0.929	149	47114780	0.939
19NC2545	16NF4607	ZiHua2Hao	G.max	Landrace	China	JiLin	54221432	8133214800	150	51957068	0.958	7775500727	0.956	149	48120020	0.926
19NC2078	16NF461_462	Columbia	G.max	Improved_cultivar	United_States	NA	62831602	9424740300	150	59314348	0.944	8870210367	0.941	149	55998606	0.944
19NC2547	16NF4618_4619	Tian'eDan3	G.max	Landrace	China	ShanXi	55987018	8398052700	150	52497574	0.938	7853452933	0.935	149	49679164	0.946
19NC2548	16NF4620_4621	LvPiHuangDou	G.max	Landrace	China	ShanXi	43840704	6576105600	150	41181222	0.939	6159980561	0.937	149	38968948	0.946
19NC2549	16NF4622_4623	TaiXingAiJiaoHong	G.max	Landrace	China	JiangSu	51964768	7794715200	150	48655430	0.936	7278364532	0.934	149	46147514	0.948
19NC2550	16NF4624_4625	QuanBian11	G.max	Improved_cultivar	China	FuJian	58101224	8715183600	150	54465572	0.937	8147879171	0.935	149	51500276	0.946
19NC2554	16NF4638_4639	TieJiaQing	G.max	Landrace	China	LiaoNing	48057436	7208615400	150	45049000	0.937	6739295826	0.935	149	42710572	0.948
19NC2555	16NF4650_4651	XiChuanJiWoHuang	G.max	Landrace	China	HeNan	57820738	8673110700	150	54660488	0.945	8174278812	0.942	149	51399422	0.94
19NC2556	16NF4660_4661	QuXianBaYueHuang	G.max	Landrace	China	SiChuan	40154224	6023133600	150	37397772	0.931	5591344009	0.928	149	34586780	0.925
19NC2559	16NF4668_4669	8307	G.max	Improved_cultivar	China	SiChuan	52105356	7815803400	150	49262236	0.945	7370887303	0.943	149	46263400	0.939
19NC2560	16NF4670_4671	JiLin35	G.max	Improved_cultivar	China	JiLin	54863342	8229501300	150	51163570	0.933	7651246880	0.93	149	47898172	0.936
19NC2563	16NF4709	Dekafast	G.max	Improved_cultivar	Italy	NA	47929118	7189367700	150	45369322	0.947	6785924166	0.944	149	42937346	0.946
19NC2564	16NF4711	LuDouSiHao	G.max	Improved_cultivar	China	ShanDong	58091582	8713737300	150	54560784	0.939	8162738827	0.937	149	51665668	0.947
19NC2565	16NF4712	YanHuang3Hao	G.max	Improved_cultivar	China	ShanDong	49820866	7473129900	150	46558434	0.935	6962863132	0.932	149	43543710	0.935
19NC2566	16NF4716	ZhongPin95-5383	G.max	Improved_cultivar	China	BeiJing	54170078	8125511700	150	51628204	0.953	7724675333	0.951	149	47981410	0.929
19NC2567	16NF4718	ZhongHuang22	G.max	Improved_cultivar	China	BeiJing	53961924	8094288600	150	51042046	0.946	7639113249	0.944	149	48036244	0.941
19NC2568	16NF4723	Jim	G.max	Improved_cultivar	United_States	North Dakota	50243522	7536528300	150	46882260	0.933	7010672359	0.93	149	44024456	0.939
19NC2569	16NF4730	Titan	G.max	Improved_cultivar	United_States	Michigan	59372556	8905883400	150	55313180	0.932	8270266934	0.929	149	51539778	0.932
19NC2079	16NF481_482	Elf	G.max	Improved_cultivar	United_States	Illinois	46316328	6947449200	150	43689114	0.943	6533531420	0.94	149	41287568	0.945
19NC2080	16NF483_484	Franklin	G.max	Improved_cultivar	United_States	Illinois	50787850	7618177500	150	47928492	0.944	7167435806	0.941	149	45372368	0.947
19NC2084	16NF497_498	Bolivar	G.max	Improved_cultivar	United_States	Mississippi	61661496	9249224400	150	57158076	0.927	8542673749	0.924	149	53978938	0.944
19NC2086	16NF505_506	Namcheon	G.max	Improved_cultivar	South_Korea	NA	63006646	9450996900	150	58776458	0.933	8789102788	0.93	149	54919056	0.934
19NC2087	16NF523_524	D83-3349	G.max	Improved_cultivar	United_States	NA	56787534	8518130100	150	53663028	0.945	8025800548	0.942	149	50880360	0.948
19NC2088	16NF525_526	PI157440	G.max	Landrace	South_Korea	Kyonggi	54660590	8199088500	150	51054338	0.934	7635997762	0.931	149	48269526	0.945
19NC2089	16NF527_528	Chiquita	G.max	Improved_cultivar	United_States	NA	49948374	7492256100	150	47219312	0.945	7062083698	0.943	149	44731912	0.947
19NC2092	16NF565_566	Koreane 4	G.max	Improved_cultivar	North_Korea	NA	53132526	7969878900	150	50005706	0.941	7483007237	0.939	149	47244028	0.945
19NC2094	16NF581_582	Surge	G.max	Improved_cultivar	United_States	South Dakota	41363652	6204547800	150	38500556	0.931	5756502862	0.928	149	35848338	0.931
19NC2095	16NF625_626	Stonewall	G.max	Improved_cultivar	United_States	Alabama	46189278	6928391700	150	42962706	0.93	6423543530	0.927	149	40204428	0.936
19NC2012	16NF63_64	MONETA	G.max	Improved_cultivar	Russia	NA	47628574	7144286100	150	44794034	0.94	6700192122	0.938	149	42404084	0.947
19NC2096	16NF645_646	LongHuang1Hao	G.max	Improved_cultivar	China	HeiLongJiang	60115732	9017359800	150	55698736	0.927	8327915318	0.924	149	52293636	0.939
19NC2013	16NF67_68	SOER-3	G.max	Improved_cultivar	Russia	NA	52500008	7875001200	150	48841368	0.93	7302327495	0.927	149	45749478	0.937
19NC2003	16NF7_8	N07	G.max	Improved_cultivar	Eastern_Europe	NA	57697350	8654602500	150	53594872	0.929	8013348010	0.926	149	50063666	0.934
19NC2014	16NF73_74	Dekabig	G.max	Improved_cultivar	Italy	NA	50038024	7505703600	150	47357740	0.946	7083104263	0.944	149	44700848	0.944
19NC2015	16NF75_76	Soja 77180	G.max	Improved_cultivar	Germany	NA	44739034	6710855100	150	41691054	0.932	6233851140	0.929	149	39164426	0.939
19NC2016	16NF87_88	Yumeyutaka	G.max	Improved_cultivar	Japan	NA	68519838	10277975700	150	63951508	0.933	9563573091	0.93	149	60085202	0.94
19NC2018	16NF95_96	Soja 277180	G.max	Improved_cultivar	Germany	NA	54923212	8238481800	150	51097586	0.93	7640224749	0.927	149	48073826	0.941
19NC2019	16NF97_98	GuanDong102	G.max	Improved_cultivar	Japan	NA	54045050	8106757500	150	50220634	0.929	7509168108	0.926	149	47178420	0.939
19NC2020	16NF99_100	ZhongTe1Hao	G.max	Improved_cultivar	Japan	NA	65661596	9849239400	150	62172406	0.947	9305095264	0.945	149	58568048	0.942
