# Supplementary material for: GmSop20 Functions as a Key Coordinator of the Oil‐To‐Protein Ratio in Soybean Seeds
Source: Adv Sci (Weinh). 2025 Jul 18;12(38):e05181. doi: 10.1002/advs.202505181 (PMC12520551; doi:10.1002/advs.202505181)
Supplement: Supplementary file 7 — Supporting Information [file ADVS-12-e05181-s003.xlsx]

## Sheet: Anhui
Supplementary Data 6. List of oil and protein loci identified in Anhui by TWAS.
Trait	Exon ID	Gene ID	P.value
Oil	Glyma.05G244100.1.Wm82.a4.v1.CDS.1	Glyma.05G244100	3.22816e-08
Oil	Glyma.05G244100.1.Wm82.a4.v1.CDS.2	Glyma.05G244100	2.00734e-08
Oil	Glyma.08G213401.1.Wm82.a4.v1.CDS.6	Glyma.08G213401	6.33845e-08
Oil	Glyma.20G005900.5.Wm82.a4.v1.CDS.2	Glyma.20G005900	3.42665e-11
Protein	Glyma.05G244100.1.Wm82.a4.v1.CDS.2	Glyma.05G244100	3.06758e-07
Protein	Glyma.20G005900.5.Wm82.a4.v1.CDS.2	Glyma.20G005900	2.04415e-11

## Sheet: Hebei
Supplementary Data 6. List of oil and protein loci identified in Hebei by TWAS.
Trait	Exon ID	Gene ID	P.value
Oil	Glyma.05G244100.1.Wm82.a4.v1.CDS.2	Glyma.05G244100	2.70063e-07
Oil	Glyma.05G244100.1.Wm82.a4.v1.CDS.3	Glyma.05G244100	3.0551e-06
Oil	Glyma.10G260750.5.Wm82.a4.v1.CDS.2	Glyma.10G260750	3.16417e-07
Oil	Glyma.20G005900.5.Wm82.a4.v1.CDS.2	Glyma.20G005900	2.6552e-12
Protein	Glyma.20G005900.5.Wm82.a4.v1.CDS.2	Glyma.20G005900	1.22001e-08
