# Supplementary material for: GmSop20 Functions as a Key Coordinator of the Oil‐To‐Protein Ratio in Soybean Seeds
Source: Adv Sci (Weinh). 2025 Jul 18;12(38):e05181. doi: 10.1002/advs.202505181 (PMC12520551; doi:10.1002/advs.202505181)
Supplement: Supplementary file 8 — Supporting Information [file ADVS-12-e05181-s008.xlsx]

## Sheet: Sheet1
Supplementary Data 7. Amino acid sequence of mutants.
Mutant lines		Sequence
WT (CLX)		MAAPFSAASLFAIREEDQNQMKQQHSSTPSSSTTPAAPPPQKKRRNQPGTPYPDAEVIALSPKTLMATNRFICEVCNKGFQREQNLQLHRRGHNLPWKLKQKTNKEPKRKVYLCPEPTCVHHDPSRALGDLTGIKKHYSRKHGEKKWKCDKCSKKYAVQSDWKAHSKTCGTREYRCDCGTLFSRRDSFITHRAFCDALAQESAREAPNLSSAIGNQLYGNSNNMSLGLSQIPSIHDQNPQPSELMRFSGAPRAGQFDHILPPNIASSSPFRHSMQTPPFFLQESNQTYHDSNKPFQGLIQLSDLNNNNPSASNLFNLPFLSNRAINSNNYSEEQQFNTAEGSNFFSEGTMNIGSTDHQTSSTTVPSLFSTNSLQNNHLSHMSATALLQKASQIGSASSS…
sop20-1		MAAPFSAASLFAIREEDQNQMKQQHSSTPSSSTTPAAPPPQKKRRNQPGTPYPDAEVIALSPKTLMATNRFICEVCNKGFQREQNLQLHRRGHNLPWKLKQKTNKEPKRKVYLCPEPTCVHHDPSRALGDLTGIKKHYSRKHGEKKWKCDKCSKKYAVQSDWKAHSKTCGTESIDVTVAPSSPEETVSSHTEPSVMLWHKKVQERHQT*
sop20-2		MAAPFSAASLFAIREEDQNQMKQQHSSTPSSSTTPAAPPPQKKRRNQPGTPYPDAEVIALSPKTLMATNRFICEVCNKGFQREQNLQLHRRGHNLPWKLKQKTNKEPKRKVYLCPEPTCVHHDPSRALGDLTGIKKHYSRKHGEKKWKCDKCSKKYAVQSDWKAHSKTCGSIDVTVAPSSPEETVSSHTEPSVMLWHKKVQERHQT*
sop07		MAAPFSAASLFAIREEDQNQMKQQQHSSTPSSSTTPAAPPQKKRRNQPGTPYPDAEVIALSPKTLMATNRFLCEVCNKGFQREQNLQLHRRGHNLPWKLKQKTNKEPKRKVYLCPEPTCVHHDPSRALGDLTGIKKHYSRKHGEKKWKCDKCSKKYAVQSDWKAHSKTCGRV*
sop07 sop20-1	sop07	MAAPFSAASLFAIREEDQNQMKQQQHSSTPSSSTTPAAPPQKKRRNQPGTPYPDAEVIALSPKTLMATNRFLCEVCNKGFQREQNLQLHRRGHNLPWKLKQKTNKEPKRKVYLCPEPTCVHHDPSRALGDLTGIKKHYSRKHGEKKWKCDKCSKKYAVQSDWKAHSKTCGTESIDVTVAPSSPEETVSSLTEPSVMLWHKKVPEISHQT*
	sop20	MAAPFSAASLFAIREEDQNQMKQQHSSTPSSSTTPAAPPPQKKRRNQPGTPYPDAEVIALSPKTLMATNRFICEVCNKGFQREQNLQLHRRGHNLPWKLKQKTNKEPKRKVYLCPEPTCVHHDPSRALGDLTGIKKHYSRKHGEKKWKCDKCSKKYAVQSDWKAHSKTCGTESIDVTVAPSSPEETVSSHTEPSVMLWHKKVQERHQT*
sop07 sop20-2	sop07	MAAPFSAASLFAIREEDQNQMKQQQHSSTPSSSTTPAAPPQKKRRNQPGTPYPDAEVIALSPKTLMATNRFLCEVCNKGFQREQNLQLHRRGHNLPWKLKQKTNKEPKRKVYLCPEPTCVHHDPSRALGDLTGIKKHYSRKHGEKKWKCDKCSKKYAVQSDWKAHSKTCG*RV*M*LWHPLLQKRQFHHSQSLL*CFGTRKCQRSATKPEQCH*
	sop20	MAAPFSAASLFAIREEDQNQMKQQHSSTPSSSTTPAAPPPQKKRRNQPGTPYPDAEVIALSPKTLMATNRFICEVCNKGFQREQNLQLHRRGHNLPWKLKQKTNKEPKRKVYLCPEPTCVHHDPSRALGDLTGIKKHYSRKHGEKKWKCDKCSKKYAVQSDWKAHSKTCGTIESIDVTVAPSSPEETVSSHTEPSVMLWHKKVQERHQT*
