# Supplementary material for: GmSop20 Functions as a Key Coordinator of the Oil‐To‐Protein Ratio in Soybean Seeds
Source: Adv Sci (Weinh). 2025 Jul 18;12(38):e05181. doi: 10.1002/advs.202505181 (PMC12520551; doi:10.1002/advs.202505181)
Supplement: Supplementary file 9 — Supporting Information [file ADVS-12-e05181-s005.xlsx]

## Sheet: FPKM
Supplementary Data 8. RNA-seq profiling of differentially expressed genes in sop20 mutant seeds.
Summary of expression estimates (FPKM) of CLX genes in GmSop20-CRISPR (sop20) seeds compared with WT (CLX) seeds at 35DAF. Three biological replicates were analyzed.
Transcript ID	WT（CLX）				sop20				Description
	I	II	III	Average	I	II	III	Average
Glyma.01G000100	6.24589	5.37871	3.91606	5.18022	6.00154	6.58061	4.98814	5.85676	2-succinyl-6-hydroxy-2,4-cyclohexadiene-1-carboxylate synthase
Glyma.01G000200	10.9488	9.61763	8.96025	9.84224	10.947	10.0534	6.59687	9.19911
Glyma.01G000300	0	0	0.0620978	0.0206993	0	0	0	0
Glyma.01G000400	4.22595	3.80997	3.5867	3.87421	2.45136	3.81337	3.20426	3.15633	Protein FAR1-RELATED SEQUENCE 9
Glyma.01G000600	2.61054	2.62737	2.85835	2.69875	2.94977	2.85061	2.56206	2.78748	Protein FAR1-RELATED SEQUENCE 5
Glyma.01G000700	2.45255	2.57416	3.98651	3.00441	2.80348	2.806	2.83978	2.81642
Glyma.01G000800	0	0	0	0	0	0.0360568	0	0.0120189
Glyma.01G000900	4.22536	4.86491	3.90679	4.33235	3.9355	3.95765	3.3218	3.73832
Glyma.01G001000	7.44877	7.49409	6.96859	7.30382	7.21661	8.16427	8.21768	7.86619
Glyma.01G001100	6.83572	4.48487	5.00708	5.44256	6.66132	6.45428	6.41256	6.50939	Chloroplast envelope membrane protein
Glyma.01G001200	0.0591772	0.710488	0.235937	0.335201	0.0254647	0.373817	0.142322	0.180535	TORTIFOLIA1-like protein 2 {ECO:0000303|PubMed:15324671}
Glyma.01G001300	10.935	15.738	13.1728	13.282	7.87729	11.8184	9.17898	9.62489	Cycloartenol synthase
Glyma.01G001600	2.57197	2.32332	2.16763	2.35431	2.33905	2.01636	2.08028	2.14523	WD repeat-containing protein 36
Glyma.01G001700	4.6529	3.17592	3.97896	3.93593	4.95052	3.56013	4.00561	4.17209	Protein APEM9 {ECO:0000303|PubMed:21487094}
Glyma.01G001800	0	0.0296874	0	0.0098958	0	0	0	0	Pollen receptor-like kinase 2 {ECO:0000303|PubMed:23024212}
Glyma.01G002100	4.08778	4.66746	4.21083	4.32202	3.26863	3.65544	2.61406	3.17937	Auxin response factor 5
Glyma.01G002200	4.54445	3.30836	4.15117	4.00133	4.16976	3.48189	4.98212	4.21126	Methyl-CpG-binding domain-containing protein 2
Glyma.01G002300	0	0	0	0	0	0	0	0	Sodium transporter HKT1
Glyma.01G002400	9.60222	6.48503	9.59706	8.56143	10.0627	11.8646	9.92475	10.6174	Phospholipase A2-alpha {ECO:0000303|PubMed:16140037}
Glyma.01G002600	2.17429	2.67532	1.96252	2.27071	1.89204	2.19722	1.68667	1.92531	Nucleotide pyrophosphatase
Glyma.01G002700	4.29825	3.23165	4.19498	3.90829	5.6419	3.46467	4.21221	4.43959	Thioredoxin-like 2, chloroplastic
Glyma.01G002800	0	0	0.0398538	0.0132846	0	0	0	0	PRA1 family protein F2 {ECO:0000303|PubMed:18583532}
Glyma.01G002900	3.84775	3.28284	3.6187	3.5831	3.17794	3.52382	3.96406	3.55528	Malonyl-[acyl-carrier protein] O-methyltransferase {ECO:0000255|HAMAP-Rule:MF_00835}
Glyma.01G003000	0.683986	1.03321	0.549192	0.755462	0.648611	0.553723	0.470382	0.557572	Probable transcription factor At5g61620 {ECO:0000305}
Glyma.01G003100	6.26511	5.34476	7.82275	6.47754	6.47224	7.00083	6.69709	6.72339
Glyma.01G003200	0	0.0178837	0	0.00596123	0	0	0.0179119	0.00597063	Probable acyl-[acyl-carrier-protein]--UDP-N-acetylglucosamine O-acyltransferase, mitochondrial
Glyma.01G003300	0	0	0.0359221	0.011974	0	0	0	0	Protein EFFECTOR OF TRANSCRIPTION 2 {ECO:0000303|PubMed:17991462}
Glyma.01G003400	2.11827	1.04054	1.35826	1.50569	1.27342	1.43727	1.36285	1.35784	Pentatricopeptide repeat-containing protein At2g15690
Glyma.01G003500	0.0310302	0	0.030929	0.0206531	0	0.0311842	0	0.0103947	Pollen-specific protein SF21
Glyma.01G003600	4.23746	3.13671	3.39924	3.59114	3.02606	3.43868	2.95091	3.13855
Glyma.01G003700	1.79452	3.65402	1.89492	2.44782	1.01686	1.82128	1.63635	1.4915
Glyma.01G003800	6.16619	6.45296	6.24276	6.2873	6.06603	6.55885	5.29676	5.97388	Probable protein arginine N-methyltransferase 1
Glyma.01G003900	0	0	0	0	0	0	0	0	1-aminocyclopropane-1-carboxylate synthase 7
Glyma.01G004000	0	0	0.121835	0.0406115	0	0	0.121047	0.0403491	Phospholipase A2-gamma
Glyma.01G004100	1.98066	1.83519	2.10457	1.97347	1.86363	2.0969	1.9121	1.95754	IST1 homolog
Glyma.01G004200	16.4967	13.8993	14.9152	15.1037	17.3414	11.4112	13.5785	14.1104	Probable caffeoyl-CoA O-methyltransferase At4g26220
Glyma.01G004300	66.1838	81.7427	70.085	72.6705	62.2733	66.4157	64.2733	64.3208	60S ribosomal protein L31
Glyma.01G004400	0.299775	0.183485	0.270341	0.2512	0.272327	0.0573834	0.0848191	0.138177	Pentatricopeptide repeat-containing protein At3g14330
Glyma.01G004500	23.2288	21.981	25.1701	23.4599	21.3058	23.7217	23.576	22.8678	Vacuolar protein sorting-associated protein 32 homolog 1
Glyma.01G004600	0	0	0.0229312	0.00764372	0	0	0	0	Arabinogalactan peptide 20
Glyma.01G004700	1.43268	1.43518	1.0898	1.31922	1.26815	0.833563	0.653385	0.918367	Meiotic nuclear division protein 1 homolog
Glyma.01G004800	0.00741405	0.0439833	0.0147797	0.022059	0	0.0521559	0.00734212	0.0198327	Probable LRR receptor-like serine/threonine-protein kinase At4g29180
Glyma.01G005000	26.0833	14.2497	16.3549	18.8959	27.7075	20.2769	19.6417	22.542	Zinc finger CCCH domain-containing protein 20
Glyma.01G005200	1.45397	1.17083	0.806789	1.14386	0.895495	0.933957	0.846108	0.891853	Gamma-glutamyltranspeptidase 3
Glyma.01G005300	6.39863	7.16503	6.80038	6.78801	6.11501	6.17859	5.45859	5.9174	AP-4 complex subunit sigma
Glyma.01G005400	4.8221	3.5442	4.07266	4.14632	2.7422	3.81679	2.72573	3.0949	ATP-dependent 6-phosphofructokinase 3 {ECO:0000255|HAMAP-Rule:MF_03186}
Glyma.01G005500	0.643817	0.774951	0.390611	0.603126	0.515273	0.618882	0.526689	0.553615	NAC domain-containing protein 73 {ECO:0000303|PubMed:15029955}
Glyma.01G005600	0.0133428	0	0	0.00444761	0	0	0	0	Leucine-rich repeat extensin-like protein 4
Glyma.01G005800	0	0.0128581	0	0.00428604	0	0	0	0
Glyma.01G006000	3.1777	1.97743	2.85724	2.67079	5.24331	3.88576	5.78759	4.97222
Glyma.01G006100	7.57234	7.41455	7.93143	7.63944	6.93117	6.40303	7.26283	6.86568	Arginine--tRNA ligase, chloroplastic/mitochondrial {ECO:0000305}
Glyma.01G006200	20.741	20.6555	21.7182	21.0383	17.7428	25.9609	19.8724	21.1921
Glyma.01G006300	0	0.0744968	0.0375498	0.0373489	0.0189129	0.0567894	0.0559607	0.0438877
Glyma.01G006400	2.10957	3.28421	3.10434	2.83271	2.02572	2.62114	2.30941	2.31876	Arginine--tRNA ligase, chloroplastic/mitochondrial {ECO:0000305}
Glyma.01G006500	7.3284	6.81036	6.62399	6.92092	6.71689	6.60672	5.15263	6.15875	DNA-directed RNA polymerase III subunit 2 {ECO:0000305}
Glyma.01G006600	4.53351	3.06565	3.91656	3.83857	4.48175	3.83347	2.92709	3.74744	Probable serine/threonine-protein kinase vps15
Glyma.01G006700	3.96723	3.7454	4.51554	4.07606	2.45854	3.75542	2.72054	2.97817	Probable glutamate carboxypeptidase 2
Glyma.01G006800	0.531955	1.42152	1.66231	1.20526	0	0.361213	0.0569507	0.139388	Probable pectinesterase 53
Glyma.01G006900	31.4407	25.2469	30.2737	28.9871	24.7121	27.0272	24.5015	25.4136
Glyma.01G007000	0.101198	0.350205	0.0504341	0.167279	0.0381036	0.0381377	0.112744	0.0629949
Glyma.01G007100	2.0793	2.40238	1.79308	2.09158	2.32232	2.79398	1.68894	2.26842	Protein DETOXIFICATION 51 {ECO:0000303|PubMed:11739388}
Glyma.01G007200	57.4474	39.4376	43.4917	46.7922	54.909	46.6565	44.2397	48.6018	Hexokinase-1
Glyma.01G007300	7.17037	6.2075	6.80665	6.72817	6.40324	6.36471	4.6357	5.80121	Hexokinase-1
Glyma.01G007400	0.110789	0.0821561	0.0345087	0.075818	0.0278098	0.0139174	0.0137143	0.0184805	Receptor-like protein kinase HSL1
Glyma.01G007500	0.0266267	0.0131634	0.0265399	0.02211	0.00668373	0	0	0.00222791	Receptor-like protein kinase HSL1
Glyma.01G007600	0	0	0	0	0	0	0	0
Glyma.01G007700	3.96573	3.08761	3.12214	3.39182	2.9431	3.05163	3.0071	3.00061	Mitochondrial import inner membrane translocase subunit TIM17-2
Glyma.01G007800	0.205161	0.770831	0.654373	0.543455	0.107117	0.49483	0.130029	0.243992	DNA (cytosine-5)-methyltransferase CMT3
Glyma.01G008000	0.981517	1.84701	1.59371	1.47408	0.540438	1.38413	0.815221	0.913262	Cytochrome B5-like protein {ECO:0000303|PubMed:19054355}
Glyma.01G008100	0.0642518	0.111174	0.192127	0.122518	0.129026	0.112999	0.286328	0.176117	Senescence/dehydration-associated protein At4g35985, chloroplastic {ECO:0000305}
Glyma.01G008200	0.0116391	0	0	0.00387972	0	0	0	0	Putative ABC transporter B family member 8
Glyma.01G008400	3.32231	2.98769	3.4534	3.25447	3.31993	3.89527	2.02105	3.07875	2-oxoglutarate-Fe(II) type oxidoreductase {ECO:0000303|PubMed:22492455}
Glyma.01G008500	6.91823	10.0513	9.49504	8.82152	3.92276	5.21196	2.90417	4.01296	NADP-dependent malic enzyme
Glyma.01G008600	23.8931	19.0028	19.6884	20.8614	24.6549	21.3305	18.9153	21.6336	SNW/SKI-interacting protein
Glyma.01G008700	0.100978	0.299523	0.286462	0.228988	0.26517	0.312244	0.153844	0.243753	Probable RNA-dependent RNA polymerase 5
Glyma.01G008800	11.3545	10.7099	11.0807	11.0484	10.1842	10.7424	8.75082	9.8925
Glyma.01G008900	4.77123	7.22367	6.34672	6.11387	5.42467	5.77328	5.09842	5.43212	Golgin candidate 1
Glyma.01G009000	0.147736	0.146072	0.117803	0.137204	0.0890017	0.0296938	0.0292605	0.0493187
Glyma.01G009100	0	0.0102798	0	0.00342662	0	0	0	0	Zinc finger MYM-type protein 1
Glyma.01G009300	3.43256	5.62625	5.13204	4.73028	2.98574	3.23745	3.82643	3.34987	Dolichyl-diphosphooligosaccharide--protein glycosyltransferase subunit STT3A
Glyma.01G009400	3.13888	1.89444	2.24219	2.42517	3.32234	2.48413	2.66159	2.82269
Glyma.01G009500	0.164979	0.46606	0.0469831	0.226007	0.0236642	0.0947416	0	0.0394686	Isoflavone reductase homolog
Glyma.01G009600	0.0816751	0.468381	0.260508	0.270188	0.22962	0.29549	0.210295	0.245135	Myb family transcription factor PHL11 {ECO:0000305}
Glyma.01G009700	0.316142	0.652745	0.472667	0.480518	0.196058	0.710178	0.469612	0.458616
Glyma.01G009800	10.6954	8.01527	9.85254	9.52108	10.345	9.43452	10.0219	9.93384
Glyma.01G009900	2.96234	2.8239	2.22444	2.67022	2.82765	3.04379	2.1706	2.68068	Plastidal glycolate/glycerate translocator 1, chloroplastic
Glyma.01G010000	0.664327	0.634196	0.76491	0.687811	0.644025	0.483452	0.77131	0.632929	4-coumarate--CoA ligase-like 6
Glyma.01G010100	0.282419	0.343064	0.249327	0.291603	0.243057	0.235166	0.39155	0.289924	CSC1-like protein At1g32090
Glyma.01G010200	0.4091	0.795937	0.447227	0.550755	0.569767	0.41113	0.470474	0.48379	Phosphoribulokinase, chloroplastic
Glyma.01G010300	34.1776	25.8047	29.9767	29.9863	34.3928	31.4458	33.7457	33.1948	Secretory carrier-associated membrane protein 4
Glyma.01G010400	18.939	17.7031	18.316	18.3194	19.5468	16.3305	14.0551	16.6441	DEAD-box ATP-dependent RNA helicase 5
Glyma.01G010500	0.0633931	0.215895	0.161476	0.146921	0.0636506	0.226516	0.041852	0.110673	Disease resistance protein RPM1
Glyma.01G010600	23.5299	18.0983	20.4073	20.6785	21.1402	20.1457	21.3648	20.8836
Glyma.01G010700	0	0	0	0	0.0359069	0	0.00708293	0.01433	Disease resistance protein RPM1
Glyma.01G010800	3.95958	2.15088	3.00517	3.03854	3.14221	3.10668	2.47553	2.90814
Glyma.01G010900	5.63181	5.14349	7.14644	5.97391	5.38218	6.0689	5.174	5.5417
Glyma.01G011000	0	0	0.144553	0.0481842	0	0	0.0359046	0.0119682
Glyma.01G011100	12.5511	10.7561	13.2773	12.1948	11.1606	11.4829	10.861	11.1682	26S proteasome non-ATPase regulatory subunit 13 homolog A
Glyma.01G011200	5.71976	5.57499	5.43941	5.57805	4.56929	4.743	3.67094	4.32774	Extra-large guanine nucleotide-binding protein 3
Glyma.01G011300	0.146235	0.243992	0.127538	0.172589	0.412957	0.578658	0.416347	0.469321	Pentatricopeptide repeat-containing protein At1g31920
Glyma.01G011400	1.21079	1.54415	1.87148	1.54214	0.880948	1.00518	1.26855	1.05156	Vacuolar protein sorting-associated protein 25
Glyma.01G011500	0.012358	0	0	0.00411934	0	0	0	0	Sn1-specific diacylglycerol lipase alpha
Glyma.01G011700	0.012295	0.0121565	0	0.00815051	0	0	0	0	Pentatricopeptide repeat-containing protein At1g31920
Glyma.01G011900	0.00907774	0	0	0.00302592	0	0.0091228	0.00898967	0.00603749
Glyma.01G012000	0.00606401	0.00599572	0.00604423	0.00603465	0	0	0	0	Putative disease resistance protein RGA4
Glyma.01G012200	0	0	0	0	0.0134566	0	0	0.00448554	Sn1-specific diacylglycerol lipase alpha
Glyma.01G012300	18.6816	9.47244	11.1406	13.0982	18.2766	14.5488	18.4477	17.091	Protein AE7 {ECO:0000303|PubMed:21070412}
Glyma.01G012400	7.06267	4.98593	5.49748	5.84869	6.14201	6.78099	6.05781	6.32694	UV-B-induced protein At3g17800, chloroplastic {ECO:0000305}
Glyma.01G012500	22.5495	16.7526	18.9438	19.4153	23.133	18.081	20.0965	20.4368	Protein IWS1 homolog 1 {ECO:0000305}
Glyma.01G012700	4.37546	4.96806	4.69767	4.6804	4.06733	5.03653	3.70299	4.26895	Kinesin-like protein KIN-12A {ECO:0000305}
Glyma.01G012800	0	0	0	0	0	0	0	0	Sn1-specific diacylglycerol lipase alpha
Glyma.01G013100	0.0069283	0	0.0207171	0.00921514	0	0	0	0	Putative disease resistance protein RGA4
Glyma.01G013300	0.0256131	0.00844156	0.0255296	0.0198614	0.0085724	0	0.0169098	0.00849405
Glyma.01G013500	0.00889686	0.0175933	0	0.00883007	0	0	0	0	Cysteine-rich receptor-like protein kinase 8
Glyma.01G013600	4.39715	4.29146	4.66594	4.45152	3.4339	3.9394	4.01693	3.79675	bZIP transcription factor 16 {ECO:0000305}
Glyma.01G013800	1.1712	0.998282	0.915787	1.02842	0.679215	0.821877	0.629909	0.710334	Chaperone protein dnaJ 49
Glyma.01G013900	8.13232	6.24691	8.59754	7.65892	9.14009	8.52454	9.32999	8.9982	Probable xyloglucan endotransglucosylase/hydrolase protein 30
Glyma.01G014000	1.31035	0.7716	1.59632	1.22609	1.61974	1.15298	1.22843	1.33372	Cellulose synthase-like protein D3
Glyma.01G014100	0.0805986	0.113844	0.0229531	0.0724653	0	0.0578562	0.0798166	0.0458909	Protein ABHD17A {ECO:0000305}
Glyma.01G014200	1.55284	0.843857	1.27603	1.22424	1.47584	1.34612	0.997792	1.27325	Glycerol-3-phosphate acyltransferase, chloroplastic
Glyma.01G014400	5.63107	3.12102	5.18582	4.64597	5.81321	3.76205	3.55007	4.37511	Uncharacterized protein At1g32220, chloroplastic
Glyma.01G014500	7.05944	9.39819	7.10567	7.85443	6.87883	7.45758	6.71571	7.01738
Glyma.01G014600	1.2138	2.46845	1.73915	1.80713	0.512422	1.49013	0.949326	0.983958	Homeobox-leucine zipper protein ROC3
Glyma.01G014700	0.420023	0.484508	0.261658	0.38873	0.328012	0.386932	0.265745	0.326896	Lysine-specific demethylase JMJ706
Glyma.01G014800	1.9061	2.41365	1.26659	1.86211	1.17517	1.34425	1.70547	1.4083	Probable transcription factor KAN2
Glyma.01G014900	4.67709	4.00596	4.4493	4.37745	4.06805	4.286	4.43462	4.26289	Probable inactive shikimate kinase like 2, chloroplastic
Glyma.01G015000	29.3687	23.7086	24.8469	25.9747	26.6187	26.8458	24.6864	26.0503	Inactive poly [ADP-ribose] polymerase RCD1
Glyma.01G015100	14.9158	9.24987	12.2778	12.1478	12.8809	13.4791	10.941	12.4337	Plastoglobulin-1, chloroplastic
Glyma.01G015200	1.2442	0.93095	0.770897	0.982014	0.776561	0.456216	0.715964	0.649581	Inactive poly [ADP-ribose] polymerase RCD1
Glyma.01G015300	5.2111	4.60814	4.07847	4.63257	5.69286	5.21852	5.85103	5.58747
Glyma.01G015400	2.05821	3.77935	2.611	2.81619	1.79819	2.2296	2.85884	2.29554
Glyma.01G015500	20.4314	17.3576	21.4258	19.7382	20.8894	19.8571	20.9174	20.5546	Binding partner of ACD11 1 {ECO:0000303|PubMed:18845362}
Glyma.01G015600	1.60637	2.53827	2.12486	2.08983	0.964721	1.35785	1.01096	1.11118	Syntaxin-22
Glyma.01G015700	1.0046	1.28791	1.23044	1.17432	0.649662	0.881252	0.750358	0.760424
Glyma.01G015900	5.45241	5.30498	5.00102	5.2528	5.88225	5.06171	4.10708	5.01701	Heat shock factor protein HSF8
Glyma.01G016000	1.52048	0.322148	0.974265	0.938965	0.654283	1.30974	1.39818	1.12073
Glyma.01G016100	0.915712	0.760921	0.767078	0.81457	0.73359	0.724457	0.463061	0.640369	Pentatricopeptide repeat-containing protein At1g05670, mitochondrial
Glyma.01G016200	1.7258	1.25468	1.22689	1.40246	1.6054	0.981959	1.03046	1.20594	E3 ubiquitin-protein ligase RNF14
Glyma.01G016400	8.66742	5.64959	6.36873	6.89525	8.37314	8.05085	8.25835	8.22745	UDP-N-acetylglucosamine transferase subunit ALG14 homolog
Glyma.01G016500	1.64978	2.95855	1.81099	2.13977	0.35728	1.47917	0.603321	0.813256	ABC transporter B family member 2
Glyma.01G016700	4.82659	3.1075	4.51996	4.15135	6.76214	4.1286	5.24662	5.37912	Inositol-tetrakisphosphate 1-kinase 1
Glyma.01G016800	2.27377	1.56947	2.29486	2.04603	2.90042	2.15571	2.67655	2.57756	Uncharacterized membrane protein At4g09580
Glyma.01G016900	11.3983	7.6865	8.1525	9.07909	10.0814	7.30646	8.01307	8.46696	Nucleolar protein 12
Glyma.01G017000	13.0028	9.12745	11.5764	11.2356	8.13856	9.46579	6.59625	8.06687
Glyma.01G017100	7.98011	7.75566	7.81841	7.85139	6.90206	7.31864	7.58254	7.26774	Cinnamoyl-CoA reductase-like SNL6 {ECO:0000305}
Glyma.01G017300	0.0144115	0.0569969	0.0430936	0.0381674	0.0144701	0.0289661	0.0142717	0.019236	E3 ubiquitin-protein ligase Os04g0590900
Glyma.01G017400	6.38391	2.7796	3.50262	4.22205	6.15502	4.5125	5.83864	5.50206	RNA-binding protein CP33, chloroplastic {ECO:0000305}
Glyma.01G017700	100.272	30.5272	71.3767	67.3919	118.083	63.0934	76.1981	85.7916
Glyma.01G017800	0.714242	0.553507	0.423299	0.563683	1.24047	0.834185	0.841128	0.971926
Glyma.01G017900	10.3684	4.69219	7.33061	7.46374	8.71685	8.13699	9.42144	8.75843	Putative gamma-glutamylcyclotransferase At3g02910
Glyma.01G018000	12.1508	2.3944	5.75918	6.76814	13.48	8.71005	7.63629	9.9421
Glyma.01G018100	0	0	0.0267318	0.00891059	0	0	0	0
Glyma.01G018200	0	0.0577215	0	0.0192405	0	0	0	0
Glyma.01G018300	0.65787	1.57124	1.10707	1.11206	0.368874	0.789927	0.465348	0.541383	Ubiquitin carboxyl-terminal hydrolase 20
Glyma.01G018400	20.1608	13.421	17.5038	17.0285	17.143	14.9601	14.7171	15.6067	Transcription factor MYC2
Glyma.01G018600	2.08812	3.00088	2.49273	2.52724	1.34085	2.00088	1.29842	1.54672
Glyma.01G018700	2.61485	2.04044	2.69576	2.45035	2.48391	3.14309	2.52602	2.71767	Protein HAIKU1 {ECO:0000305}
Glyma.01G018800	0.169575	0.365815	0.35341	0.296267	1.3002	1.05349	1.4045	1.25273	Abscisic acid receptor PYL1
Glyma.01G019000	2.59606	4.14527	4.74391	3.82841	3.04104	3.4486	3.63468	3.37477	Mitochondrial carnitine/acylcarnitine carrier-like protein
Glyma.01G019100	33.0224	21.0128	26.528	26.8544	33.1739	28.1962	22.6109	27.9937	Probable starch synthase 4, chloroplastic/amyloplastic
Glyma.01G019200	7.33876	7.57742	7.62074	7.51231	12.3263	8.50006	11.2366	10.6876	Phosphoenolpyruvate carboxykinase (ATP)
Glyma.01G019300	0.233125	0.283692	0.285987	0.267601	0.108033	0.198239	0.150949	0.152407
Glyma.01G019400	1.23199	2.19603	1.94572	1.79125	1.58544	1.93562	1.70117	1.74075	Auxin-responsive protein IAA8
Glyma.01G019500	0.301758	0.537048	1.08279	0.640531	0.121194	0.545861	0	0.222352	Uncharacterized protein At5g65660
Glyma.01G019600	1.26076	0.83104	0.849732	0.98051	0.916256	0.905011	0.65399	0.825086
Glyma.01G019700	2.79974	5.9487	4.67575	4.47473	2.64663	4.34018	2.53661	3.17447	Transcription factor bHLH93
Glyma.01G019800	19.6887	18.7997	23.97	20.8194	26.5685	27.372	26.0891	26.6765	Glycine-rich domain-containing protein 1 {ECO:0000303|Ref.4}
Glyma.01G019900	5.29748	3.66273	4.08302	4.34774	4.15111	4.56142	3.83127	4.18127	Uncharacterized protein At4g37920, chloroplastic
Glyma.01G020100	0.0258905	0.0191992	0.0451605	0.0300834	0	0.00650474	0	0.00216825	Nodulation receptor kinase
Glyma.01G020200	3.78107	3.42291	4.30714	3.83704	3.94435	3.67647	4.71696	4.11259	Protein BRICK 1
Glyma.01G020300	30.5501	16.4669	26.0942	24.3704	29.8141	24.6679	25.1923	26.5581	Organellar oligopeptidase A, chloroplastic/mitochondrial
Glyma.01G020400	0	0	0.0603058	0.0201019	0	0.0304017	0	0.0101339
Glyma.01G020500	0.012914	0.0127686	0.0257438	0.0171422	0	0	0.0255775	0.00852582	MADS-box transcription factor 27
Glyma.01G020600	0	0	0.0294508	0.00981694	0	0	0	0	Agglutinin-2
Glyma.01G020900	1.09305	2.53739	0.773693	1.46805	0.874813	3.86855	1.50601	2.08312	Probable mannitol dehydrogenase
Glyma.01G021000	0.0486099	0.0801041	0.209956	0.11289	0.0650765	0.0651348	0.128369	0.0861933	Probable mannitol dehydrogenase
Glyma.01G021100	0	0	0	0	0	0.0426838	0	0.0142279	Dof zinc finger protein DOF5.3
Glyma.01G021200	0.0135224	0.0467955	0.040435	0.0335843	0.0339434	0.0135895	0.00669562	0.0180762	Kinesin-like protein KIN-14R {ECO:0000305}
Glyma.01G021300	3.54523	3.99983	3.72428	3.75644	2.21554	3.76979	2.69504	2.89346	Probable glycosyltransferase At5g03795
Glyma.01G021400	4.13156	4.94807	4.08909	4.38958	3.93412	4.69788	3.86097	4.16432	KH domain-containing protein HEN4 {ECO:0000305}
Glyma.01G021500	0	0	0	0	0	0.0321782	0	0.0107261
Glyma.01G021600	22.9628	12.4165	19.7114	18.3636	25.856	16.5379	19.8658	20.7532
Glyma.01G021700	3.88666	0.0260535	1.57586	1.82953	3.84954	1.73451	2.08757	2.55721	7-deoxyloganetic acid glucosyltransferase
Glyma.01G021800	0	0	0	0	0	0.026833	0	0.00894432	Uncharacterized protein At2g29880
Glyma.01G021900	0.771749	0.157874	0.318303	0.415975	0.400802	0.133721	0.237184	0.257236	7-deoxyloganetic acid glucosyltransferase
Glyma.01G022000	0.332558	0.712429	0.331474	0.45882	0.222606	0.0557015	0	0.0927693
Glyma.01G022100	67.8125	63.1636	61.5484	64.1748	65.8898	67.1054	69.8786	67.6246	Histone H2A.6
Glyma.01G022300	2.44833	1.17966	1.80858	1.81219	2.2711	1.98587	1.69844	1.98514	7-deoxyloganetic acid glucosyltransferase
Glyma.01G022400	2.24309	1.13623	1.81726	1.73219	1.60872	1.88778	1.91494	1.80381	Receptor-like cytosolic serine/threonine-protein kinase RBK1
Glyma.01G022500	10.1547	4.44157	7.72175	7.43934	9.92737	6.71006	6.33618	7.65787	AP2-like ethylene-responsive transcription factor AIL6
Glyma.01G022600	0.986728	0.670206	0.897988	0.851641	0.82705	0.793301	0.951664	0.857338	Putative U-box domain-containing protein 50
Glyma.01G022700	2.79669	3.78934	3.31967	3.3019	1.67203	2.56234	1.31771	1.85069	Nucleobase-ascorbate transporter 11
Glyma.01G022800	16.538	7.13598	10.8838	11.5192	14.587	11.8003	11.3134	12.5669	Protein ecdysoneless homolog {ECO:0000250|UniProtKB:Q9W032}
Glyma.01G022900	0.378447	0.503449	0.226327	0.369408	0.34544	0.394155	0.293006	0.3442	Kinase-interacting protein 1 {ECO:0000303|PubMed:11500547}
Glyma.01G023000	0.431886	0.946875	0.617641	0.665467	1.30092	0.811446	0.743818	0.952062
Glyma.01G023200	2.99181	1.99694	2.957	2.64858	2.86934	2.72874	2.8051	2.80106	Mechanosensitive ion channel protein 2, chloroplastic
Glyma.01G023300	54.2654	43.8158	45.1604	47.7472	51.8149	53.6295	41.3421	48.9289	Uncharacterized protein At1g04910
Glyma.01G023500	0.0828539	0.0163842	0.214718	0.104652	0.0831906	0.183183	0.04923	0.105201	MADS-box protein SVP {ECO:0000303|PubMed:10758486}
Glyma.01G023600	3.1744	3.34372	2.88268	3.1336	2.6262	3.17858	2.20794	2.67091	Kinesin-like protein KIN-14B {ECO:0000305}
Glyma.01G023700	1.42735	1.09119	1.3787	1.29908	1.17459	1.24219	1.12935	1.18204	GPI ethanolamine phosphate transferase 2
Glyma.01G023800	1.05835	0.327009	0.626345	0.670567	0.730571	0.631513	0.704179	0.688754	Transcription factor bHLH131
Glyma.01G023900	6.21678	4.81902	5.24529	5.42703	5.55761	4.81589	4.5971	4.9902	Ubiquitin carboxyl-terminal hydrolase 17
Glyma.01G024000	1.06073	1.29849	1.69498	1.3514	0.540971	0.896787	0.817005	0.751588	Mitochondrial uncoupling protein 5
Glyma.01G024100	0	0	0.0105681	0.0035227	0	0	0	0	Zinc finger MYM-type protein 1
Glyma.01G024300	0.0988135	0.0195401	0	0.0394512	0	0	0.019571	0.00652365
Glyma.01G024400	0.0576117	0	0.114848	0.0574864	0.0578458	0	0.0285264	0.0287907
Glyma.01G024600	10.1695	8.72729	8.79791	9.23155	9.49701	7.83859	9.62102	8.98554	Protein CURVATURE THYLAKOID 1D, chloroplastic
Glyma.01G024700	1.06147	1.34938	1.40152	1.27079	0.816637	1.05288	1.05117	0.973563	Cyclin-D4-1
Glyma.01G024800	0.0233742	0.0693329	0.023298	0.0386684	0.0234692	0.0234902	0.0578686	0.0349427	ATP-dependent 6-phosphofructokinase 5, chloroplastic {ECO:0000255|HAMAP-Rule:MF_03186}
Glyma.01G025000	11.7594	6.33756	7.80175	8.63291	13.936	7.74225	8.83775	10.172	Zinc-finger homeodomain protein 1
Glyma.01G025100	1.9181	3.47059	2.4854	2.62469	2.59995	3.52754	2.48833	2.87194
Glyma.01G025200	0	0	0	0	0	0.0124833	0	0.00416111	Protein DETOXIFICATION 27 {ECO:0000303|PubMed:11739388}
Glyma.01G025300	0.117421	0.245098	0.0910298	0.151183	0.0916987	0.0655578	0.0904415	0.082566	BTB/POZ domain-containing protein At1g67900
Glyma.01G025400	0	0	0	0	0	0.0168851	0	0.00562838	Ethylene-responsive transcription factor ESR2
Glyma.01G025500	1.79348	1.7231	2.71518	2.07725	1.88571	2.46552	2.83168	2.3943	Protein DMR6-LIKE OXYGENASE 1 {ECO:0000303|PubMed:25376907}
Glyma.01G025600	11.0561	6.22621	9.97178	9.0847	10.8106	8.53472	8.76169	9.36902	Plant intracellular Ras-group-related LRR protein 3
Glyma.01G025700	1.39099	2.13939	2.61886	2.04975	3.87956	2.01918	3.67332	3.19069
Glyma.01G025800	4.93169	2.67402	3.10089	3.56887	6.65555	4.10349	6.24922	5.66942
Glyma.01G026000	3.1645	2.37035	3.19515	2.91	3.78257	3.27658	2.58437	3.21451	ABC transporter B family member 26, chloroplastic
Glyma.01G026100	40.4184	40.3745	41.416	40.7363	33.0796	35.1128	32.5977	33.5967	60S ribosomal protein L27a-3
Glyma.01G026200	0	0	0	0	0.0123324	0.0123434	0	0.00822527	Protein DETOXIFICATION 29 {ECO:0000303|PubMed:11739388}
Glyma.01G026400	4.03047	2.56476	2.99754	3.19759	3.27899	2.99112	3.50012	3.25674
Glyma.01G026500	7.53264	5.72793	6.96532	6.74196	9.79577	6.91639	7.20491	7.97236	F-box protein At1g70590
Glyma.01G026600	0.0868846	0.0644297	0.129902	0.0937388	0.130857	0.0436579	0.236615	0.137043	Cyclin-dependent protein kinase inhibitor SMR6 {ECO:0000303|PubMed:20706207, ECO:0000303|PubMed:24399300, ECO:0000303|PubMed:26546445}
Glyma.01G026700	13.3471	15.509	14.3214	14.3925	11.125	13.126	10.3961	11.549	Glutamate--glyoxylate aminotransferase 2
Glyma.01G026800	5.98586	6.73052	5.0367	5.91769	5.8145	6.21143	5.45908	5.82834	Ribose-phosphate pyrophosphokinase 3, mitochondrial
Glyma.01G026900	0.386209	0.354584	0.219971	0.320255	0.0553969	0.221786	0.355143	0.210776
Glyma.01G027300	16.3073	16.006	16.3069	16.2067	17.6484	16.6408	16.4503	16.9132	AP-1 complex subunit mu-2
Glyma.01G027500	1.26522	1.56812	1.58081	1.47138	1.35982	1.11033	0.988239	1.1528	Lipase 46 kDa form
Glyma.01G027600	0.0193193	0.162365	0.163679	0.115121	0.0290967	0.0291228	0.00956593	0.0225951	Oxidation resistance protein 1
Glyma.01G027700	7.38631	8.57324	8.34713	8.10223	9.3014	9.60766	6.28717	8.39874
Glyma.01G027800	0.363475	0.982309	1.00233	0.782706	0.0364952	0.523566	0.215969	0.258677
Glyma.01G028000	0.825803	1.13727	1.21997	1.06101	0.577449	1.0522	0.423499	0.684382	Cysteine-rich receptor-like protein kinase 3
Glyma.01G028100	0.721644	0.653431	0.636004	0.67036	0.640677	0.587814	0.586759	0.605083	Cysteine-rich receptor-like protein kinase 2
Glyma.01G028200	0.971651	1.38521	0.518025	0.958294	1.02098	1.22627	1.11886	1.12204	2-phytyl-1,4-beta-naphthoquinone methyltransferase, chloroplastic {ECO:0000255|HAMAP-Rule:MF_03192}
Glyma.01G028300	0.29403	0.218039	0.256438	0.256169	0.0922578	0.166213	0.090993	0.116488	Homeobox protein knotted-1-like 6
Glyma.01G028500	0.242723	0.23999	0.376338	0.28635	0.162473	0.0271031	0.267076	0.152217	Early nodulin-36A
Glyma.01G028600	3.81589	4.34559	3.56573	3.90907	4.34452	4.78212	4.07128	4.39931	Protein trichome birefringence-like 2
Glyma.01G028700	3.97262	6.77676	4.93784	5.22907	2.93245	4.37105	3.27321	3.52557	Protein NSP-INTERACTING KINASE 3
Glyma.01G028800	0.623389	1.16022	0.785833	0.856482	0.423418	0.681761	0.417613	0.507597	F-box/kelch-repeat protein At1g23390
Glyma.01G028900	9.04476	13.6317	12.2018	11.6261	8.25227	12.7844	8.70637	9.91436	ATP-citrate synthase alpha chain protein 1
Glyma.01G029000	12.5067	10.2764	11.9489	11.5773	13.1941	12.5109	12.3854	12.6968	Signal recognition particle receptor subunit beta
Glyma.01G029100	6.49184	5.93484	5.83938	6.08869	5.82448	5.77184	6.101	5.89911
Glyma.01G029200	67.0958	71.9064	70.0834	69.6952	63.8582	64.8722	58.318	62.3495	40S ribosomal protein S27a
Glyma.01G029300	0	0	0	0	0	0.0186529	0	0.00621764	Axial regulator YABBY 4
Glyma.01G029400	48.9516	48.9163	49.7283	49.1987	49.4649	45.838	43.722	46.3416	DNA-directed RNA polymerase subunit 10-like protein {ECO:0000303|PubMed:19110459}
Glyma.01G029500	1.84189	1.72621	1.87939	1.81583	1.48126	1.26327	1.31399	1.35284	E3 ubiquitin-protein ligase BOI
Glyma.01G029600	42.2302	32.5136	34.3429	36.3622	42.2539	37.2253	36.0985	38.5259	Eukaryotic translation initiation factor 3 subunit I {ECO:0000255|HAMAP-Rule:MF_03008}
Glyma.01G029700	0.323197	0.703026	0.547643	0.524622	0.178481	0.795763	0.352067	0.442104
Glyma.01G029800	36.8002	41.7451	42.4262	40.3238	33.5824	38.1853	32.8707	34.8795	ADP-ribosylation factor
Glyma.01G029900	0.119953	0.177903	0.0597808	0.119212	0.0843081	0.0843836	0.118789	0.0958269	Type 2 DNA topoisomerase 6 subunit B-like {ECO:0000305}
Glyma.01G030000	0.204519	0.314558	0.158551	0.225876	0.387883	0.296882	0.202535	0.295767
Glyma.01G030100	0	0.0293222	0.0295595	0.0196272	0	0	0	0	Putative disease resistance protein RGA3
Glyma.01G030300	1.37868	0.730261	0.916123	1.00835	1.23597	1.38552	1.21902	1.28017
Glyma.01G030400	10.3396	5.30383	7.86622	7.83655	14.2747	9.0116	13.8412	12.3758	AMSH-like ubiquitin thioesterase 2
Glyma.01G030500	3.55553	4.52639	4.94326	4.34173	2.81921	4.32462	3.17347	3.4391	Carbonic anhydrase, chloroplastic
Glyma.01G030600	26.6386	29.0234	29.6782	28.4467	26.0887	25.5475	22.7407	24.7923	Uncharacterized protein At4g28440
Glyma.01G030700	0	0	0	0	0	0	0	0
Glyma.01G030800	24.2154	26.9518	27.3268	26.1647	24.5509	24.6784	27.4879	25.5724	Uncharacterized protein At4g28440
Glyma.01G030900	0.669227	1.23274	0.868071	0.923345	0.497056	0.746252	0.617341	0.620216	Polygalacturonase 1 beta-like protein 3 {ECO:0000303|PubMed:26106400}
Glyma.01G031200	5.36437	4.03562	4.4751	4.62503	4.80071	4.27763	4.50392	4.52742
Glyma.01G031400	18.4033	16.2006	15.6094	16.7377	18.0692	17.5557	13.3083	16.311	RNA-binding protein 25
Glyma.01G031500	1.3334	1.0158	1.26369	1.2043	0.899861	0.933619	0.497879	0.77712	Aldehyde dehydrogenase family 2 member B7, mitochondrial
Glyma.01G031700	12.5421	14.3099	13.2578	13.3699	12.2285	12.5048	11.8157	12.183	Spermidine synthase 1
Glyma.01G031800	6.55876	2.66557	4.90102	4.70845	7.01366	5.00616	5.1961	5.73864	Potassium transporter 6
Glyma.01G031900	2.18535	1.74984	1.99968	1.97829	3.40285	2.41221	3.91675	3.24394	Probable alpha,alpha-trehalose-phosphate synthase [UDP-forming] 9
Glyma.01G032000	0	0.0211526	0.0213237	0.0141588	0	0.0107498	0.021186	0.0106453
Glyma.01G032100	9.52513	9.46692	9.64948	9.54718	8.04102	9.06672	7.10963	8.07246	AP-1 complex subunit gamma-2
Glyma.01G032200	0.208523	0.631411	0.181863	0.340599	0.261713	0.170266	0.154875	0.195618	RING-H2 finger protein ATL46
Glyma.01G032300	1.09668	0.906302	1.17467	1.05922	1.15044	1.20082	0.94015	1.09713
Glyma.01G032500	39.3349	28.9486	34.8453	34.3762	40.2359	31.6584	31.6512	34.5152	Threonine--tRNA ligase, mitochondrial 1 {ECO:0000305}
Glyma.01G032600	3.95551	3.55271	3.71689	3.7417	4.13833	3.33791	2.90047	3.4589	Transcription factor EMB1444
Glyma.01G032800	0.021508	0	0	0.00716934	0.0215954	0	0	0.00719847
Glyma.01G032900	1.27909	1.35972	1.24544	1.29475	0.616161	1.38203	0.702898	0.900364	TMV resistance protein N
Glyma.01G033000	1.1774	1.68153	1.31699	1.39197	1.35294	1.3936	1.14006	1.29553	Inactive disease resistance protein RPS4 {ECO:0000303|PubMed:10571887}
Glyma.01G033200	1.02417	1.14601	1.04075	1.07031	0.812634	1.3305	0.875705	1.00628	Protein SUPPRESSOR OF npr1-1, CONSTITUTIVE 1
Glyma.01G033300	2.4739	2.57826	2.61245	2.55487	2.08115	2.74152	2.68827	2.50364	TMV resistance protein N
Glyma.01G033400	2.34975	2.77785	2.24026	2.45595	2.41059	3.38812	2.8834	2.89403
Glyma.01G033500	6.95365	6.65893	7.88755	7.16671	6.10283	6.0237	6.71945	6.28199	WAT1-related protein At5g40240
Glyma.01G033700	0.151163	0.467064	0.583846	0.400691	0.0569164	0.151913	0.168408	0.125746	WAT1-related protein At5g40210
Glyma.01G033800	0.460259	1.10268	0.794004	0.785649	0.088871	0.338012	0.0175305	0.148138	WAT1-related protein At5g40240
Glyma.01G033900	4.1291	3.99695	4.9215	4.34918	2.72526	4.58487	4.2892	3.86645	WAT1-related protein At5g40240
Glyma.01G034000	0.514815	0.113115	0.22806	0.28533	0.603058	0.546113	0.311557	0.486909	MLP-like protein 423
Glyma.01G034100	0.228926	0.181078	0.273815	0.22794	0.073554	0.138037	0.0272046	0.0795986	Probable serine/threonine-protein kinase PBL28 {ECO:0000305}
Glyma.01G034200	0	0	0	0	0.0172057	0	0	0.00573524	Probable serine/threonine-protein kinase PBL28 {ECO:0000305}
Glyma.01G034300	1.31254	2.38507	1.82685	1.84148	0.890453	1.96075	1.19441	1.34854	Protein ALTERED XYLOGLUCAN 4
Glyma.01G034400	0.0209292	0	0.020861	0.0139301	0.0420286	0	0.0207262	0.0209183	Protein ALTERED XYLOGLUCAN 4
Glyma.01G034500	0.0328481	0.422216	0.0654819	0.173515	0.0659631	0.132044	0	0.0660025
Glyma.01G034600	0.0143772	0	0.0286605	0.0143459	0	0	0.0142377	0.00474589	Protein ALTERED XYLOGLUCAN 4
Glyma.01G034700	0	0.0112131	0	0.00373769	0.0113869	0	0.089846	0.0337443	Protein ALTERED XYLOGLUCAN 4
Glyma.01G034800	0	0.0188302	0	0.00627672	0	0	0.0188598	0.00628662	Protein ALTERED XYLOGLUCAN 4
Glyma.01G034900	0.700359	1.80812	0.801493	1.10332	0.612048	1.57711	1.33575	1.17497	Protein ALTERED XYLOGLUCAN 4
Glyma.01G035000	0.06122	0.0302653	0.0915306	0.0610053	0.0102448	0	0	0.00341493	Nucleobase-ascorbate transporter 7
Glyma.01G035100	17.7656	22.3882	20.3559	20.1699	12.6716	21.6198	13.6073	15.9662	Methylsterol monooxygenase 2-2
Glyma.01G035200	0	0.02798	0	0.00932667	0	0	0	0	Methylsterol monooxygenase 2-2
Glyma.01G035300	0.196553	0.151153	0.152376	0.166694	0.0877118	0.307267	0.129764	0.174914
Glyma.01G035400	0.0458499	0.0259049	0.00652862	0.0260945	0.0131532	0.013165	0.0129729	0.013097	Disease resistance protein RGA2
Glyma.01G035500	0.563988	0.139409	0.843223	0.51554	0.14157	0	0	0.04719
Glyma.01G035600	0.172835	0.358866	0.258407	0.263369	0.0694149	0.0521079	0.0513475	0.0576234	Cyclin-D1-1
Glyma.01G035700	8.99888	3.71706	6.28458	6.33351	7.50477	5.8902	4.73427	6.04308
Glyma.01G035800	0.0181829	0.0359562	0	0.0180464	0.0182568	0.0548194	0	0.0243587	Putative disease resistance protein RGA3
Glyma.01G035900	0	0.0203231	0	0.00677436	0	0	0	0	Putative disease resistance protein RGA1
Glyma.01G036000	0.100281	0.113317	0.0428375	0.0854785	0.0431523	0	0.113495	0.0522159	UDP-glycosyltransferase 74B1
Glyma.01G036200	10.4505	5.08514	8.01704	7.85088	10.2017	9.21018	8.79814	9.40335	Protein NLRC3
Glyma.01G036500	24.5421	19.0973	17.8297	20.4897	24.6659	21.1577	22.0006	22.6081	Chaperone protein dnaJ 16
Glyma.01G036700	7.26145	5.85326	5.99877	6.37116	5.82041	5.77615	5.6553	5.75062
Glyma.01G036800	0.710272	0.127686	0.66934	0.502432	0.726124	0.726775	0.422028	0.624976	Protein JINGUBANG {ECO:0000303|PubMed:27468890}
Glyma.01G037200	0.0134997	0	0	0.00449991	0.0135546	0.0135667	0	0.00904043	Metalloendoproteinase 2-MMP {ECO:0000303|PubMed:10574937}
Glyma.01G037300	13.5107	12.8425	13.4435	13.2656	12.2148	14.2071	11.0597	12.4939
Glyma.01G037400	3.31426	2.93743	2.85704	3.03624	2.90801	3.12066	2.66117	2.89661	Zinc finger MYND domain-containing protein 15
Glyma.01G037500	0.197807	0.239042	0.197162	0.211337	0.264814	0.0441753	0.522368	0.277119	Two-component response regulator ARR3
Glyma.01G037600	0.196403	0.0543737	0.0783052	0.109694	0.134097	0.0315805	0.0466795	0.0707857	Formin-like protein 8
Glyma.01G037700	24.133	17.8867	21.2826	21.1008	25.5064	21.3071	22.2466	23.02	Protein WVD2-like 7 {ECO:0000305}
Glyma.01G037800	0	0	0	0	0	0	0.0632911	0.021097	Germin-like protein subfamily 1 member 1
Glyma.01G037900	0.744895	1.11559	0.687872	0.849452	0.527945	0.715566	0.672579	0.638697	Probable galacturonosyltransferase-like 9
Glyma.01G038000	0.240886	0.151565	0.2401	0.21085	0.0659631	0.110037	0.0216863	0.0658955	Pyruvate dehydrogenase E1 component subunit alpha, mitochondrial
Glyma.01G038100	1.55733	1.17494	1.45874	1.39701	1.63274	1.23822	0.904275	1.25841	DExH-box ATP-dependent RNA helicase DExH15 chloroplastic {ECO:0000305}
Glyma.01G038200	4.62585	4.01936	5.21622	4.62048	4.41007	4.78968	4.25706	4.4856
Glyma.01G038300	12.0281	9.86663	11.4579	11.1175	13.1247	10.8315	9.07482	11.0103	Paired amphipathic helix protein Sin3-like 4
Glyma.01G038400	15.3438	11.1745	11.8392	12.7859	13.6529	11.9547	9.83153	11.813	TORTIFOLIA1-like protein 4 {ECO:0000303|PubMed:15324671}
Glyma.01G038500	6.65693	3.51946	4.51823	4.89821	6.81233	5.27688	5.91072	5.99998	Glycosyltransferase family 92 protein RCOM_0530710
Glyma.01G038600	3.18615	5.47575	5.82031	4.8274	1.617	4.92521	2.34062	2.96094	Transcription factor MYB1R1
Glyma.01G038700	5.40116	5.62493	5.50168	5.50925	5.4571	5.12168	5.48289	5.35389
Glyma.01G038800	14.8238	11.5474	13.0474	13.1395	11.8883	10.7104	10.2214	10.9401	Serine/threonine-protein phosphatase PP2A catalytic subunit
Glyma.01G038900	0.612472	0.177241	0.461579	0.417097	0.134991	0.225187	0.147934	0.169371	CLE25p
Glyma.01G039000	0.00501153	0.0049551	0	0.00332221	0	0.00503641	0.00496291	0.00333311	TMV resistance protein N
Glyma.01G039100	8.84837	8.20516	10.1503	9.06793	8.09577	7.81363	9.59211	8.5005
Glyma.01G039200	0.10289	0.813848	0.478586	0.465108	0.241051	0.275734	0.322656	0.279814	Transcription factor BPE
Glyma.01G039400	0.192499	0.0793046	0.191871	0.154558	0.193281	0.161212	0.0794297	0.144641
Glyma.01G039500	0.410456	0.360741	0.515185	0.428794	0.244221	0.534713	0.255928	0.344954
Glyma.01G039600	0.0287829	0	0	0.00959431	0	0	0	0	MDIS1-interacting receptor like kinase 2 {ECO:0000303|PubMed:26863186}
Glyma.01G039700	0	0	0	0	0	0	0	0	Exocyst complex component EXO84A
Glyma.01G039800	3.83982	4.50292	3.53485	3.95919	3.65048	4.3845	2.94351	3.6595	Hydroxyproline O-galactosyltransferase GALT6 {ECO:0000303|PubMed:26690932}
Glyma.01G039900	0.763305	0.672676	0.793895	0.743292	0.233254	0.583658	0.624439	0.48045	Wall-associated receptor kinase-like 20
Glyma.01G040000	2.0141	1.77874	2.18294	1.99193	2.68983	2.57433	2.47867	2.58094	Glutathione S-transferase U18
Glyma.01G040100	0	0	0.0309689	0.010323	0	0	0.0615375	0.0205125	Glutathione S-transferase U18
Glyma.01G040200	0.0251413	0.770603	0.125296	0.307014	0	0.202129	0.0497947	0.0839744	Glutathione S-transferase U18
Glyma.01G040300	25.5584	20.9106	22.042	22.837	26.5874	20.9341	24.2568	23.9261	Tetratricopeptide repeat protein 38
Glyma.01G040400	12.2323	5.89481	8.64054	8.92254	16.4448	11.8453	16.2419	14.844
Glyma.01G040500	0.157482	0.513838	0.235453	0.302258	0.221371	0.17409	0.109168	0.168209
Glyma.01G040600	0.0502302	0.099329	0.100133	0.0832307	0.11768	0	0	0.0392267	DnaJ homolog subfamily B member 13
Glyma.01G040700	0	0	0.108865	0.0362882	0	0	0	0	Thioredoxin H2
Glyma.01G040900	0.887407	0.446403	0.739681	0.691164	0.755537	0.547604	0.354602	0.552581	Pre-mRNA-splicing factor ATP-dependent RNA helicase DEAH1 {ECO:0000305}
Glyma.01G041100	0	0	0	0	0.0994868	0	0.0327076	0.0440648	Thioredoxin H7
Glyma.01G041200	0.492679	2.64877	2.45536	1.86561	0.803857	1.79483	0.701355	1.10001	Thioredoxin H2-1
Glyma.01G041300	26.3832	16.5874	19.8952	20.9553	26.788	19.5187	22.2239	22.8436
Glyma.01G041400	53.4396	55.5183	58.4455	55.8011	45.8454	75.4258	40.8979	54.0564	Protein NRT1/ PTR FAMILY 2.13
Glyma.01G041500	0.820085	0.641629	0.867166	0.776293	0.937979	1.15382	0.663827	0.918541	Protein PTST, chloroplastic {ECO:0000303|PubMed:25710501}
Glyma.01G041600	8.70657	7.58	6.91697	7.73451	7.42564	7.73303	6.60416	7.25428	Ultraviolet-B receptor UVR8
Glyma.01G041700	26.6624	18.8218	17.5893	21.0245	28.0272	31.3695	31.7021	30.3663	Homeobox-leucine zipper protein HAT5
Glyma.01G042100	0.395975	0.304512	0.241196	0.313894	0.242968	0.342671	0.0980334	0.227891	Protein NRT1/ PTR FAMILY 4.6
Glyma.01G042200	0.454013	0.189011	0.19054	0.277855	0.167948	0.24014	0.0473272	0.151805	Aldehyde oxidase GLOX {ECO:0000305}
Glyma.01G042300	7.89591	6.8972	7.62228	7.47179	8.93928	8.19752	8.54582	8.56087	Protein TWIN LOV 1
Glyma.01G042400	4.79221	5.45735	6.2463	5.49862	4.54159	5.10636	3.70975	4.45256	Probable serine/threonine-protein kinase PIX7 {ECO:0000305}
Glyma.01G042500	0.0295472	0.0584288	0	0.0293253	0	0	0	0
Glyma.01G042600	0	0.0207838	0	0.00692792	0.0633177	0.147874	0.0416331	0.0842748	Hypersensitive-induced response protein 1
Glyma.01G042800	18.3833	15.4966	16.9217	16.9339	19.2281	16.8301	16.0148	17.3577
Glyma.01G042900	1.34695	1.13942	1.34256	1.27631	1.53275	1.3386	1.57102	1.48079	Plant-specific TFIIB-related protein PTF2 {ECO:0000305}
Glyma.01G043000	0.801861	0.882925	0.980892	0.888559	0.677032	1.42854	1.01065	1.03874	Single-stranded DNA-binding protein WHY1, chloroplastic
Glyma.01G043100	0	0	0	0	0	0	0	0	Mitogen-activated protein kinase kinase kinase NPK1
Glyma.01G043400	6.57008	6.49609	6.45199	6.50605	5.73262	6.83415	6.57836	6.38171	SNF1-related protein kinase regulatory subunit gamma-1-like
Glyma.01G043500	0	0.024153	0	0.00805099	0	0	0	0	Pentatricopeptide repeat-containing protein At2g02750
Glyma.01G043600	2.45536	2.06264	2.42895	2.31565	2.18729	3.17256	3.30908	2.88964	Ubiquitin-conjugating enzyme E2 2
Glyma.01G043700	0	0	0	0	0	0	0	0	Probable LRR receptor-like serine/threonine-protein kinase At1g14390
Glyma.01G043800	6.08831	6.22137	4.74249	5.68406	6.37629	6.04046	6.33695	6.25124	Protein IQ-DOMAIN 31
Glyma.01G044000	0.447734	3.40873	0.892548	1.583	0.516987	1.66484	0.93112	1.03765	Heme-binding protein 2
Glyma.01G044100	12.9413	8.15544	10.871	10.6559	10.907	10.1362	9.99913	10.3474	Probable serine/threonine-protein kinase PBL3 {ECO:0000305}
Glyma.01G044200	2.78258	2.45921	1.76637	2.33605	2.04469	2.23399	2.58624	2.28831	UDP-galactose/UDP-glucose transporter 3
Glyma.01G044300	0	0.0427733	0	0.0142578	0.00723937	0.00724586	0.0142802	0.00958849	Transcription factor MYB124 {ECO:0000303|PubMed:9839469}
Glyma.01G044500	0	0.083135	0.0838077	0.0556476	0.0422118	0.0211248	0.0416331	0.0349899
Glyma.01G044600	0.0410741	0.0270744	0.0818803	0.0500096	0.027494	0	0	0.00916466	Homeobox-leucine zipper protein ATHB-13
Glyma.01G044800	0.0433252	0	0	0.0144417	0	0	0	0	Transcription factor PRE6
Glyma.01G044900	0.653755	0.948043	0.842766	0.814855	0.56889	0.68328	0.768263	0.673478	Peptidyl-prolyl cis-trans isomerase CYP23
Glyma.01G045100	5.68256	5.12494	5.15178	5.31976	6.11109	5.94687	6.33267	6.13021	F-box/kelch-repeat protein SKIP11
Glyma.01G045200	0.957296	0.726395	1.39798	1.02722	1.8106	2.70716	2.93221	2.48332
Glyma.01G045300	3.72592	3.1901	2.58349	3.1665	2.62959	3.32385	2.27269	2.74204
Glyma.01G045400	0.291895	0.981265	0.40732	0.56016	0.234464	0.801805	0.404688	0.480319	HVA22-like protein c
Glyma.01G045500	0.906529	0.408848	0.697495	0.670957	0.654714	0.719233	0.629989	0.667979	Transcription factor TCP8
Glyma.01G045700	9.42851	6.29105	7.75469	7.82475	7.34761	6.92069	7.29265	7.18699	Probable ran guanine nucleotide release factor
Glyma.01G045800	9.07072	4.58908	8.01803	7.22595	6.82228	6.59294	6.34204	6.58575	Peroxisomal adenine nucleotide carrier 1
Glyma.01G046000	0.587719	0.629526	0.81594	0.677728	0.189677	0.316412	0.332581	0.279557	Delta(8)-fatty-acid desaturase 2
Glyma.01G046100	0	0	0	0	0.0149435	0	0	0.00498116	Cullin-3B
Glyma.01G046200	8.56297	11.3147	9.81334	9.89701	9.39019	11.3418	9.33961	10.0239	Haloacid dehalogenase-like hydrolase domain-containing protein 3
Glyma.01G046300	0.797175	5.21176	1.83239	2.61377	0	2.55054	0.128888	0.893144	Soyasapogenol B glucuronide galactosyltransferase
Glyma.01G046400	0.34234	2.53863	1.80361	1.56153	0.171865	0.565207	0.532743	0.423272	Origin of replication complex subunit 6 {ECO:0000303|PubMed:16179646}
Glyma.01G046500	2.15226	1.54535	1.85155	1.84972	2.09669	2.05995	1.95377	2.0368	Sphinganine C4-monooxygenase 1
Glyma.01G046700	1.86147	1.77916	2.12046	1.92036	1.94914	1.71036	2.22087	1.96012	Probable methyltransferase PMT2
Glyma.01G046800	0	0.0131707	0	0.00439023	0.0267497	0	0	0.00891656	Protein FEZ
Glyma.01G046900	0.558544	0.306808	0.564455	0.476602	0.739962	0.491152	0.530078	0.587064	TMV resistance protein N
Glyma.01G047000	106.043	117.628	108.888	110.853	110.698	108.316	110.901	109.971	60S ribosomal protein L34
Glyma.01G047100	13.33	10.3514	11.9859	11.8891	12.9105	11.1366	10.3777	11.4749	Probable apyrase 6
Glyma.01G047300	5.09071	3.34131	4.40476	4.27893	4.24137	4.0057	2.6601	3.63573	Abietadienol/abietadienal oxidase
Glyma.01G047400	9.5173	7.00531	7.71198	8.0782	8.31723	7.7579	5.84697	7.30737	PHD finger protein MALE STERILITY 1
Glyma.01G047600	0.0772772	0.611256	0	0.229511	0	0.0776608	0.0765275	0.0513961
Glyma.01G047700	11.5467	8.19465	9.51887	9.75339	10.2508	9.3324	9.6439	9.74235	Probable E3 ubiquitin ligase SUD1
Glyma.01G047800	0.0583789	0.0288607	0	0.0290799	0.0586161	0.088003	0.0578125	0.0681439	CLE45p
Glyma.01G047900	5.83318	3.9874	4.5939	4.80483	4.41074	4.67523	4.27895	4.45498	Zinc-finger homeodomain protein 8
Glyma.01G048000	4.79758	4.63337	5.89272	5.10789	3.10508	5.14618	4.74	4.33042
Glyma.01G048100	0.505108	0.554911	0.391581	0.483867	0.281756	0.439933	0.511323	0.411004	Pentatricopeptide repeat-containing protein At2g02980, chloroplastic {ECO:0000305}
Glyma.01G048400	0	0.0222794	0	0.00742647	0	0	0	0	Ribonuclease 3
Glyma.01G048500	8.60787	7.75812	7.87008	8.07869	7.65185	6.55348	6.37407	6.8598	Beta-1,3-galactosyltransferase GALT1 {ECO:0000305}
Glyma.01G048600	1.02446	0.612464	0.498685	0.711869	0.789406	0.574628	0.802177	0.722071
Glyma.01G048700	3.87864	4.14591	4.28394	4.10283	5.15745	5.09184	4.46388	4.90439	E3 ubiquitin-protein ligase RING1-like
Glyma.01G048800	0.0485121	0.0239829	0.0241769	0.0322239	0	0	0	0	Protein HOTHEAD
Glyma.01G049100	1.61014	2.6625	2.1168	2.12981	1.05921	1.74368	1.34709	1.38333	Myb family transcription factor PHL8 {ECO:0000305}
Glyma.01G049200	0	0.178856	0.154546	0.111134	0	0.181791	0	0.060597
Glyma.01G049300	0	0	0	0	0	0	0	0	F-box/LRR-repeat protein 3
Glyma.01G049400	0.244213	0.428048	0.508962	0.393741	0.267497	0.535473	0.241844	0.348271	Cyclic dof factor 3
Glyma.01G049700	0	0.0782889	0	0.0260963	0	0.0795736	0	0.0265245	Glucan endo-1,3-beta-glucosidase 1
Glyma.01G049900	4.71333	4.57063	2.5899	3.95795	2.48759	3.73472	3.68022	3.30084	Transcription termination factor MTEF1, chloroplastic {ECO:0000305}
Glyma.01G050100	0.290966	1.13768	1.05461	0.827751	0	0.717734	0	0.239245	Expansin-A1
Glyma.01G050400	2.61507	2.11753	2.24702	2.32654	1.39207	2.26556	2.07622	1.91128
Glyma.01G050500	23.6106	17.2333	20.3172	20.387	25.0299	21.033	21.9637	22.6755
Glyma.01G050900	6.25945	1.65548	2.74723	3.55406	8.37985	4.06425	6.60687	6.35032	Photosynthetic NDH subunit of lumenal location 2, chloroplastic {ECO:0000303|PubMed:21785130}
Glyma.01G051000	0.223245	0	0	0.0744151	0.0747175	0.149569	0	0.0747621	Anaphase-promoting complex subunit 2
Glyma.01G051300	3.77014	0.090919	1.88809	1.91638	11.9288	4.21394	8.68736	8.2767	NAC transcription factor 29
Glyma.01G051400	20.8546	15.8579	18.3364	18.3497	19.2318	17.5046	13.5877	16.7747	Cell division cycle and apoptosis regulator protein 1
Glyma.01G052200	5.25952	4.78839	5.20777	5.08523	5.78633	5.25074	5.3632	5.46676
Glyma.01G052300	0.0514867	0.0618155	0.113634	0.0756456	0.0738513	0.0443505	0.0254936	0.0478985	Protein MAIN-LIKE 1 {ECO:0000303|PubMed:24635680}
Glyma.01G052400	13.4531	10.3295	10.3083	11.3637	12.9379	11.513	12.8438	12.4316	Multiple myeloma tumor-associated protein 2 homolog
Glyma.01G052500	0.798304	0.839696	0.634868	0.757623	0.417828	0.546224	0.639175	0.534409	Uncharacterized protein At1g04910
Glyma.01G052600	3.97275	3.01681	3.92256	3.63737	4.61411	4.09259	3.29289	3.99987	Serine/threonine-protein kinase STY8 {ECO:0000305}
Glyma.01G052700	1.01436	0.115723	0.427752	0.519277	1.35144	0.5293	1.13974	1.00683
Glyma.01G052800	6.75776	7.54585	7.6069	7.3035	6.74241	7.34832	6.24886	6.77986	Vesicle transport v-SNARE 12
Glyma.01G052900	0	0.0157665	0.0158941	0.0105535	0	0.0160252	0	0.00534175	CSC1-like protein At1g69450
Glyma.01G053100	0.0130186	0.012872	0.103809	0.0432333	0.0130715	0.0261665	0.00644616	0.0152281	Protein argonaute 7
Glyma.01G053200	5.87082	5.0357	5.87668	5.5944	5.64276	5.69825	4.37282	5.23794	Protein UXT homolog
Glyma.01G053300	6.60346	8.13474	8.72084	7.81968	4.9332	6.35313	4.64403	5.31012	Probable protein S-acyltransferase 22
Glyma.01G053400	1.2522	0.922944	1.27081	1.14865	1.6459	1.00673	0.67639	1.10967	Serine/threonine-protein kinase EDR1
Glyma.01G053600	0.0529901	0.125744	0.0633807	0.0807049	0.138334	0.0106506	0.115447	0.0881439
Glyma.01G053700	1.62386	1.78907	1.37193	1.59495	1.16461	1.13457	1.22522	1.1748	Putative exosome complex component rrp40
Glyma.01G053800	3.89882	1.58453	2.8967	2.79335	3.50638	2.60811	2.33318	2.81589	Probable WRKY transcription factor 4
Glyma.01G053900	0.0854982	0	0	0.0284994	0.343382	0.171845	0	0.171742	Aconitate hydratase 2, mitochondrial
Glyma.01G054000	0.439763	1.09648	0.68608	0.740774	0.575935	1.03761	0.927797	0.847114	Eukaryotic translation initiation factor 5A
Glyma.01G054100	0.0993564	0.196475	0.0165054	0.104112	0.0831334	0.216341	0.0491962	0.116223	Mitotic checkpoint protein BUB3.3
Glyma.01G054200	5.39338	4.99819	5.5631	5.31823	4.94358	5.81675	4.87581	5.21205	Cell division topological specificity factor homolog, chloroplastic
Glyma.01G054300	4.8082	3.88843	4.08611	4.26091	4.14404	4.17569	4.03218	4.1173
Glyma.01G054400	7.27394	12.8829	7.25021	9.13568	7.55377	9.81504	7.65217	8.34032	Uncharacterized protein At5g01610
Glyma.01G054500	2.14971	2.03024	1.98065	2.05353	2.47284	1.96068	1.44905	1.96086	Chorismate mutase 1, chloroplastic
Glyma.01G054800	3.31977	3.06501	2.72459	3.03646	2.98743	2.65869	2.38766	2.67792
Glyma.01G054900	0.581676	0.345076	0.367194	0.431315	0.4867	0.21434	0.211212	0.304084	Putative pentatricopeptide repeat-containing protein At1g69350, mitochondrial
Glyma.01G055000	0.901567	1.65548	1.6432	1.40009	0.956958	1.32023	0.790784	1.02266	Clp protease adapter protein ClpF, chloroplastic {ECO:0000303|PubMed:26419670}
Glyma.01G055200	0	0.0210406	0	0.00701352	0	0	0	0	Lysozyme
Glyma.01G055300	5.05052	3.35673	4.83562	4.41429	4.92375	4.60173	4.3893	4.63826	Protein GDAP2 homolog
Glyma.01G055400	6.63675	4.09901	5.85392	5.52989	8.48939	5.8474	7.63474	7.32384
Glyma.01G055500	12.4959	10.2555	11.0152	11.2555	11.5893	10.5544	11.2015	11.1151	26S proteasome non-ATPase regulatory subunit 10
Glyma.01G055700	0	0	0	0	0	0.0122005	0	0.00406683	Putative boron transporter 5
Glyma.01G055800	0.827321	0.623241	0.824623	0.758395	0.949351	0.514693	1.01436	0.826136	RNA-directed RNA polymerase
Glyma.01G055900	1.34779	1.59914	1.65686	1.53459	0.992396	1.52003	0.741508	1.08464
Glyma.01G056000	0	0	0.0138194	0.00460645	0	0.0139334	0	0.00464446
Glyma.01G056100	0.139126	1.0592	0.540821	0.579717	0.15366	0.657136	0.413328	0.408041	Protein SRG1
Glyma.01G056200	0.218575	0.116369	0.251379	0.195441	0.168818	0.152072	0.116552	0.145814	Pentatricopeptide repeat-containing protein At2g20540
Glyma.01G056300	3.6706	4.78536	4.14546	4.20047	2.25886	3.4062	3.44444	3.0365	Probable leucine-rich repeat receptor-like protein kinase At1g35710
Glyma.01G056400	0.0995126	0.084336	0.113358	0.0990688	0.0142739	0.200013	0.168938	0.127742	CLE9p
Glyma.01G056800	0.116476	0.0628168	0.0316625	0.0703184	0.127581	0.0106413	0.0943738	0.0775319	Probable WRKY transcription factor 57
Glyma.01G056900	0.420589	0.473878	0.516709	0.470392	0.471402	0.737226	0.842702	0.683777	Zinc finger protein ZAT1
Glyma.01G057100	5.7921	15.6397	10.3176	10.5831	2.72097	11.3495	5.39037	6.48694	UDP-glucose 6-dehydrogenase 4
Glyma.01G057400	18.2153	15.9707	18.5031	17.563	17.1138	17.1712	12.9044	15.7298	COBW domain-containing protein 1
Glyma.01G057500	2.61455	2.07572	2.01549	2.23525	1.57769	2.84756	1.86217	2.09581	Probable methyltransferase PMT4
Glyma.01G057600	0.466972	0.194405	0.195978	0.285785	0.629272	0.234645	0.462441	0.442119	Putative pentatricopeptide repeat-containing protein At1g26500
Glyma.01G057700	0.0157688	0.0155912	0	0.0104533	0.0158329	0	0	0.00527762
Glyma.01G058000	2.92948	4.38862	4.70727	4.00846	1.71135	3.08676	2.2681	2.3554	14-3-3-like protein GF14 iota
Glyma.01G058100	1.35561	1.7233	0.675595	1.2515	0.680559	0.973099	0.575339	0.742999
Glyma.01G058200	4.11282	3.85953	4.12396	4.0321	3.14042	3.82386	3.10956	3.35795	Pentatricopeptide repeat-containing protein At1g26460, mitochondrial
Glyma.01G058300	61.8884	82.9936	67.6677	70.8499	53.6147	75.5347	52.6136	60.5877	PLASMODESMATA CALLOSE-BINDING PROTEIN 3
Glyma.01G058400	4.98069	5.61061	4.35933	4.98354	3.18467	4.38284	2.94469	3.50407	2-hydroxy-6-oxononadienedioate/2-hydroxy-6-oxononatrienedioate hydrolase
Glyma.01G058500	2.12047	2.70809	2.63215	2.4869	1.27154	1.75609	1.02078	1.34947	Probable ureide permease A3
Glyma.01G058600	0.208298	0.0514881	0.0519047	0.103897	0.104572	0.156999	0.464123	0.241898	Cytochrome b6 {ECO:0000255|HAMAP-Rule:MF_00633}
Glyma.01G058700	0.48037	0.252639	0.397305	0.376771	0.318127	0.410855	0.253037	0.32734	Putative pentatricopeptide repeat-containing protein At1g12700, mitochondrial
Glyma.01G058900	0.103036	0	0	0.0343454	0	0.103548	0	0.0345159
Glyma.01G059000	0.0726584	0.167627	0.0362107	0.0921654	0.0364768	0.0730191	0.0239845	0.0444935	Putative pentatricopeptide repeat-containing protein At1g12700, mitochondrial
Glyma.01G059100	1.81194	0.924663	1.4759	1.40417	1.8193	1.38038	1.41812	1.53927	Pentatricopeptide repeat-containing protein At5g50280, chloroplastic
Glyma.01G059200	1.22823	1.26542	1.47113	1.32159	0.818694	1.12023	0.705258	0.881394	Protein root UVB sensitive 3 {ECO:0000303|PubMed:19515790}
Glyma.01G059400	0	0	0.0198119	0.00660397	0	0	0	0	Ribulose-1,5 bisphosphate carboxylase/oxygenase large subunit N-methyltransferase, chloroplastic
Glyma.01G059900	0.978655	1.02361	0.991586	0.997951	1.03136	0.959127	0.985179	0.991888	Putative pentatricopeptide repeat-containing protein At1g12700, mitochondrial
Glyma.01G060100	0.0550468	0	0	0.0183489	0	0.05532	0.0545127	0.0366109
Glyma.01G060300	1.29951	1.2734	1.65378	1.4089	1.19994	1.20101	1.27541	1.22545	Ninja-family protein AFP2
Glyma.01G060700	12.5937	8.83631	10.566	10.6653	13.1452	11.0166	10.251	11.4709	Pre-mRNA-splicing factor ATP-dependent RNA helicase DEAH10
Glyma.01G060800	0.791409	0.385814	0.547797	0.575007	0.59045	0.497086	0.631338	0.572958
Glyma.01G060900	21.8224	30.5139	24.7104	25.6822	16.1769	24.1351	20.4121	20.2414
Glyma.01G061000	0	0	0	0	0	0	0	0
Glyma.01G061100	0.590365	0.35023	0.164763	0.368452	0.462355	0.320379	0.0701564	0.284297	Cytochrome P450 78A5
Glyma.01G061500	9.46214	8.0344	8.37411	8.62355	8.99746	7.6291	7.47642	8.03433	Serine/threonine-protein kinase dst1 {ECO:0000250|UniProtKB:O61125}
Glyma.01G061700	10.5037	7.1689	7.34656	8.33972	11.6553	8.79452	7.2872	9.24566	Auxilin-like protein 1
Glyma.01G061800	1.75592	1.42769	2.09668	1.7601	1.45877	1.88108	1.88011	1.73999	Uncharacterized protein L728
Glyma.01G062000	5.1557	6.71356	6.28086	6.05004	3.63719	5.43528	4.20468	4.42571	Probable 6-phosphogluconolactonase 2
Glyma.01G062100	3.42861	1.87485	2.30759	2.53702	2.24706	1.97209	1.88873	2.03596	Fructokinase-like 2, chloroplastic {ECO:0000312|EMBL:AEE34893.1}
Glyma.01G062200	0.910451	1.26895	0.907482	1.02896	1.06834	1.04725	0.771263	0.962287	Dihydropteroate synthase {ECO:0000303|PubMed:9118956}
Glyma.01G062300	2.98332	3.17235	3.17931	3.11166	3.82437	3.50724	3.38174	3.57112	Peptidyl-prolyl cis-trans isomerase E
Glyma.01G062400	0	0.0102798	0	0.00342662	0	0	0	0	Primary amine oxidase
Glyma.01G062600	0	0	0	0	0.0189129	0	0	0.00630429
Glyma.01G062700	0	0	0	0	0	0	0.0657757	0.0219252	UDP-N-acetylglucosamine transferase subunit alg14
Glyma.01G062900	0.0059444	0.0176324	0.00592501	0.00983393	0.00596855	0	0.00588673	0.00395176	Receptor-like protein kinase 2
Glyma.01G063000	11.4525	15.4808	14.6682	13.8672	7.543	10.1501	8.19665	8.62991	Alpha-1,4-glucan-protein synthase [UDP-forming]
Glyma.01G063100	8.67671	9.1737	10.5235	9.45797	7.59405	8.10244	5.29746	6.99798	Salicylate carboxymethyltransferase
Glyma.01G063200	1.14268	1.03942	0.68337	0.955157	0.688392	1.37802	0.973168	1.01319	WEB family protein At5g55860
Glyma.01G063600	3.56152	2.81803	3.11633	3.16529	2.80711	2.93257	2.22567	2.65512	Transcriptional elongation regulator MINIYO {ECO:0000303|PubMed:21620701}
Glyma.01G063700	0.235717	0.516067	0.276903	0.342896	0.236675	0.304569	0.216757	0.252667	Squamosa promoter-binding-like protein 6
Glyma.01G063800	0.0116195	0.0114887	0.0347449	0.0192843	0.0233335	0.0233544	0	0.0155626	Protein BIG GRAIN 1-like E {ECO:0000305}
Glyma.01G064000	0.0663287	0.0655818	0.0991686	0.0770264	0	0.0666579	0	0.0222193
Glyma.01G064100	4.39331	3.07544	4.65924	4.04266	3.19368	3.46145	3.7764	3.47718	MADS-box protein CMB1
Glyma.01G064400	5.00856	2.92628	4.28986	4.0749	4.02749	4.25989	3.86491	4.05076
Glyma.01G064600	0.20663	0.0430112	0.151757	0.1338	0.305745	0.240444	0.0861581	0.210782	ACT domain-containing protein ACR4 {ECO:0000305}
Glyma.01G064900	0.623484	0.275595	0.475227	0.458102	0.552368	0.324347	0.348669	0.408461
Glyma.01G065000	0.307674	0.138277	0.223034	0.222995	0.449345	0.140546	0.415486	0.335126
Glyma.01G065100	6.70001	6.53015	6.86851	6.69956	6.31178	6.81323	5.73668	6.28723
Glyma.01G065300	0.0136449	0	0	0.00454829	0	0	0.0135125	0.00450416	Replication protein A 70 kDa DNA-binding subunit C
Glyma.01G065500	0.306896	0.246545	0.325013	0.292818	0.0577767	0.134933	0.170954	0.121221	Protease 2
Glyma.01G065600	0.260015	0.186972	0.35341	0.266799	0.118669	0.118775	0.0234084	0.0869509	Dipeptidyl aminopeptidase BI {ECO:0000303|PubMed:9469937, ECO:0000312|EMBL:BAA20518.1}
Glyma.01G065700	0	0	0	0	0	0	0	0
Glyma.01G065800	0.156599	0.0458773	0.098278	0.100252	0.0698825	0.0990889	0.057437	0.0754695	Disease resistance protein RGA2
Glyma.01G066500	0	0	0	0	0	0	0.0116699	0.00388996	Uncharacterized protein At1g04910
Glyma.01G066600	7.54029	7.94126	7.39324	7.62493	6.66118	6.89865	6.52423	6.69469	Transcription factor BIM2
Glyma.01G067000	8.35478	7.34284	8.2002	7.96594	9.31226	8.90122	8.65325	8.95558	Phosphatidylinositol 4-kinase gamma 7
Glyma.01G067100	0.330427	0.442633	0.361222	0.378094	0.299663	0.332067	0.284999	0.305576	UDP-glycosyltransferase 89A2
Glyma.01G067200	0.598717	2.79988	1.04837	1.48232	0.471171	0.943187	0.448687	0.621015	GDSL esterase/lipase At2g03980
Glyma.01G067300	1.03653	1.22537	0.336895	0.866263	0.972863	0.837865	0.557864	0.789531	DNA-directed RNA polymerase II subunit 1
Glyma.01G067600	19.3642	11.2482	17.3015	15.9713	31.9095	25.7791	34.8276	30.8387	Sugar transport protein 1
Glyma.01G067700	0	0.0491525	0	0.0163842	0.0998287	0	0.24615	0.115326
Glyma.01G067800	0.018925	0.0374238	0	0.0187829	0	0	0	0	Transcription factor MYB39
Glyma.01G067900	2.58478	3.57515	3.61815	3.25936	3.09165	3.06603	2.39185	2.84984	Protein RAE1 {ECO:0000303|PubMed:21189294}
Glyma.01G068000	30.0369	14.6532	22.6395	22.4432	23.6192	17.2776	18.8099	19.9022	Heat shock protein 90-5, chloroplastic {ECO:0000305}
Glyma.01G068500	0	0.0253068	0	0.00843559	0	0	0	0	Probable 28S rRNA (cytosine(4447)-C(5))-methyltransferase
Glyma.01G068600	18.7105	14.5563	14.7685	16.0118	17.0363	15.9472	13.7537	15.579	Transcription factor bHLH49
Glyma.01G068700	7.52384	3.32506	7.10161	5.9835	4.69289	6.70196	4.79789	5.39758
Glyma.01G068800	1.12471	1.14887	1.21013	1.16124	0.979706	1.22012	0.759743	0.986521	WPP domain-interacting tail-anchored protein 2
Glyma.01G068900	0.34104	0.143054	0.381131	0.288408	0.518827	0.145402	0.21492	0.293049
Glyma.01G069000	0	0	0	0	0	0	0	0
Glyma.01G069200	0.0547966	0	0.0546179	0.0364715	0	0	0	0	40S ribosomal protein S10-3
Glyma.01G069300	0	0	0.0231968	0.00773226	0	0	0	0	Basic leucine zipper 43 {ECO:0000303|PubMed:11906833}
Glyma.01G069400	0.99705	2.44962	1.2046	1.55042	0.394373	1.45745	0.777933	0.876587
Glyma.01G069500	2.74092	2.15853	2.61695	2.50547	2.78103	2.87051	2.20956	2.62036	Chaperonin 60 subunit beta 4, chloroplastic
Glyma.01G069600	8.57262	3.82601	6.05247	6.15037	8.33847	7.44853	6.39656	7.39452
Glyma.01G069700	0.05119	0	0	0.0170633	0	0	0	0
Glyma.01G070200	1.71207	1.49693	1.86162	1.69021	1.63379	1.20866	1.34516	1.39587	Peroxidase 11
Glyma.01G070300	1.99971	1.95117	1.61728	1.85605	2.34247	1.85979	2.01505	2.07244	Uridine-cytidine kinase C
Glyma.01G070400	12.7558	14.8071	14.1712	13.9114	11.4191	15.5012	12.1575	13.0259	Endonuclease
Glyma.01G070500	1.45365	1.43728	1.47389	1.45494	1.09047	1.51963	0.959696	1.18993
Glyma.01G070600	0.00560058	0	0	0.00186686	0	0	0	0	Reverse transcriptase
Glyma.01G070700	15.1918	11.667	14.0719	13.6436	13.3074	13.4641	11.8799	12.8838	Acetolactate synthase 1, chloroplastic
Glyma.01G071000	0.0208749	0.144479	0.145648	0.103667	0	0.0209785	0	0.00699283
Glyma.01G071100	0.0286008	0.0565575	0.0855226	0.0568936	0.0574341	0.0287428	0.0566467	0.0476078
Glyma.01G071300	73.1277	71.1848	75.5801	73.2975	62.3324	69.6273	57.6955	63.2184	S-adenosylmethionine decarboxylase beta chain
Glyma.01G071500	0	0	0	0	0	0	0	0
Glyma.01G071700	0.126155	0.344854	0.140537	0.203849	0.0223531	0.0745773	0.0073489	0.0347598	Protein NSP-INTERACTING KINASE 1 {ECO:0000303|PubMed:15489295}
Glyma.01G072000	10.2561	6.57084	8.75882	8.5286	9.94144	8.15462	9.32035	9.1388	F-box/FBD/LRR-repeat protein At1g13570
Glyma.01G072400	0.00840526	0	0	0.00280175	0	0.00844698	0	0.00281566	Probable disease resistance protein At4g27220
Glyma.01G072800	0.121362	0.279988	0.241932	0.214427	0.0406182	0.0813093	0.0801227	0.0673501
Glyma.01G072900	15.1761	12.2623	11.7923	13.0769	13.1897	11.9716	10.0597	11.7403	Probable serine/threonine protein kinase IRE3 {ECO:0000305}
Glyma.01G073000	19.2494	16.2435	16.3219	17.2716	16.3171	17.3658	14.2486	15.9772	Allantoate deiminase
Glyma.01G073400	9.74213	5.58579	7.49584	7.60792	11.6603	8.5933	8.53303	9.59553	Probable helicase CHR10 {ECO:0000305}
Glyma.01G073500	1.22711	1.07848	1.26841	1.19134	0.669288	1.22559	0.600102	0.83166	Pentatricopeptide repeat-containing protein At1g02060, chloroplastic
Glyma.01G073600	0	0	0	0	0	0.0169205	0	0.00564017	Type III polyketide synthase A {ECO:0000303|PubMed:19043200}
Glyma.01G074000	6.02914	4.90467	4.71438	5.21606	5.02336	5.44279	4.66588	5.04401	E3 ubiquitin-protein ligase BRE1-like 1
Glyma.01G074200	0.0880749	0	0.109735	0.0659365	0	0.022128	0	0.007376	Ethylene-responsive transcription factor ERF034
Glyma.01G074400	4.3979	3.66991	4.60118	4.223	4.00864	4.73319	3.36681	4.03621
Glyma.01G074500	0.434423	0.631663	0.229239	0.431775	0.384872	0.629188	0.404902	0.472987
Glyma.01G074600	0.858616	0.410781	0.662567	0.643988	0.834295	0.52886	1.04229	0.801814	Hydroquinone glucosyltransferase
Glyma.01G074700	2.65224	2.40172	2.34415	2.46604	2.5596	2.60502	2.49901	2.55454	Nuclear pore complex protein NUP62 {ECO:0000303|PubMed:21189294}
Glyma.01G074800	2.05404	0.435194	1.82798	1.43907	2.40611	1.03212	1.21078	1.54967
Glyma.01G075100	15.7474	9.80828	12.3706	12.6421	12.8189	11.4892	10.3083	11.5388	Elongation factor G-2, mitochondrial
Glyma.01G075200	0	0	0	0	0	0	0	0
Glyma.01G075300	8.82878	6.93128	7.3382	7.69942	9.80708	6.48496	4.64751	6.97985	Elongation factor G-1, mitochondrial
Glyma.01G075400	16.9463	13.1695	14.6635	14.9264	15.6945	13.8605	10.876	13.477	Elongation factor G-2, mitochondrial
Glyma.01G075500	0	0.0322148	0	0.0107383	0	0	0	0
Glyma.01G075800	0.370508	0.393472	0.300911	0.354964	0.206674	0.22065	0.108715	0.17868	Squamosa promoter-binding-like protein 7
Glyma.01G075900	0	0	0	0	0	0	0	0	Squamosa promoter-binding-like protein 8
Glyma.01G076000	0.101305	0	0	0.0337682	0.101716	0	0.100322	0.067346	DNA-directed RNA polymerase subunit beta' {ECO:0000255|HAMAP-Rule:MF_01323}
Glyma.01G076100	1.012	0.728511	0.769798	0.83677	0.730889	0.56204	0.773615	0.688848	Probable plastid-lipid-associated protein 11
Glyma.01G076200	0.678108	0.744968	0.500664	0.641246	0.554777	0.227158	0.6964	0.492778
Glyma.01G076700	0.0301758	0	0	0.0100586	0.0302984	0	0.0298831	0.0200605
Glyma.01G076800	0	0	0.0910298	0.0303433	0	0	0	0	Putative calcium-binding protein CML19
Glyma.01G076900	0	0	0	0	0	0	0	0	Transcription factor UNE10
Glyma.01G077100	0	0.0209297	0	0.00697658	0	0	0	0	CASP-like protein 2D1
Glyma.01G077200	12.3111	9.46434	10.4101	10.7285	12.6037	11.5699	8.52648	10.9	DNA repair protein UVH3
Glyma.01G077300	3.65478	2.11054	3.00693	2.92408	2.75222	2.37473	2.26987	2.46561	Uncharacterized protein At5g03900, chloroplastic
Glyma.01G077400	5.01023	4.82848	4.97394	4.93755	5.35212	4.76021	4.18864	4.76699	GPI ethanolamine phosphate transferase 1
Glyma.01G077500	0.00838043	0.0994326	0.0167062	0.0415064	0.0420724	0.00842202	0.0746921	0.0417288
Glyma.01G077600	5.90842	4.49927	5.20725	5.20498	5.72427	4.94812	4.69114	5.12118	Protease Do-like 9
Glyma.01G077700	0.344026	0.028346	0.200027	0.1908	0.460565	0.216083	0.326493	0.334381	WAT1-related protein At3g28050
Glyma.01G077800	0	0	0	0	0	0	0	0	Putative ribonuclease H protein At1g65750
Glyma.01G077900	7.1855	5.37084	6.36417	6.30683	5.07134	5.42066	4.64319	5.04506
Glyma.01G078000	0.177283	0.105172	0.212046	0.164834	0.160203	0.0178163	0.193119	0.123713	Cysteine-rich repeat secretory protein 15
Glyma.01G078200	1.97694	0.584387	1.80798	1.45643	2.74212	2.0482	2.76508	2.51847	Auxin-responsive protein SAUR36 {ECO:0000305}
Glyma.01G078400	2.58891	1.93447	1.88118	2.13486	2.38116	2.51239	2.15281	2.34878	IRK-interacting protein {ECO:0000303|PubMed:15618632}
Glyma.01G078600	0	0	0.0241405	0.00804683	0.0729537	0.0243397	0.0119922	0.0364285
Glyma.01G078800	0	0.0263123	0	0.00877078	0	0.0267441	0	0.0089147	Putative lipid-binding protein At4g00165
Glyma.01G079100	3.90278	1.92084	2.94779	2.9238	4.64141	3.17258	3.78761	3.8672	Uncharacterized aarF domain-containing protein kinase At1g79600, chloroplastic
Glyma.01G079200	4.21455	3.66649	3.35519	3.74541	4.4515	3.54789	3.91619	3.97186	Metacaspase-1
Glyma.01G079300	3.85016	3.71872	3.808	3.79229	3.63723	4.08809	3.02868	3.58467	U6 snRNA phosphodiesterase {ECO:0000255|HAMAP-Rule:MF_03040}
Glyma.01G079500	2.43519	4.19077	3.07121	3.23239	2.04589	3.596	2.91075	2.85088	Scarecrow-like protein 6
Glyma.01G079600	2.77462	1.51359	2.76557	2.35126	2.01737	1.15382	1.13698	1.43606	Splicing factor U2af large subunit B
Glyma.01G079700	2.77816	2.35447	1.97793	2.37019	2.49058	1.5954	1.57212	1.88603	Hsp70-Hsp90 organizing protein 1
Glyma.01G079900	0.0335334	0.0331557	0.016712	0.0278004	0	0.0336998	0.016604	0.0167679	Zinc finger protein ZAT9
Glyma.01G080200	28.061	23.909	25.4798	25.8166	28.1928	21.7911	26.7186	25.5675	Basic transcription factor 3 {ECO:0000303|PubMed:2320128}
Glyma.01G080300	0	0	0	0	0.0644413	0	0	0.0214804	Ras-related protein RABA4d
Glyma.01G080400	0.817783	1.36621	0.758901	0.980965	0.56628	0.765163	0.921552	0.750998	Acyl-acyl carrier protein thioesterase ATL3, chloroplastic {ECO:0000305}
Glyma.01G080500	1.65692	1.42391	1.94478	1.6752	2.50325	2.39656	3.71107	2.87029
Glyma.01G080600	4.59893	3.9491	3.82514	4.12439	4.47103	3.91958	4.47169	4.28743	Caffeoylshikimate esterase
Glyma.01G080700	6.2783	7.9651	6.73483	6.99274	5.8233	6.60718	5.26955	5.90001	Tetraketide alpha-pyrone reductase 2
Glyma.01G080900	0.376726	1.44338	0.750996	0.857032	0.685591	0.662543	0.76946	0.705865
Glyma.01G081100	0.225607	0.688595	0.254202	0.389468	0.206826	0.147865	0.0582829	0.137658	Ethylene-responsive transcription factor ERF118
Glyma.01G081300	8.43706	17.6482	12.787	12.9574	7.54896	12.8763	8.70633	9.71054	Alpha-xylosidase 1
Glyma.01G081500	34.8975	30.1675	32.1813	32.4154	34.4102	32.5968	29.4025	32.1365	Ubiquitin receptor RAD23c
Glyma.01G081600	14.112	3.18682	8.42225	8.5737	19.8643	10.7192	13.8601	14.8146	Protein NRT1/ PTR FAMILY 3.1
Glyma.01G081900	0.0122637	0	0	0.00408791	0	0	0	0	Dihydrolipoyllysine-residue acetyltransferase component 4 of pyruvate dehydrogenase complex, chloroplastic
Glyma.01G082000	0	0	0	0	0	0	0	0	DNA-3-methyladenine glycosylase
Glyma.01G082200	11.5581	12.781	12.4428	12.2606	11.8324	11.2098	10.1492	11.0638	Shikimate dehydrogenase
Glyma.01G082400	17.4454	11.0575	14.0902	14.1977	16.0009	13.0666	12.4674	13.845	DUF724 domain-containing protein 3 {ECO:0000305}
Glyma.01G082500	1.85075	1.95525	1.76891	1.8583	0.916408	1.14654	1.20513	1.08936
Glyma.01G082600	0	0	0	0	0	0.0310245	0	0.0103415
Glyma.01G082700	5.48807	4.05107	4.9853	4.84148	5.40029	5.00578	4.33564	4.9139	Serine/threonine-protein kinase PRP4 homolog
Glyma.01G082800	3.96686	3.29248	3.08333	3.44756	3.2887	3.51109	3.26163	3.3538
Glyma.01G082900	2.37152	0.52107	0.393965	1.09552	2.91031	2.25089	1.9571	2.37276
Glyma.01G083000	0.115978	0.216602	0.141288	0.157956	0.129388	0.207206	0.140375	0.15899	IST1-like protein
Glyma.01G083100	0.042787	0.507662	0.106619	0.219023	0.0429609	0.107498	0.0423719	0.0642771	Homologous-pairing protein 2 homolog
Glyma.01G083400	0.940999	0.8477	0.833716	0.874138	0.545898	0.94567	0.517705	0.669758
Glyma.01G083500	0	0	0.0485492	0.0161831	0.048906	0	0.0482355	0.0323805
Glyma.01G083600	0	0	0.0214379	0.00714596	0	0	0	0
Glyma.01G083700	1.71905	1.16921	1.48426	1.45751	1.19833	1.54052	0.878293	1.20571	Aluminum-activated malate transporter 4
Glyma.01G083900	0	0.0217113	0	0.00723709	0	0	0	0
Glyma.01G084200	0.0461004	0.0227906	0.0804125	0.0497678	0.0115719	0.0463292	0.0228265	0.0269092	Transcription factor PERIANTHIA
Glyma.01G084300	0.571245	0.214239	0.392677	0.392721	0.237338	0.356326	0.273098	0.288921
Glyma.01G084400	0.543846	0.298734	0.782993	0.541858	0.364037	1.09309	0.538569	0.665232	Kinesin-like protein KIN-10C {ECO:0000305}
Glyma.01G084500	9.90117	7.35754	8.20467	8.48779	10.0242	8.88692	8.51908	9.1434	CTL-like protein DDB_G0274487
Glyma.01G084600	0.558784	1.09475	0.691045	0.781527	0.654563	0.738344	0.471383	0.62143	Protein ASPARTIC PROTEASE IN GUARD CELL 1
Glyma.01G084700	7.78132	6.33869	7.06139	7.06047	7.41646	8.61361	7.84384	7.95797	ATP-dependent Clp protease adapter protein CLPS1, chloroplastic {ECO:0000303|Ref.6}
Glyma.01G084800	0.66111	1.86196	1.56751	1.36353	0.804602	2.04351	1.02172	1.28994	Lysine histidine transporter-like 6
Glyma.01G085300	0.93468	1.30222	1.18571	1.14087	1.13044	0.832578	0.778355	0.913791
Glyma.01G085400	0.181282	0.0398312	0.080307	0.100473	0.101121	0.141697	0.219417	0.154078	UDP-glycosyltransferase 83A1
Glyma.01G085500	0.0471522	0.139864	0.0469984	0.0780047	0	0.0315908	0.0155649	0.0157186
Glyma.01G085600	0	0	0	0	0	0	0	0	UDP-glycosyltransferase 83A1
Glyma.01G085800	0.0147826	0.131546	0.0884066	0.0782449	0	0	0	0	UDP-glycosyltransferase 83A1
Glyma.01G086000	4.49518	2.74476	3.67992	3.63995	4.55589	3.01638	2.88863	3.48697	Ribosome biogenesis protein WDR12 homolog {ECO:0000255|HAMAP-Rule:MF_03029}
Glyma.01G086200	0.586546	0.368433	0.45395	0.469643	0.304857	0.228848	0.36218	0.298629	Mediator of RNA polymerase II transcription subunit 25
Glyma.01G086600	0.333749	0.381196	0.498991	0.404645	0.179108	0.312274	0.153859	0.21508	Mediator of RNA polymerase II transcription subunit 25
Glyma.01G086700	1.81966	1.74113	2.15014	1.90364	2.62271	1.44526	1.90373	1.99056	Myb family transcription factor EFM {ECO:0000303|PubMed:25132385}
Glyma.01G086800	0.0209474	0.165692	0.0417582	0.0761326	0.189293	0.0631542	0.0622326	0.104893	Zinc finger protein WIP6
Glyma.01G086900	3.39366	4.25461	4.9744	4.20755	2.47207	2.83094	2.59194	2.63165	Allene oxide cyclase, chloroplastic {ECO:0000303|Ref.1, ECO:0000303|Ref.2}
Glyma.01G087000	3.92811	2.75294	3.06024	3.2471	3.1885	2.94936	2.96594	3.0346	Methionine aminopeptidase 1B, chloroplastic {ECO:0000255|HAMAP-Rule:MF_03174}
Glyma.01G087100	4.95763	3.20909	4.15936	4.10869	4.36898	4.08615	4.13248	4.19587	Methionine aminopeptidase 1B, chloroplastic {ECO:0000255|HAMAP-Rule:MF_03174}
Glyma.01G087300	0.429777	0.33995	0.3427	0.370809	0.302066	0.215955	0.255364	0.257795
Glyma.01G087400	4.00391	2.98346	3.70166	3.56301	4.19497	3.20736	3.04563	3.48265	F-box protein SKIP22
Glyma.01G087500	0.0528739	0.0130696	0.0131754	0.026373	0.0398165	0.0398522	0.0392707	0.0396465	AP2/ERF and B3 domain-containing transcription repressor TEM1
Glyma.01G087600	0.03821	0	0	0.0127367	0.153461	0	0	0.0511536
Glyma.01G087700	3.07565	5.23414	3.54232	3.9507	3.76705	3.98588	3.83789	3.8636	Probable LRR receptor-like serine/threonine-protein kinase At2g28960
Glyma.01G087800	0.87804	1.85362	0.887003	1.20622	0.595681	0.930095	0.634515	0.720097	Probable galacturonosyltransferase-like 3
Glyma.01G087900	5.42822	3.05336	3.66118	4.04759	6.38433	4.048	4.79621	5.07618	Serine/threonine-protein kinase STN7, chloroplastic
Glyma.01G088000	0	0	0	0	0	0	0.0265295	0.00884317
Glyma.01G088200	0.112613	0.267228	0.314289	0.231377	0.146992	0.0792205	0.0780644	0.101426	SUPPRESSOR OF GAMMA RESPONSE 1 {ECO:0000303|PubMed:19549833}
Glyma.01G088300	0.545711	0.564091	0.605741	0.571848	0.448305	0.635668	0.380748	0.48824	Transcription factor bHLH30
Glyma.01G088500	2.5872	4.02759	3.40177	3.33885	2.48717	2.10216	1.19928	1.92954	Shaggy-related protein kinase eta
Glyma.01G088700	0.0435207	0	0	0.0145069	0.0873951	0	0	0.0291317	Probable enoyl-CoA hydratase 1, peroxisomal {ECO:0000305}
Glyma.01G088800	0.182655	0.0601994	0.0606865	0.10118	0	0	0	0	Potassium transporter 6
Glyma.01G089000	1.94759	1.7117	1.92327	1.86085	2.15468	1.63105	1.46438	1.75004	SOSS complex subunit B homolog
Glyma.01G089100	11.9203	8.62132	9.70565	10.0824	12.0919	10.291	9.95869	10.7805	Coiled-coil domain-containing protein 130
Glyma.01G089200	0	0.0511018	0	0.0170339	0	0.129851	0	0.0432836	Uncharacterized protein At1g26090, chloroplastic
Glyma.01G089300	0.594453	0.524558	0.630741	0.583251	0.378658	0.53959	0.246868	0.388372	Protein CHUP1, chloroplastic
Glyma.01G089500	2.86788	2.36717	1.88039	2.37181	2.37837	2.70358	2.11119	2.39771
Glyma.01G089600	3.43159	1.90853	2.61874	2.65295	3.23019	2.90977	3.07971	3.07322
Glyma.01G089700	0.028332	0.112052	0.169437	0.103274	0.0284471	0.199308	0.112228	0.113328	Probable transmembrane ascorbate ferrireductase 4
Glyma.01G089800	1.15877	0.100502	1.2563	0.838524	0.694003	1.00108	0.70462	0.7999	Clavaminate synthase-like protein At3g21360
Glyma.01G089900	14.1389	11.3603	13.7862	13.0951	11.2873	12.0054	10.2876	11.1934	Protein decapping 5
Glyma.01G090100	1.3685	0.91026	1.04163	1.1068	1.06594	0.76683	0.911696	0.914821	Protein CROWDED NUCLEI 1 {ECO:0000303|PubMed:24308514}
Glyma.01G090200	0.0131392	0.0259825	0.0916747	0.0435988	0	0.0660222	0	0.0220074	Piriformospora indica-insensitive protein 2
Glyma.01G090400	0.0391087	0	0	0.0130362	0.0785351	0.0393028	0	0.0392793
Glyma.01G090800	0	0.0374238	0.377266	0.13823	0.0380039	0.532531	0.487277	0.352604
Glyma.01G090900	0.0601259	0.0297244	0.0898947	0.059915	0	0.211485	0.23817	0.149885	Nudix hydrolase 1
Glyma.01G091000	0.0266341	0.0395012	0.0398208	0.0353187	0.00668557	0	0.00659392	0.0044265	Phosphoenolpyruvate carboxylase 4
Glyma.01G091100	0.0367538	0	0.0366339	0.0244626	0.0645805	0.0646384	0.0090993	0.0461061	ABC transporter G family member 21
Glyma.01G091500	0	0.169071	0.0852194	0.0847634	0	0	0	0	Acyltransferase-like protein At3g26840, chloroplastic
Glyma.01G091700	0.0116645	0	0	0.00388816	0	0	0.0115513	0.00385044
Glyma.01G091800	0.0913853	0.195772	0.189765	0.158974	0.367026	0.168371	0.128206	0.221201	Phosphate transporter PHO1 homolog 1
Glyma.01G091900	0	0.0609692	0	0.0203231	0	0	0.0610654	0.0203551	DNA-directed RNA polymerase subunit beta'' {ECO:0000255|HAMAP-Rule:MF_01324}
Glyma.01G092100	1.40029	1.309	2.00477	1.57136	0.996969	1.76545	1.05894	1.27379
Glyma.01G092300	2.65785	3.02211	2.72487	2.80161	0.629039	1.77433	0.902421	1.10193
Glyma.01G092400	5.66799	6.27526	5.41222	5.78516	5.62999	5.51796	3.90753	5.01849	tRNA(adenine(34)) deaminase, chloroplastic
Glyma.01G092700	0	0	0	0	0	0.090411	0	0.030137
Glyma.01G092800	0	0.0138679	0	0.00462264	0	0.0140955	0	0.0046985
Glyma.01G092900	0.123134	0.379288	0.236023	0.246148	0.14741	0.237971	0.150079	0.178486	Putative phospholipid-transporting ATPase 9 {ECO:0000303|PubMed:11402198}
Glyma.01G093000	6.2245	5.18378	5.38701	5.59843	5.43743	5.13875	4.86078	5.14565	CRS2-associated factor 2, mitochondrial
Glyma.01G093100	1.5219	1.3412	1.59938	1.48749	1.9101	1.71232	1.74467	1.78903	Proline-rich receptor-like protein kinase PERK9
Glyma.01G093200	1.3485	0.867456	1.085	1.10032	0.701458	0.995984	1.04581	0.914416	HD domain-containing protein 2
Glyma.01G093400	0	0	0.0125231	0.00417437	0.0504606	0.0883852	0	0.0462819	Transcription factor FAMA
Glyma.01G093800	0.125739	0	0	0.0419131	0	0.0315908	0	0.0105303	E3 ubiquitin-protein ligase ATL42
Glyma.01G093900	2.82457	2.71828	2.79283	2.77856	2.73016	1.94538	1.87969	2.18508	Importin-9
Glyma.01G094200	15.198	13.0335	14.0118	14.0811	12.3328	12.9345	10.3947	11.8873	Eukaryotic translation initiation factor 4G
Glyma.01G094600	0.400113	0.380955	0.251101	0.344056	0.461255	0.372313	0.36688	0.40015
Glyma.01G094800	1.35387	1.1891	1.27768	1.27355	0.932763	1.33888	1.18384	1.15183	Endonuclease
Glyma.01G094900	1.19796	1.14706	1.39516	1.24673	0.911616	1.12787	0.724289	0.921258	Metacaspase-1
Glyma.01G095000	81.001	506.826	251.543	279.79	203.124	321.54	732.727	419.13	Kunitz-type trypsin inhibitor KTI1
Glyma.01G095100	3.52148	2.88737	3.04526	3.15137	3.09228	2.55249	2.12641	2.59039	Zinc finger CCCH domain-containing protein 12
Glyma.01G095200	0.0977452	0.161074	0.0324755	0.0970983	0	0.0327435	0.0322656	0.0216697
Glyma.01G095500	0	0.160083	0.0134482	0.0578436	0	0.0135591	0.0133613	0.00897346	Transcription factor bHLH96
Glyma.01G095700	0.267399	0.220323	0.0888424	0.192188	0.111869	0.201545	0.0882683	0.133894	Protein TORNADO 2
Glyma.01G095800	0.0233177	0.0230551	0.0929666	0.0464465	0	0.117167	0	0.0390557
Glyma.01G095900	0.411442	0	0.08202	0.164487	0.0826227	0.0826968	0.57043	0.24525	Photosystem II reaction center protein Z {ECO:0000255|HAMAP-Rule:MF_00644}
Glyma.01G096000	23.7257	14.2495	18.9507	18.9753	30.1157	27.0173	29.3218	28.8183
Glyma.01G096300	13.5985	13.1413	12.7027	13.1475	12.1328	13.0136	12.8124	12.6529	Probable ADP-ribosylation factor GTPase-activating protein AGD8
Glyma.01G096600	2.29941	1.631	2.00958	1.98	2.16655	2.15175	1.83158	2.04996	Transcription factor MYC2
Glyma.01G096700	0.870272	0.567129	0.630861	0.689421	0.714934	0.675821	0.39174	0.594165	Granule-bound starch synthase 1, chloroplastic/amyloplastic
Glyma.01G096800	0.439403	0.462484	0.29669	0.399526	0.213478	0.270648	0.364956	0.283028	Protein HAIKU1 {ECO:0000305}
Glyma.01G096900	0.0178994	0	0	0.00596647	0	0	0	0
Glyma.01G097000	20.1166	11.1734	16.4187	15.9029	20.9745	15.4814	18.4633	18.3064	Abscisic acid receptor PYR1
Glyma.01G097100	0.972851	0.593169	0.808065	0.791362	1.10704	0.765849	1.18821	1.02037	Mitochondrial carnitine/acylcarnitine carrier-like protein
Glyma.01G097200	11.9101	10.6881	9.82245	10.8069	10.6595	10.5475	8.98065	10.0626
Glyma.01G097300	0	0.139003	0.0700637	0.0696888	0	0	0	0
Glyma.01G097400	0.743915	0.339479	0.589389	0.557594	2.06844	0.891378	1.96453	1.64145	Phosphoenolpyruvate carboxykinase (ATP)
Glyma.01G097500	6.05406	5.04487	4.87488	5.3246	7.75095	4.88854	7.04254	6.56068	tRNA-dihydrouridine(20) synthase [NAD(P)+]-like
Glyma.01G097600	0.0679169	0	0.0451303	0.0376824	0.0454619	0	0	0.015154	Craniofacial development protein 2
Glyma.01G097700	5.91803	4.56552	5.89873	5.46076	6.33821	5.40406	4.74637	5.49622	Protein RMD5 homolog A
Glyma.01G097900	0.96613	1.15813	1.70439	1.27622	0.798364	1.58097	1.5579	1.31241
Glyma.01G098000	95.656	88.2869	96.557	93.5	82.4768	90.1178	73.2365	81.9437	Auxin-responsive protein IAA9
Glyma.01G098400	0.262172	0.490666	0.419974	0.390938	0.272639	0.357571	0.185449	0.271886	Probable serine/threonine-protein kinase PBL10 {ECO:0000305}
Glyma.01G098500	0.535789	0	0	0.178596	0	0	0.424472	0.141491
Glyma.01G098700	2.33699	6.49266	7.49663	5.44209	1.55331	2.08396	2.15134	1.92953	Uncharacterized protein C24B11.05
Glyma.01G099000	0.224009	0.641146	0.282037	0.382397	0.189406	0.367303	0.186809	0.247839	Acyl-coenzyme A oxidase 4, peroxisomal
Glyma.01G099100	5.18249	4.65294	5.09137	4.9756	6.16052	7.07898	5.8106	6.35003	Probable protein S-acyltransferase 16
Glyma.01G099200	0.408941	0.0842366	0.356657	0.283278	0.325061	0.171238	0.421847	0.306049	Pentatricopeptide repeat-containing protein At5g03800
Glyma.01G099300	0.158622	0.0522784	0.105403	0.105434	0.0530887	0	0	0.0176962
Glyma.01G099500	0.0618218	0.0611256	0	0.0409824	0	0.0621286	0	0.0207095
Glyma.01G099600	5.52058	3.57899	4.42382	4.5078	5.67086	5.52056	4.26914	5.15352	Serine/threonine-protein kinase ATG1c {ECO:0000305}
Glyma.01G099700	4.59812	5.49729	5.12154	5.07232	4.66972	4.38261	4.16209	4.40481	Uracil phosphoribosyltransferase
Glyma.01G099800	0.664181	0.81205	1.3525	0.942912	0.387221	0.681832	0.63652	0.568524	Gamma-glutamyl phosphate reductase
Glyma.01G100000	0	0	0	0	0	0	0	0	Putative cyclin-D7-1
Glyma.01G100100	2.41105	3.1174	2.03347	2.52064	2.57603	2.11237	2.63254	2.44032	Mitotic-spindle organizing protein 1B
Glyma.01G100200	6.39751	4.57412	5.982	5.65121	5.67026	5.13085	5.61316	5.47142	Glucose-induced degradation protein 4 homolog
Glyma.01G100400	0	0	0	0	0	0	0	0	F-box/LRR-repeat protein At3g48880
Glyma.01G100600	4.94746	4.07277	4.73051	4.58358	4.99004	4.63455	4.4339	4.68617	Succinate dehydrogenase [ubiquinone] flavoprotein subunit, mitochondrial
Glyma.01G100900	16.3212	12.7511	14.3949	14.4891	16.3571	13.2649	12.6962	14.106	UPF0160 protein MYG1, mitochondrial
Glyma.01G101000	1.39084	1.55956	1.49473	1.48171	1.31848	1.53049	1.49277	1.44724	L-type lectin-domain containing receptor kinase S.4 {ECO:0000303|PubMed:19773388}
Glyma.01G101100	0.0116645	0	0.0465058	0.0193901	0.0117119	0	0	0.00390396
Glyma.01G101200	0.0531068	0	0	0.0177023	0.0533226	0	0	0.0177742	Histone-lysine N-methyltransferase ATXR3 {ECO:0000305}
Glyma.01G101600	0	0	0	0	0	0.146849	0.0723532	0.0730676	NAD(P)H-quinone oxidoreductase subunit 2 B, chloroplastic {ECO:0000255|HAMAP-Rule:MF_00445}
Glyma.01G101700	0	0	0	0	0	0	0	0
Glyma.01G101800	0.0287715	0.0426712	0.0286776	0.0333734	0.0577767	0	0	0.0192589	Zinc finger protein 10 {ECO:0000305}
Glyma.01G101900	0	0	0.0403897	0.0134632	0	0	0.0401287	0.0133762	Uncharacterized protein At1g04910
Glyma.01G102000	0.330281	0.163281	0.164602	0.219388	0.331623	0.49788	0.0817691	0.303757
Glyma.01G102200	0.0106589	0.0210778	0	0.0105789	0.0107022	0.0321355	0	0.0142792
Glyma.01G102300	1.82147	0.616117	1.00332	1.14697	1.92513	1.62177	2.91139	2.15276
Glyma.01G102400	3.96494	5.50653	3.72357	4.39835	3.70491	5.02108	5.37904	4.70167	CASP-like protein 5B2
Glyma.01G102500	0	0.0997446	0	0.0332482	0	0	0	0	Aldo-keto reductase family 4 member C9
Glyma.01G102600	31.4874	21.5334	28.5488	27.1898	30.4373	25.8956	28.8291	28.3873	Aldo-keto reductase family 4 member C9
Glyma.01G102700	0.551547	0.233715	0.314142	0.366468	1.2658	0.316734	0.078028	0.553521
Glyma.01G102800	0.321116	0.502709	0.10669	0.310172	0.188079	0.21514	0.185501	0.19624
Glyma.01G102900	0	0.187248	0.0825837	0.0899438	0.0594218	0.130845	0.0234429	0.0712366	Aldo-keto reductase family 4 member C9
Glyma.01G103100	1.022	1.25244	1.82212	1.36552	1.0117	1.82269	1.5395	1.45796	2-oxoisovalerate dehydrogenase subunit beta 1, mitochondrial
Glyma.01G103200	9.13542	6.87663	8.26876	8.0936	8.87056	9.11779	8.4387	8.80902	Hsp70 nucleotide exchange factor fes1
Glyma.01G103400	0	0	0	0	0	0	0	0	Probable protein disulfide-isomerase A6
Glyma.01G103500	0.518674	0.660467	0.79114	0.65676	0.852188	0.489658	0.280168	0.540671	Auxin response factor 9
Glyma.01G104100	0.38787	0.853601	0.598614	0.613362	0.703515	0.729294	0.631917	0.688242	Isochorismate synthase, chloroplastic
Glyma.01G104200	1.3473	1.2973	1.23758	1.29406	1.52076	1.19469	0.98541	1.23362	BEL1-like homeodomain protein 9
Glyma.01G104600	0.0701113	0.215668	0.139765	0.141848	0.0312872	0.117432	0.0617165	0.0701453
Glyma.01G104800	9.24911	17.3083	11.5414	12.6996	6.60138	12.0235	8.22638	8.9504	Aldehyde oxidase GLOX {ECO:0000305}
Glyma.01G104900	0	0.200327	0	0.0667758	0.0678108	0	0	0.0226036	40S ribosomal protein S11
Glyma.01G105000	0.0229187	0.147294	0.022844	0.0643522	0	0.0345487	0.0113482	0.015299	Protein NRT1/ PTR FAMILY 5.7
Glyma.01G105200	0.191734	0.0947872	0.0955541	0.127358	0.192513	0.0963426	0.28481	0.191222	Gibberellin 2-beta-dioxygenase 1
Glyma.01G105300	0.0331644	0	0.0330562	0.0220735	0.0332991	0.033329	0	0.0222094
Glyma.01G105400	0.0673477	0.0665893	0.0671281	0.0670217	0.0338107	0.270728	0.0333472	0.112629
Glyma.01G105500	17.4703	17.3087	16.2277	17.0022	16.5965	16.0226	12.9053	15.1748	Proteasome subunit alpha type-2-A
Glyma.01G105600	4.9114	5.636	5.39975	5.31572	4.79686	7.22418	8.3568	6.79261
Glyma.01G105900	0	0	0	0	0	0.00844256	0	0.00281419	Rop guanine nucleotide exchange factor 7
Glyma.01G106000	22.8573	21.7904	25.5474	23.3984	18.2696	32.2229	22.3708	24.2878	Probable glutathione S-transferase
Glyma.01G106100	0.021508	0.318987	0.321568	0.220688	0.0647862	0.151303	0.149095	0.121728	Probable glutathione S-transferase
Glyma.01G106200	60.879	49.5612	62.1945	57.5449	64.1766	67.1418	73.7786	68.3657	Universal stress protein PHOS32 {ECO:0000303|PubMed:12644671}
Glyma.01G106300	6.62729	3.25188	4.88032	4.91983	4.49408	2.98217	2.44888	3.30838	Probable xyloglucan endotransglucosylase/hydrolase protein 8
Glyma.01G106500	3.14807	2.68539	2.84248	2.89198	2.07005	2.39448	1.84606	2.10353
Glyma.01G106600	4.34765	3.96481	4.48494	4.2658	2.86501	4.25894	3.26882	3.46425	Peptidyl-prolyl cis-trans isomerase PASTICCINO1
Glyma.01G106700	0.120552	0.158926	0.280372	0.186617	0.0403474	0.363452	0.119383	0.174394	Copper transporter 6
Glyma.01G106800	3.68162	3.77701	4.22144	3.89336	2.94615	3.36607	3.53625	3.28283	17.3 kDa class I heat shock protein
Glyma.01G106900	0	0	0	0	0	0	0	0	GDSL esterase/lipase At5g33370
Glyma.01G107000	0.619514	1.61885	0.863232	1.03387	0.387183	1.24518	0.582203	0.738188
Glyma.01G107100	0.760883	0.909047	0.948002	0.872644	0.541149	0.76466	0.831991	0.7126	F-box protein SKIP8
Glyma.01G107500	1.53699	1.84203	2.01168	1.7969	0.826174	1.34179	1.30683	1.15826	Transcription factor MYB1 {ECO:0000303|PubMed:11597504}
Glyma.01G107600	0	0	0	0	0	0	0	0
Glyma.01G107700	0.0841064	0.0277197	0.041916	0.0512474	0	0.0563492	0.0694086	0.0419193
Glyma.01G107900	4.8221	5.69943	6.07702	5.53285	5.71357	5.05027	5.23272	5.33219	Probable serine/threonine-protein kinase BSK3 {ECO:0000305}
Glyma.01G108000	7.19488	5.2471	7.06969	6.50389	6.75019	7.38443	6.12706	6.75389	Phosphatidylinositol:ceramide inositolphosphotransferase 1
Glyma.01G108100	0	0	0	0	0.0637065	0	0.0209444	0.0282169	Pentatricopeptide repeat-containing protein At4g14850
Glyma.01G108500	0	0	0.083444	0.0278147	0	0	0	0	NAP1-related protein 2
Glyma.01G108600	0	0	0	0	0.0334833	0	0	0.0111611	Dehydrodolichyl diphosphate synthase complex subunit NUS1 {ECO:0000305}
Glyma.01G108700	0.0645817	0.148994	0.193113	0.135563	0.0216147	0.0432681	0.0639551	0.042946
Glyma.01G108800	0	0	0	0	0	0	0	0
Glyma.01G109100	7.1029	3.78848	4.98148	5.29095	5.83923	5.29654	5.02428	5.38668	Transcription termination/antitermination protein NusG {ECO:0000255|HAMAP-Rule:MF_00948}
Glyma.01G109200	1.31021	2.11012	1.75022	1.72351	0.528924	1.34386	0.615307	0.829363	L-type lectin-domain containing receptor kinase I.7 {ECO:0000303|PubMed:19773388}
Glyma.01G109300	28.6825	33.3883	29.8771	30.6493	24.1387	26.9395	22.1151	24.3977	Tubulin beta-2 chain
Glyma.01G109500	69.9157	39.9033	49.4565	53.0919	70.4138	48.2937	53.476	57.3945	Heme-binding-like protein At3g10130, chloroplastic
Glyma.01G109600	6.30861	10.5035	7.69742	8.16984	5.53336	7.90668	7.36045	6.9335
Glyma.01G109700	6.22456	1.96636	3.4368	3.87591	4.46048	3.71174	4.05403	4.07542	Fructokinase-like 1, chloroplastic {ECO:0000312|EMBL:AEE79187.1}
Glyma.01G109800	10.3546	1.28078	7.40531	6.34688	21.3303	15.6719	21.3772	19.4598	Uncharacterized protein At1g04910
Glyma.01G110100	0.0105609	0	0.0105264	0.00702911	0	0	0	0
Glyma.01G110200	1.48394	2.02617	1.6904	1.7335	1.07845	1.40609	1.30159	1.26205	GDP-mannose transporter GONST3
Glyma.01G110300	0.0158205	0.0156424	0.0630758	0.0315129	0	0.0158991	0	0.00529968	Probable sugar phosphate/phosphate translocator At3g11320
Glyma.01G110400	1.73258	1.97219	2.1768	1.96052	1.65191	1.85823	1.60042	1.70352	Mitochondrial uncoupling protein 1
Glyma.01G110500	1.26433	2.36936	1.52397	1.71922	1.09233	1.28538	1.23751	1.20507	Reticulon-like protein B12
Glyma.01G110600	8.92981	5.40791	8.90069	7.74614	5.54777	5.94536	5.14009	5.54441
Glyma.01G110800	0.0726767	0.179646	0	0.0841074	0.018243	0.0365187	0	0.0182539
Glyma.01G110900	13.5284	10.7985	13.3152	12.5473	10.9348	10.7276	10.3267	10.663	Ataxin-3 homolog
Glyma.01G111000	0	0	0	0	0	0	0	0
Glyma.01G111200	6.12128	4.97417	5.38116	5.4922	5.54161	5.94997	4.99526	5.49562	mRNA guanylyltransferase
Glyma.01G111300	16.968	13.9266	15.6893	15.528	14.6082	15.0228	11.5673	13.7328	Protein DEFECTIVE IN EXINE FORMATION 1 {ECO:0000303|PubMed:11743117}
Glyma.01G111500	0.801115	0.792094	0.522098	0.705102	0.92812	0.774126	0.686547	0.796264
Glyma.01G111600	0	0.415106	0.298904	0.238003	0.06022	0.30137	0.118789	0.160126
Glyma.01G111900	1.066	0.981665	0.770853	0.939507	1.09132	1.0818	0.455383	0.876167	UPF0503 protein At3g09070, chloroplastic
Glyma.01G112200	0	0	0.0117746	0.00392485	0.00593054	0	0	0.00197685	TMV resistance protein N
Glyma.01G112300	0.0880146	0.125096	0.0383808	0.0838305	0.0552326	0.0939796	0.0490279	0.06608	TMV resistance protein N
Glyma.01G112700	0.0267449	0.185106	0.0399865	0.0839457	0	0	0	0	Transcription factor DIVARICATA
Glyma.01G112900	14.8863	11.2579	13.0831	13.0758	13.1172	11.1943	9.67501	11.3288	BAHD acyltransferase DCR
Glyma.01G113000	3.97972	2.90746	4.28629	3.72449	5.51655	3.89949	4.84976	4.75527	Sulfoquinovosyl transferase SQD2 {ECO:0000303|PubMed:11960029}
Glyma.01G113100	0	0	0	0	0	0	0	0
Glyma.01G113200	0	0.0515995	0	0.0171998	0.0130998	0	0	0.0043666	Glycerol-3-phosphate 2-O-acyltransferase 6
Glyma.01G113400	0	0	0.0310489	0.0103496	0.0156385	0	0	0.00521285	Aquaporin PIP1-2
Glyma.01G113900	0	0	0	0	0	0	0	0	High mobility group B protein 7
Glyma.01G114000	0.156156	0.0823453	0.114141	0.117547	0.0522635	0.0732345	0.0618564	0.0624515	Auxin transporter-like protein 4
Glyma.01G114300	0.143515	0	0	0.0478383	0.252171	0	0.355306	0.202492	Protein TIC 214 {ECO:0000250|UniProtKB:P56785}
Glyma.01G114400	0.0205546	0.0508077	0.0307313	0.0340312	0.010319	0.072298	0.0610654	0.0478941	UPF0481 protein At3g47200
Glyma.01G114800	6.31387	5.82227	4.20639	5.44751	4.56577	4.63562	6.22022	5.14054	30S ribosomal protein S31, chloroplastic
Glyma.01G114900	0	0	0	0	0	0	0	0	Uncharacterized protein At4g19900
Glyma.01G115000	87.4317	54.5625	69.5888	70.5277	89.7591	71.5103	71.7738	77.6811	Alpha-amylase
Glyma.01G115100	7.1578	5.21477	5.68611	6.01956	6.3223	5.21922	4.84993	5.46382	Clathrin light chain 2
Glyma.01G115500	0.0400839	0.0594488	0	0.0331776	0	0.0201414	0.0992376	0.039793
Glyma.01G115600	0.174293	0.287217	0.301122	0.25421	0.268335	0.221867	0.149588	0.213263	UPF0481 protein At3g47200
Glyma.01G115700	0	0.0131926	0.0132993	0.00883063	0	0	0	0	UPF0481 protein At3g47200
Glyma.01G115900	7.29848	11.4547	5.20982	7.98766	6.51212	7.25463	6.48597	6.75091	Chlorophyll a-b binding protein CP29.2, chloroplastic
Glyma.01G116000	25.3364	21.9366	25.8139	24.3623	23.1485	23.8366	22.848	23.2777	High mobility group B protein 1
Glyma.01G116100	2.58778	2.47543	2.76807	2.61042	1.4787	2.11432	1.58344	1.72549	Probable pyridoxal 5'-phosphate synthase subunit PDX2
Glyma.01G116200	0.0167434	0	0	0.00558113	0	0	0.0331619	0.011054	Putative AC transposase
Glyma.01G116300	0	0	0	0	0	0.0133647	0.0131696	0.00884477	Alcohol dehydrogenase-like 3
Glyma.01G116400	0.185942	0.0612827	0.308893	0.185373	0.0622325	0	0	0.0207442
Glyma.01G116500	0.0815922	0.0403367	0.203315	0.108415	0.245771	0.163994	0.0808006	0.163522	Alcohol dehydrogenase-like 4
Glyma.01G116700	0	0	0.0145032	0.00483441	0.0146098	0	0	0.00486994	Alcohol dehydrogenase-like 3
Glyma.01G117000	0	0	0.00642735	0.00214245	0.00647458	0.00648038	0	0.00431832	Receptor-like protein 12
Glyma.01G117200	0.0520043	0.141401	0.103669	0.099025	0.208862	0.124123	0.141624	0.158203	Receptor-like protein 12
Glyma.01G117800	3.81021	3.185	4.34922	3.78147	2.53553	3.03101	2.38589	2.65081	Transcription factor bHLH140
Glyma.01G117900	0.109187	0.0588859	0.0643092	0.0774607	0.0149496	0.0349138	0.00982979	0.0198977	G-type lectin S-receptor-like serine/threonine-protein kinase At4g27290
Glyma.01G118100	0	0.0703214	0	0.0234405	0	0	0	0	Activator of 90 kDa heat shock protein ATPase homolog
Glyma.01G118200	1.61428	2.63576	2.47995	2.24333	1.54649	2.15809	1.53995	1.74818	AUGMIN subunit 7 {ECO:0000303|PubMed:22505726}
Glyma.01G118300	2.10829	1.89064	1.72267	1.9072	1.45226	2.69771	0.801146	1.65037	Probable leucine-rich repeat receptor-like serine/threonine-protein kinase At3g14840
Glyma.01G118400	1.95644	2.88957	2.03098	2.29233	1.98884	2.78198	1.75256	2.17446	Probable leucine-rich repeat receptor-like serine/threonine-protein kinase At3g14840
Glyma.01G118500	0.398521	0	0.0662035	0.154908	0.33345	0.800997	0.0657757	0.400074
Glyma.01G118600	0.644173	0.0909884	0.0917247	0.275629	0.415794	0.184963	0.182264	0.261007
Glyma.01G118700	0.0980101	0	0	0.03267	0	0	0	0	Probable LRR receptor-like serine/threonine-protein kinase At1g07650
Glyma.01G118800	5.23283	7.1556	5.06814	5.81886	4.48084	5.68545	4.09676	4.75435	Probable leucine-rich repeat receptor-like serine/threonine-protein kinase At3g14840
Glyma.01G118900	3.67289	6.26296	4.11137	4.68241	3.22683	4.54901	3.45255	3.7428	Probable leucine-rich repeat receptor-like serine/threonine-protein kinase At3g14840
Glyma.01G119000	0.737497	0.373945	0.301576	0.471006	1.06327	0.608129	0.280901	0.650768	Synaptonemal complex protein 2
Glyma.01G119100	3.40956	3.37117	1.94197	2.90757	3.17889	3.99757	2.25099	3.14248
Glyma.01G119300	3.41037	5.66568	4.32811	4.46805	3.76266	5.36013	6.1655	5.09609	Ran-binding protein 1 homolog c
Glyma.01G119400	19.5724	18.8152	20.7157	19.7011	14.4384	18.6623	16.2118	16.4375	ERBB-3 BINDING PROTEIN 1 {ECO:0000303|PubMed:17024182}
Glyma.01G119500	4.48949	3.67945	4.14778	4.10557	3.89372	2.90042	2.73993	3.17803	AMP deaminase {ECO:0000303|PubMed:15918887}
Glyma.01G119600	733.907	391.501	551.659	559.022	812.761	535.88	644.21	664.283	Protein SLE3 {ECO:0000303|Ref.1}
Glyma.01G119900	6.56862	4.10886	7.06258	5.91336	8.26818	5.02309	8.23068	7.17398	Bifunctional monothiol glutaredoxin-S16, chloroplastic {ECO:0000303|PubMed:15170506}
Glyma.01G120000	0	0	0	0	0.00639928	0	0	0.00213309	Receptor-like protein 12
Glyma.01G120100	0.0147872	0	0	0.00492906	0	0	0	0	Receptor-like protein 12
Glyma.01G120300	0	0	0	0	0	0	0	0	Receptor-like protein 12
Glyma.01G120400	2.98206	2.04626	2.7098	2.57937	2.06853	2.32564	1.53712	1.9771	Omega-3 fatty acid desaturase, chloroplastic
Glyma.01G120800	0.0296198	0	0.147616	0.0590785	0.193311	0.0744169	0.146662	0.13813
Glyma.01G120900	0	0.0597468	0.0602302	0.0399923	0	0	0	0	UDP-N-acetylglucosamine transferase subunit alg14
Glyma.01G121000	0.137186	0.0339103	0.0341847	0.0684271	0.017218	0.0689336	0.0169819	0.0343778	Trihelix transcription factor GT-3a
Glyma.01G121200	0.0138805	0.219588	0.0691763	0.100881	0	0.209241	0.0137459	0.0743291
Glyma.01G121300	2.42893	3.13826	2.88145	2.81621	2.97743	3.11488	3.26126	3.11786	DnaJ homolog subfamily B member 4
Glyma.01G121400	6.26337	6.00088	6.16001	6.14142	5.17493	5.87637	4.37615	5.14248	Symplekin
Glyma.01G121700	0	0.0160316	0.0646452	0.0268923	0	0.0162947	0	0.00543155	Rhodanese-like domain-containing protein 10
Glyma.01G122000	0.145353	0.0538937	0.199209	0.132819	0.091215	0.0912968	0.215915	0.132809	GDSL esterase/lipase CPRD49
Glyma.01G122100	3.70931	3.39302	3.35406	3.48546	3.30065	3.88397	3.32138	3.502	LIMR family protein At5g01460
Glyma.01G122300	0.319996	0.146027	0.355755	0.273926	0.580805	0.296847	0.292515	0.390056	Potassium transporter 1
Glyma.01G122700	0.208503	0.112448	0.0377859	0.119579	0.0761272	0.209538	0.0563127	0.113992
Glyma.01G122800	11.9289	6.52198	8.42627	8.95904	13.6014	16.4201	19.6343	16.552	Vacuolar cation/proton exchanger 3
Glyma.01G123000	1.16736	1.19861	0.581777	0.982582	0.766376	1.12803	1.46728	1.12056	Transcription factor bHLH140
Glyma.01G123100	277.459	114.978	209.51	200.649	291.282	198.304	252.356	247.314	UPF0098 protein MTH_273
Glyma.01G123300	8.72778	8.94111	8.98929	8.88606	7.3879	7.43107	8.53506	7.78468	BAG family molecular chaperone regulator 4
Glyma.01G123700	0	0	0	0	0	0	0	0
Glyma.01G123900	1.67725	1.31084	1.46896	1.48568	1.88838	1.60502	1.55717	1.68352	Ethylene-overproduction protein 1
Glyma.01G124000	0.018321	0	0.0182613	0.0121941	0	0.036824	0.0181433	0.0183224
Glyma.01G124200	9.48723	4.36115	6.79269	6.88036	9.46594	6.83876	7.82113	8.04194	Protein TIC 56, chloroplastic {ECO:0000303|PubMed:23372012}
Glyma.01G124300	52.0923	56.6027	57.5805	55.4252	57.9231	46.6058	51.4876	52.0055	40S ribosomal protein S4
Glyma.01G124500	12.3104	24.8886	14.936	17.3783	8.65027	17.1109	14.7384	13.4998	Ferritin-2, chloroplastic
Glyma.01G124600	13.2463	13.1328	11.8001	12.7264	12.2854	14.9806	13.5825	13.6162	Uncharacterized protein At5g01610
Glyma.01G124700	0.430778	0.180696	0.260226	0.290567	0.773307	0.498509	0.879051	0.716956	Abscisic acid receptor PYL4
Glyma.01G124800	0	0	0	0	0	0.0229452	0	0.00764841	Protein trichome birefringence-like 34
Glyma.01G124900	22.3146	21.553	24.0319	22.6332	17.0578	18.7535	18.2345	18.0153	Proteasome subunit alpha type-4
Glyma.01G125000	1.07052	1.45833	1.03146	1.18677	0.728523	1.54203	1.26038	1.17698	Protein trichome birefringence-like 35
Glyma.01G125100	4.57505	4.71954	3.7393	4.34463	4.60895	4.52112	4.27392	4.468	30S ribosomal protein S17 {ECO:0000255|HAMAP-Rule:MF_01345}
Glyma.01G125200	0.0168076	0.0249275	0	0.0139117	0.0421897	0.016891	0.033289	0.0307899	Receptor protein kinase-like protein ZAR1 {ECO:0000303|PubMed:27014878}
Glyma.01G125400	0.00616006	0.00609069	0.00613997	0.00613024	0.0123702	0	0.0061003	0.00615683	Disease resistance protein TAO1 {ECO:0000305}
Glyma.01G125500	0.0570662	0	0.11376	0.0569422	0.0572981	0.0860242	0.0282563	0.0571929
Glyma.01G125600	4.61748	3.18119	3.54239	3.78035	3.66303	4.0316	3.37285	3.68916
Glyma.01G125800	0	0	0	0	0	0	0	0	Probably inactive leucine-rich repeat receptor-like protein kinase IMK2
Glyma.01G125900	8.57143	10.2192	10.0355	9.60871	7.69374	9.0975	7.35885	8.05003	PRA1 family protein B4
Glyma.01G126000	4.91909	4.8637	4.88924	4.89068	4.22952	5.06884	5.36537	4.88791	Macrophage migration inhibitory factor homolog
Glyma.01G126200	0.944085	1.18477	0.542888	0.890581	0.656253	1.20421	0.323628	0.72803	Macrophage migration inhibitory factor homolog
Glyma.01G126500	0	0	0	0	0	0	0	0	B2 protein
Glyma.01G127200	0.306582	0.0866084	0.174618	0.18927	0.879508	0.198067	1.01925	0.698943	Dirigent protein 3
Glyma.01G127300	0	0.212848	0	0.0709493	0.072049	0.0721136	0	0.0480542
Glyma.01G127400	0.18664	0.48651	0.541182	0.404777	0.0851811	0.034103	0.0840133	0.0677658	Dirigent protein 19
Glyma.01G127500	26.931	18.2615	23.0334	22.7419	22.7436	15.3063	15.4297	17.8266	Patellin-6
Glyma.01G127600	0	0	0.0421612	0.0140537	0	0	0	0	Probable protein phosphatase 2C 74
Glyma.01G127800	0	0	0.0715234	0.0238411	0.144098	0	0.0710612	0.0717197
Glyma.01G127900	2.98055	1.59628	1.64456	2.0738	1.78134	1.67596	2.16101	1.87277
Glyma.01G128000	0.386541	0.477735	0.38528	0.416519	0.169799	0.145672	0.0239244	0.113132	CASP-like protein 4B1
Glyma.01G128100	0.0434815	0.0644877	0.140854	0.0829411	0.0218291	0.131092	0.0753544	0.0760918	Probable WRKY transcription factor 33
Glyma.01G128200	1.53044	1.06814	1.39492	1.33117	1.79961	0.896499	1.16708	1.28773	F-box/LRR-repeat protein 3
Glyma.01G128300	0.0107205	0.0423992	0.0427423	0.031954	0.0430564	0.0107737	0.0636992	0.0391764	Solute carrier family 40 member 1
Glyma.01G128500	14.0394	13.4754	12.4933	13.336	10.9914	11.1387	12.4668	11.5323
Glyma.01G128700	8.06172	6.22985	7.07949	7.12369	7.61694	7.60797	5.57016	6.93169	Protein SCAR2
Glyma.01G129100	0	0	0.0211362	0.0070454	0	0	0	0	Protein LURP-one-related 15
Glyma.01G129400	4.78557	2.52838	3.85966	3.72454	6.37	5.37224	7.05444	6.26556	Alanine--glyoxylate aminotransferase 2 homolog 2, mitochondrial
Glyma.01G129500	0	0	0	0	0	0	0	0
Glyma.01G129600	0.165752	0.126065	0.17792	0.156579	0.204831	0.0896939	0.0631321	0.119219	Alpha-ketoglutarate-dependent dioxygenase abh1
Glyma.01G129700	1.26689	1.21348	1.10491	1.19509	0.576392	0.775843	0.882139	0.744791
Glyma.01G130200	267.716	125.874	320.264	237.951	285.293	231.124	280.531	265.649	Non-specific lipid-transfer protein 1
Glyma.01G130400	0	0.100586	0	0.0335288	0	0	0	0	T-complex protein 1 subunit eta {ECO:0000303|PubMed:11599560}
Glyma.01G130700	3.11774	2.67161	3.03851	2.94262	4.24344	4.03836	3.49915	3.92698
Glyma.01G131100	1.54137	2.71247	2.55118	2.26834	0.993896	1.98957	1.27435	1.41927	Aspartate aminotransferase, mitochondrial
Glyma.01G131200	5.61373	4.44041	6.96108	5.67174	3.97424	6.82728	5.22005	5.34052
Glyma.01G131300	1.74697	3.2553	2.10962	2.37063	1.16938	2.01449	1.49714	1.56034	WEB family protein At2g38370
Glyma.01G131500	1.62666	2.99961	2.27785	2.30137	0.961925	1.1734	0.533665	0.889663	CBL-interacting protein kinase 2
Glyma.01G131800	0.513184	0.280885	0.557181	0.450417	0.478464	0.239447	0.417454	0.378455	U-box domain-containing protein 16
Glyma.01G131900	0.195821	0.012101	0.134188	0.114037	0.0245771	0.0245991	0.0121201	0.0204321	Transcription repressor OFP2
Glyma.01G132000	0	0	0	0	0	0	0	0	Probable serine/threonine-protein kinase WNK5
Glyma.01G132300	7.63521	6.07305	8.00192	7.23672	6.49591	6.35696	6.14747	6.33345	Serine/threonine-protein kinase HT1
Glyma.01G132400	7.82888	7.06308	7.84714	7.5797	5.66393	7.02004	5.94304	6.209	MACPF domain-containing protein CAD1
Glyma.01G132500	65.3563	87.798	77.4607	76.8717	12.0882	54.3178	12.9949	26.467	Non-specific lipid-transfer protein 1
Glyma.01G132600	1.92539	2.95501	3.43722	2.77254	1.0676	2.22375	1.62213	1.63782	Non-specific lipid-transfer protein 3
Glyma.01G132700	0.0102423	0.081016	0.0102089	0.0338224	0	0	0.010143	0.00338099	Protein MAIN-LIKE 2 {ECO:0000303|PubMed:24635680}
Glyma.01G132800	1.80859	1.12368	1.2424	1.39156	2.02453	1.95266	1.94837	1.97518	Pentatricopeptide repeat-containing protein At3g42630
Glyma.01G133000	0.359659	0.513657	0.471343	0.44822	0.20731	0.334671	0.204468	0.248816	B3 domain-containing protein Os07g0679700
Glyma.01G133200	0	0	0.0392037	0.0130679	0	0	0.0389504	0.0129835
Glyma.01G133300	0.034167	0.0168911	0.0170278	0.0226953	0.00571763	0.0400593	0.0112785	0.0190185	Probable LRR receptor-like serine/threonine-protein kinase IRK {ECO:0000305}
Glyma.01G133400	18.435	23.8799	24.197	22.1707	12.437	20.6914	19.4048	17.5111	Protein transport protein Sec61 subunit beta
Glyma.01G133500	0.046411	0.0229441	0.0231298	0.0308283	0.0931991	0.069962	0.0459607	0.0697072	Transcription factor UNE10
Glyma.01G133600	0.108119	0.302887	0.413104	0.274703	0.126651	0.126765	0.24983	0.167748
Glyma.01G133700	0.130609	0	0.23433	0.121647	0.052456	0.0262515	0.0258684	0.0348587
Glyma.01G133900	0.0679169	0.089536	0.157956	0.105136	0.136386	0	0.0448386	0.0604081	Cyclin-U2-1
Glyma.01G134200	0.305372	0.178415	0.193694	0.225827	0.0696847	0.167393	0.0549835	0.0973538	Zinc finger protein ZAT9
Glyma.01G134300	0.173596	0.152569	0.38451	0.236892	0.367969	0.193841	0.45843	0.34008
Glyma.01G134400	5.60183	4.93356	4.16446	4.89995	5.59787	4.74708	4.29567	4.88021
Glyma.01G134500	0.960967	0.813597	0.802974	0.859179	0.554657	0.942605	0.341908	0.613057
Glyma.01G135200	0.325492	0.107275	0.192255	0.208341	0.108938	0.290762	0.191013	0.196904	Cytochrome P450 82A4
Glyma.01G135400	0	0.0120582	0	0.00401938	0	0	0	0	Non-canonical poly(A) RNA polymerase protein Trf4-1 {ECO:0000305}
Glyma.01G135500	0	0.06039	0.0152197	0.0252032	0.122652	0.0306905	0.0756066	0.0763164	SPX domain-containing protein 3
Glyma.01G135900	7.73053	5.62444	6.84755	6.73417	8.12807	7.21188	7.1933	7.51108
Glyma.01G136000	11.3631	9.11069	9.92576	10.1332	10.6833	10.4229	9.69794	10.268	Vesicle-associated protein 1-1, N-terminally processed
Glyma.01G136100	8.36468	8.64721	8.91148	8.64113	8.0339	7.47119	5.90552	7.13687	FACT complex subunit SSRP1
Glyma.01G136200	0.277531	0.102902	0.311204	0.230546	0.0696646	0.0348635	0.137419	0.0806491
Glyma.01G136300	2.19506	3.43781	3.21183	2.94823	1.09317	2.51478	1.21731	1.60842	Scarecrow-like protein 6
Glyma.01G136400	0.0420776	0.0416038	0.0838808	0.0558541	0	0.169146	0	0.056382
Glyma.01G136500	0.792405	1.02997	0.993932	0.938769	0.733048	0.832129	0.714181	0.759786	Uncharacterized aarF domain-containing protein kinase At1g79600, chloroplastic
Glyma.01G136600	0	0.11192	0	0.0373067	0	0	0.0560483	0.0186828
Glyma.01G137000	0.647121	1.27967	0.561784	0.829524	0.565912	0.566419	0.103362	0.411898	Spindle and kinetochore-associated protein 1 homolog
Glyma.01G137200	52.8353	67.073	52.1055	57.338	41.8985	65.6041	51.6106	53.0377	Axial regulator YABBY 1
Glyma.01G137300	2.21694	2.18224	1.99365	2.13094	1.83023	2.10912	1.48314	1.8075	Golgi SNAP receptor complex member 1-2
Glyma.01G137500	1.7694	3.9988	2.22876	2.66565	1.46422	3.59544	1.55968	2.20645	Auxin-responsive protein SAUR36 {ECO:0000305}
Glyma.01G137600	0	0.0228562	0.0230411	0.0152991	0.0232104	0.0464624	0.0686766	0.0461165	Cysteine-rich repeat secretory protein 15
Glyma.01G137700	0	0	0.0730822	0.0243607	0	0.0859661	0	0.0286554	Pectinesterase 2
Glyma.01G137800	0	0.397316	0	0.132439	0.100869	0	0	0.0336229	NAD(P)H-quinone oxidoreductase subunit 2 A, chloroplastic {ECO:0000255|HAMAP-Rule:MF_00445}
Glyma.01G137900	0	0	0	0	0	0	0	0
Glyma.01G138300	8.37268	8.2363	9.33551	8.64816	7.75127	7.71543	7.63095	7.69921	Methionine aminopeptidase 1A {ECO:0000255|HAMAP-Rule:MF_03174}
Glyma.01G138800	9.00959	9.41193	8.66855	9.03002	8.41831	8.51896	8.3029	8.41339	IRK-interacting protein {ECO:0000303|PubMed:15618632}
Glyma.01G139000	2.17567	3.30852	2.75193	2.74538	2.35058	2.9025	2.07896	2.44402
Glyma.01G139100	0.577585	0.702869	0.501894	0.594116	0.698893	0.684636	0.747976	0.710502	Ycf20-like protein
Glyma.01G139500	1.42171	1.09148	1.41707	1.31009	1.48626	1.36993	1.79716	1.55112	UDP-glucuronate 4-epimerase 3
Glyma.01G139600	16.1873	20.602	20.4741	19.0878	16.7439	22.0939	16.5706	18.4695	3-phosphoshikimate 1-carboxyvinyltransferase, chloroplastic
Glyma.01G139700	0.652118	0.640358	0.627731	0.640069	0.632344	0.511715	0.468862	0.53764	Pentatricopeptide repeat-containing protein At2g22410, mitochondrial
Glyma.01G139900	0.839779	0.327759	0.352438	0.506658	0.710056	0.666274	0.21885	0.531727	Probable tRNA N6-adenosine threonylcarbamoyltransferase, mitochondrial {ECO:0000255|HAMAP-Rule:MF_03179}
Glyma.01G140000	5.41559	4.69444	4.95426	5.02143	4.61823	5.01999	3.40394	4.34739	Probable tRNA N6-adenosine threonylcarbamoyltransferase, mitochondrial {ECO:0000255|HAMAP-Rule:MF_03179}
Glyma.01G140100	0.0942737	0.069909	0.140949	0.101711	0.189313	0.0710562	0.0233398	0.0945698	60S ribosomal protein L19-1
Glyma.01G140200	8.42357	5.76724	7.77828	7.32303	4.80339	6.46883	4.95789	5.41004	Arginase 1, mitochondrial
Glyma.01G140300	0.199811	0	0	0.0666036	0	0.0446228	0.0219858	0.0222028	Pentatricopeptide repeat-containing protein At2g22410, mitochondrial
Glyma.01G140500	0.0697843	0.045999	0.0927424	0.0695086	0.0817459	0.0233769	0.0115179	0.0388802
Glyma.01G140600	4.53232	3.64067	3.72383	3.96561	3.83536	3.5921	3.08314	3.50354	Exocyst complex component SEC6
Glyma.01G140900	0	0	0	0	0	0.0136048	0	0.00453494	Pentatricopeptide repeat-containing protein At2g45350, chloroplastic
Glyma.01G141900	5.9963	4.8846	5.29878	5.39323	6.2543	6.5837	5.17592	6.00464
Glyma.01G142300	3.65574	2.95256	3.68386	3.43072	3.39497	3.01447	2.87102	3.09349	Probable protein S-acyltransferase 14
Glyma.01G142600	0.0100085	0.0098958	0	0.00663477	0	0.0402327	0	0.0134109	Protein transport Sec1a
Glyma.01G142700	12.2022	8.87214	9.92529	10.3332	11.282	10.3261	8.01277	9.8736	ATP-dependent RNA helicase DEAH13
Glyma.01G142800	0.558305	0.552017	0.474042	0.528121	0.332192	0.519515	0.470979	0.440895	Glutathione S-transferase zeta class
Glyma.01G142900	1.10989	1.28418	1.17688	1.19031	1.51747	1.11539	1.23943	1.29077
Glyma.01G143000	0.681087	0.269367	1.62928	0.859911	1.23094	0.410681	1.61875	1.08679
Glyma.01G143100	2.13894	2.28886	1.8486	2.09214	1.33208	2.01351	1.58194	1.64251	AT-hook motif nuclear-localized protein 2 {ECO:0000312|EMBL:FAA00273.1}
Glyma.01G143300	0.0515181	0.050938	0.0513501	0.0512687	0	0.103548	0.0510183	0.051522	Embryo-specific protein ATS3A {ECO:0000305}
Glyma.01G143700	2.81574	2.15626	2.27276	2.41492	2.6886	2.54675	2.13232	2.45589
Glyma.01G143800	0.0214506	0.021209	0	0.0142199	0.0861511	0	0	0.028717	LOB domain-containing protein 31
Glyma.01G143900	0.435404	0.0896876	0.289323	0.271471	0.309664	0.328174	0.143727	0.260521	LOB domain-containing protein 18
Glyma.01G144200	3.67343	4.77161	3.93808	4.1277	3.37486	3.78463	2.54607	3.23519	Brefeldin A-inhibited guanine nucleotide-exchange protein 2
Glyma.01G144300	0.0146657	0	0.0146179	0.00976122	0.0147253	0.0589542	0	0.0245598	Probable calcium-binding protein CML25
Glyma.01G144400	0.399401	0.684498	0.398098	0.493999	0.441126	0.414763	0.632841	0.496243	AT-hook motif nuclear-localized protein 22 {ECO:0000312|EMBL:FAA00293.1}
Glyma.01G144500	0.404324	0.778501	0.699957	0.627594	0.441578	0.641575	0.295033	0.459395	Kinesin-like protein KIN-UB {ECO:0000305}
Glyma.01G144700	0	0	0.0223969	0.00746563	0.0225615	0	0	0.00752049	Protein LITTLE ZIPPER 2 {ECO:0000303|PubMed:18055602}
Glyma.01G144800	18.3213	13.2902	14.4589	15.3568	16.6364	14.8011	16.8915	16.1097	Peptidyl-prolyl cis-trans isomerase CYP18-1
Glyma.01G144900	1.50412	2.63286	1.8879	2.00829	1.14106	2.35136	1.50056	1.66433	Growth-regulating factor 9
Glyma.01G145000	5.56396	6.82402	5.60642	5.99813	5.98343	6.78322	5.96161	6.24275	NADH dehydrogenase [ubiquinone] 1 alpha subcomplex subunit 8-B
Glyma.01G145200	0.0929312	0.0306282	0.185256	0.102939	0.0622059	0.207539	0.102255	0.124
Glyma.01G145300	5.37188	6.39025	6.67203	6.14472	5.30943	6.47403	4.09372	5.29239	Methyltransferase-like protein 5
Glyma.01G145400	10.6551	5.36135	9.02126	8.3459	7.45364	6.52995	7.48812	7.15724	Elongation factor Ts {ECO:0000255|HAMAP-Rule:MF_00050}
Glyma.01G145700	0	0.143177	0	0.0477257	0.145396	0	0.0717014	0.0723658	Polyadenylate-binding protein RBP47
Glyma.01G146100	4.32427	4.03699	4.48738	4.28288	4.04218	4.5627	3.82327	4.14272	Casein kinase 1-like protein 3 {ECO:0000305}
Glyma.01G146300	0.878939	1.17576	1.25399	1.10289	0.657556	0.727424	0.512006	0.632329	Probable lactoylglutathione lyase, chloroplastic
Glyma.01G146400	12.8772	11.5965	11.9949	12.1562	12.665	12.454	10.7069	11.942	Ninja-family protein mc410
Glyma.01G146500	0.364916	0.154631	0.259804	0.259784	0.327141	0.222656	0.30975	0.286516	E3 ubiquitin-protein ligase ATL42
Glyma.01G146600	2.91445	2.88733	2.33659	2.71279	2.76437	3.02153	2.79492	2.86027	Probable inactive cyclic nucleotide-dependent protein kinase At2g20050
Glyma.01G146900	2.24847	1.82982	2.20666	2.09498	2.06658	1.98152	2.1924	2.08016	Zinc finger protein ZOP1 {ECO:0000305}
Glyma.01G147000	1.42808	1.00857	1.42343	1.28669	1.24767	1.24879	1.23974	1.2454
Glyma.01G147400	7.98218	3.39399	5.77051	5.71556	9.12575	5.25176	5.31718	6.5649	CRS2-associated factor 1, chloroplastic
Glyma.01G147500	0.606491	1.40576	1.07029	1.02751	0.748715	0.809337	0.649836	0.735963	Probable glycosyltransferase At3g07620
Glyma.01G147600	0	0	0	0	0.100035	0	0	0.033345	Dehydration-responsive element-binding protein 3
Glyma.01G147700	3.22727	2.97406	3.09182	3.09772	3.146	3.29052	2.96324	3.13325
Glyma.01G147800	4.21725	4.06457	4.1732	4.15167	4.51667	4.37563	3.58939	4.16056	Protein ENHANCED DISEASE RESISTANCE 2
Glyma.01G147900	3.4352	3.51058	2.82352	3.25643	3.4749	3.68412	3.27494	3.47798	Pentatricopeptide repeat-containing protein At1g32415, mitochondrial
Glyma.01G148000	3.77988	4.64443	3.03599	3.8201	3.42677	4.09368	2.90734	3.47593	Expansin-like B1
Glyma.01G148100	3.52199	2.96242	2.62057	3.035	2.74967	3.14226	2.16678	2.68624	Probable GTP-binding protein OBGM, mitochondrial
Glyma.01G148200	0.0162689	0	0	0.00542296	0	0	0	0
Glyma.01G148300	2.76659	1.9781	2.70059	2.48176	3.17958	2.30928	2.93221	2.80702	Transmembrane protein 45B
Glyma.01G148400	0.0114648	0.0113357	0	0.00760017	0.0345342	0	0.0113536	0.0152959	Disease resistance protein RPM1
Glyma.01G148500	16.7687	18.5128	20.1781	18.4865	14.8086	17.7688	15.5951	16.0575	MOB kinase activator-like 1B
Glyma.01G148600	8.50958	5.85242	7.81829	7.39343	7.25091	6.70474	6.75022	6.90196	Growth-regulating factor 4
Glyma.01G148700	0.764773	4.23185	1.44432	2.14698	0.296375	1.95513	0.571337	0.940948	Histone-lysine N-methyltransferase ASHR2
Glyma.01G148800	7.17257	3.23443	4.29917	4.90206	7.12872	3.62844	7.22296	5.99337	Protein PAM68, chloroplastic
Glyma.01G148900	0.250924	0.614851	0.347973	0.404583	0.197173	0.383736	0.270097	0.283668	Protein BREVIS RADIX
Glyma.01G149000	259.408	179.673	228.937	222.673	227.483	201.782	195.458	208.241	Cyclin-dependent kinase F-4
Glyma.01G149100	306.906	200.744	269.157	258.936	269.823	256.234	218.869	248.309
Glyma.01G149300	2.30483	1.30787	1.56483	1.72584	1.92514	1.66503	1.35625	1.6488	Probable methyltransferase PMT20
Glyma.01G149400	11.6258	9.12917	10.4566	10.4039	10.1177	9.0786	9.26508	9.48711
Glyma.01G149500	0.177558	0.166318	0.102461	0.148779	0.0562987	0.112698	0.0277635	0.0655869
Glyma.01G149700	9.43538	6.65274	9.07699	8.38837	8.46422	7.88889	7.14191	7.83167	ATP-dependent Clp protease proteolytic subunit 4, chloroplastic {ECO:0000303|PubMed:11299370}
Glyma.01G149800	0.944065	1.29754	1.32806	1.18989	0.578153	0.888192	0.643162	0.703169	Protein NPG1 {ECO:0000303|PubMed:12928497}
Glyma.01G149900	7.02102	6.69086	6.53655	6.74948	5.72963	7.13093	5.69546	6.18534	Ankyrin-3
Glyma.01G150000	0.0842288	0	0	0.0280763	0.0211428	0	0	0.00704759
Glyma.01G150100	0	0	0.0251379	0.00837931	0	0	0	0
Glyma.01G150200	15.2325	14.8705	14.9101	15.0044	14.2971	16.8155	16.7006	15.9377	Probable polyamine transporter At1g31830
Glyma.01G150300	0.695847	0.772503	0.474553	0.647635	0.343208	0.588885	0.568202	0.500098	F-box/kelch-repeat protein SKIP25
Glyma.01G150400	30.8349	27.1806	28.5292	28.8482	23.3164	26.6812	21.8926	23.9634	Ankyrin-2
Glyma.01G150500	3.41171	2.24348	2.5545	2.73656	3.14694	3.10054	3.13612	3.12787	Trihelix transcription factor GT-3b
Glyma.01G150600	13.5305	11.9612	13.8225	13.1047	14.0934	13.2588	15.6116	14.3213
Glyma.01G150700	5.41307	8.45684	6.04153	6.63715	4.65742	7.19121	6.23592	6.02819	LRR receptor-like serine/threonine-protein kinase FEI 1
Glyma.01G150800	7.54701	4.5421	6.58388	6.22433	6.8901	6.53784	5.7219	6.38328	SH3 domain-containing protein 1 {ECO:0000312|EMBL:AAL32438.1}
Glyma.01G150900	1.11361	0.786476	0.651891	0.850658	0.780918	1.08361	0.700193	0.854906
Glyma.01G151000	0.146124	0	0	0.0487081	0	0	0	0
Glyma.01G151100	0	0.0144304	0	0.00481012	0	0	0	0	Probable serine/threonine-protein kinase PBL15 {ECO:0000305}
Glyma.01G151300	0.115916	0.011461	0.0231076	0.0501615	0.17458	0.116491	0.183666	0.158246	Protein NUCLEAR FUSION DEFECTIVE 4 {ECO:0000303|PubMed:16698901}
Glyma.01G151400	0.517523	1.08359	0.728238	0.77645	0.336229	0.856622	0.422061	0.538304
Glyma.01G151500	3.64557	3.38606	3.16571	3.39911	4.07634	3.94122	3.9384	3.98532	Carbon catabolite repressor protein 4 homolog 4
Glyma.01G151600	0.225974	0.456574	0.430889	0.371146	0.365001	0.434445	0.350268	0.383238	Pectin acetylesterase 8 {ECO:0000303|PubMed:25115560}
Glyma.01G151700	0.176234	0.622319	0.552072	0.450208	0.0252786	0.20241	0.157903	0.12853	Receptor homology region, transmembrane domain- and RING domain-containing protein 2
Glyma.01G151800	0	0	0	0	0.00778157	0.0311542	0	0.0129786	Beta-amylase 8
Glyma.01G152000	0.0144547	0.0285839	0.0144076	0.0191487	0.0145135	0.0145265	0.0858869	0.038309	Methanol O-anthraniloyltransferase
Glyma.01G152100	28.2871	34.0169	25.9872	29.4304	29.5881	35.2641	26.2893	30.3805	Rop guanine nucleotide exchange factor 14
Glyma.01G152400	9.5894	4.87615	10.1043	8.18995	8.06949	7.80138	9.67725	8.51604
Glyma.01G152500	12.77	14.5944	12.074	13.1461	14.2146	13.9294	16.1169	14.7537
Glyma.01G152600	0.698855	0.0345492	0.626918	0.453441	0.982372	0.807672	1.14192	0.977322
Glyma.01G152700	0.255866	0.175143	0.392357	0.274456	0.177858	0.0791189	0.0974554	0.118144
Glyma.01G152800	0	0	0	0	0	0.136124	0	0.0453748
Glyma.01G152900	0.176763	0.393238	0.176187	0.248729	0.745422	0.506275	0.787717	0.679805	Long-chain-alcohol oxidase FAO4A
Glyma.01G153000	47.4476	23.839	38.1773	36.488	56.5705	36.1606	53.9377	48.8896
Glyma.01G153100	0.534581	0.645023	0.993425	0.724343	0.664118	0.4826	0.520421	0.555713	Decapping 5-like protein
Glyma.01G153200	30.6745	35.1618	33.9493	33.2619	34.4546	32.9358	30.2839	32.5581	AP-4 complex subunit epsilon
Glyma.01G153300	18.3097	11.0734	13.075	14.1527	20.2987	15.5724	15.7547	17.2086	Abscisic acid 8'-hydroxylase 1
Glyma.01G153400	0.0432088	0.427222	0	0.15681	0.0867687	0.0434232	0.128369	0.0861868	30S ribosomal protein S4, chloroplastic
Glyma.01G153500	0	0.0317853	0	0.0105951	0.129112	0	0.0636708	0.0642609	Photosystem II D2 protein {ECO:0000255|HAMAP-Rule:MF_01383}
Glyma.01G153600	0.438373	0.4527	0.61172	0.500931	0.185843	0.411178	0.173648	0.25689	Arabinosyltransferase XEG113 {ECO:0000305}
Glyma.01G153700	0.0226107	0.029808	0.0600984	0.0375057	0.015135	0.0151486	0.0223913	0.0175583	Pentatricopeptide repeat-containing protein At4g19220, mitochondrial
Glyma.01G153900	0.0144547	0	0	0.00481824	0	0	0	0
Glyma.01G154000	1.73426	2.9485	2.52967	2.40415	2.3359	2.55054	2.17821	2.35489
Glyma.01G154100	12.1365	9.76691	11.4977	11.1337	11.9085	9.84554	10.3776	10.7105	F-box protein SKIP31
Glyma.01G154200	12.9477	11.3661	11.3375	11.8838	11.5727	11.7351	11.2043	11.504	Upstream activation factor subunit UAF30
Glyma.01G154300	48.8749	27.3793	37.859	38.0377	57.7386	37.1802	39.037	44.6519	Uncharacterized zinc finger CCHC domain-containing protein At4g19190
Glyma.01G154400	0.0603517	0.029836	0.050129	0.0467722	0	0.0202171	0	0.00673902	ABC transporter G family member 14
Glyma.01G154500	3.24853	4.12169	3.36895	3.57973	3.12975	4.05723	2.0269	3.0713	Conserved oligomeric Golgi complex subunit 6
Glyma.01G154600	4.51822	5.13941	3.98538	4.54767	3.13144	3.37535	2.93013	3.14564	WAT1-related protein At4g19185
Glyma.01G154700	0.440151	0.878448	0.739317	0.685972	0.491044	0.499675	0.629605	0.540108	Probable apyrase 7
Glyma.01G154800	0	0	0	0	0	0	0	0
Glyma.01G154900	6.73424	5.87506	4.05511	5.5548	9.14804	8.43537	9.40431	8.99591	Probable carotenoid cleavage dioxygenase 4, chloroplastic
Glyma.01G155000	1.45869	0.790472	1.17433	1.14117	1.91527	1.21221	0.875057	1.33418	Pentatricopeptide repeat-containing protein At1g31790
Glyma.01G155200	4.62185	2.88988	3.67937	3.73037	3.83842	3.78088	3.50537	3.70822	Protein root UVB sensitive 1, chloroplastic {ECO:0000303|PubMed:19075229}
Glyma.01G155300	4.33923	6.87872	5.54202	5.58666	3.65004	6.04096	3.27322	4.32141	Kinesin-like protein KIN-14E {ECO:0000305}
Glyma.01G155400	64.7167	39.8091	51.7776	52.1011	52.7029	49.6237	47.3412	49.8892	2-oxoglutarate-dependent dioxygenase DAO
Glyma.01G155600	0.578363	0.491433	0.531439	0.533745	0.852922	0.662969	0.805431	0.773774	Probable L-type lectin-domain containing receptor kinase S.5
Glyma.01G155800	3.35226	4.27062	3.98389	3.86892	4.01317	4.3191	3.23462	3.85563
Glyma.01G155900	0.0396685	0.133354	0.0948938	0.0893054	0.0238978	0.0398653	0.00785672	0.0238733	Subtilisin-like protease SBT5.3
Glyma.01G156000	6.06919	5.95974	5.71793	5.91562	6.45559	5.75118	4.80276	5.66984	Diacylglycerol O-acyltransferase 2D {ECO:0000305}
Glyma.01G156200	0.219471	0.372	0.145837	0.245769	0.115428	0.294081	0.134545	0.181351	Protein PIN-LIKES 3 {ECO:0000303|PubMed:22504182}
Glyma.01G156400	16.8793	20.6977	18.2425	18.6065	17.0066	18.8337	15.1231	16.9878	AT-rich interactive domain-containing protein 3
Glyma.01G156500	0.0272435	0	0	0.00908116	0	0.0273787	0	0.00912624
Glyma.01G156600	7.09132	5.51966	5.48913	6.03337	6.10514	6.2774	5.36401	5.91552	Thioredoxin reductase 2
Glyma.01G156700	0.284725	1.48642	0.749222	0.840121	0.182964	0.606612	0.112785	0.300787	3-hydroxy-3-methylglutaryl-coenzyme A reductase 3
Glyma.01G156800	6.19939	5.0488	4.79392	5.34737	6.23242	5.88492	5.22687	5.7814	MORC family CW-type zinc finger protein 3
Glyma.01G157000	5.19875	7.66728	6.30176	6.38926	4.19497	6.60823	5.06211	5.28844	Plant intracellular Ras-group-related LRR protein 4
Glyma.01G157100	0.166071	0.194055	0.105337	0.155154	0.106111	0.0303446	0.0747544	0.0704033	Mitochondrial phosphate carrier protein 1, mitochondrial
Glyma.01G157300	0.255227	0.563589	0.51727	0.445362	0.187927	0.538638	0.244326	0.32363	Monosaccharide-sensing protein 3
Glyma.01G157400	2.05099	1.4721	2.24116	1.92141	2.10508	1.63367	1.50451	1.74775	RING-H2 finger protein ATL8
Glyma.01G157500	0.479612	0.385296	0.418292	0.427733	0.792569	0.341411	0.405694	0.513225	MLO-like protein 8
Glyma.01G157600	2.09327	2.84272	2.16186	2.36595	2.02581	3.26955	2.82223	2.70586
Glyma.01G157700	0.391702	0.164804	0.299048	0.285185	0.443501	0.142383	0.0907854	0.225556	Protein PIN-LIKES 7 {ECO:0000303|PubMed:22504182}
Glyma.01G157800	3.71155	2.46809	3.72846	3.3027	3.3905	4.16147	3.56022	3.70407	Endoribonuclease
Glyma.01G157900	0.249287	0.391839	0.273958	0.305028	0.243882	0.237677	0.202558	0.228039	Glutamate receptor 3.6
Glyma.01G158000	0	0.0450855	0	0.0150285	0	0	0	0	Probable protein phosphatase 2C 47
Glyma.01G158100	0.926084	0.457827	0.794264	0.726059	0.518984	0.551915	0.330582	0.467161	Pentatricopeptide repeat-containing protein At2g17525, mitochondrial
Glyma.01G158200	2.45636	2.29901	1.96106	2.23881	2.34662	2.58838	1.972	2.30233	Serine/threonine-protein kinase SRPK {ECO:0000303|PubMed:19657567}
Glyma.01G158300	8.03269	6.86031	7.53552	7.47617	7.65332	8.28499	8.06558	8.00129
Glyma.01G158400	9.24051	7.85019	7.78579	8.29216	7.97186	8.06695	5.81172	7.28351	DNA mismatch repair protein MLH3
Glyma.01G158500	10.4726	12.5501	10.8308	11.2845	9.39244	10.0023	9.70034	9.69835
Glyma.01G158600	0.79886	1.20034	1.0972	1.03214	0.271579	0.543646	0.373753	0.396326
Glyma.01G158700	0	0.0114555	0.0115482	0.00766792	0	0.0116435	0.0114736	0.00770571
Glyma.01G158800	1.29566	1.22537	1.45988	1.32697	0.509056	0.943542	0.799605	0.750734	Cancer-related nucleoside-triphosphatase
Glyma.01G158900	0.0233629	0	0.0232867	0.0155499	0.0234578	0	0.0694086	0.0309555	Tail-anchored protein insertion receptor WRB
Glyma.01G159000	4.27601	3.14797	3.52262	3.64886	3.88991	4.01765	2.99988	3.63581	Rab escort protein 1 {ECO:0000305}
Glyma.01G159100	0.555348	0.414411	0.469984	0.479914	0.662813	0.494923	0.383934	0.51389	Pentatricopeptide repeat-containing protein At4g39530
Glyma.01G159200	0.702111	1.99931	1.23169	1.31103	0.57807	0.987834	0.750923	0.772276	Protein RKD5
Glyma.01G159400	3.39995	3.66901	4.27965	3.78287	3.05288	2.92871	2.87635	2.95264	Phosphoinositide phosphatase SAC7
Glyma.01G159500	23.2406	22.2249	22.5546	22.6734	19.3021	22.1363	18.9098	20.1161	Ubiquitin domain-containing protein DSK2b
Glyma.01G159600	3.94265	2.1235	2.8282	2.96478	3.40776	2.39466	2.29762	2.70001	Poly(A) polymerase I {ECO:0000255|HAMAP-Rule:MF_00957}
Glyma.01G159700	0.012339	0.0488003	0	0.0203798	0	0	0	0	G2/mitotic-specific cyclin-1
Glyma.01G159800	2.55717	3.77509	3.18311	3.17179	1.47901	2.36854	1.64545	1.831	Phosphoserine aminotransferase 1, chloroplastic
Glyma.01G159900	22.468	18.4285	19.7858	20.2274	22.9032	19.1193	18.0836	20.0354	Protein GRIP
Glyma.01G160000	3.56162	1.96709	3.56387	3.03086	4.65171	3.78902	4.31239	4.25104	Probable serine acetyltransferase 2
Glyma.01G160300	0.546758	1.29894	0.809893	0.885198	0.167744	0.625787	0.360969	0.384833	DNA (cytosine-5)-methyltransferase CMT3 {ECO:0000305}
Glyma.01G160500	0.29889	0.689557	0.422047	0.470165	0.450157	0.325405	0.172661	0.316074
Glyma.01G160700	0.72993	0.744263	0.727549	0.733914	0.870313	0.962788	0.948738	0.92728
Glyma.01G160800	3.71566	3.02069	4.03274	3.5897	4.00711	3.90006	3.02546	3.64421
Glyma.01G160900	0.0447734	0.110673	0.0223137	0.0592534	0.067433	0.0224978	0.110848	0.0669261
Glyma.01G161100	0.0372507	0	0.00928229	0.015511	0.056103	0	0.00922231	0.0217751	Lysine histidine transporter-like 8
Glyma.01G161200	3.33464	5.11549	3.32377	3.92463	9.65903	8.12411	16.1112	11.2981	Protein GDAP2 homolog
Glyma.01G161300	3.21473	2.49742	2.7465	2.81955	4.30373	3.07685	3.48674	3.62244
Glyma.01G161400	2.87172	3.01684	2.07223	2.6536	3.58922	3.12647	3.18453	3.30007	Thiol-disulfide oxidoreductase LTO1 {ECO:0000303|PubMed:22209765}
Glyma.01G161500	9.59235	1.25836	2.84248	4.5644	34.2184	12.1506	13.4437	19.9376	Rhodanese-like domain-containing protein 15, chloroplastic
Glyma.01G161600	3.58037	4.44223	3.94435	3.98898	3.88371	3.58818	4.40995	3.96061	Serine/threonine-protein kinase STY17 {ECO:0000305}
Glyma.01G161700	5.65501	5.4035	6.30654	5.78835	5.94208	5.37469	5.67249	5.66309	Bifunctional nuclease 2
Glyma.01G161800	1.43841	1.48994	1.62878	1.51904	1.20846	1.28821	0.881805	1.12616	Ankyrin repeat domain-containing protein, chloroplastic
Glyma.01G161900	8.72966	5.74006	6.72949	7.0664	9.11055	6.85705	8.24749	8.0717	Ankyrin repeat domain-containing protein, chloroplastic
Glyma.01G162000	10.9992	13.129	12.4849	12.2044	10.1831	11.6212	9.75357	10.5193	Serine/arginine-rich splicing factor SR45a
Glyma.01G162100	1.45508	2.87738	2.46401	2.26549	1.41386	1.75319	1.4797	1.54892	Phospholipase D delta {ECO:0000303|PubMed:11891260}
Glyma.01G162200	13.6453	11.4857	11.175	12.102	13.4695	12.6477	9.94693	12.0214	DNA-directed RNA polymerase II subunit 1
Glyma.01G162300	1.03939	1.12877	0.662362	0.943509	1.47133	1.21579	0.860569	1.18256
Glyma.01G162500	0.981658	0.781218	0.477296	0.746724	1.32221	1.25121	0.829871	1.13443
Glyma.01G162600	0	0	0	0	0	0	0	0	Transcription factor BOA
Glyma.01G162700	8.59164	12.3505	11.1864	10.7095	6.82803	10.0362	8.21002	8.35807	Probable prolyl 4-hydroxylase 10 {ECO:0000305}
Glyma.01G162800	21.5662	18.6103	19.109	19.7618	17.167	19.6964	18.075	18.3128	Aconitate hydratase 1
Glyma.01G162900	1.35102	2.15784	1.48473	1.66453	0.782601	1.47957	1.11493	1.1257	NEP1-interacting protein 1
Glyma.01G163000	0.0528932	0.0261488	0.166949	0.081997	0.168176	0.0531557	0.04365	0.0883272	Aspartyl protease family protein 1 {ECO:0000305}
Glyma.01G163100	0	0	0	0	0	0	0	0	Peroxidase 64
Glyma.01G163200	4.76805	3.22561	2.88613	3.6266	3.04302	3.82173	2.10282	2.98919	Methyltransferase-like protein 23
Glyma.01G163300	1.25046	2.75095	2.13443	2.04528	0.847492	2.08921	1.12224	1.35298	La-related protein 1C
Glyma.01G163400	0.110094	0	0	0.0366979	0	0	0	0
Glyma.01G163600	0	0.0509925	0.0771076	0.0427	0	0.0259146	0	0.0086382	RING finger protein 44
Glyma.01G163700	2.72949	3.10502	3.13014	2.98821	4.06667	3.30344	3.2843	3.55147	Protein preY, mitochondrial
Glyma.01G163800	2.71231	2.51353	2.95286	2.72623	2.57259	2.57489	2.37874	2.50874	Pentatricopeptide repeat-containing protein At3g51320
Glyma.01G163900	103.804	85.6074	102.221	97.211	102.821	94.9952	111.516	103.111	SKP1-like protein 1A
Glyma.01G164000	37.4482	33.3687	31.3083	34.0417	41.5922	32.3994	37.8176	37.2697	Cell number regulator 13
Glyma.01G164100	6.71026	6.25466	6.8081	6.59101	6.05412	6.88037	5.96319	6.29923	Vacuolar protein sorting-associated protein 35A
Glyma.01G164200	7.48964	10.4993	6.76642	8.25178	6.45559	7.57837	6.51949	6.85115	Rac-like GTP-binding protein RHO1
Glyma.01G164300	11.494	13.0644	12.5187	12.359	10.8275	13.3787	9.60972	11.272	3-dehydroquinate synthase, chloroplastic
Glyma.01G164400	0.450463	0.975616	0.577278	0.667786	0.495369	1.09941	0.701002	0.765261	L10-interacting MYB domain-containing protein {ECO:0000303|PubMed:25707794}
Glyma.01G164500	0.379543	1.6418	0.397221	0.806189	0.523993	0.829604	0.610774	0.65479
Glyma.01G164700	0	0	0.0199269	0.00664231	0	0	0	0	L-ascorbate peroxidase 3, peroxisomal
Glyma.01G164800	0.224901	0.541665	0.385108	0.383891	0.191074	0.162268	0.171322	0.174888	Histidine kinase 1
Glyma.01G164900	1.91774	1.6217	2.11269	1.88404	1.74818	1.78778	1.48682	1.67426	Protein EARLY-RESPONSIVE TO DEHYDRATION 7, chloroplastic {ECO:0000303|PubMed:8075396}
Glyma.01G165000	0	0.00692591	0	0.00230864	0	0	0	0	Alpha-mannosidase, light subunit {ECO:0000303|PubMed:24221485}
Glyma.01G165100	8.78877	9.18667	9.88434	9.28659	7.54622	8.20391	7.55336	7.76783	26S proteasome non-ATPase regulatory subunit 4 homolog
Glyma.01G165200	0	0.0206936	0.0104305	0.0103747	0.0105071	0	0	0.00350238	MLO-like protein 4
Glyma.01G165300	12.3855	7.24558	9.64978	9.76029	12.4773	8.21502	10.8344	10.5089	Rhodanese-like domain-containing protein 17
Glyma.01G165400	10.4576	12.8837	11.9125	11.7513	9.27782	12.5947	8.73967	10.2041	Thaumatin-like protein 1
Glyma.01G165500	1.2643	0.657929	0.751687	0.891306	0.668127	0.601853	0.527174	0.599051
Glyma.01G165600	0.347122	0.486218	0.76406	0.532467	0.435665	0.566872	0.243492	0.415343	Thaumatin-like protein 1
Glyma.01G165900	0.200541	0.0450642	0.127201	0.124269	0.137288	0.0824467	0.189568	0.136434
Glyma.01G166000	0.671208	0.401682	0.422538	0.498476	1.63163	0.816547	1.60926	1.35248	Chaperone protein dnaJ 11, chloroplastic
Glyma.01G166100	0.515582	0.602462	0.831585	0.649876	0.498852	0.584086	0.594129	0.559023	Calcium-dependent protein kinase 28 {ECO:0000303|Ref.6}
Glyma.01G166300	0	0	0.0176965	0.00589884	0	0.0178425	0	0.00594751
Glyma.01G166400	6.42296	6.16941	6.11243	6.23493	6.21608	6.69195	3.11853	5.34219	Transformation/transcription domain-associated protein
Glyma.01G166500	0	0.0234636	0.0236534	0.0157057	0	0	0	0	WEB family protein At3g51220
Glyma.01G166600	1.38013	1.12682	1.1151	1.20735	1.0393	1.21886	1.22178	1.15998	Transcription initiation factor TFIID subunit 14b {ECO:0000303|PubMed:15527982}
Glyma.01G166700	9.10618	8.77234	8.37701	8.75185	9.22706	10.1421	8.05813	9.14242
Glyma.01G167200	0.0161166	0.055773	0.0240961	0.0319953	0.00809106	0	0	0.00269702	Filament-like plant protein 5
Glyma.01G167300	63.303	57.7079	63.8584	61.6231	58.706	56.8277	56.9396	57.4911	60S ribosomal protein L8-3
Glyma.01G167400	0	0	0.0184293	0.00614311	0	0	0	0	Zinc finger CCCH domain-containing protein 6
Glyma.01G167500	6.05223	7.03817	7.42209	6.83749	5.26987	6.13171	5.7986	5.73339	GDP-mannose 4,6 dehydratase 2
Glyma.01G167600	6.62407	6.1887	6.19681	6.33652	5.80552	5.41582	5.9066	5.70931
Glyma.01G167700	1.55872	1.65594	1.471	1.56189	1.06557	1.34982	1.10023	1.17187
Glyma.01G167800	0.781358	0.772559	0.667552	0.74049	0.448305	0.897413	1.43702	0.927578
Glyma.01G167900	0.230528	0.201116	0.243292	0.224979	0.163387	0.190789	0.134289	0.162821	NAC domain-containing protein 37 {ECO:0000303|PubMed:15029955}
Glyma.01G168000	20.1342	19.0666	16.9987	18.7332	17.9083	21.4815	18.9374	19.4424	V-type proton ATPase 16 kDa proteolipid subunit
Glyma.01G168100	0	0	0.00710161	0.0023672	0.0143076	0	0	0.0047692	Probable LRR receptor-like serine/threonine-protein kinase At4g36180
Glyma.01G168200	1.60904	3.05134	1.90451	2.1883	1.16751	2.44449	1.30711	1.6397	Kinesin-like protein KIN-7G {ECO:0000305}
Glyma.01G168300	0	0	0.0218471	0.00728238	0	0	0	0
Glyma.01G168400	0	0	0	0	0	0	0	0
Glyma.01G168500	2.10951	3.44213	3.35388	2.96851	1.52034	2.14599	1.01248	1.5596	B-box zinc finger protein 19 {ECO:0000303|PubMed:19920209}
Glyma.01G168600	11.1249	16.7819	12.7181	13.5416	13.4921	15.067	12.5832	13.7141	UPF0183 protein At3g51130
Glyma.01G168900	6.78909	5.91665	6.86917	6.52497	6.12677	6.59089	5.07796	5.93187	Zinc finger CCCH domain-containing protein 44
Glyma.01G169000	9.82545	6.21038	8.13881	8.05821	9.58608	7.98053	8.60161	8.72274	Zinc finger CCCH domain-containing protein 44
Glyma.01G169100	2.12518	2.47315	1.88393	2.16076	1.72783	2.11683	1.80657	1.88374	Transmembrane and coiled-coil domain-containing protein 4
Glyma.01G169200	0.386154	0.0357942	0.156363	0.192771	0.218094	0.060636	0.0239005	0.100877	Cytochrome P450 84A1
Glyma.01G169300	0.211496	0.522784	0.105403	0.279894	0.106177	0.106273	0	0.0708167
Glyma.01G169400	6.51078	4.16634	5.21059	5.2959	4.21501	4.68046	4.53372	4.4764	GATA transcription factor 5
Glyma.01G169500	0.123707	0.134545	0.0616518	0.106635	0.0496839	0.0994568	0.0122507	0.0537971	Putative leucine-rich repeat receptor-like serine/threonine-protein kinase At3g53590
Glyma.01G169600	1.95637	2.18509	2.4736	2.20502	0.363763	1.11047	0.269082	0.581106	Floral homeotic protein DEFICIENS
Glyma.01G169700	20.9381	17.2635	20.331	19.5109	17.7198	21.3726	20.5487	19.8804	Probable ubiquitin-conjugating enzyme E2 16
Glyma.01G169800	24.3616	22.0575	23.1394	23.1862	26.4341	23.8132	24.3632	24.8702	D-2-hydroxyglutarate dehydrogenase, mitochondrial
Glyma.01G169900	2.31461	1.99793	1.95917	2.09057	2.70212	1.83688	2.06475	2.20125	CDK5RAP1-like protein
Glyma.01G170000	0	0.0361379	0	0.012046	0	0.0122436	0	0.00408121	3-epi-6-deoxocathasterone 23-monooxygenase
Glyma.01G170100	3.10581	3.1436	3.11035	3.11992	3.04453	2.35201	2.52176	2.63943	Ribosomal RNA small subunit methyltransferase, mitochondrial {ECO:0000305}
Glyma.01G170200	0.0217212	0.114542	0.115468	0.0839104	0.00726981	0.0291053	0.0215104	0.0192952	Beta-galactosidase 3
Glyma.01G170300	8.57324	7.18735	8.35169	8.03743	8.58021	8.1139	9.50667	8.73359	Thioredoxin H1
Glyma.01G170400	6.46189	5.78799	5.71363	5.98784	5.65097	6.02263	5.33266	5.66875	Protein RTE1-HOMOLOG
Glyma.01G170500	0.076299	0.0251466	0.1521	0.0845153	0	0.127796	0	0.0425987	Protein WALLS ARE THIN 1
Glyma.01G170600	17.0061	16.3317	17.048	16.7953	14.5786	15.3056	12.8309	14.2384
Glyma.01G170700	0.105832	0.0856148	0.0287692	0.0734054	0.0869418	0.106357	0.0571666	0.0834886	Protein SHI RELATED SEQUENCE 1
Glyma.01G170800	0	0	0	0	0	0	0	0	Probable methyltransferase PMT27
Glyma.01G170900	11.426	12.7613	10.6754	11.6209	11.2494	13.3427	10.0198	11.5373	Glutaredoxin-C3
Glyma.01G171000	1.0403	0.766397	0.630277	0.812325	0.716832	0.888302	0.814739	0.806625	Disease resistance RPP8-like protein 3
Glyma.01G171300	0.268365	0.768098	0.816548	0.617671	0.156001	0.170335	0.153862	0.160066	AAA-ATPase At2g18193
Glyma.01G171400	0.802907	2.18601	2.37767	1.78886	0.210305	0.912139	0.507031	0.543159	AAA-ATPase At5g17760
Glyma.01G171700	0.0932708	0.0461102	0.0232416	0.0542075	0.0234124	0.281201	0.184732	0.163115
Glyma.01G171800	1.19913	1.07497	1.76892	1.34767	1.57323	1.14081	1.0925	1.26884	Lipid phosphate phosphatase epsilon 2, chloroplastic
Glyma.01G171900	0.529513	0.430474	0.4105	0.456829	0.49622	0.48484	0.442806	0.474622	Mannan endo-1,4-beta-mannosidase 7
Glyma.01G172000	4.57862	1.88539	3.3825	3.28217	4.31598	2.96652	3.22195	3.50148
Glyma.01G172100	0	0.348523	0.49188	0.280134	0	0.212545	0	0.0708484
Glyma.01G172200	3.04174	5.71288	3.44546	4.06669	3.04952	4.35382	2.69159	3.36498	Auxilin-like protein 1
Glyma.01G172300	27.2323	24.4145	27.0205	26.2224	26.121	25.8077	24.0512	25.3267	Gamma carbonic anhydrase 1, mitochondrial
Glyma.01G172400	3.51378	4.45364	4.1916	4.05301	2.13935	3.64392	2.57275	2.78534	Soluble inorganic pyrophosphatase
Glyma.01G172500	0.0290721	0.0479079	0.0386364	0.0385388	0.0389203	0.0194776	0.105564	0.0546539	Replication factor C subunit 3
Glyma.01G172600	1.0533	0.299592	0.74785	0.700248	1.30387	0.841023	0.71444	0.95311	Isoflavone reductase
Glyma.01G172700	0.0171727	0	0	0.00572424	0	0	0	0	Isoflavone reductase homolog A622
Glyma.01G172800	56.6081	58.1487	69.6984	61.4851	14.2045	49.6586	16.8917	26.9183	Isoflavone reductase-like protein
Glyma.01G172900	0.242235	0.0638686	0.0321927	0.112766	0.0162146	0.0973751	0	0.0378632	Isoflavone reductase-like protein
Glyma.01G173000	1.76948	1.61655	1.70183	1.69595	1.3403	1.40389	1.60885	1.45101	Phosphopantetheine adenylyltransferase
Glyma.01G173100	0	0	0	0	0	0	0	0	Syntaxin-112
Glyma.01G173200	0	0.0307401	0	0.0102467	0.0156083	0.0156223	0.0153943	0.0155416	Pentatricopeptide repeat-containing protein At5g66520
Glyma.01G173300	10.6326	10.2611	11.3442	10.746	11.202	10.9412	12.6798	11.6077	Putative glucose-6-phosphate 1-epimerase {ECO:0000250|UniProtKB:Q03161}
Glyma.01G173400	28.5199	31.0984	28.8967	29.505	30.2238	31.9876	27.8491	30.0201	E3 ubiquitin-protein ligase HERC2
Glyma.01G173500	0	0	0	0	0	0	0	0	Laccase-11
Glyma.01G173600	0.0330583	0.0762673	0.0439339	0.0510865	0.055321	0.0553706	0.109125	0.0732722	Laccase-11
Glyma.01G173700	3.48733	4.0209	3.58701	3.69841	3.45675	4.12047	2.82458	3.46727	Tubby-like F-box protein 5
Glyma.01G173800	0.00743463	0	0	0.00247821	0.00746483	0	0.014725	0.00739661	U-box domain-containing protein 5
Glyma.01G174000	3.74532	2.95539	3.34723	3.34931	2.91984	3.11246	2.35378	2.79536	ATPase family AAA domain-containing protein 3
Glyma.01G174100	29.4583	12.9949	17.1054	19.8529	28.7286	18.4611	19.7775	22.3224
Glyma.01G174200	0.0206602	0	0.0102964	0.0103189	0	0.0103814	0	0.00346046	Zinc-finger homeodomain protein 6
Glyma.01G174300	0	0.0919241	0.308893	0.133606	0	0.0311442	0	0.0103814
Glyma.01G174700	94.4624	64.1896	80.317	79.6563	92.7311	78.4547	83.1156	84.7671
Glyma.01G174800	41.0497	32.2743	33.5214	35.6151	39.3543	37.5257	36.121	37.667
Glyma.01G174900	10.7602	10.5243	9.8645	10.383	10.7392	10.7488	10.0049	10.4976	Plant-specific TFIIB-related protein 1 {ECO:0000305}
Glyma.01G175000	0.0184613	0.0182534	0.00920056	0.0153051	0.0185363	0.018553	0	0.0123631	Proline-rich receptor-like protein kinase PERK4
Glyma.01G175100	86.5608	62.3271	76.2117	75.0332	92.6874	75.5805	69.4539	79.2406	U1 small nuclear ribonucleoprotein 70 kDa
Glyma.01G175200	0.0752445	0.0318845	0.0964274	0.0678521	0.0107929	0.0540128	0	0.0216019
Glyma.01G175300	0.269926	0.361588	0.225651	0.285722	0.35845	0.437525	0.422518	0.406164	ATP-dependent DNA helicase DDM1
Glyma.01G175400	2.55165	1.54464	1.97238	2.02289	2.50973	2.95681	1.62443	2.36366
Glyma.01G175500	0.0717269	0.0911818	0.0612797	0.0747295	0.030865	0.0411902	0.0913256	0.0544603	Cytochrome P450 90B1
Glyma.01G175600	17.807	21.7899	20.0154	19.8708	15.0376	19.9009	15.544	16.8275	Succinate dehydrogenase [ubiquinone] flavoprotein subunit 1, mitochondrial
Glyma.01G175700	91.437	80.0551	88.2698	86.5873	81.8231	88.1967	75.6872	81.9024
Glyma.01G175800	0.0885113	0.262544	0.0529336	0.134663	0	0.177901	0.0175305	0.0651439
Glyma.01G175900	7.04827	8.87297	8.52248	8.14791	6.40016	7.39291	6.02635	6.60647	Protein AE7-like 1 {ECO:0000303|PubMed:23104832}
Glyma.01G176000	6.57303	5.24652	5.61866	5.81274	5.72354	5.71453	4.98997	5.47601	Vam6/Vps39-like protein
Glyma.01G176200	1.465	1.98863	1.93047	1.7947	1.02219	1.99631	1.15571	1.3914
Glyma.01G176300	1.01583	1.9268	1.19849	1.38037	1.06159	1.54173	1.19075	1.26469	ADP-ribosylation factor-like protein 2
Glyma.01G176400	2.07513	1.99761	2.25033	2.10769	2.2852	1.99981	1.69944	1.99482	Nucleolar protein 6
Glyma.01G176600	1.53622	1.79872	1.75686	1.69726	2.26498	1.94199	1.37719	1.86138	Protein indeterminate-domain 1 {ECO:0000303|PubMed:16784536}
Glyma.01G176700	1.63381	1.60876	1.63519	1.62592	1.57294	1.75003	0.9255	1.41616	Pentatricopeptide repeat-containing protein At5g39350
Glyma.01G176800	19.1429	18.5399	19.3454	19.0094	19.6702	18.38	18.7077	18.9193	Tyrosine--tRNA ligase 1, cytoplasmic {ECO:0000305}
Glyma.01G176900	3.75335	3.7614	3.63965	3.71813	4.15185	4.0277	3.03655	3.7387	Pentatricopeptide repeat-containing protein At4g38150
Glyma.01G177000	135.472	99.9812	108.608	114.687	136.023	115.227	115.394	122.214	Vicilin-like seed storage protein At2g18540
Glyma.01G177100	0	0	0.0181236	0.00604119	0	0	0.0180065	0.00600215	Probable protein phosphatase 2C 55
Glyma.01G177200	3.00656	2.42177	3.04303	2.82379	1.99309	2.36819	2.42559	2.26229	Scarecrow-like protein 15
Glyma.01G177300	11.9095	12.7511	12.3177	12.3261	12.9937	13.2083	10.7944	12.3321	HVA22-like protein k
Glyma.01G177400	0.575984	0.459595	0.382737	0.472772	0.131899	0.314809	0.0600417	0.168916	G-box-binding factor 1
Glyma.01G177600	1.20903	1.50726	2.11327	1.60985	1.56581	1.28547	1.6311	1.49413	Probable NAD(P)H dehydrogenase (quinone) FQR1-like 2 {ECO:0000305}
Glyma.01G177700	82.5858	76.2541	103.783	87.541	63.5776	66.5654	51.1137	60.4189	Probable Xaa-Pro aminopeptidase P
Glyma.01G177800	0.0578189	0.0571678	0	0.0383289	0	0	0	0	F-box protein CPR30
Glyma.01G177900	0.0652075	0.0322366	0.0487462	0.0487301	0.147313	0.278508	0.0968623	0.174228	UDP-glycosyltransferase 72E2
Glyma.01G178000	18.0381	17.0945	17.4438	17.5255	15.447	15.3954	13.0104	14.6176	BES1/BZR1 homolog protein 2
Glyma.01G178100	0.134196	0.464396	0.401274	0.333288	0.123513	0.2922	0.332234	0.249316
Glyma.01G178200	30.7959	29.0093	30.679	30.1614	28.6115	32.8778	27.1868	29.5587	NEDD8-conjugating enzyme Ubc12
Glyma.01G178300	0.0272435	0	0.135773	0.0543389	0	0.0547574	0	0.0182525	Geranylgeranyl pyrophosphate synthase, chloroplastic
Glyma.01G178400	1.34679	1.96238	1.61491	1.64136	1.29125	1.78088	1.15322	1.40845	UPF0496 protein At2g18630
Glyma.01G178500	1.18175	1.58479	1.77362	1.51339	1.7321	2.30698	3.84715	2.62875	Calcium uniporter protein 2, mitochondrial
Glyma.01G178600	19.4505	17.9093	17.933	18.4309	18.7158	20.0764	18.4391	19.0771	E3 ubiquitin-protein ligase RNF185
Glyma.01G178700	0.080953	0.0266804	0.0403445	0.049326	0.0677349	0.189828	0.10689	0.121484	Probable galacturonosyltransferase-like 2
Glyma.01G178800	0.498769	1.90357	1.55108	1.31781	0.841336	1.04259	1.39288	1.09227	Probable vacuolar amino acid transporter YPQ3
Glyma.01G179200	0.527216	0.355995	0.217889	0.367033	0.245312	0.284301	0.229215	0.252943	Pentatricopeptide repeat-containing protein At5g66631
Glyma.01G179300	0.316355	0.775726	0.420431	0.504171	0.207525	0.635851	0.271515	0.37163	Clathrin heavy chain 2
Glyma.01G179400	0.0541809	0.0937488	0.108008	0.0853127	0.0680013	0.163349	0.067069	0.0994732	Cytochrome P450 71D8
Glyma.01G179500	0	0	0	0	0.0136771	0	0	0.00455903	Cytochrome P450 71D8
Glyma.01G179800	8.56868	7.78078	8.48183	8.2771	8.47494	8.41325	7.49069	8.12629	Protein DA1-related 1
Glyma.01G179900	53.4569	42.5601	38.7428	44.9199	55.189	47.3269	42.9453	48.487	BEL1-like homeodomain protein 2
Glyma.01G180000	1.74458	2.54864	2.41296	2.23539	1.56469	1.77294	1.66942	1.66902	BTB/POZ domain-containing protein At3g50780
Glyma.01G180100	1.93881	1.66292	1.84711	1.81628	1.84896	1.83497	1.61542	1.76645	Histone-lysine N-methyltransferase SUVR5
Glyma.01G180200	1.12179	1.40229	1.33377	1.28595	0.482721	0.829414	0.309467	0.540534
Glyma.01G180300	1.99563	0.885908	1.58318	1.48824	0.408927	1.26881	0.40332	0.693685
Glyma.01G180400	1.51419	1.09406	1.65437	1.42087	1.87119	1.8436	1.96088	1.89189	STS14 protein
Glyma.01G180500	0.0258696	0.0255783	0.128926	0.0601247	0.103899	0.051996	0.0768559	0.0775836
Glyma.01G180600	0.276717	0.368767	0.43171	0.359065	0.217441	0.374818	0.500407	0.364222	Pentatricopeptide repeat-containing protein At2g29760, chloroplastic
Glyma.01G180700	1.41011	1.73707	1.40551	1.51756	0.812364	1.74234	0.93858	1.16443	CASP-like protein ARALYDRAFT_485429
Glyma.01G180800	2.2688	9.4715	3.44594	5.06208	0.37967	3.42009	1.21255	1.67077	Oxygen-evolving enhancer protein 1, chloroplastic
Glyma.01G180900	0	0	0	0	0.122265	0.122375	0	0.0815465
Glyma.01G181000	1.27589	1.50269	1.08471	1.28776	0.77241	0.942808	1.0777	0.930972
Glyma.01G181100	0.0314553	0.186606	0.188116	0.135393	0.0631662	0	0.0467252	0.0366305	BTB/POZ domain-containing protein At5g66560
Glyma.01G181200	7.62491	8.39693	8.72695	8.2496	7.0487	6.97575	6.40527	6.80991	Histone-binding protein N1/N2
Glyma.01G181500	4.08268	4.04792	4.44239	4.191	3.26803	3.53309	3.07722	3.29278	Nuclear pore complex protein NUP58 {ECO:0000303|PubMed:21189294}
Glyma.01G181700	0	0	0.0337526	0.0112509	0	0.0170156	0	0.00567185	Cell division cycle-associated 7-like protein
Glyma.01G181800	0.0122264	0.0120887	0	0.00810505	0	0.0491484	0	0.0163828	Cytochrome P450 82A3
Glyma.01G181900	0.614715	2.05974	1.61687	1.43044	0.0600068	0.755047	0.143733	0.319596	Cytochrome P450 82A3
Glyma.01G182000	6.1323	5.20904	5.83759	5.72631	5.15141	5.91772	4.55067	5.2066	Extra-large guanine nucleotide-binding protein 1
Glyma.01G182100	0	0.0129842	0	0.00432806	0	0	0	0	Protein JINGUBANG {ECO:0000303|PubMed:27468890}
Glyma.01G182200	0.0423734	0.293274	0.0844705	0.140039	0	0.0851675	0	0.0283892
Glyma.01G182300	7.99267	5.98157	6.66818	6.88081	5.76392	5.61376	5.99101	5.78956
Glyma.01G182400	0.356006	0.255198	0.221778	0.27766	0.142981	0.178886	0.132207	0.151358	Wall-associated receptor kinase-like 14
Glyma.01G182500	20.1552	9.1127	14.902	14.7233	18.4699	14.5495	15.0494	16.0229	Thioredoxin-like protein HCF164, chloroplastic
Glyma.01G182600	5.76196	4.13271	4.11908	4.67125	4.90808	5.45831	4.49001	4.95213
Glyma.01G182700	0.334868	0.280159	0.282426	0.299151	0.336229	0.232982	0.178564	0.249258	Methylesterase 3
Glyma.01G183000	1.05164	1.00922	0.97114	1.01067	0.916164	0.777106	0.612612	0.768627	Dof zinc finger protein DOF5.7
Glyma.01G183100	17.623	15.7525	16.294	16.5565	18.0223	14.8184	18.7742	17.2049	L-ascorbate oxidase homolog
Glyma.01G183200	137.001	49.6526	86.1745	90.9428	180.579	108.014	136.679	141.757	Reticulon-like protein B13
Glyma.01G183300	2.03352	1.71397	1.98535	1.91094	1.99994	1.58296	1.60112	1.72801	Probable disease resistance protein At5g66900
Glyma.01G183400	2.51333	2.10874	2.46562	2.36256	2.55538	2.59751	2.04925	2.40072	Probable disease resistance protein At5g66900
Glyma.01G183500	8.47841	7.25534	7.1533	7.62902	8.5707	6.98079	7.03863	7.53004	Serine/threonine-protein kinase SRK2I
Glyma.01G183600	10.7385	11.0094	10.9711	10.9063	10.718	11.0359	10.8242	10.8594	Upstream activation factor subunit spp27
Glyma.01G183700	4.3949	1.59534	3.3084	3.09955	5.67796	3.0114	4.94575	4.54503	Myb family transcription factor EFM {ECO:0000303|PubMed:25132385}
Glyma.01G183800	3.98041	3.51538	3.84344	3.77974	3.43456	3.6564	3.36695	3.48597	Protein misato homolog 1
Glyma.01G183900	0.145127	0.095662	0.115723	0.118838	0.252576	0.252803	0.134138	0.213172	LOB domain-containing protein 36
Glyma.01G184100	0.876745	0.866872	1.61669	1.1201	0.132046	0.969206	0.694591	0.598615
Glyma.01G184200	0.106027	0.293532	0.697495	0.365684	0.0212915	0.106553	0.0629989	0.0636145	Peroxidase 10
Glyma.01G184300	0.265406	0.795452	0.446412	0.502424	0.0916041	0.483436	0.18891	0.25465	CDPK-related kinase 5
Glyma.01G184400	8.98893	9.93983	9.00148	9.31008	6.45278	7.93601	6.19792	6.86224	Zinc finger CCCH domain-containing protein 62
Glyma.01G184500	0.0681858	0.143825	0.144989	0.119	0.0319493	0.0411145	0.0405145	0.0378595
Glyma.01G184600	0.0679647	0.109199	0.270972	0.149379	0.076771	0.0426888	0.0336527	0.0510375
Glyma.01G184700	0.539009	0.676202	0.768326	0.661179	0.552837	0.570807	0.545258	0.556301	Transmembrane protein 131-like
Glyma.01G185200	6.06997	5.44332	5.54365	5.68565	7.49782	5.40497	6.38852	6.43044
Glyma.01G185300	9.93383	7.19691	8.24275	8.45783	11.0583	8.06821	8.30271	9.14309	Methionine aminopeptidase 1D, chloroplastic/mitochondrial {ECO:0000255|HAMAP-Rule:MF_03174}
Glyma.01G185400	0.904951	2.18897	1.32079	1.47157	0.32451	1.81889	0.864165	1.00252	Cyclin-dependent kinase inhibitor 7
Glyma.01G185500	0	0	0	0	0	0	0	0
Glyma.01G185600	0.182138	0.225108	0.590017	0.332421	0.114299	0.114401	0.112732	0.11381	Calmodulin-like protein 1
Glyma.01G185700	2.31726	2.52028	2.73864	2.52539	1.58435	2.27331	2.08715	1.9816
Glyma.01G185800	13.6424	3.27202	7.35092	8.08843	15.1625	8.32106	9.06908	10.8509	Heat shock factor protein HSF24
Glyma.01G185900	45.7433	28.8962	34.7191	36.4528	45.2599	33.8261	32.572	37.2193
Glyma.01G186000	41.6859	37.6783	38.3106	39.225	39.5464	38.6739	32.5674	36.9292	CLK4-associating serine/arginine rich protein
Glyma.01G186100	0.850432	1.6227	1.42764	1.30026	0.958751	1.19951	1.07858	1.07895
Glyma.01G186200	1.07885	1.18656	0.882014	1.04914	1.01021	1.26694	0.840302	1.03915	Zeaxanthin epoxidase, chloroplastic
Glyma.01G186300	6.63859	6.25127	6.21702	6.36896	7.60558	6.12169	6.02031	6.58253
Glyma.01G186400	13.4037	12.0261	10.4837	11.9712	12.3073	13.023	13.0066	12.779	Heterogeneous nuclear ribonucleoprotein 1
Glyma.01G186600	9.88289	12.8211	14.796	12.5	3.93152	7.00761	3.97058	4.9699	Lipase
Glyma.01G186700	0.0835719	0.0206577	0.0208248	0.0416848	0.0209779	0.0209967	0	0.0139915	Transcription factor HEC2
Glyma.01G186800	3.1088	12.7505	6.77116	7.5435	1.68789	8.37757	3.80839	4.62462	Protein RALF-like 34
Glyma.01G187200	0.128996	0.220302	0.25715	0.202149	0.0941963	0.0824957	0.0232262	0.0666394	PI-PLC X domain-containing protein At5g67130
Glyma.01G187300	6.91338	7.86666	7.14554	7.30852	6.83052	7.732	6.00505	6.85585	Probable serine/threonine-protein kinase At1g01540
Glyma.01G187400	1.16528	3.55826	2.56551	2.42968	0.479282	1.31215	0.699798	0.830411	DNA polymerase alpha catalytic subunit
Glyma.01G187500	0.149368	0.110764	0.0620337	0.107389	0.187469	0.0250182	0.172572	0.128353	Nicotinate phosphoribosyltransferase 2 {ECO:0000303|PubMed:18978034}
Glyma.01G187600	0.991799	1.13256	1.79612	1.30683	0.547005	0.729993	0.35967	0.545556	Transcription factor SPATULA
Glyma.01G187700	1.41581	5.4142	3.63176	3.48726	0.292676	1.50654	0.329901	0.709705	Caffeoyl-CoA O-methyltransferase 2
Glyma.01G187800	2.16618	1.72274	2.37033	2.08642	1.39482	1.53805	1.81872	1.58386	F-box protein At5g67140
Glyma.01G187900	1.50309	2.7065	1.87578	2.02846	1.36196	1.91582	1.33118	1.53632	PI-PLC X domain-containing protein At5g67130
Glyma.01G188000	1.1291	1.96696	1.19432	1.43013	1.13369	1.35856	1.07251	1.18825	Histone-lysine N-methyltransferase CLF
Glyma.01G188100	6.31975	7.89208	6.5616	6.92448	6.3289	7.26078	6.79627	6.79531
Glyma.01G188200	0.472755	0.505331	0.413903	0.463996	0.474676	0.577826	0.57572	0.54274	Filament-like plant protein 7
Glyma.01G188300	0.0847469	0.104741	0.105588	0.0983586	0.297819	0.34067	0.125887	0.254792
Glyma.01G188400	5.45536	3.03097	4.59329	4.35988	6.70263	5.3203	5.69203	5.90499	Floral homeotic protein APETALA 2 {ECO:0000303|PubMed:7919989}
Glyma.01G188500	18.1886	14.2894	17.2685	16.5822	17.8732	16.1889	14.8879	16.3167	CBS domain-containing protein CBSX1, chloroplastic
Glyma.01G188600	3.83195	3.31865	4.19582	3.78214	4.21261	4.49748	4.29335	4.33448	Ethylene-responsive transcription factor ERF010
Glyma.01G188700	6.64677	7.41817	7.35114	7.13869	7.47829	7.79611	7.03313	7.43584	RNA-binding protein with multiple splicing 2 {ECO:0000250|UniProtKB:Q6ZRY4}
Glyma.01G188800	0.616862	2.84046	1.08916	1.5155	0.796331	2.88707	0.436341	1.37325	Soyasapogenol B glucuronide galactosyltransferase
Glyma.01G188900	10.3097	9.74413	9.64174	9.89852	8.25205	10.8908	8.31899	9.15394	SUMO-conjugating enzyme SCE1
Glyma.01G189000	10.6037	8.00675	10.0057	9.53871	5.64557	8.56808	7.12666	7.11344	Protein IRX15-LIKE
Glyma.01G189100	10.7788	6.64177	8.19911	8.53989	8.25936	7.82621	6.56286	7.54948	Probable WRKY transcription factor 15
Glyma.01G189200	2.50554	2.39334	2.30689	2.40192	1.70557	2.28325	1.86092	1.94991	Probable beta-1,4-xylosyltransferase IRX14H
Glyma.01G189300	0.0424231	0.167782	0.0845696	0.0982581	0.0141985	0	0	0.00473284	UPF0481 protein At3g47200
Glyma.01G189400	4.92965	3.93476	4.12741	4.33061	3.95975	4.34161	3.8167	4.03935	Protein RER1A
Glyma.01G189500	3.54873	4.71619	3.29788	3.85427	3.04964	3.76564	2.96648	3.26059	Phosphatidylinositol 3,4,5-trisphosphate 3-phosphatase and protein-tyrosine-phosphatase PTEN2A {ECO:0000305}
Glyma.01G189600	7.20892	4.27664	5.82078	5.76878	6.53263	5.61312	6.13112	6.09229	F-box protein SKIP2
Glyma.01G189700	0.0764603	0.0377996	0.0889128	0.0677243	0	0.0256133	0	0.00853776	Cyclin-D3-2
Glyma.01G189800	1.11709	0.754747	1.35469	1.07551	0.822527	1.51555	0.940313	1.0928	ADP-ribosylation factor 2
Glyma.01G189900	0	0.0356337	0.0359221	0.0238519	0	0.0362185	0.0356899	0.0239695
Glyma.01G190000	0.080962	0.480302	0.274373	0.278546	0	0.0650911	0.112247	0.0591127	Microtubule-associated protein RP/EB family member 1C
Glyma.01G190100	70.1822	33.8902	48.1348	50.7357	61.7945	45.6657	51.5964	53.0189	Transcription factor MYB44
Glyma.01G190300	40.3175	47.2823	57.6366	48.4121	28.5027	33.7815	28.3101	30.1981
Glyma.01G190500	6.20078	7.50063	6.41069	6.70403	5.59676	5.96639	6.49991	6.02102
Glyma.01G190600	0.63318	0.441917	0.791987	0.622361	0.573424	0.948245	0.774575	0.765414	Probable indole-3-acetic acid-amido synthetase GH3.1
Glyma.01G190700	5.37139	6.50045	7.0739	6.31524	3.9656	5.15379	4.17599	4.4318	Metal transporter Nramp3
Glyma.01G190800	6.53648	4.82381	6.48379	5.94803	5.25675	5.57779	5.72497	5.51984	Aspartic proteinase nepenthesin-2
Glyma.01G190900	0.0213745	0.126803	0.0426097	0.0635958	0.0214614	0.150364	0.0211672	0.064331
Glyma.01G191100	4.6915	5.9425	4.53718	5.05706	3.90213	4.81672	3.44681	4.05522	Suppressor of RPS4-RLD 1 {ECO:0000303|PubMed:15469494}
Glyma.01G191200	0.0169792	0	0.0338477	0.0169423	0	0.0170635	0	0.00568783	Probable esterase KAI2
Glyma.01G191300	1.48918	0.736204	0.954206	1.05986	0.765414	1.03335	0.491576	0.763445	Probable protein phosphatase 2C 63
Glyma.01G191400	0.0135681	0.0134153	0	0.00899446	0	0	0	0
Glyma.01G191500	0.516478	0.38097	0.294168	0.397205	0.378643	0.420176	0.316622	0.371814	Chaperone protein DnaJ 2
Glyma.01G191600	1.00875	0.702386	0.637262	0.782799	0.641945	0.685355	1.18187	0.83639	Uncharacterized protein ycf36
Glyma.01G191700	0.237061	0.17924	0.166791	0.194364	0.0280028	0.0420419	0.0828568	0.0509672	Probable prolyl 4-hydroxylase 9 {ECO:0000305}
Glyma.01G191800	0.43458	0.489842	0.519795	0.481406	0.750515	0.64637	0.4734	0.623428
Glyma.01G191900	0.742533	0.958741	0.896841	0.866039	0.973601	0.851567	0.891046	0.905405	Endonuclease
Glyma.01G192000	35.8262	32.8485	33.8477	34.1741	31.9654	34.5251	34.4136	33.6347	Uncharacterized protein At2g23090
Glyma.01G192100	3.25022	3.06125	3.85403	3.3885	2.79923	2.59056	3.23256	2.87412	Casein kinase II subunit alpha-2 {ECO:0000305}
Glyma.01G192200	3.37547	1.92619	2.87421	2.72529	2.9147	2.3164	2.80788	2.67966	Ribonuclease III domain-containing protein RNC1, chloroplastic {ECO:0000305}
Glyma.01G192300	0.00869787	0.00859992	0	0.00576593	0	0	0.017227	0.00574232	BTB/POZ domain-containing protein At5g67385
Glyma.01G192400	0	0	0.0129622	0.00432072	0.0130574	0.0130691	0.0257568	0.0172945
Glyma.01G192500	0	1.07448	0.403897	0.492794	0	0.296167	0.0182403	0.104802	Peroxidase 51
Glyma.01G192600	3.57873	6.36062	6.09957	5.34631	2.56197	3.5639	4.82885	3.65157	LOB domain-containing protein 38
Glyma.01G192700	3.87617	1.58223	2.41028	2.62289	2.96357	5.14623	3.62727	3.91236
Glyma.01G192800	47.328	18.2892	24.4133	30.0102	32.9184	29.6146	21.9816	28.1715
Glyma.01G192900	0.173091	0.453021	0.223269	0.283127	0.0408927	0.235344	0.120996	0.132411	UPF0553 protein
Glyma.01G193000	0.0513809	0.0254011	0	0.025594	0.0257948	0.0903629	0.063603	0.0599202	Probable N-acetyltransferase HLS1-like
Glyma.01G193100	0.474396	1.42096	0.945698	0.947017	0.0980667	0.490773	0.373071	0.320637	Glucan endo-1,3-beta-glucosidase 13
Glyma.01G193200	32.7344	18.1012	25.1789	25.3382	35.2136	27.3753	26.2462	29.6117	Formin-like protein 6
Glyma.01G193400	0	0.0658535	0	0.0219512	0.0111457	0	0	0.00371523	Cyclin-D5-1
Glyma.01G193500	0.183417	0.397804	0.336151	0.305791	0.142577	0.166489	0.0820299	0.130366	Condensin-2 complex subunit G2
Glyma.01G193600	0.106448	0.0877078	0.159151	0.117769	0.142507	0.20801	0.0878461	0.146121	Calcium-transporting ATPase 2, plasma membrane-type
Glyma.01G193700	4.80021	4.77707	4.61312	4.73013	3.34397	4.5569	4.56783	4.15623	Mitochondrial outer membrane protein porin 2
Glyma.01G193800	27.3587	31.7505	29.7964	29.6352	23.9433	28.9276	28.1132	26.9947	60S ribosomal protein L26-1
Glyma.01G193900	0.632715	0.838557	0.657488	0.709587	0.419019	0.662913	0.479931	0.520621	BTB/POZ domain-containing protein At3g49900
Glyma.01G194000	0.0112038	0	0	0.00373459	0.0112493	0	0	0.00374976	Adenylyl-sulfate kinase, chloroplastic
Glyma.01G194100	5.87911	5.93443	6.37038	6.06131	6.36577	5.05395	4.60491	5.34155	Peptidyl-prolyl cis-trans isomerase CYP65 {ECO:0000305}
Glyma.01G194200	0.763053	0.960222	1.14579	0.956353	1.0149	1.13532	0.736022	0.962083	Protein SHORT-ROOT
Glyma.01G194300	0.91503	1.00283	1.08786	1.00191	0.819125	1.01928	0.687802	0.84207
Glyma.01G194500	0.366467	0.452925	0.593567	0.470987	0.367956	0.368286	0.468761	0.401668	ADP-ribosylation factor-like protein 8a {ECO:0000303|PubMed:22174675}
Glyma.01G194600	6.04441	5.71073	4.57877	5.44464	4.04598	5.30499	3.924	4.42499	Telomere repeat-binding factor 2
Glyma.01G194700	4.47072	6.20403	5.48808	5.38761	4.00849	5.67525	4.47394	4.71923	Probable amino-acid acetyltransferase NAGS2, chloroplastic
Glyma.01G194800	1.67497	2.09549	2.03294	1.93447	1.9678	2.09552	1.1848	1.74937
Glyma.01G194900	10.3552	8.45314	9.70274	9.50371	11.5447	10.8887	10.3526	10.9287	Heptahelical transmembrane protein 4
Glyma.01G195000	5.54581	3.25371	3.99878	4.2661	3.15934	2.93819	3.33675	3.14476	Galactomannan galactosyltransferase 1
Glyma.01G195100	0.629165	0.333257	0.425541	0.462654	0.315861	0.406471	0.222522	0.314951
Glyma.01G195200	0.327565	0.357968	0.189024	0.291519	0.28562	0.346516	0.221949	0.284695	U-box domain-containing protein 30
Glyma.01G195400	11.5787	11.7296	11.1865	11.4983	12.6827	12.3081	9.67741	11.556
Glyma.01G195500	0.120992	0.097879	0.0328903	0.0839206	0.044176	0.176862	0.054463	0.0918338	ACT domain-containing protein ACR1 {ECO:0000305}
Glyma.01G195600	0.609899	0.782657	0.219882	0.53748	0.429967	0.704213	0.411222	0.515134	Protein PHLOEM PROTEIN 2-LIKE A10
Glyma.01G195700	0.0411442	0.162723	0.04101	0.0816258	0.0413114	0	0.040745	0.0273521	Phytosulfokine-beta
Glyma.01G195800	0.0280681	0	0	0.00935603	0	0.0282074	0	0.00940247	bZIP transcription factor 44 {ECO:0000305}
Glyma.01G195900	0	0.0202799	0.0511099	0.0237966	0.0411884	0	0	0.0137295	AP2-like ethylene-responsive transcription factor ANT
Glyma.01G196000	10.4148	6.17185	7.89882	8.16182	10.5585	7.89636	7.83111	8.76198	Inactive LRR receptor-like serine/threonine-protein kinase BIR2 {ECO:0000305}
Glyma.01G196100	0	0	0	0	0	0	0	0	1-aminocyclopropane-1-carboxylate synthase CMA101
Glyma.01G196200	0	0.0151551	0.0305555	0.0152368	0.06156	0.0308076	0	0.0307892	Transcription factor RAX3
Glyma.01G196300	6.13337	5.07101	5.11204	5.43881	5.48141	4.66271	4.00561	4.71658	Branched-chain-amino-acid aminotransferase 3, chloroplastic {ECO:0000303|PubMed:12068099}
Glyma.01G196400	0.215176	0.36168	0.407501	0.328119	0.162038	0.421676	0.213089	0.265601	Protein CROWDED NUCLEI 4 {ECO:0000303|PubMed:24308514}
Glyma.01G196500	0	0	0.0953645	0.0317882	0	0	0	0	Protein CROWDED NUCLEI 4 {ECO:0000303|PubMed:24308514}
Glyma.01G196600	4.55138	9.21774	7.62274	7.13062	3.00695	4.52296	2.84843	3.45945	Homeobox-leucine zipper protein HAT22
Glyma.01G196700	0	0	0.0397879	0.0132626	0	0.0802323	0.0395307	0.039921
Glyma.01G197000	0	0	0	0	0.0426205	0	0.0420362	0.0282189	Amino-acid permease BAT1 homolog
Glyma.01G197100	23.8215	16.2841	18.1439	19.4165	21.4792	18.5302	21.5663	20.5252	Cysteine desulfurase, mitochondrial
Glyma.01G197200	0	0	0	0	0	0	0	0
Glyma.01G197300	0.615456	1.29312	1.02753	0.9787	0.71065	1.37619	0.579011	0.888616
Glyma.01G197400	0.027264	0.107828	0.0452919	0.060128	0	0.0182662	0.0179997	0.0120886
Glyma.01G197500	0.241531	0.575956	0.368196	0.395228	0.0998581	0.356956	0.0562795	0.171031	Tubulin alpha chain
Glyma.01G197600	0.29523	0.6203	0.386226	0.433919	0.240849	0.414138	0.115728	0.256905	LRR receptor-like serine/threonine-protein kinase HSL2
Glyma.01G197700	0.103289	0.204251	0.294148	0.200562	0.148155	0.148287	0.219185	0.171876	Malate dehydrogenase, glyoxysomal
Glyma.01G197800	5.03398	9.75774	6.39243	7.06138	4.60468	7.64561	5.18933	5.81321	Leucine-rich repeat receptor-like serine/threonine-protein kinase BAM1
Glyma.01G198100	0.146198	1.02391	0.400733	0.523613	0.0856287	0.94276	0.361949	0.463446	Transcription factor bHLH25
Glyma.01G198200	1.38133	1.39681	1.37683	1.38499	1.56031	1.64058	0.792777	1.33122
Glyma.01G198400	3.33604	0.599723	3.17402	2.36993	2.58833	1.6763	1.05117	1.77193
Glyma.01G198500	13.3294	11.6703	11.1228	12.0408	15.2392	16.5474	14.0875	15.2914
Glyma.01G198600	9.56623	4.71442	6.42643	6.90236	9.06312	6.23836	8.13704	7.81284	Acetylornithine deacetylase
Glyma.01G198700	1.71155	1.45315	1.85431	1.673	1.04604	1.4209	1.32648	1.26447	Zinc finger protein 10 {ECO:0000305}
Glyma.01G198800	0.0320192	0	0	0.0106731	0	0	0	0	AT-hook motif nuclear-localized protein 23 {ECO:0000312|EMBL:FAA00294.1}
Glyma.01G198900	2.39956	2.0318	2.39174	2.27437	1.78135	2.06514	1.55469	1.8004	AT-hook motif nuclear-localized protein 8 {ECO:0000312|EMBL:FAA00279.1}
Glyma.01G199000	1.06404	1.07518	1.03726	1.05883	1.00966	1.22208	0.949505	1.06042	AP-2 complex subunit mu
Glyma.01G199100	6.4119	6.81734	7.96685	7.06536	5.42375	7.52503	7.263	6.73726
Glyma.01G199200	0.208012	0.392642	0.320425	0.307026	0.265818	0.228049	0.280901	0.258256	Protein LOL1
Glyma.01G199300	1.92292	1.32751	1.5991	1.61651	1.66797	1.69234	1.04791	1.46941
Glyma.01G199600	1.39349	1.96829	1.75526	1.70568	1.41453	1.45427	0.856797	1.24187	Protein phosphatase 2C 29
Glyma.01G199700	0.137887	0.136334	0.0392677	0.104496	0.0395563	0.0989794	0.175563	0.1047	Glycine cleavage system H protein, mitochondrial
Glyma.01G199900	7.31279	7.23044	6.81985	7.12103	5.37966	5.96659	5.77196	5.70607
Glyma.01G200000	3.87817	4.52181	4.46723	4.28907	3.82045	4.13641	3.85866	3.93851	Uncharacterized protein At5g64816
Glyma.01G200100	1.06894	6.7479	2.71372	3.51018	0.743041	2.05667	0.687616	1.16244	Protein NRT1/ PTR FAMILY 7.3
Glyma.01G200200	1.03072	0.807133	0.978041	0.93863	0.761689	1.01926	0.653258	0.811401	Pyruvate kinase isozyme G, chloroplastic
Glyma.01G200400	0.0777256	0.0153701	0.0154944	0.0361967	0.0624332	0.124978	0.0461829	0.0778648	Peroxidase 20
Glyma.01G200500	2.62715	1.58158	2.55523	2.25466	2.29746	2.57632	2.3394	2.40439	Type I inositol polyphosphate 5-phosphatase 2 {ECO:0000303|PubMed:11402208}
Glyma.01G200700	5.88257	7.12301	6.47382	6.49313	5.69611	5.70121	4.26139	5.21957	Tobamovirus multiplication protein 2A
Glyma.01G200800	2.84105	5.69402	2.4406	3.65856	1.8332	4.5871	1.58839	2.66956	Two-component response regulator-like APRR2
Glyma.01G200900	3.58828	3.02934	2.9438	3.18714	3.06243	4.29957	3.23912	3.53371
Glyma.01G201000	42.3527	20.1371	29.2988	30.5962	40.5785	27.9127	33.9741	34.1551	50S ribosomal protein L11, chloroplastic
Glyma.01G201100	5.192	6.01482	5.59707	5.6013	5.16835	4.97144	5.00922	5.04967	Vacuolar protein sorting-associated protein 55 homolog
Glyma.01G201200	78.6079	46.6941	60.6518	61.9846	67.1689	67.5368	66.0206	66.9087
Glyma.01G201300	0.69115	1.20903	1.3513	1.08383	0.507123	1.33573	1.00034	0.947732	Phosphoacetylglucosamine mutase
Glyma.01G201400	1.92549	2.2349	1.86358	2.00799	1.7652	1.54243	0.994857	1.43416	Phosphoacetylglucosamine mutase
Glyma.01G201600	0.131751	0	0.131322	0.087691	0	0.132405	0.260946	0.131117	Photosystem I assembly protein Ycf3 {ECO:0000255|HAMAP-Rule:MF_00439}
Glyma.01G201700	0	0	0	0	0	0.271486	0	0.0904955	50S ribosomal protein L20, chloroplastic
Glyma.01G201800	0.128496	0.115499	0.116433	0.120143	0.0234578	0.223049	0.0694086	0.105305	Pentatricopeptide repeat-containing protein At1g32415, mitochondrial
Glyma.01G201900	0	0	0	0	0.072049	0	0.0710612	0.0477034	Haloacid dehalogenase-like hydrolase domain-containing protein Sgpp
Glyma.01G202000	4.64159	4.19094	4.7389	4.52381	4.22353	4.58365	4.35715	4.38811	Haloacid dehalogenase-like hydrolase domain-containing protein Sgpp
Glyma.01G202100	0	0.0310403	0	0.0103468	0	0	0	0	Expansin-like B1
Glyma.01G202200	0	0	0.0353583	0.0117861	0	0	0	0	BON1-associated protein 2
Glyma.01G202300	0.426899	0.238573	0.425506	0.363659	0.354088	0.3171	0.330853	0.334014	Probable GTP-binding protein OBGM, mitochondrial
Glyma.01G202400	0	0	0.0227144	0.00757148	0	0	0.0451353	0.0150451	Ras-related protein RABH1b
Glyma.01G202500	485.124	422.988	407.3	438.47	455.941	447.677	403.258	435.625	Ras-related protein RABH1b
Glyma.01G202600	17.5679	15.0241	15.5332	16.0417	15.9768	15.0779	12.6982	14.5843	Regulator of nonsense transcripts 1 homolog
Glyma.01G202700	0.180942	0.279538	0.146536	0.202338	0.0454192	0.0795549	0.0559957	0.0603233	Histone-lysine N-methyltransferase, H3 lysine-9 specific SUVH6
Glyma.01G202800	0.448985	1.15421	1.43207	1.01176	1.21718	1.12803	1.37835	1.24119	Protein FAR1-RELATED SEQUENCE 5
Glyma.01G202900	1.13332	1.39166	1.42114	1.31537	1.11957	1.69005	1.32145	1.37702	Protein FAR1-RELATED SEQUENCE 5
Glyma.01G203000	2.06872	3.59446	2.62707	2.76341	2.15534	3.10978	1.86007	2.37506
Glyma.01G203100	0.658904	0.51188	0.629948	0.600244	0.891109	0.918935	0.878892	0.896312	Lon protease homolog 2, peroxisomal {ECO:0000255|HAMAP-Rule:MF_03121}
Glyma.01G203200	0.523785	1.16524	0.407873	0.698968	0.394435	0.641532	0.340399	0.458789
Glyma.01G203300	7.48295	6.69299	6.88054	7.01883	8.20758	6.72437	8.42637	7.78611	BOI-related E3 ubiquitin-protein ligase 1
Glyma.01G203400	0.141757	0.0700803	0.0117746	0.0745372	0.154194	0.0712303	0.116985	0.114136	Beta-amylase 3, chloroplastic
Glyma.01G203500	1.44275	1.02872	1.00939	1.16029	1.04467	1.12925	0.810539	0.994821	Probable serine/threonine-protein kinase PBL19 {ECO:0000305}
Glyma.01G203600	24.4171	27.2121	25.1016	25.5769	19.5515	22.6122	24.5219	22.2285	60S ribosomal protein L37a
Glyma.01G203700	1.38711	0.822893	1.40772	1.20591	1.29146	1.36865	1.1239	1.26133
Glyma.01G203800	32.0941	28.7962	31.5756	30.822	29.3387	30.8413	26.9283	29.0361	Casein kinase II subunit beta-2 {ECO:0000305}
Glyma.01G204000	14.529	11.4184	12.5933	12.8469	12.7585	12.4668	11.3169	12.1807	Decapping nuclease DXO homolog, chloroplastic
Glyma.01G204100	0	0	0.0335641	0.011188	0	0	0	0	Calcineurin B-like protein 1
Glyma.01G204200	0.940749	1.47024	1.14942	1.1868	0.700811	0.686191	0.841465	0.742822	Serine/threonine-protein kinase SAPK3
Glyma.01G204300	3.76681	3.85481	3.62304	3.74822	3.66438	4.63982	3.62866	3.97762
Glyma.01G204400	0.0460124	0.0151647	0.0764372	0.0458714	0	0.0462408	0.0151887	0.0204765	Protein TIFY 10a {ECO:0000305}
Glyma.01G204500	2.02455	1.51647	1.85488	1.79863	1.37571	1.29474	1.68088	1.45044	DNA repair endonuclease UVH1
Glyma.01G204600	0.384821	2.41463	1.69654	1.49866	0.118887	1.23456	0.205201	0.51955	Glutamate dehydrogenase 2
Glyma.01G204700	0.189846	0.509494	0.189227	0.296189	0.0272311	0.136278	0.161147	0.108218	Light-harvesting complex-like protein 3 isotype 1, chloroplastic {ECO:0000305}
Glyma.01G204800	0	0	0	0	0	0	0	0	Expansin-like B1
Glyma.01G204900	1.86937	1.80561	2.02315	1.89938	1.4867	1.81044	1.50298	1.60004	Histone-lysine N-methyltransferase, H3 lysine-9 specific SUVH6
Glyma.01G205100	1.38442	2.83543	2.35659	2.19215	0.442287	1.20157	0.819032	0.820963	GATA transcription factor 26
Glyma.01G205200	12.0645	16.0268	13.1318	13.741	10.4414	12.236	12.3689	11.6821	Bax inhibitor 1
Glyma.01G205300	1.15031	0.523184	0.825522	0.833005	0.854688	0.647371	0.478443	0.660167	Vesicle-associated protein 2-1, N-terminally processed
Glyma.01G205400	32.6273	26.9998	27.5345	29.0538	30.7751	28.571	30.2082	29.8514	50S ribosomal protein L19-1, chloroplastic
Glyma.01G205500	0.024805	0.0245257	0	0.0164436	0.0249058	0.224353	0	0.0830864
Glyma.01G205600	1.71532	1.75027	1.64133	1.70231	1.47428	1.11704	0.978436	1.18992
Glyma.01G205700	1.29611	0.950803	0.77791	1.00828	0.75564	0.812341	0.966104	0.844695	FAD-dependent urate hydroxylase {ECO:0000305|PubMed:23760935}
Glyma.01G205800	17.3969	8.6005	14.6053	13.5342	14.9764	13.7871	12.9789	13.9142
Glyma.01G205900	3.68414	3.78329	4.65041	4.03928	4.12758	5.06046	5.76137	4.98313	Phospholipase A1-Ibeta2, chloroplastic
Glyma.01G206000	4.23523	3.6653	3.8412	3.91391	4.88097	4.6691	4.28132	4.61046	Polycomb group protein VERNALIZATION 2
Glyma.01G206100	0.111402	0.141618	0.0158626	0.0896273	0	0.0479805	0	0.0159935
Glyma.01G206200	11.1598	13.1935	12.5819	12.3117	10.3061	11.6761	9.40789	10.4634	Ubiquitin carboxyl-terminal hydrolase 3 {ECO:0000303|PubMed:17559514}
Glyma.01G206400	0.0069845	0.0138117	0.0278469	0.0162144	0	0	0	0	G-type lectin S-receptor-like serine/threonine-protein kinase LECRK3 {ECO:0000305}
Glyma.01G206500	0	0	0.00851288	0.00283763	0	0.0429156	0	0.0143052	G-type lectin S-receptor-like serine/threonine-protein kinase LECRK3 {ECO:0000305}
Glyma.01G206600	0	0.0942252	0.0158313	0.0366855	0.0159476	0.0159619	0.015729	0.0158795	Ethylene-responsive transcription factor 1A
Glyma.01G206700	0.55326	0.403074	0.783648	0.579994	0.906355	0.877904	0.490219	0.75816	Ethylene-responsive transcription factor 6
Glyma.01G206800	12.4519	5.79775	9.07641	9.10869	11.9137	8.63134	8.23212	9.5924	Nudix hydrolase 8
Glyma.01G206900	1.25452	0.71194	1.00626	0.990906	1.7739	0.954883	0.999758	1.24285	Nudix hydrolase 8
Glyma.01G207000	1.98311	2.02958	2.70488	2.23919	1.88637	1.99296	1.25757	1.7123	DeSI-like protein At4g17486
Glyma.01G207100	0.57525	0.333845	0.411334	0.440143	0.778488	0.389593	0.743047	0.637042	RING-H2 finger protein ATL22
Glyma.01G207200	1.63873	1.7807	2.1509	1.85678	0.781969	1.69579	1.39789	1.29188	Palmitoyl-protein thioesterase 1
Glyma.01G207300	11.5163	13.1442	9.72584	11.4621	10.196	14.291	9.77535	11.4208	Homeobox-leucine zipper protein HAT4
Glyma.01G207400	8.35274	7.52442	8.42419	8.10045	7.31438	7.3778	6.3386	7.01026	E3 ubiquitin-protein ligase HOS1
Glyma.01G207500	4.73958	5.26328	5.00497	5.00261	3.02101	4.50018	3.49778	3.67299	Peroxisomal acyl-coenzyme A oxidase 1
Glyma.01G207700	36.1734	38.9365	36.4359	37.1819	37.5775	30.5984	32.5713	33.5824	60S ribosomal protein L15
Glyma.01G207800	6.4529	6.83894	7.48281	6.92488	7.55191	7.10657	7.79643	7.48497	Phosphatidylserine decarboxylase 1 alpha chain {ECO:0000255|HAMAP-Rule:MF_03208}
Glyma.01G207900	0.467325	0.633196	0.638319	0.579613	1.25126	0.78274	1.11413	1.04938	VAN3-binding protein {ECO:0000303|PubMed:19363154}
Glyma.01G208000	0	0.0203578	0	0.00678593	0	0	0	0	Formyltetrahydrofolate deformylase 2, mitochondrial
Glyma.01G208100	12.9921	11.2938	11.5026	11.9295	14.0666	11.6973	10.7647	12.1762	Leucine--tRNA ligase, cytoplasmic {ECO:0000305}
Glyma.01G208200	0.0722412	0.124998	0.0720056	0.0897484	0.126936	0.0362999	0.0178851	0.0603736	Probable aquaporin TIP-type RB7-5A
Glyma.01G208300	0.071465	0.185483	0.186984	0.147977	0.00896942	0.098752	0.0442322	0.0506512
Glyma.01G208400	16.8373	19.6865	18.9705	18.4981	16.8098	16.7673	14.3108	15.9627	Trafficking protein particle complex subunit 1
Glyma.01G208500	0	0.0873222	0	0.0291074	0	0	0	0	Probable acyl-activating enzyme 10
Glyma.01G208600	13.6385	13.4225	14.2637	13.7749	10.6413	12.6691	7.87063	10.3937	DUF724 domain-containing protein 3 {ECO:0000305}
Glyma.01G208700	1.03459	2.89092	1.44595	1.79049	0.925883	1.75171	1.02455	1.23405	Uncharacterized protein At1g04910
Glyma.01G208800	0.419505	0.0654917	0.220072	0.235023	1.17495	0.90974	1.37749	1.15406	Metalloendoproteinase 1-MMP {ECO:0000303|PubMed:10574937}
Glyma.01G208900	0.404006	0.370924	0.431452	0.402127	0.507059	0.435012	0.428664	0.456912	Putative pentatricopeptide repeat-containing protein At5g47460
Glyma.01G209000	0.0121463	0	0	0.00404878	0	0	0	0	WAT1-related protein At5g47470
Glyma.01G209100	0.141734	0.311417	0.408118	0.28709	0.0316244	0.110785	0.0311908	0.0578666	Zinc finger protein ZAT9
Glyma.01G209200	10.463	9.9253	9.65599	10.0147	8.50818	9.42954	7.2489	8.39554	Protein transport protein SEC16B homolog {ECO:0000305}
Glyma.01G209300	5.80887	5.12291	5.83559	5.58913	4.50315	5.28984	4.57751	4.79017	Protein transport protein SEC16B homolog {ECO:0000305}
Glyma.01G209400	240.033	229.687	227.654	232.458	245.389	217.841	226.486	229.905	40S ribosomal protein S30
Glyma.01G209500	0.284046	1.65204	0.532931	0.823006	0.452965	0.906742	0.728045	0.695917	Probable pectinesterase 68
Glyma.01G209700	0	0	0	0	0	0	0	0
Glyma.01G209800	7.28176	6.51455	7.28894	7.02842	6.15856	5.83145	5.10104	5.69702	Chaperone protein dnaJ 13
Glyma.01G209900	0.224222	0.221697	0.105172	0.183697	0.0132431	0.384395	0.208985	0.202208	Phosphatidylinositol/phosphatidylcholine transfer protein SFH11
Glyma.01G210000	0.362019	1.217	1.22685	0.935292	1.16317	0.945922	0.645313	0.918135
Glyma.01G210100	0.541993	2.38714	0.982229	1.30379	0.329815	1.12238	0.601794	0.684662	Vesicle-associated protein 1-2, N-terminally processed
Glyma.01G210200	10.1907	6.05121	8.99422	8.41206	11.2897	11.5858	11.1631	11.3462	Autophagy-related protein 8f
Glyma.01G210500	0.127446	0.0114555	0.0461929	0.0616982	0.0116331	0.0931481	0.0114736	0.0387516	Protein NRT1/ PTR FAMILY 6.3
Glyma.01G210600	1.82079	2.17617	1.59548	1.86415	2.05588	1.68237	1.6314	1.78988	Oxysterol-binding protein-related protein 2A
Glyma.01G210700	0.106778	0.168921	0.021286	0.098995	0.0214424	0.0858464	0.169187	0.0921587
Glyma.01G210800	0.0435994	0.0215542	0.130372	0.0651751	0.153218	0.0219079	0.0431764	0.0727675	Adenine phosphoribosyltransferase 3
Glyma.01G211100	0	0	0	0	0	0	0	0	Thylakoid lumenal protein TL20.3, chloroplastic {ECO:0000303|PubMed:20049866}
Glyma.01G211200	54.9603	43.7098	49.738	49.4693	51.3761	46.5902	45.0139	47.6601	Hsp70-Hsp90 organizing protein 3
Glyma.01G211300	7.79329	2.49554	4.47977	4.92287	13.1602	8.61072	12.8043	11.5251	21 kDa protein
Glyma.01G211400	1.97396	1.25468	2.06121	1.76328	2.3595	1.55867	1.3032	1.74046
Glyma.01G211500	0.647969	1.35584	1.03637	1.01339	0.121042	1.04493	0.223843	0.46327	Protein ODORANT1
Glyma.01G211700	20.917	20.3447	22.2388	21.1668	17.6567	20.2399	18.0576	18.6514	Probable calcium-binding protein CML13
Glyma.01G211800	0	0.0144216	0	0.00480721	0.0146452	0.0439749	0	0.01954	Isoflavone reductase
Glyma.01G211900	0.241796	0.170766	0.103289	0.17195	0.164742	0.208282	0.14538	0.172802	Protein NSP-INTERACTING KINASE 2
Glyma.01G212000	101.031	69.1379	84.5936	84.9208	92.9859	80.7298	78.041	83.9189	Putative transferase At4g12130, mitochondrial {ECO:0000305}
Glyma.01G212100	0.450313	0.278276	0.336633	0.355074	0.414464	0.282842	0.204391	0.300566
Glyma.01G212200	4.88508	3.98381	4.71623	4.52837	5.92645	4.94178	3.89414	4.92079	SNARE-interacting protein KEULE
Glyma.01G212400	0.417847	0.405893	0.35803	0.393923	0.257615	0.353617	0.464609	0.358614
Glyma.01G212500	1.2853	1.31465	1.03814	1.2127	1.46853	1.60347	1.18505	1.41901	Uncharacterized protein At4g22758
Glyma.01G212700	0.0903015	0.223211	0.112509	0.142007	0	0.0226874	0.0223563	0.0150146	Protein cornichon homolog 4
Glyma.01G212800	5.76555	5.04203	4.9631	5.25689	6.74284	5.61859	5.10405	5.82183	ACT domain-containing protein ACR8 {ECO:0000305}
Glyma.01G212900	2.0392	2.25344	2.63035	2.30766	1.27666	1.80822	1.82935	1.63808	ATP-dependent Clp protease ATP-binding subunit CLPT2, chloroplastic {ECO:0000303|Ref.7}
Glyma.01G213000	3.98442	3.34794	4.32384	3.8854	2.45771	2.89723	2.42402	2.59299	Protein DETOXIFICATION 56 {ECO:0000303|PubMed:11739388}
Glyma.01G213100	0.123926	0.39482	0.315667	0.278138	0.331812	0.179893	0.190903	0.234203	AT-hook motif nuclear-localized protein 22 {ECO:0000312|EMBL:FAA00293.1}
Glyma.01G213200	5.45556	7.98771	6.5434	6.66222	3.55141	5.55976	3.28856	4.13324	Kinesin-like protein KIN-UA {ECO:0000305}
Glyma.01G213300	5.67747	4.97057	4.56207	5.07004	6.52925	4.9516	6.14252	5.87446	Ycf49-like protein
Glyma.01G213400	0.448567	0.984051	0.614769	0.682462	0.0985228	0.408532	0.180462	0.229172	Probable sodium/metabolite cotransporter BASS5, chloroplastic
Glyma.01G213500	3.69868	3.7936	3.51835	3.67021	3.28224	3.79416	3.14605	3.40748	TVP38/TMEM64 family membrane protein slr0305
Glyma.01G213600	2.80425	2.88	2.76505	2.81643	1.647	2.36968	1.2422	1.75296	Probable LRR receptor-like serine/threonine-protein kinase At1g12460
Glyma.01G213700	8.12429	4.24701	7.08073	6.48401	7.52306	6.28949	5.56254	6.45836	Probable aminotransferase ACS10
Glyma.01G213800	0.0653992	0.0646627	0.0217286	0.0505968	0.0875532	0.0547698	0	0.047441	Protein TPX2
Glyma.01G214100	14.148	8.68675	11.1162	11.317	12.8897	12.1487	11.4682	12.1688	Zinc finger CCCH domain-containing protein 45
Glyma.01G214200	2.02747	3.03405	3.33169	2.79774	1.39382	1.98247	1.17574	1.51734	Leucoanthocyanidin dioxygenase
Glyma.01G214300	0.0153668	0.0759687	0.0153167	0.0355507	0	0.0308861	0.0152177	0.0153679	PGR5-like protein 1A, chloroplastic
Glyma.01G214500	1.49445	2.13024	1.29097	1.63855	1.11289	1.32665	1.02363	1.15439	Protein FIZZY-RELATED 1
Glyma.01G214600	59.2555	21.566	42.8394	41.2203	73.087	45.4662	55.4024	57.9852	Protein STAY-GREEN, chloroplastic
Glyma.01G214700	7.29223	4.90543	6.71989	6.30585	6.50922	6.14904	5.98718	6.21515	Ubiquitin carboxyl-terminal hydrolase MINDY-1
Glyma.01G214800	4.83814	4.90258	5.06214	4.93429	5.58244	5.3994	6.40591	5.79592	Homeobox protein knotted-1-like 7
Glyma.01G214900	0.060201	0.0297615	0	0.0299875	0	0.0302499	0	0.0100833
Glyma.01G215000	0.093998	0.0232349	0	0.0390776	0	0.0236161	0	0.00787205
Glyma.01G215100	0.0286348	0	0	0.00954493	0	0.0359711	0	0.0119904	Phospholipase D beta 1 {ECO:0000303|PubMed:11891260}
Glyma.01G215400	0.0864175	0.256333	0.258407	0.200386	0.0289229	0.289488	0.0285264	0.115646	Bifunctional dTDP-4-dehydrorhamnose 3,5-epimerase/dTDP-4-dehydrorhamnose reductase {ECO:0000305}
Glyma.01G215500	9.1745	21.6688	14.3404	15.0612	7.14023	17.4585	8.19433	10.931	Hydroxymethylglutaryl-CoA synthase
Glyma.01G215600	0	0	0	0	0	0	0	0	Molybdenum cofactor sulfurase {ECO:0000255|HAMAP-Rule:MF_03050}
Glyma.01G215700	0.459706	1.12117	0.794225	0.791701	0.114295	0.558785	0.403218	0.358766	DNA-directed RNA polymerase IV subunit 1
Glyma.01G215800	4.71727	4.51008	5.19608	4.80781	4.69377	4.56985	4.3769	4.54684
Glyma.01G215900	0	0	0.0885151	0.029505	0	0	0	0
Glyma.01G216400	4.69924	3.82638	4.6533	4.39298	3.29975	4.6917	3.01119	3.66755
Glyma.01G216500	1.97588	1.83735	2.00461	1.93928	1.26356	1.50109	1.10648	1.29038	Anaphase-promoting complex subunit 8
Glyma.01G216600	0	0	0.0120521	0.00401736	0.0121406	0.0121515	0	0.00809739	Protein DETOXIFICATION 49 {ECO:0000303|PubMed:11739388}
Glyma.01G217000	0.016236	0	0	0.00541201	0	0	0	0	Cytochrome P450 71D10
Glyma.01G217100	0.295472	0.285652	0.333776	0.304967	0.382378	0.310135	0.175563	0.289359	Serine/threonine-protein kinase EDR1
Glyma.01G217200	3.04701	2.63956	2.46588	2.71748	1.50163	1.89627	1.61945	1.67245
Glyma.01G217300	11.7944	9.06855	9.04083	9.96794	13.4863	10.3968	10.5034	11.4622	E3 ubiquitin-protein ligase At1g12760
Glyma.01G217400	18.4381	11.8191	14.7923	15.0165	18.4338	14.8464	12.1728	15.151	Heat stress transcription factor B-2b
Glyma.01G217500	0.364128	0.887211	1.17956	0.810299	0.195861	0.470489	0.296203	0.320851	Transcription factor MYB3R-5 {ECO:0000303|PubMed:11597504}
Glyma.01G217600	0.0615849	0	0	0.0205283	0.0927527	0	0	0.0309176	Osmotin-like protein OSM34
Glyma.01G217700	0	0	0	0	0	0	0	0	Osmotin-like protein OSM34
Glyma.01G217900	9.97318	7.92737	9.90626	9.26894	11.2264	8.75106	9.60303	9.86018	General transcription factor IIE subunit 2
Glyma.01G218000	0.0277451	0.0274326	0	0.0183926	0	0.0278828	0	0.00929427	Remorin
Glyma.01G218100	0.314266	0.565523	0.375889	0.418559	0.0504869	0.183179	0.0684677	0.100711
Glyma.01G218200	3.29933	0.669164	2.55778	2.17542	2.8314	1.8704	1.50799	2.06993	Protein LURP-one-related 4
Glyma.01G218300	20.0786	15.7863	17.9435	17.9362	19.8971	17.7877	16.7695	18.1514	rRNA-processing protein fcf2
Glyma.01G218400	5.24733	5.14682	5.35549	5.24988	3.70173	4.07345	2.94568	3.57362	KDEL motif-containing protein 1
Glyma.01G218500	3.45111	0.0934862	1.97909	1.84123	2.84805	0.712652	0.795886	1.4522
Glyma.01G218600	11.4178	1.12345	5.41407	5.98512	9.15469	6.08539	4.59693	6.61234	Vacuolar amino acid transporter 1
Glyma.01G218800	1.06678	0.87186	1.11247	1.01704	0.953479	1.05349	0.769424	0.925463	Probable LRR receptor-like serine/threonine-protein kinase At1g63430
Glyma.01G219000	22.5265	16.436	25.6566	21.5397	21.4899	23.3972	18.1491	21.0121	Probable copper-transporting ATPase HMA5
Glyma.01G219100	0.499899	0.463852	0.620919	0.528223	0.3861	0.456006	0.342726	0.394944	Probable copper-transporting ATPase HMA5
Glyma.01G219200	0	0.0382648	0.0540042	0.0307563	0.0466295	0	0.0843153	0.0436483	FT-interacting protein 1 {ECO:0000303|PubMed:22529749}
Glyma.01G219300	0	0	0.0359221	0.011974	0.018093	0	0	0.00603101	Xyloglucan-specific galacturonosyltransferase 1 {ECO:0000303|PubMed:23175743}
Glyma.01G219400	392.883	366.277	341.721	366.961	368.47	465.012	440.319	424.6	Probable phospholipid hydroperoxide glutathione peroxidase
Glyma.01G219500	11.8543	10.6282	12.6167	11.6998	10.0869	9.38919	12.6347	10.7036	Probable glutathione peroxidase 8
Glyma.01G219600	3.76726	3.70041	2.67157	3.37975	2.86483	2.73086	2.48307	2.69292	AT-hook motif nuclear-localized protein 5 {ECO:0000312|EMBL:FAA00276.1}
Glyma.01G219700	3.37708	2.86014	2.69554	2.97759	3.5259	3.1775	2.57153	3.09164	Putative pre-16S rRNA nuclease {ECO:0000255|HAMAP-Rule:MF_00651}
Glyma.01G219800	7.51777	5.74536	7.05317	6.7721	6.4796	6.62803	4.79796	5.96853	Lysine-specific demethylase rbr-2
Glyma.01G219900	515.057	108.391	331.884	318.444	468.615	222.435	271.178	320.743	Glutamate--cysteine ligase, chloroplastic
Glyma.01G220000	5.07977	3.13	4.45782	4.22253	5.24825	3.81024	4.52014	4.52621
Glyma.01G220100	0	0	0	0	0.0230997	0.0924815	0	0.0385271	Chromatin remodeling protein EBS {ECO:0000305}
Glyma.01G220200	30.0828	23.6093	28.0004	27.2309	28.4283	27.2311	24.1613	26.6069	Chromatin remodeling protein EBS {ECO:0000305}
Glyma.01G220300	0.268748	0.341641	0.183683	0.264691	0.208162	0.115749	0.083644	0.135852
Glyma.01G220400	29.1083	26.8203	28.8595	28.2627	27.7366	26.1748	25.158	26.3565	Signal peptide peptidase-like 2
Glyma.01G220500	0.730621	0.626074	0.825337	0.727344	0.293436	0.636348	0.916474	0.615419
Glyma.01G220600	0.633059	0.411325	0.45071	0.498365	0.217931	0.763441	0.394062	0.458478	Probable aquaporin PIP1-4
Glyma.01G220700	1.35779	2.57632	1.7916	1.90857	1.01924	1.66993	1.05649	1.24855	Mitogen-activated protein kinase kinase kinase YODA
Glyma.01G220800	0.0954871	0.0118015	0	0.0357629	0.0119844	0	0.0591004	0.0236949	Uncharacterized protein At1g76660
Glyma.01G220900	0.0835176	0.0825771	0.104057	0.0900504	0.0366874	0.0734406	0.0413537	0.0504939
Glyma.01G221100	0.0976792	0.225352	0.0811339	0.134722	0.114422	0.229049	0.0161219	0.119865	Zinc finger protein CONSTANS-LIKE 4
Glyma.01G221200	0.0372939	0.0921847	0.0371723	0.0555503	0	0.0936974	0	0.0312325
Glyma.01G221300	9.18965	3.30228	4.80637	5.7661	12.759	6.47462	8.16109	9.13158	E3 ubiquitin-protein ligase RHA1B {ECO:0000305}
Glyma.01G221400	0.109879	0.0310403	0.0312915	0.0574035	0.0945643	0.110424	0.0466339	0.083874	Phosphoglycerate mutase-like protein AT74 {ECO:0000305}
Glyma.01G221500	3.49888	2.58587	3.88906	3.32461	2.48401	2.95507	2.61795	2.68568	Homeobox protein BEL1 homolog
Glyma.01G221600	2.20316	1.63097	1.97075	1.93496	3.17637	2.86129	4.11742	3.38503
Glyma.01G221700	0.073173	0.0361745	0.0364672	0.0486049	0.012245	0.024512	0.0241543	0.0203038
Glyma.01G221800	9.73087	10.9457	10.0525	10.243	7.12013	8.43305	8.93421	8.16246
Glyma.01G221900	0.0238718	0	0	0.00795726	0	0	0	0
Glyma.01G222000	1.85465	1.63002	2.11819	1.86762	2.3536	2.39454	2.18103	2.30972	Mitogen-activated protein kinase 4
Glyma.01G222100	63.2263	77.4466	67.0617	69.2449	54.4386	61.588	56.0727	57.3664	40S ribosomal protein S10-3
Glyma.01G222400	76.4977	59.0962	69.285	68.293	84.5387	70.7164	77.1674	77.4742	Protein SGT1 homolog B {ECO:0000250|UniProtKB:Q08446}
Glyma.01G222500	4.58615	5.53327	4.6006	4.90667	3.39066	4.88308	3.66545	3.97973	E4 SUMO-protein ligase PIAL2 {ECO:0000303|PubMed:25415977}
Glyma.01G222600	23.0973	34.1077	23.2056	26.8035	17.665	38.9025	17.6509	24.7395	Protein LURP-one-related 17
Glyma.01G222700	0.349906	0.535267	0.473794	0.452989	0.251895	0.325103	0.0915312	0.222843	Respiratory burst oxidase homolog protein F
Glyma.01G222800	0.0276814	0.0273697	0	0.0183503	0.0277939	0.0278188	0	0.0185375	Late embryogenesis abundant protein At1g64065 {ECO:0000305}
Glyma.01G222900	0.0277771	0.0549285	0.0830594	0.055255	0.0278899	0	0	0.00929664	Late embryogenesis abundant protein At1g64065 {ECO:0000305}
Glyma.01G223000	13.5746	14.2089	12.3267	13.3701	15.6815	16.4024	12.615	14.8996	Probable membrane-associated kinase regulator 2
Glyma.01G223100	0.31541	0.31911	0.380182	0.338234	0.265137	0.265374	0.254238	0.261583	ATPase family AAA domain-containing protein 1-A
Glyma.01G223200	6.16143	5.5013	6.26541	5.97605	6.36144	5.92932	4.81969	5.70348	Calcium-dependent protein kinase 1 {ECO:0000305}
Glyma.01G223300	0	0	0.0155546	0.00518487	0	0.0313659	0	0.0104553	Aluminum-activated malate transporter 9
Glyma.01G223400	3.6193	4.43462	4.16729	4.07374	3.86114	4.32709	3.46832	3.88552	Probable WRKY transcription factor 19
Glyma.01G223500	4.89412	3.85178	3.93189	4.22593	3.59922	3.12541	4.60349	3.77604	Protein PAM71, chloroplastic {ECO:0000303|PubMed:27020959}
Glyma.01G223600	6.776	5.04006	6.32986	6.04864	5.22691	5.3482	4.74927	5.10813	Cation/H(+) antiporter 18
Glyma.01G223700	4.13191	4.49483	4.24685	4.2912	3.41875	4.42062	2.94356	3.59431	Uncharacterized protein At5g41620
Glyma.01G223800	0.90201	1.06058	1.50655	1.15638	1.07702	1.12698	0.651838	0.951947
Glyma.01G223900	0.0539557	0.0228635	0.0307313	0.0358501	0.0619142	0.0154924	0.0228995	0.0334354	Putative glucose-6-phosphate 1-epimerase {ECO:0000250|UniProtKB:Q03161}
Glyma.01G224000	0.120252	0.212317	0.128421	0.153663	0	0.0690564	0.0255182	0.0315249	Probable inactive receptor kinase At4g23740
Glyma.01G224100	0.289616	0.805371	0.396923	0.497303	0.399839	0.691251	0.179254	0.423448	Ethylene-responsive transcription factor CRF4
Glyma.01G224200	2.69037	2.24795	2.10427	2.34753	2.22844	2.24676	2.06387	2.17969	Protein SPA1-RELATED 2
Glyma.01G224300	11.9086	11.7932	11.2004	11.6341	11.1782	10.7225	10.0227	10.6412	Crooked neck-like protein 1
Glyma.01G224400	0.479722	0.0527022	0.212515	0.248313	1.26662	0.607093	1.75951	1.21107	Mitochondrial adenine nucleotide transporter ADNT1
Glyma.01G224500	0.0863733	0.0488003	0.110689	0.0819543	0.210616	0.0248006	0.0122193	0.0825453	Probable GABA transporter 2
Glyma.01G224600	0	0	0	0	0	0	0	0
Glyma.01G224700	0.681255	0.907872	0.856172	0.8151	0.490712	0.610219	0.747976	0.616302	Protein SEH1 {ECO:0000303|PubMed:21189294}
Glyma.01G224800	0	0	0	0	0.0141902	0	0	0.00473006	Probable WRKY transcription factor 41
Glyma.01G224900	0	0.017951	0	0.00598368	0.0182293	0	0	0.00607642	Transcription factor TRY
Glyma.01G225000	0.0255137	0	0	0.00850458	0.0256174	0.0256404	0	0.0170859	Ethylene-responsive transcription factor ERF061
Glyma.01G225100	0.740376	0.763866	0.770046	0.758096	0.759544	0.921975	0.589742	0.757087	Probable protein phosphatase 2C 8
Glyma.01G225200	21.4834	17.5804	20.6448	19.9029	20.7392	19.0933	18.9467	19.5931	Long chain acyl-CoA synthetase 4
Glyma.01G225300	28.4802	22.7875	25.1111	25.4596	26.1304	24.3467	22.9766	24.4846
Glyma.01G225400	7.08691	5.41289	5.08294	5.86092	3.61433	5.95391	4.97583	4.84802
Glyma.01G225600	0	0	0	0	0	0	0	0
Glyma.01G225700	8.18725	10.4407	10.2039	9.61062	7.62502	8.18902	6.48625	7.43343	Putative E3 ubiquitin-protein ligase UBR7
Glyma.01G225800	124.981	35.3794	68.3406	76.2336	143.114	86.041	107.392	112.182	UDP-glucose 4-epimerase GEPI48
Glyma.01G225900	5.69373	6.58277	5.36488	5.88046	5.5253	6.17612	5.96666	5.88936	Dynamin-related protein 5A
Glyma.01G226000	0.813578	1.95669	1.76431	1.51152	0.452598	1.02754	0.914561	0.798234	GDSL esterase/lipase At4g10955
Glyma.01G226100	7.91184	7.41492	7.90473	7.74383	6.32507	6.48147	7.18525	6.66393
Glyma.01G226200	0.477521	0.609495	0.424041	0.503686	0.523049	0.532243	0.412703	0.489332	Phosphatidylinositol 4-kinase gamma 4
Glyma.01G226500	0.733458	0.941215	0.839949	0.838207	0.376054	0.784148	0.67998	0.613394	Cytochrome P450 97B2, chloroplastic
Glyma.01G226600	1.78047	1.77672	1.93898	1.83205	1.48975	1.54907	0.971389	1.33674	Scarecrow-like protein 3
Glyma.01G226700	2.93665	2.96831	2.39573	2.7669	2.71383	2.55648	2.25058	2.50696	Magnesium-chelatase subunit ChlD, chloroplastic
Glyma.01G226800	25.0509	21.6746	23.4633	23.3963	27.3816	22.1077	22.6247	24.038	THUMP domain-containing protein 1 homolog
Glyma.01G226900	3.95996	4.20622	3.55234	3.90617	4.82806	3.66124	3.5742	4.02117	Hexokinase-3
Glyma.01G227000	12.4792	12.049	12.1389	12.2224	11.4851	12.6728	10.3506	11.5028	Beta-adaptin-like protein C
Glyma.01G227100	0	0.0326115	0.0164377	0.0163497	0	0.0165733	0.00816572	0.00824634	DnaJ homolog subfamily C member 7
Glyma.01G227200	2.71105	4.14262	3.34599	3.39989	2.68793	2.85262	1.85997	2.46684	Zinc finger CCCH domain-containing protein 55
Glyma.01G227300	39.05	29.1945	34.7907	34.3451	34.8696	30.4793	30.7316	32.0268	RNA-binding protein 8A
Glyma.01G227400	3.5132	1.81367	2.91295	2.74661	3.88646	2.76514	3.64845	3.43335	Porphobilinogen deaminase, chloroplastic
Glyma.01G227500	2.39063	2.81952	3.1246	2.77825	0.747215	1.72742	0.723928	1.06619
Glyma.01G227600	0	0.195722	0	0.0652408	0	0.0397868	0.0392062	0.026331
Glyma.01G227700	5.46865	4.80159	4.24426	4.83817	4.69012	4.82313	3.75143	4.42156	Exosome complex component RRP45B {ECO:0000305}
Glyma.01G227800	0.319974	0.410427	0.517185	0.415862	0.356007	0.156436	0.35969	0.290711	Probable serine/threonine-protein kinase At1g09600
Glyma.01G227900	534.048	433.754	437.065	468.289	609.736	514.348	525.193	549.759	11-beta-hydroxysteroid dehydrogenase-like 5
Glyma.01G228000	0.112279	0.128543	0.159034	0.133286	0.0652679	0.0772039	0.128746	0.090406	Pentatricopeptide repeat-containing protein At4g20770
Glyma.01G228100	3.93024	3.32016	3.85285	3.70108	3.90284	3.41805	3.27193	3.53094	Transcription factor-like protein DPB
Glyma.01G228200	0.961618	1.16487	1.08543	1.07064	0.869612	0.870391	0.83877	0.859591	Transcription factor TFIIIB component B'' {ECO:0000250|UniProtKB:P46678}
Glyma.01G228300	1.96922	3.10872	2.90296	2.6603	2.25968	2.14529	1.86817	2.09105	Protein SMG9
Glyma.01G228400	14.5832	18.6088	18.0894	17.0938	16.7258	19.9715	12.8789	16.5254	Probable NADH dehydrogenase [ubiquinone] 1 alpha subcomplex subunit 12
Glyma.01G228500	6.84384	6.66324	6.78357	6.76355	7.67445	7.85352	6.84342	7.45713	ERAD-associated E3 ubiquitin-protein ligase HRD1A {ECO:0000305}
Glyma.01G228600	0	0	0.0233319	0.0077773	0.0235034	0	0	0.00783445
Glyma.01G228700	427.494	238.868	468.22	378.194	459.88	414.504	362.155	412.179	Chalcone synthase 7
Glyma.01G228800	1.59764	1.84545	1.38572	1.6096	1.47302	1.62872	1.21703	1.43959	Pentatricopeptide repeat-containing protein At1g52640, mitochondrial
Glyma.01G228900	1.88955	1.67828	1.59609	1.72131	1.25946	1.48589	1.11533	1.28689	Protein EXPORTIN 1A {ECO:0000303|PubMed:18791220}
Glyma.01G229000	3.51883	2.34524	2.36422	2.74276	3.21907	2.43611	2.78775	2.81431	ADP-ribosylation factor
Glyma.01G229100	1.12851	0.784077	0.988027	0.966872	0.872791	1.4253	1.28369	1.19393
Glyma.01G229200	0.108636	0.167833	0.175958	0.150809	0.190886	0.184234	0.0470673	0.140729	Probable GTP diphosphokinase RSH3, chloroplastic
Glyma.01G229300	1.57456	1.8163	2.87728	2.08938	2.66787	2.27467	2.1765	2.37301
Glyma.01G229400	18.3824	15.3982	14.9895	16.2567	17.2425	15.9547	12.5487	15.2487	DEAD-box ATP-dependent RNA helicase 42
Glyma.01G229500	3.16735	2.86276	3.06083	3.03031	3.64713	3.2448	2.75432	3.21541	Uncharacterized protein At1g51745
Glyma.01G229600	0	0	0	0	0	0.0107929	0	0.00359765	Cell division cycle 20.1, cofactor of APC complex
Glyma.01G229700	11.1201	10.6776	10.0776	10.6251	10.1517	10.1136	9.0903	9.78519	Protein RDM16 {ECO:0000303|PubMed:24068953}
Glyma.01G229800	23.8975	15.3182	16.195	18.4702	22.6723	18.6251	23.8957	21.7311
Glyma.01G229900	0.52458	0.548596	0.532924	0.535366	0.476066	0.54746	0.309696	0.444407
Glyma.01G230100	0	0	0	0	0	0	0	0	Aspartic proteinase CDR1
Glyma.01G230200	101.744	219.556	153.923	158.408	83.7299	187.838	119.335	130.301
Glyma.01G230300	9.12728	11.9731	8.75524	9.95187	6.80523	11.2614	8.50178	8.85613
Glyma.01G230400	2.21108	1.99328	2.04182	2.08206	1.24062	1.55217	1.64222	1.47834	Protein PLANT CADMIUM RESISTANCE 10
Glyma.01G230500	0.212054	0.167732	0.317043	0.232276	0.287435	0.117208	0.104998	0.169881	Pentatricopeptide repeat-containing protein At1g71420
Glyma.01G230600	0.139313	0.367318	0.185145	0.230592	0.223807	0.242675	0.202344	0.222942	Pentatricopeptide repeat-containing protein At5g42310, mitochondrial
Glyma.01G230700	9.53325	9.54403	10.5655	9.88093	8.28658	9.50337	7.57289	8.45428	Far upstream element-binding protein 3
Glyma.01G230900	0.684153	0.933032	1.22276	0.946647	0.852744	0.924634	1.23822	1.0052	Cytochrome c-2 {ECO:0000305}
Glyma.01G231000	0.0393962	0	0	0.0131321	0	0.0395918	0.078028	0.0392066	Ethylene-responsive transcription factor ERF022
Glyma.01G231100	0	0	0	0	0	0	0.0406756	0.0135585
Glyma.01G231200	0	0	0	0	0.0436188	0	0	0.0145396	Ethylene-responsive transcription factor ERF021
Glyma.01G231300	0.0390137	0	0.0388865	0.0259667	0	0.0784148	0	0.0261383
Glyma.01G231400	3.72372	3.84387	3.38477	3.65079	3.05692	2.90668	2.99182	2.98514	Peptidyl-prolyl cis-trans isomerase FKBP53
Glyma.01G231500	0.490886	0.598232	0.659966	0.583028	0.550192	0.642466	0.497429	0.563362	Pentatricopeptide repeat-containing protein At1g71490
Glyma.01G231600	1.68835	2.09233	1.89605	1.89224	1.84862	1.73511	2.09563	1.89312	Putative esterase/lipase HI_0193
Glyma.01G231700	4.15737	3.94346	4.04274	4.04786	3.14484	3.4194	3.71537	3.42654	Light-mediated development protein DET1
Glyma.01G231800	0.244777	0.322693	0.386299	0.317923	0	0.0819972	0.0202001	0.0340658
Glyma.01G231900	6.96736	8.109	8.64769	7.90802	6.99567	7.49799	6.78696	7.09354
Glyma.01G232000	0	0	0	0	0	0	0	0	Ethylene-responsive transcription factor ERF020
Glyma.01G232100	7.47693	10.5297	9.15001	9.05223	7.53074	9.20207	7.9011	8.2113	Probable acyl-activating enzyme 1, peroxisomal
Glyma.01G232200	0	0	0	0	0	0	0.0143145	0.0047715	Probable acyl-activating enzyme 1, peroxisomal
Glyma.01G232300	5.88981	6.36853	6.24655	6.1683	5.94287	6.73546	6.55097	6.40977	Glycine-rich RNA-binding protein 4, mitochondrial
Glyma.01G232400	5.76744	6.58859	5.90711	6.08771	5.12325	5.66532	5.56834	5.4523	4-coumarate--CoA ligase 2
Glyma.01G232500	1.31198	2.0027	2.26553	1.86007	0.797319	1.4168	0.672419	0.962179	Cellulose synthase-like protein D3
Glyma.01G232600	24.2672	21.9665	27.5989	24.6109	22.9757	25.8315	23.5015	24.1029	TOM1-like protein 2
Glyma.01G232800	0.189909	0.273831	0.362805	0.275515	0.182735	0.37375	0.125377	0.227288	Protein NETWORKED 1A {ECO:0000303|PubMed:22840520}
Glyma.01G232900	0.220187	0.326561	0.339179	0.295309	0.211033	0.181047	0.0693798	0.15382	Protein NETWORKED 1B {ECO:0000303|PubMed:22840520}
Glyma.01G233000	15.0207	10.7339	12.2858	12.6801	14.1496	11.6486	11.5042	12.4341	Heat stress transcription factor A-1b
Glyma.01G233100	0.0102817	0	0.0204963	0.0102593	0.0206469	0.0309981	0.0305457	0.0273969
Glyma.01G233200	2.72027	2.08026	2.53134	2.44396	2.43258	2.01829	2.02041	2.15709	Histone acetyltransferase MCC1
Glyma.01G233300	21.2101	10.7796	16.3939	16.1279	20.1231	16.2723	14.8828	17.0927	Stromal processing peptidase, chloroplastic {ECO:0000305}
Glyma.01G233500	17.495	17.1939	15.8114	16.8334	16.7909	16.9294	17.5686	17.0963
Glyma.01G233600	6.82639	9.30244	8.1203	8.08305	5.60523	7.47047	6.03044	6.36871	WEB family protein At3g02930, chloroplastic
Glyma.01G233700	3.31564	4.38295	4.07715	3.92525	2.8587	4.43676	2.42692	3.24079	Dehydrodolichyl diphosphate synthase complex subunit NUS1 {ECO:0000305}
Glyma.01G233800	0.0820085	0.243255	0.081741	0.135668	0	0.247247	0.406064	0.21777
Glyma.01G233900	0.058663	0.183674	0.068217	0.103518	0.137436	0.117908	0.0290469	0.0947972	Pentatricopeptide repeat-containing protein At1g06710, mitochondrial
Glyma.01G234000	30.1706	13.301	24.3072	22.5929	34.3551	24.9159	24.2627	27.8446
Glyma.01G234100	0.704554	0.931526	0.906401	0.847494	0.690965	0.765683	0.56791	0.674853	Pentatricopeptide repeat-containing protein At5g13270, chloroplastic
Glyma.01G234200	21.1751	19.584	19.6857	20.1483	18.2279	19.4471	22.155	19.9433
Glyma.01G234300	8.83098	9.09946	8.39509	8.77518	7.81888	8.42788	6.23316	7.49331	Bromodomain adjacent to zinc finger domain protein 1A
Glyma.01G234400	4.07135	7.70841	4.51857	5.43278	2.9572	4.61389	3.38847	3.65319	Growth-regulating factor 4
Glyma.01G234500	5.97599	6.99785	5.83298	6.26894	6.16617	5.56283	5.98619	5.90507	Protein CDI {ECO:0000305}
Glyma.01G234600	7.2795	4.90593	5.60288	5.92944	7.32874	6.23305	5.2822	6.28133
Glyma.01G234700	10.6754	8.96067	8.63698	9.42435	10.5363	9.24467	10.718	10.1663	StAR-related lipid transfer protein 7, mitochondrial
Glyma.01G234800	2.26727	1.03885	1.07482	1.46031	1.99886	1.50049	0.766679	1.42201	Uncharacterized protein At2g34160
Glyma.01G234900	0.135757	0	0	0.0452524	0.109047	0	0.026888	0.0453117	Non-specific lipid-transfer protein-like protein At2g13820
Glyma.01G235000	0.407501	0.22384	0.135391	0.255577	0.295502	0.546032	0.112097	0.317877
Glyma.01G235100	0.856953	0.274801	0.484793	0.538849	1.37205	0.55862	0.435788	0.788818
Glyma.01G235200	2.09319	2.29958	2.76251	2.38509	1.31681	2.24642	1.93853	1.83392	Probable RNA helicase SDE3
Glyma.01G235300	0.338241	0.300131	0.276626	0.304999	0.444112	0.156886	0.283427	0.294808	Type IV inositol polyphosphate 5-phosphatase 6 {ECO:0000305}
Glyma.01G235600	21.6152	14.9845	19.5459	18.7152	25.0231	18.6765	22.1938	21.9645	12-oxophytodienoate reductase 2, N-terminally processed
Glyma.01G235700	7.46919	7.31048	7.21923	7.33296	8.09474	6.56391	7.30066	7.31977	DExH-box ATP-dependent RNA helicase DExH16, mitochondrial {ECO:0000305}
Glyma.01G235800	0.920138	0.312735	0.730844	0.654572	0.346454	0.361213	0.355942	0.354536	Pentatricopeptide repeat-containing protein At3g22670, mitochondrial
Glyma.01G235900	6.76602	6.44129	5.80439	6.33723	5.11091	6.65224	4.66744	5.47686	Protein RDM1
Glyma.01G236000	0.0269692	0.0666638	0.0134406	0.0356912	0.067697	0.0406546	0.0133538	0.0405685	Pentatricopeptide repeat-containing protein At3g22690
Glyma.01G236100	25.7533	17.3651	20.0737	21.064	27.7092	21.724	23.0573	24.1635	Serine/threonine-protein kinase STY17 {ECO:0000305}
Glyma.01G236200	0	0	0	0	0.14257	0	0	0.0475235
Glyma.01G236300	3.427	2.33904	2.8021	2.85605	3.02606	2.96364	2.73586	2.90852	Protein tesmin/TSO1-like CXC 2
Glyma.01G236400	1.88865	2.23339	2.06697	2.063	1.04298	2.02329	1.23816	1.43481	Protein NETWORKED 1A {ECO:0000303|PubMed:22840520}
Glyma.01G236500	0.28703	0.113519	0.314703	0.238417	0.201737	0.173073	0.198971	0.19126	Uncharacterized N-acetyltransferase YoaA
Glyma.01G236600	26.1612	28.0581	29.6979	27.9724	25.6165	24.0332	23.5481	24.3992	40S ribosomal protein S3a {ECO:0000255|HAMAP-Rule:MF_03122}
Glyma.01G236800	0.0435994	0.474193	0.369387	0.295726	0.0656649	0.208125	0.107941	0.127244	Protein MARD1 {ECO:0000303|PubMed:15159630}
Glyma.01G237100	0.76785	0.366948	0.471963	0.535587	0.385485	0.270081	0.30416	0.319909	Pentatricopeptide repeat-containing protein At4g14820
Glyma.01G237200	3.16958	4.98208	4.26633	4.13933	3.03286	3.67536	3.51442	3.40754
Glyma.01G237300	0.0950479	0.0313258	0.0315793	0.052651	0.0318114	0.159199	0.251002	0.147338
Glyma.01G237400	2.08981	2.11351	2.01158	2.07164	1.6067	1.93217	1.71476	1.75121	Protein OBERON 1
Glyma.01G237500	0	0	0.0151334	0.00504447	0	0	0	0	Pre-rRNA-processing protein TSR2 homolog
Glyma.01G237700	0.0498838	0	0.0165737	0.0221525	0.0500865	0.0167105	0.0164666	0.0277545
Glyma.01G237800	1.51836	0.854165	1.35685	1.24312	1.09521	1.08742	1.21846	1.13369	Preprotein translocase subunit SECE1
Glyma.01G237900	3.50736	5.00452	4.35421	4.2887	1.64483	3.39813	2.6206	2.55452	Putative inactive cysteine synthase 2
Glyma.01G238000	2.12219	1.83601	1.82149	1.92656	2.27879	1.5403	4.37834	2.73248	Ferredoxin-3, chloroplastic
Glyma.01G238100	0.0678404	0.0268306	0.0946669	0.0631126	0	0.0272709	0.0403093	0.0225267	Putative ribonuclease H protein At1g65750
Glyma.01G238200	4.38928	3.79629	3.99226	4.05928	4.10484	3.90682	3.1412	3.71762	Increased DNA methylation 1 {ECO:0000303|PubMed:22700931}
Glyma.01G238300	4.27086	4.82941	4.5866	4.56229	3.6048	4.63408	3.29905	3.84597	Increased DNA methylation 1 {ECO:0000303|PubMed:22700931}
Glyma.01G238400	8.0441	7.32844	7.60502	7.65918	7.61713	7.79922	6.32535	7.24723	5'-nucleotidase SurE {ECO:0000255|HAMAP-Rule:MF_00060}
Glyma.01G238600	68.5997	58.9786	61.2515	62.9433	74.7514	68.0231	64.8062	69.1936	Heat shock 70 kDa protein 8
Glyma.01G238700	4.32956	3.62625	4.0383	3.99804	4.34715	3.99179	4.19577	4.17824	Vacuole membrane protein KMS1 {ECO:0000303|PubMed:21294794}
Glyma.01G238800	0.261039	0.0586589	0.272014	0.197237	0.190618	0.143091	0.117503	0.150404	Sugar transport protein 13
Glyma.01G238900	0.106214	0.525087	0.0529336	0.228078	0	0.240167	0.0525916	0.0975861	Mavicyanin
Glyma.01G239000	5.62321	5.63605	5.90431	5.72119	5.00411	5.16342	4.22608	4.79787	Chloride channel protein CLC-d
Glyma.01G239200	16.0376	12.6017	13.8096	14.1496	17.7963	13.3252	12.1661	14.4292	ARM REPEAT PROTEIN INTERACTING WITH ABF2
Glyma.01G239300	1.39631	1.55828	1.52955	1.49471	1.02719	1.2782	1.30062	1.202	2-hydroxyisoflavanone dehydratase
Glyma.01G239400	0.020278	0	0.0202118	0.0134966	0	0	0	0	2-hydroxyisoflavanone dehydratase
Glyma.01G239500	102.816	95.171	100.384	99.4571	99.901	102.763	93.4381	98.7006	2-hydroxyisoflavanone dehydratase
Glyma.01G239600	95.1701	46.193	86.1614	75.8415	90.2043	88.3136	78.5301	85.6827	2-hydroxyisoflavanone dehydratase
Glyma.01G239700	4.0089	4.65261	3.67707	4.11286	3.41739	3.5008	3.04254	3.32025	Protein phosphatase 2C 70
Glyma.01G239900	3.21327	5.16547	3.50782	3.96219	2.0631	2.83381	3.16045	2.68579	Uncharacterized GPI-anchored protein At3g06035
Glyma.01G240000	27.6303	29.4942	26.1661	27.7635	23.8256	22.6384	25.5613	24.0084	40S ribosomal protein S15a-1
Glyma.01G240100	0.286786	0.20254	0.170149	0.219825	0.123408	0.22645	0.223145	0.191001	Homeobox-leucine zipper protein MERISTEM L1
Glyma.01G240300	0.213367	0.074458	0.237692	0.175172	0.201632	0.0756798	0.285872	0.187728	Bifunctional pectinesterase 18/rRNA N-glycosylase
Glyma.01G240500	9.95896	3.6224	6.05618	6.54585	9.05388	4.16152	7.43508	6.88349
Glyma.01G240600	0	0.0887857	0	0.0295952	0	0	0.0889258	0.0296419	Protein NDR1
Glyma.01G240700	0.369274	1.56695	0.475423	0.803883	0.324427	0.55666	0.487588	0.456225	Probable UDP-3-O-acylglucosamine N-acyltransferase 2, mitochondrial {ECO:0000303|PubMed:21709257}
Glyma.01G240800	0.0214793	0	0	0.00715976	0	0	0	0	Cysteine-rich receptor-like protein kinase 10
Glyma.01G241000	11.5699	9.49408	10.3816	10.4818	11.3184	11.4252	9.23193	10.6585	Cysteine-rich receptor-like protein kinase 10
Glyma.01G241100	14.9283	14.4531	12.132	13.8378	16.2364	14.8073	14.6681	15.2373
Glyma.01G241200	7.16411	4.91977	5.75155	5.94514	7.14091	5.14449	5.4564	5.91393
Glyma.01G241300	5.80279	5.83365	5.4165	5.68432	4.6984	5.91456	3.91276	4.84191	Serine/threonine-protein kinase TOR {ECO:0000250|UniProtKB:Q9Y7K2}
Glyma.01G241400	3.18155	1.26257	2.35141	2.26517	2.80331	1.74005	2.10045	2.2146
Glyma.01G241500	28.7718	5.25476	14.5268	16.1844	26.2016	15.3916	18.1905	19.9279	Probable zinc metallopeptidase EGY3, chloroplastic
Glyma.01G241600	10.6134	12.7907	12.2155	11.8732	14.1953	11.4308	12.2159	12.614	Thymocyte nuclear protein 1
Glyma.01G241700	0.595811	1.80658	1.8212	1.40786	1.71493	1.47696	1.41607	1.53599
Glyma.01G241800	0.042225	0	0.252524	0.0982497	0.0423966	0.0848692	0.167261	0.0981757	40S ribosomal protein S20-1
Glyma.01G241900	0	0	0	0	0.0309176	0	0	0.0103059
Glyma.01G242000	186.864	119.881	154.102	153.616	198.955	167.989	160.89	175.945	Magnesium transporter MRS2-3
Glyma.01G242100	0.260329	0.494995	0.0598801	0.271735	0	0.402494	0.118986	0.173827
Glyma.01G242200	4.35101	4.3667	6.19546	4.97106	3.31758	3.3863	3.72565	3.47651
Glyma.01G242300	4.93784	5.50982	4.96826	5.13864	4.59239	5.22501	4.17817	4.66519
Glyma.01G242500	2.8843	3.6686	2.62369	3.05886	1.37772	2.99711	1.70547	2.02677
Glyma.01G242600	0	0.0436611	0	0.0145537	0	0.0443776	0	0.0147925	Dual-specificity RNA methyltransferase RlmN {ECO:0000255|HAMAP-Rule:MF_01849}
Glyma.01G242700	0.0301758	0	0	0.0100586	0	0	0	0	MEPFL8 {ECO:0000305}
Glyma.01G242800	11.3387	21.323	14.975	15.8789	7.30267	11.5713	9.79007	9.55468	Vacuolar-sorting receptor 1
Glyma.01G242900	16.2022	23.7118	17.4311	19.1151	13.5567	14.4735	17.1911	15.0738	40S ribosomal protein S29
Glyma.01G243000	6.87005	7.10262	7.75893	7.24387	5.06201	4.88278	4.70806	4.88428	Histone deacetylase 6
Glyma.01G243100	1.08845	1.23888	1.33721	1.22151	1.00392	0.852189	1.01522	0.957111	Probable polyamine transporter At3g19553
Glyma.01G243200	0.2673	0.317148	0.373	0.31915	0.161032	0.196993	0.24706	0.201695	LRR receptor kinase BAK1 {ECO:0000305}
Glyma.01G243300	15.9834	13.8748	15.6882	15.1821	14.2531	15.3548	11.4017	13.6699	Upstream activation factor subunit spp27
Glyma.01G243400	7.22348	7.45266	7.97049	7.54888	1.11582	4.80719	0.669884	2.19763
Glyma.01G243600	6.22958	6.76055	6.54132	6.51048	5.62773	6.2605	5.12996	5.67273	Alpha-L-fucosidase 2
Glyma.01G243800	5.37245	6.80188	6.69366	6.28933	3.71679	5.62956	3.53607	4.29414	LYR motif-containing protein At3g19508
Glyma.01G243900	2.06242	2.84369	2.2866	2.39757	2.29773	2.72568	1.85215	2.29186	DNA repair protein REV1
Glyma.01G244200	0.0793761	0.0392411	0.0197793	0.0461322	0.0199247	0.0199425	0	0.0132891	Methylthioribose kinase
Glyma.01G244300	6.78532	4.99441	5.65102	5.81025	8.35714	5.78857	5.92808	6.69126	RNA pseudouridine synthase 4, mitochondrial
Glyma.01G244400	0.842311	1.32616	1.17646	1.11498	0.808026	1.12686	0.696001	0.876962	Gamma-tubulin complex component 6
Glyma.01G244500	2.19038	3.34554	3.55183	3.02925	2.24851	2.52979	2.52525	2.43452	Elicitor-responsive protein 1
Glyma.01G244600	0.081962	0.027013	0.0136158	0.0408636	0.0137158	0.164738	0.0135278	0.0639938	Uncharacterized protein At4g06744
Glyma.01G244700	0.680747	1.04796	0.738649	0.822452	0.752729	0.389692	0.563207	0.568543	Protein CHROMATIN REMODELING 25
Glyma.01G244800	7.8393	12.9574	10.6321	10.4763	6.27312	11.1112	7.19315	8.19248	B3 domain-containing protein Os01g0234100
Glyma.01G244900	29.3733	22.2133	26.8125	26.133	27.9974	24.3182	22.5086	24.9414	Presequence protease 2, chloroplastic/mitochondrial
Glyma.01G245100	4.804	5.6981	4.80637	5.10282	4.48742	4.3187	3.74499	4.1837	Histone deacetylase 19 {ECO:0000303|PubMed:12466527}
Glyma.01G245200	5.46257	4.6132	5.40979	5.16185	5.9477	5.25801	4.47655	5.22742	Tetratricopeptide repeat protein SKI3 {ECO:0000305}
Glyma.01G245300	0.554689	0.207189	0.307156	0.356345	0.185648	0.284915	0.195309	0.221957	Pentatricopeptide repeat-containing protein At4g33170
Glyma.01G245400	5.23102	4.41949	4.8346	4.82837	4.39023	4.11842	3.80412	4.10425
Glyma.01G245500	10.3143	12.0559	11.3415	11.2372	11.0686	11.8972	10.2012	11.0557	UDP-galactose transporter 2
Glyma.01G245600	23.4177	20.5508	21.4537	21.8074	22.1679	21.3058	19.211	20.8949	Chaperone protein dnaJ 10
Glyma.01G245700	14.2618	12.8683	12.2184	13.1162	12.1394	11.5449	10.766	11.4834	Chaperone protein dnaJ 10
Glyma.02G000100	4.00486	2.83362	3.74853	3.529	3.64612	3.30377	2.66963	3.20651
Glyma.02G000200	129.617	79.7256	100.237	103.193	154.508	103.875	111.61	123.331	Eukaryotic translation initiation factor 5
Glyma.02G000400	5.55873	2.39254	4.01015	3.98714	4.39089	2.58807	3.18547	3.38814	Serine/threonine receptor-like kinase NFP {ECO:0000303|PubMed:16723404}
Glyma.02G000500	15.9974	22.646	25.587	21.4101	18.6733	15.6796	14.0499	16.1343	Auxin-induced protein 22B
Glyma.02G000600	11.24	12.2634	12.0918	11.8651	10.9473	9.04534	8.21363	9.40209	Pentatricopeptide repeat-containing protein At1g80270, mitochondrial
Glyma.02G000700	1.77997	2.02991	2.00602	1.93863	1.46226	1.77864	1.84282	1.69457	Protein SIEVE ELEMENT OCCLUSION B {ECO:0000303|PubMed:20932300}
Glyma.02G000900	12.9025	11.5126	13.2947	12.5699	10.573	11.4096	11.6986	11.227	Protein BOLA4, chloroplastic/mitochondrial {ECO:0000303|PubMed:24203231}
Glyma.02G001000	0.157989	0.0407504	0.150627	0.116455	0.179322	0.172579	0.0884317	0.146778	DNA-binding protein SMUBP-2
Glyma.02G001100	0.275623	0.804581	0.536367	0.538857	0.105426	0.197851	0.0649879	0.122755	Benzyl alcohol O-benzoyltransferase
Glyma.02G001200	2.8953	2.53006	2.59117	2.67218	2.41573	3.00188	2.21098	2.54286	Neurochondrin
Glyma.02G001300	49.5499	39.9819	51.3184	46.9501	49.6369	48.8801	53.5061	50.6743
Glyma.02G001400	0.0645874	0.0702461	0.0450638	0.0599658	0.01297	0.0584172	0.0127922	0.0280598	U-box domain-containing protein 43
Glyma.02G001600	8.01953	6.73598	7.86403	7.53985	7.81759	7.96804	7.59475	7.79346	Armadillo repeat-containing protein LFR {ECO:0000305}
Glyma.02G001700	4.79797	3.98862	6.49221	5.09294	4.11773	4.0002	3.99491	4.03761
Glyma.02G001800	137.347	135.552	142.537	138.479	135.153	152.683	161.808	149.881
Glyma.02G001900	16.6386	14.4214	13.6458	14.9019	14.1775	14.838	13.5458	14.1871
Glyma.02G002000	0.260372	0.319226	0.259523	0.279707	0.0209144	0.0209332	0	0.0139492	2-methyl-6-phytyl-1,4-hydroquinone methyltransferase, chloroplastic
Glyma.02G002100	0.0227029	0	0	0.00756764	0	0	0	0	Calmodulin-like protein 8
Glyma.02G002200	0	0	0	0	0	0.029152	0	0.00971733
Glyma.02G002300	25.2245	30.0099	26.3894	27.2079	21.3892	26.7145	22.2445	23.4494	60S ribosomal protein L30
Glyma.02G002500	3.18188	2.99566	3.07448	3.08401	2.65725	2.79414	2.03641	2.49593	Protein argonaute 10
Glyma.02G002700	0.0312312	0.0308795	0.0726352	0.0449153	0.0522635	0.0313862	0.0103094	0.0313197	Pentatricopeptide repeat-containing protein At1g62930, chloroplastic
Glyma.02G002800	67.7867	76.4827	72.4334	72.2343	74.4043	65.104	68.1817	69.23	60S ribosomal protein L7a-2
Glyma.02G002900	1.64153	2.38733	2.00843	2.01243	0.593003	1.83297	1.02353	1.14983	Probable methyltransferase PMT8
Glyma.02G003000	0	0.0210406	0	0.00701352	0	0.0213858	0	0.00712861
Glyma.02G003100	6.71203	4.71283	5.1665	5.53046	5.23935	4.87396	4.19732	4.77021	Nucleolar protein 14
Glyma.02G003200	2.94164	2.76964	2.84649	2.85259	3.10244	2.70531	2.85128	2.88634	Serine/threonine-protein kinase 38-like
Glyma.02G003300	29.6529	28.7965	28.3417	28.9304	25.8	27.9687	26.9626	26.9104	NADH dehydrogenase [ubiquinone] flavoprotein 1, mitochondrial
Glyma.02G003400	0	0	0	0	0	0	0	0	Protein NRT1/ PTR FAMILY 5.2
Glyma.02G003500	0.353823	0.424803	0.529003	0.435876	0.317197	0.380977	0.400446	0.366207	Uncharacterized CRM domain-containing protein At3g25440, chloroplastic
Glyma.02G003600	0.0258696	0.0596827	0.0257853	0.0371125	0.0259747	0.00866601	0.0256186	0.0200865
Glyma.02G003700	0.0176569	0	0.0175993	0.0117521	0.150693	0.0621059	0.043714	0.0855044	Phosphate transporter PHO1 {ECO:0000303|PubMed:11971143}
Glyma.02G003800	0.0574287	0.340692	0.209885	0.202669	0	0.153903	0.0379144	0.0639392	KIN14B-interacting protein At4g14310
Glyma.02G004000	3.82909	4.83342	4.92341	4.52864	2.87067	3.87375	3.42538	3.38993	Glycolipid transfer protein 1 {ECO:0000303|PubMed:16309699}
Glyma.02G004100	41.7456	44.681	47.6518	44.6928	41.6939	37.2729	38.3662	39.111	Probable 60S ribosomal protein L14
Glyma.02G004200	3.16186	2.1225	2.54021	2.60819	2.00675	2.50272	1.8274	2.11229
Glyma.02G004400	6.06012	6.71475	7.2711	6.68199	5.05702	6.48206	5.22903	5.58937	Hsp70-Hsp90 organizing protein 2
Glyma.02G004500	0	0.453459	0.065304	0.172921	0	0	0	0
Glyma.02G004600	0.033863	0.535707	0.270021	0.279864	0.136003	0.204187	0.100604	0.146931	Protein IQ-DOMAIN 31
Glyma.02G004800	0.303277	0.578304	0.302288	0.394623	0	0.261242	0.0429049	0.101382
Glyma.02G004900	0	0.0269977	0	0.00899923	0	0	0	0
Glyma.02G005000	7.92131	6.98771	7.31565	7.40822	6.93446	7.06506	6.74133	6.91361	CCR4-NOT transcription complex subunit 11
Glyma.02G005100	0.132657	0.229536	0.154262	0.172152	0.355191	0.111097	0.153265	0.206518	VAN3-binding protein {ECO:0000303|PubMed:19363154}
Glyma.02G005200	2.15163	2.36881	1.50579	2.00875	1.36364	1.44154	1.55651	1.4539	Protein tas
Glyma.02G005300	0.00652164	0.00644819	0.0195011	0.0108236	0.00654814	0.03277	0	0.0131061	Probable E3 ubiquitin-protein ligase HERC1
Glyma.02G005400	0	0.058286	0.0391717	0.0324859	0	0.0592424	0.0389186	0.0327204
Glyma.02G005500	18.1606	46.4203	31.7795	32.1201	13.0975	28.3206	16.179	19.199	Malate dehydrogenase, cytoplasmic
Glyma.02G005600	0.0155954	0	0	0.00519847	0.0156588	0	0	0.00521959	Transcription factor MYB14 {ECO:0000303|PubMed:9839469}
Glyma.02G005700	3.35643	5.21731	4.15527	4.243	2.7356	3.74421	2.23487	2.9049	Cryptochrome-2 {ECO:0000303|Ref.2}
Glyma.02G006000	0.0831874	0.109667	0.165832	0.119562	0.125288	0.209001	0.205951	0.18008	Serine/threonine-protein phosphatase PP1
Glyma.02G006100	73.403	118.312	110.831	100.849	4.94928	33.5274	0	12.8255
Glyma.02G006400	1.47379	2.09573	1.5185	1.69601	2.2446	2.37975	1.41029	2.01155	Uncharacterized protein C9orf78 homolog
Glyma.02G006500	2.61502	2.28565	2.28329	2.39465	2.18454	2.2811	1.8024	2.08935	Protein ABC transporter 1, mitochondrial {ECO:0000303|PubMed:9852956}
Glyma.02G006600	0.0392679	0.284722	0.0913263	0.138439	0.0131425	0.105234	0.0129623	0.0437796	Pectin acetylesterase 10 {ECO:0000303|PubMed:25115560}
Glyma.02G006700	0.0434423	0.902015	0.606209	0.517222	0.0872377	0.523895	0.602292	0.404475
Glyma.02G006800	0	0.0117202	0.0236301	0.0117835	0	0	0.0117387	0.00391291	Transcription factor MYB86
Glyma.02G006900	0.198887	0.29497	0.153184	0.21568	0.263234	0.163533	0.134289	0.187019	Pentatricopeptide repeat-containing protein At3g57430, chloroplastic
Glyma.02G007000	0.0250629	0.0247806	0	0.0166145	0.0251647	0	0	0.00838824	Transcription factor PIF3
Glyma.02G007100	0.0795988	0.157405	0.0317357	0.0895798	0.00799223	0.0879933	0.00788266	0.0346227	Meiosis-specific protein ASY3 {ECO:0000305}
Glyma.02G007200	0.735076	0.61374	0.602425	0.650414	0.492042	0.541731	0.307354	0.447042	Protoporphyrinogen oxidase 1, chloroplastic
Glyma.02G007400	0	0.0592027	0.0397879	0.0329969	0	0	0	0	Chitinase 10
Glyma.02G007600	0.446659	0.991413	0.781376	0.739816	0.283729	0.787824	0.225676	0.43241	Probable polygalacturonase
Glyma.02G007700	16.5427	10.1628	12.9232	13.2095	16.5221	13.9485	13.2018	14.5575	Protein translocase subunit SecA, chloroplastic
Glyma.02G007800	0.100147	0.420833	0.316099	0.279027	0.0586567	0.343869	0.198352	0.200292	L-cysteine desulfhydrase
Glyma.02G008000	2.05184	1.5501	2.19867	1.93354	2.34739	1.86854	1.91753	2.04449	ABC transporter B family member 21
Glyma.02G008100	0.03595	0.66351	0.931653	0.543704	0.012032	0.120428	0.0118671	0.0481091
Glyma.02G008200	0	0	0.0965135	0.0321712	0	0	0	0	Protein RADIALIS-like 3
Glyma.02G008400	0	0	0	0	0.125079	0	0	0.041693	Pectinesterase 21
Glyma.02G008500	2.38112	4.88873	3.4498	3.57322	1.78983	3.87055	2.2034	2.62126	Pto-interacting protein 1
Glyma.02G008600	25.4888	25.2208	22.4919	24.4005	23.2365	24.0369	21.3753	22.8829	Squamosa promoter-binding-like protein 1
Glyma.02G008800	15.5315	17.9506	14.2256	15.9025	18.6766	17.3223	18.3686	18.1225	Autophagy-related protein 8h
Glyma.02G008900	0	0	0	0	0	0	0	0	Peroxidase 5 {ECO:0000250|UniProtKB:P22195}
Glyma.02G009000	1.87644	2.13536	1.87032	1.96071	1.52858	1.77901	1.01677	1.44145
Glyma.02G009100	2.76175	4.01651	3.56837	3.44887	3.11042	3.06915	2.74942	2.97633	Probable protein phosphatase 2C 49
Glyma.02G009200	7.45944	8.94997	8.28909	8.23284	7.81702	9.88298	7.88508	8.52836	Glycogen synthase kinase-3 homolog MsK-2
Glyma.02G009300	0	0	0	0	0	0	0.0128369	0.00427896	Polygalacturonase At1g48100
Glyma.02G009400	0.972963	0.868151	0.709602	0.850239	1.42963	1.74095	1.36303	1.5112
Glyma.02G009500	13.5884	15.9246	13.9301	14.481	14.6158	20.9865	14.6392	16.7472
Glyma.02G009600	13.8851	43.0662	27.8941	28.2818	7.09682	23.0042	12.187	14.096	ADP-ribosylation factor 2
Glyma.02G009700	2.39598	1.34094	1.51701	1.75131	1.92911	1.57496	1.70867	1.73758	Putative pentatricopeptide repeat-containing protein At1g02420
Glyma.02G009800	0.0357457	0.0706863	0.0356292	0.0473537	0.0179455	0.0718463	0	0.0299306	Transcription factor MYB78 {ECO:0000303|PubMed:9839469}
Glyma.02G010100	0	0	0	0	0	0.0157135	0	0.00523782	Gibberellin 2-beta-dioxygenase 2
Glyma.02G010200	2.47287	2.39974	2.19094	2.35452	1.6093	1.74881	1.63259	1.66356
Glyma.02G010300	0.0335217	0.215437	0.0668248	0.105261	0.0336579	0.151596	0.0497947	0.0783497	Long chain acyl-CoA synthetase 1
Glyma.02G010500	29.4533	20.7922	24.4366	24.894	27.5343	25.1744	23.1354	25.2814	Probable pre-mRNA-splicing factor ATP-dependent RNA helicase DEAH2 {ECO:0000305}
Glyma.02G010700	2.53239	2.48649	2.0158	2.34489	2.54268	2.47427	2.83872	2.61856
Glyma.02G010900	1.67285	0.849766	1.45323	1.32528	2.29603	1.51149	1.73261	1.84671	Probable WRKY transcription factor 23
Glyma.02G011000	0.574059	0.283797	0.286094	0.381317	0.288196	0.288454	0.994857	0.523836
Glyma.02G011100	7.76657	6.66647	5.90163	6.77822	6.6841	6.62577	6.25439	6.52142
Glyma.02G011200	1.95769	2.42465	1.58158	1.98797	1.94495	2.34018	1.20403	1.82972	Pentatricopeptide repeat-containing protein At1g02370, mitochondrial
Glyma.02G011300	2.25595	2.27702	1.80356	2.11218	2.02917	2.12545	2.28061	2.14508	Beta-carotene isomerase D27, chloroplastic
Glyma.02G011400	1.64976	3.72962	1.84136	2.40691	1.06117	2.68552	1.29339	1.68003	Receptor-like serine/threonine-protein kinase ALE2
Glyma.02G011500	0	0	0	0	0	0	0	0
Glyma.02G011600	0.970632	1.30519	0.464384	0.913403	0.428813	1.59974	0.615177	0.881242	Protein NRT1/ PTR FAMILY 6.1
Glyma.02G011700	2.53795	3.6804	4.13179	3.45005	2.54826	3.48574	2.26199	2.76533
Glyma.02G011800	19.4113	14.3677	19.348	17.709	18.0021	19.108	17.809	18.3064	ATP-dependent Clp protease proteolytic subunit 5, chloroplastic {ECO:0000303|PubMed:11299370}
Glyma.02G011900	1.89269	1.3656	1.5806	1.61296	1.31828	1.59364	1.03004	1.31399
Glyma.02G012100	14.7065	17.0616	15.1905	15.6529	11.4519	14.5395	10.9889	12.3268	Histone-lysine N-methyltransferase EZA1
Glyma.02G012300	5.45288	7.53304	7.06374	6.68322	4.38766	6.05277	4.59092	5.01045
Glyma.02G012400	13.6434	12.4148	15.2563	13.7715	10.5952	13.754	12.7511	12.3668	Cytochrome c oxidase subunit 5C
Glyma.02G012500	5.77201	4.53299	3.55054	4.61851	4.3052	4.54108	4.01753	4.28794	Calvin cycle protein CP12-2, chloroplastic
Glyma.02G012600	241.251	966.021	520.37	575.881	254.65	495.412	645.233	465.098	Lectin
Glyma.02G012700	46.2708	33.0449	39.5044	39.6067	38.2156	38.8346	30.7452	35.9318	bZIP transcription factor 53 {ECO:0000303|PubMed:11906833}
Glyma.02G012800	1.81635	3.37301	2.96837	2.71925	1.66636	3.0114	1.53394	2.07057	Vacuolar protein sorting-associated protein 51 homolog
Glyma.02G012900	8.40161	6.60448	7.55712	7.52107	8.7508	7.7732	6.21871	7.5809	PH-interacting protein
Glyma.02G013000	0.654024	0.0349545	0.299517	0.329498	1.38435	0.621742	0.840231	0.948776	Probable E3 ubiquitin ligase SUD1
Glyma.02G013100	3.92306	1.33337	2.58648	2.6143	4.53396	3.36758	4.45156	4.1177	Universal stress protein A-like protein
Glyma.02G013300	0	0.00807006	0.00813536	0.00540181	0	0	0.00808279	0.00269426	Probable beta-D-xylosidase 2
Glyma.02G013400	0.26666	0.373514	0.354387	0.33152	0.223119	0.0669958	0	0.0967051
Glyma.02G013500	2.31874	1.0446	1.46874	1.6107	2.17184	1.32998	1.55836	1.68673	BRCT domain-containing protein At4g02110
Glyma.02G013600	28.1149	26.798	28.4643	27.7924	29.4564	29.7582	25.4002	28.2049	Proteasome subunit alpha type-5
Glyma.02G013700	1.47352	1.27481	1.45036	1.39956	1.11888	1.92509	0.875535	1.3065	Lipase
Glyma.02G013800	0	0	0	0	0	0	0	0	DnaJ protein ERDJ3B
Glyma.02G013900	0	0.014483	0	0.00482766	0	0	0	0	Transcription factor MYB12 {ECO:0000303|PubMed:9839469}
Glyma.02G014000	40.8674	44.3086	41.6408	42.2722	34.0616	40.478	43.1351	39.2249	Probable protein disulfide-isomerase A6
Glyma.02G014100	1.36301	2.58605	2.34995	2.09967	1.27608	2.18423	1.24034	1.56688
Glyma.02G014200	2.37641	2.21647	2.27277	2.28855	1.85476	2.10781	1.61972	1.86076	CTP synthase
Glyma.02G014300	0	0	0	0	0	0	0	0
Glyma.02G014500	0.214452	0.212037	0.122144	0.182877	0.0307604	0.338668	0.0303387	0.133256
Glyma.02G014700	0.0246277	0.146102	0.122737	0.0978221	0	0.0247499	0.0243887	0.0163795
Glyma.02G014800	6.7919	6.00069	6.28941	6.36067	6.21466	5.13056	6.33825	5.89449	Kynurenine--oxoglutarate transaminase 1
Glyma.02G014900	2.74186	2.12164	2.6141	2.49253	1.58597	1.76709	1.47568	1.60958
Glyma.02G015000	0.0226816	0	0	0.00756052	0.0227737	0.0455883	0	0.0227873
Glyma.02G015100	20.2152	12.4839	15.2626	15.9872	20.8143	16.7609	19.221	18.9321	Histone H1
Glyma.02G015200	37.5186	17.7956	27.4271	27.5805	47.4709	29.9114	37.5135	38.2986
Glyma.02G015300	53.8538	52.3627	44.7447	50.3204	51.0807	54.7935	42.6604	49.5115	Probable galacturonosyltransferase-like 7
Glyma.02G015400	0	0.0248582	0.0250593	0.0166391	0	0	0	0
Glyma.02G015500	0.0303965	0.108195	0.0424163	0.0603359	0.006104	0.0672042	0.0481625	0.0404902	Kinesin-like protein KIN-14I {ECO:0000305}
Glyma.02G015600	5.98815	8.44065	5.22676	6.55185	4.2914	7.92183	4.19906	5.47076	Probable polygalacturonase
Glyma.02G015700	4.56638	5.22445	5.60483	5.13189	3.39285	4.47104	4.18615	4.01668	Fumarate hydratase 1, mitochondrial
Glyma.02G015800	0	0	0	0	0	0.0110388	0	0.0036796	Fumarate hydratase 2, chloroplastic
Glyma.02G015900	12.568	11.7898	10.6254	11.661	13.6008	11.9593	10.4386	11.9996	60S ribosomal protein L19-1
Glyma.02G016000	22.9947	28.012	26.9814	25.9961	19.8246	28.1548	21.6186	23.1993	60S ribosomal protein L19-1
Glyma.02G016100	2.61224	3.786	5.70878	4.03567	2.06896	2.82087	3.06893	2.65292	Ethylene-responsive transcription factor RAP2-3
Glyma.02G016400	0	0	0	0	0	0	0	0	Endoglucanase 17
Glyma.02G016800	0.412145	0.244502	0.287561	0.314736	0.289674	0.331353	0.122444	0.247823	RING-H2 finger protein ATL17
Glyma.02G016900	8.4699	7.28756	8.84074	8.1994	7.27508	8.28596	8.4867	8.01591	Uncharacterized protein At5g01610
Glyma.02G017000	0.237152	0.44291	0.60408	0.428047	0.582061	0.662026	0.574081	0.606056	Uncharacterized protein At5g01610
Glyma.02G017100	2.18007	2.05287	2.87141	2.36811	3.28339	3.6254	4.65195	3.85358	Indole-3-acetic acid-induced protein ARG2
Glyma.02G017200	1.21226	0.710286	0.850289	0.924278	1.93848	1.91766	2.28984	2.04866	Poly [ADP-ribose] polymerase 2-A
Glyma.02G017300	0	0	0	0	0.0359176	0	0	0.0119725
Glyma.02G017400	1.25228	2.1214	1.47287	1.61552	1.19869	1.19976	1.04171	1.14672	Gamma-tubulin complex component 4 homolog
Glyma.02G017500	6.44761	4.59092	6.132	5.72351	6.75494	5.70581	6.05387	6.17154	Blue-light photoreceptor PHR2
Glyma.02G017700	0	0	0	0	0	0	0	0	Pentatricopeptide repeat-containing protein At3g62890
[truncated: 40,590 more rows]

## Sheet: sop20-UP
Up-regulated genes in sop20 seeds compared with WT(CLX) seeds at 35DAF.
Transcript ID	fold change (log2)	p-value	q-value	FPKM mean		Description
	sop20 vs WT(CLX)			WT(CLX)	sop20
Glyma.01G006000	1.03993	0.000286356	0.019146	2.67079	4.97222
Glyma.01G011300	1.55673	0.000452429	0.0266553	0.172589	0.469321	Pentatricopeptide repeat-containing protein At1g31920
Glyma.01G018800	2.20943	1.71645e-07	8.8962e-05	0.296267	1.25273	Abscisic acid receptor PYL1
Glyma.01G019200	0.642666	0.0011543	0.0474483	7.51231	10.6876	Phosphoenolpyruvate carboxykinase (ATP)
Glyma.01G031900	0.857093	0.00063916	0.033127	1.97829	3.24394	Probable alpha,alpha-trehalose-phosphate synthase [UDP-forming] 9
Glyma.01G041700	0.663488	0.000398284	0.0242648	21.0245	30.3663	Homeobox-leucine zipper protein HAT5
Glyma.01G045200	1.408	0.000125192	0.0108143	1.02722	2.48332
Glyma.01G067600	1.0921	3.57715e-06	0.000920331	15.9713	30.8387	Sugar transport protein 1
Glyma.01G096000	0.738858	0.000223489	0.0160934	18.9753	28.8183
Glyma.01G097400	1.71119	5.40377e-05	0.00615444	0.557594	1.64145	Phosphoenolpyruvate carboxykinase (ATP)
Glyma.01G122800	1.02775	4.74478e-05	0.00561864	8.95904	16.552	Vacuolar cation/proton exchanger 3
Glyma.01G129400	0.893189	0.000662284	0.0339321	3.72454	6.26556	Alanine--glyoxylate aminotransferase 2 homolog 2, mitochondrial
Glyma.01G152900	1.58001	0.000616044	0.0325902	0.248729	0.679805	Long-chain-alcohol oxidase FAO4A
Glyma.01G154900	0.828001	0.00015689	0.0126083	5.5548	8.99591	Probable carotenoid cleavage dioxygenase 4, chloroplastic
Glyma.01G161200	1.66991	6.3779e-07	0.00023759	3.92463	11.2981	Protein GDAP2 homolog
Glyma.01G166000	1.58814	0.000336868	0.0213601	0.498476	1.35248	Chaperone protein dnaJ 11, chloroplastic
Glyma.01G208800	2.4491	4.79385e-05	0.00565801	0.235023	1.15406	Metalloendoproteinase 1-MMP {ECO:0000303|PubMed:10574937}
Glyma.01G211300	1.37798	0.000216054	0.0158006	4.92287	11.5251	21 kDa protein
Glyma.01G221600	0.948868	0.000149024	0.0121454	1.93496	3.38503
Glyma.01G224400	2.45965	0.000396905	0.0242547	0.248313	1.21107	Mitochondrial adenine nucleotide transporter ADNT1
Glyma.02G017200	1.28616	0.000123697	0.0108143	0.924278	2.04866	Poly [ADP-ribose] polymerase 2-A
Glyma.02G022000	0.825796	0.000917276	0.0415762	8.47439	13.5874	Protein TWIN LOV 1
Glyma.02G023500	0.945189	0.000754071	0.0368687	1.03066	1.8078	DnaJ homolog subfamily B member 13
Glyma.02G028700	1.93823	4.56377e-06	0.00111027	0.150897	0.528703	Metalloendoproteinase 5-MMP {ECO:0000303|PubMed:10574937}
Glyma.02G031300	1.53749	0.000720978	0.0358106	0.645607	1.68758	Protein ALTERED XYLOGLUCAN 4
Glyma.02G033500	0.772906	0.00106568	0.0449419	1.61761	2.51262	Probable alpha,alpha-trehalose-phosphate synthase [UDP-forming] 9
Glyma.02G034000	1.25686	0.000344242	0.02164	6.07633	13.0928	Aldehyde dehydrogenase family 2 member B7, mitochondrial
Glyma.02G034400	2.06049	0.000484922	0.0277472	0.609415	2.2774	Deoxynucleoside triphosphate triphosphohydrolase SAMHD1 homolog
Glyma.02G059200	1.97964	2.93976e-09	3.7547e-06	0.835285	2.97678	Calcium uniporter protein 2, mitochondrial
Glyma.02G108000	1.50321	0.000838232	0.0397045	3.475	8.84592	Ribonuclease 3
Glyma.02G109700	1.35142	0.000166647	0.0131559	0.924099	2.13349	Uncharacterized endoplasmic reticulum membrane protein C16E8.02
Glyma.02G109800	0.927979	0.000476035	0.0275024	13.05	22.5158	NAC transcription factor 29
Glyma.02G110600	1.18329	8.51828e-05	0.00844823	1.50043	3.08009	Phosphate transporter PHO1 homolog 10
Glyma.02G120200	0.982412	0.000126806	0.0109044	5.62196	10.0547	Probable 6-phosphogluconolactonase 2
Glyma.02G131300	6.70584	1.57664e-05	0.00261611	0	1.45097
Glyma.02G136000	2.01742	6.11624e-07	0.000230241	4.47905	16.2083	Flavanone 3-dioxygenase
Glyma.02G136100	1.14878	0.000970195	0.0427292	2.1702	4.33267	Probable 2-oxoglutarate-dependent dioxygenase ANS {ECO:0000305}
Glyma.02G136300	1.10747	5.05136e-06	0.00120431	7.05242	13.7415	Probable 2-oxoglutarate-dependent dioxygenase At5g05600 {ECO:0000305}
Glyma.02G146100	0.785834	2.91671e-05	0.00406592	2.56998	4.04769	Protein MARD1 {ECO:0000303|PubMed:15159630}
Glyma.02G203400	0.778693	0.000990588	0.0430966	1.56266	2.45726	BTB/POZ domain-containing protein At2g24240
Glyma.02G208000	0.835711	0.000740494	0.0365263	12.8719	20.8182	UDP-glucuronate 4-epimerase 1
Glyma.02G210300	3.32413	0.00094759	0.0423068	0.0892343	0.8043
Glyma.02G217300	1.15882	5.25918e-05	0.00604755	1.73564	3.51453	CBL-interacting serine/threonine-protein kinase 8
Glyma.02G217400	0.879238	6.69714e-07	0.00024691	3.00944	5.04754	Glycine-rich domain-containing protein 2 {ECO:0000303|PubMed:25653657}
Glyma.02G218400	4.36822	9.44614e-05	0.00910546	0.0119576	0.224615	Protein DETOXIFICATION 48 {ECO:0000303|PubMed:11739388}
Glyma.02G222000	0.782551	2.98657e-05	0.00409467	3.416	5.35562	WAT1-related protein At5g07050
Glyma.02G228300	2.50738	1.8685e-12	6.07466e-09	0.419519	2.16324	Mitogen-activated protein kinase kinase kinase 3 {ECO:0000303|PubMed:27679653}
Glyma.02G232400	1.35142	1.08221e-06	0.000351836	4.34332	10.0339	GDSL esterase/lipase At2g30310
Glyma.02G238600	1.91737	0.000603833	0.0320866	1.0604	3.57607	Transmembrane protein 56-B
Glyma.02G239500	1.2765	0.000869994	0.0406172	1.787	3.93863	Probable acyl-activating enzyme 5, peroxisomal
Glyma.02G275900	0.959746	2.85735e-07	0.000126154	10.1975	18.03	CBL-interacting serine/threonine-protein kinase 3
Glyma.02G278300	0.843023	0.000120202	0.0106547	2.70014	4.44834	F-box protein At2g32560
Glyma.02G282400	1.37323	7.21054e-08	4.40983e-05	3.26982	7.69021	Reticulon-like protein B8
Glyma.02G298600	1.13852	2.77529e-05	0.00400296	3.64966	7.27498	Cytochrome P450 71D10
Glyma.03G015900	7.81254	4.50292e-08	2.9821e-05	0	1.57689	BON1-associated protein 2
Glyma.03G029900	1.48125	2.34516e-05	0.00350911	11.1921	28.1301	Cytochrome P450 71B36
Glyma.03G036700	1.00961	0.0006014	0.0320049	0.479292	0.883795	U-box domain-containing protein 16
Glyma.03G112000	0.84513	0.000501216	0.028272	4.12216	6.72603	Ethylene-responsive transcription factor 13
Glyma.03G122300	0.742781	0.000218809	0.0159046	4.11669	6.26808	Cytochrome P450 94A1
Glyma.03G130900	1.04001	0.00102961	0.0437037	0.747521	1.38832	Triacylglycerol lipase SDP1
Glyma.03G150400	3.37344	3.49963e-05	0.00453455	0.153443	1.40677
Glyma.03G155800	1.29892	0.000557954	0.0302327	2.37244	5.26183	Protein MARD1 {ECO:0000303|PubMed:15159630}
Glyma.03G159000	1.16356	6.20514e-06	0.00138693	2.50626	5.10196	Phospholipase A1-Igamma2, chloroplastic
Glyma.03G159400	3.91959	1.20719e-05	0.00215857	0.0270643	0.385928	Magnesium transporter MRS2-I
Glyma.03G187000	3.06272	0.000419726	0.0251454	0.0587459	0.436467	UDP-glycosyltransferase 73C1
Glyma.03G187700	1.57026	7.52074e-07	0.000263683	0.344346	0.933309	UDP-glycosyltransferase 73C5
Glyma.03G191400	1.00465	4.05444e-05	0.00501712	2.31905	4.22601
Glyma.03G205900	1.58547	3.15123e-06	0.000847324	1.11898	3.01724	Probable glutamate carboxypeptidase 2
Glyma.03G214600	1.05587	4.0042e-05	0.00498948	36.1731	68.1322	21 kDa protein
Glyma.03G217700	2.19467	1.99143e-06	0.000583749	2.00323	8.24325
Glyma.03G219400	0.77192	0.000195296	0.0147657	15.9593	24.7773	Calvin cycle protein CP12-2, chloroplastic
Glyma.03G239700	0.601461	0.000675871	0.0343735	4680.14	6478.46	Basic 7S globulin low kDa subunit
Glyma.03G247100	2.37591	1.63333e-07	8.58986e-05	0.433851	2.02821	Light-inducible protein CPRF2
Glyma.03G260200	1.48882	1.45962e-08	1.20353e-05	0.768363	1.96305	CBL-interacting serine/threonine-protein kinase 9
Glyma.04G009400	0.798873	0.00100971	0.0432673	263.915	415.607
Glyma.04G012400	0.654088	0.000579873	0.0310441	21.6887	31.0494
Glyma.04G015800	0.586658	0.000894013	0.0412538	27.3087	37.2933
Glyma.04G049000	3.13565	0.00011571	0.0104495	0.0891471	0.699265
Glyma.04G050300	0.870711	3.4848e-05	0.00453176	1.95263	3.268	Zinc finger CCCH domain-containing protein 23
Glyma.04G050900	2.15438	8.75426e-05	0.00860062	1.53363	6.11266	Abscisic acid receptor PYL2
Glyma.04G070000	5.31877	1.30309e-05	0.00229116	0.0196901	0.709219
Glyma.04G145700	1.28015	8.68617e-05	0.00855743	3.26671	7.15705
Glyma.04G147700	1.0148	0.000108132	0.00989003	19.6418	35.9496	Heme oxygenase 1, chloroplastic
Glyma.04G187700	1.22043	0.000903918	0.0412851	1.0463	2.20697
Glyma.04G199400	1.37369	3.13581e-08	2.28863e-05	1.65787	3.89862
Glyma.04G210500	0.720703	0.00019932	0.0150065	2.04675	3.08882	Proline-rich receptor-like protein kinase PERK9
Glyma.04G212100	0.94443	6.7932e-06	0.00149527	2.9778	5.2102	2-oxoisovalerate dehydrogenase subunit alpha 2, mitochondrial
Glyma.04G215500	0.906762	0.00033925	0.0214544	1.21666	2.07553	Serine/threonine-protein kinase ATG1t {ECO:0000305}
Glyma.04G231400	1.27221	0.000310707	0.0203135	4.08164	8.92174	Homeobox-leucine zipper protein ATHB-7
Glyma.04G252100	0.869336	0.000234315	0.0166702	2.14024	3.58711	Cold shock protein 1
Glyma.05G002200	1.36051	1.16438e-07	6.21499e-05	33.1742	76.8598	Non-specific lipid-transfer protein 2
Glyma.05G025500	0.705723	1.6688e-05	0.00267622	6.45045	9.60785	NAC domain-containing protein 100
Glyma.05G082400	0.947483	2.47856e-05	0.00364767	2.92935	5.13496	Probable disease resistance protein At5g66900
Glyma.05G142100	3.82898	0.000125097	0.0108143	0.0458125	0.58699	F-box/kelch-repeat protein At3g06240
Glyma.05G150400	0.931741	0.000467621	0.027192	2.4128	4.19378	Xyloglucan endotransglucosylase/hydrolase 2 {ECO:0000250|UniProtKB:Q38857}
Glyma.05G152300	0.756932	1.58011e-05	0.00261611	32.344	49.7529	UDP-glucuronate 4-epimerase 6
Glyma.05G155600	1.71012	0.000179783	0.0138565	0.424874	1.26071	F-box/kelch-repeat protein At1g15670
Glyma.05G168400	1.3195	5.74263e-09	5.70466e-06	10.4904	23.6992	Ferredoxin, chloroplastic
Glyma.05G180100	1.27459	2.10961e-06	0.000608417	2.06347	4.52415	Acyl-coenzyme A oxidase 2, peroxisomal
Glyma.05G182000	3.08808	0.000120017	0.0106547	0.085809	0.666879	E3 ubiquitin-protein ligase RHA2A {ECO:0000305}
Glyma.05G188500	1.02603	5.12527e-09	5.39088e-06	5.52746	10.2582	Carbamoyl-phosphate synthase small chain, chloroplastic
Glyma.05G202600	5.293	0.000550298	0.0300914	0.00601398	0.22862	Bidirectional sugar transporter SWEET15
Glyma.05G244600	1.02905	2.72438e-05	0.0039767	2.64906	4.92396	Mitogen-activated protein kinase 9
Glyma.05G248100	1.47516	7.31631e-05	0.00758315	1.44156	3.62864	Caffeoylshikimate esterase
Glyma.06G028200	0.895295	0.000471591	0.0273371	3.46783	5.89862	Purple acid phosphatase 2
Glyma.06G049500	0.71937	0.00067859	0.0344223	4.07704	6.11101	Squalene monooxygenase
Glyma.06G051800	2.55346	1.08076e-05	0.00200621	0.41839	2.2009	Abscisic acid receptor PYL2
Glyma.06G087100	0.875558	2.05913e-05	0.00320168	3.25756	5.4407	Caffeoylshikimate esterase
Glyma.06G088400	1.73006	7.07932e-06	0.00152512	0.246336	0.738117	Receptor-like protein kinase HSL1
Glyma.06G096800	2.45165	4.94936e-05	0.00578428	0.251924	1.23838
Glyma.06G115200	0.734649	0.000487742	0.0277749	5.2977	8.03554	F-box protein 7
Glyma.06G120300	1.95928	2.9168e-05	0.00406592	0.409942	1.44182	2-oxoisovalerate dehydrogenase subunit alpha 2, mitochondrial
Glyma.06G121400	4.51982	3.9641e-12	1.09049e-08	0.0986095	2.0324	Thioredoxin M-type Md
Glyma.06G141600	2.57689	0.00048982	0.0278047	0.366829	1.94566
Glyma.06G158100	0.744007	0.000679903	0.0344401	2.02691	3.0912	Filament-like plant protein
Glyma.06G178000	1.06662	0.00112475	0.0466627	3.36889	6.36925
Glyma.06G195100	2.81943	0.000537841	0.0296825	0.0511117	0.326586	Thioredoxin-like 1-1, chloroplastic
Glyma.06G210200	2.20509	3.28507e-21	5.87403e-17	8.32684	34.7382
Glyma.06G263100	1.50453	0.000154397	0.0124922	5.27425	13.4755	Beta-glucosidase 25
Glyma.06G265700	1.33577	0.00107216	0.0450561	3.45373	7.87197	Dihydroflavonol 4-reductase
Glyma.06G306300	0.611695	0.00012455	0.0108143	18.5543	25.8634	Autophagy-related protein 8c
Glyma.07G010400	1.36588	0.000698048	0.0351749	0.814539	1.89259	Beta-galactosidase 1
Glyma.07G021800	1.31178	1.39083e-06	0.000432511	2.82995	6.36899	Chaperone protein dnaJ 8, chloroplastic
Glyma.07G031900	0.679577	0.000413373	0.0249292	13.9189	20.3216	Uncharacterized protein At1g15400
Glyma.07G043000	3.77828	0.000943679	0.0421848	0.0387868	0.472978	Dormancy-associated protein homolog 4 {ECO:0000305}
Glyma.07G048600	2.39404	0.000386506	0.0238972	0.0993628	0.476765	Protein DMR6-LIKE OXYGENASE 2 {ECO:0000303|PubMed:25376907}
Glyma.07G051000	1.68416	0.000464923	0.0271156	1.50705	4.35422	CBL-interacting serine/threonine-protein kinase 9
Glyma.07G064400	1.65595	0.000743416	0.0365695	0.192197	0.548278
Glyma.07G083500	0.663488	9.26415e-05	0.00900284	8.1473	11.7628	Transcription factor bHLH68
Glyma.07G104300	1.3413	5.15317e-05	0.00596401	5.03539	11.5364
Glyma.07G139300	0.662343	5.83021e-05	0.00655219	57.6984	83.1194
Glyma.07G148900	0.813796	0.000155035	0.0125155	5.0482	8.08675	RING finger protein 141
Glyma.07G168500	0.960333	0.000161248	0.0128718	16.7127	29.475	1-aminocyclopropane-1-carboxylate oxidase homolog 4
Glyma.07G178500	2.9886	3.80613e-11	9.58318e-08	0.157264	1.12568	Myb family transcription factor EFM {ECO:0000303|PubMed:25132385}
Glyma.07G183100	1.30404	8.35164e-09	7.85977e-06	3.64676	8.17431	Gamma-glutamyl peptidase 5 {ECO:0000305}
Glyma.07G188900	0.747579	9.84606e-05	0.00940691	3.84105	5.87764	Protein PLANT CADMIUM RESISTANCE 8
Glyma.07G192500	0.714771	0.00100802	0.0432673	2.76452	4.12144	Helicase-like transcription factor CHR28 {ECO:0000305}
Glyma.07G196000	0.856124	0.000419769	0.0251454	13.5579	22.2322	E3 ubiquitin-protein ligase RMA1H1
Glyma.07G209100	1.78469	8.16473e-06	0.00165902	0.818856	2.54028	Probable 2-oxoglutarate-dependent dioxygenase At5g05600 {ECO:0000305}
Glyma.07G212000	1.5706	0.00100395	0.0432673	0.36227	0.979842	Calmodulin-like protein 1
Glyma.07G224300	3.00945	0.000141304	0.0117519	0.291271	2.14308
Glyma.07G229100	1.73629	1.47734e-05	0.00249211	1.04435	3.15424	NAC transcription factor 29
Glyma.07G256300	1.49974	0.000545658	0.0299753	1.04862	2.69371	Transmembrane protein 45A
Glyma.07G258100	1.2113	0.000344308	0.02164	5.82141	12.2007
Glyma.08G019800	0.596059	4.87153e-05	0.00571199	20.3244	28.0161	Probable WRKY transcription factor 19
Glyma.08G025100	0.724722	0.000732772	0.0361953	30.0673	45.0901	Bidirectional sugar transporter SWEET4
Glyma.08G032800	3.26025	2.82789e-07	0.000126154	0.206183	1.7679
Glyma.08G043800	1.10166	6.05429e-06	0.00136172	3.22191	6.28763	21 kDa protein
Glyma.08G056400	1.07421	0.000710202	0.0355718	3.14958	5.98612	Purple acid phosphatase 17
Glyma.08G060300	1.05259	0.000327044	0.0209844	3.4179	6.42628
Glyma.08G063800	0.805123	3.28688e-05	0.00433795	2.61189	4.17179	Malate dehydrogenase, glyoxysomal
Glyma.08G071300	0.903627	0.000442318	0.0262325	44.2166	74.8917	Protein EXORDIUM-like 2
Glyma.08G080500	0.742377	3.97522e-06	0.00101544	5.0556	7.72152	Berberine bridge enzyme-like 21 {ECO:0000303|PubMed:26037923}
Glyma.08G164800	2.14287	3.21775e-05	0.00428124	1.68652	6.65386	Metal tolerance protein 10
Glyma.08G172300	1.77418	0.000809713	0.0387721	4.18595	12.8299
Glyma.08G190200	1.12225	0.000905484	0.0413035	6.58158	12.9706
Glyma.08G193500	1.73266	1.35581e-18	1.61622e-14	9.04177	27.3093	Beta-galactosidase 1
Glyma.08G193800	0.646592	0.00071334	0.0355969	5.95777	8.5063
Glyma.08G195100	1.19256	0.000617654	0.0326062	51.5515	106.4	Inorganic pyrophosphatase 2
Glyma.08G199600	1.25447	3.37831e-06	0.000886805	1.09416	2.36586	Protein CHUP1, chloroplastic
Glyma.08G220000	2.50415	1.98941e-10	3.7445e-07	0.962904	4.89657	Chaperone protein dnaJ 8, chloroplastic
Glyma.08G244600	0.662827	0.000823767	0.0391749	8.11788	11.6932	UDP-glycosyltransferase 83A1
Glyma.08G255800	1.82241	2.42939e-10	4.34399e-07	8.43344	26.8677	S-adenosylmethionine decarboxylase beta chain
Glyma.08G281600	3.73782	0.000745477	0.0366205	0.0363253	0.437697
Glyma.08G345100	0.868396	9.87416e-05	0.00940691	14.9956	24.834	Stomagen {ECO:0000303|PubMed:20010603}
Glyma.08G345400	1.53806	1.49196e-10	3.13856e-07	5.0006	13.1598	Cytochrome b561 and DOMON domain-containing protein At4g12980
Glyma.09G000600	1.47474	2.1627e-07	0.000103536	2.3119	5.81558	Zeaxanthin epoxidase, chloroplastic
Glyma.09G030300	0.790297	2.18393e-05	0.00333768	4.3784	6.89589	UDP-arabinose 4-epimerase 1
Glyma.09G038600	1.40279	4.70201e-05	0.00558649	9.13323	21.8169	Beta-D-xylosidase 1
Glyma.09G050900	2.87973	0.000630009	0.0329392	0.0703873	0.45949	Polygalacturonase QRT3
Glyma.09G062900	2.54492	1.24526e-16	8.90657e-13	1.95015	10.3135	Beta-galactosidase
Glyma.09G079900	1.07704	3.93305e-08	2.70488e-05	5.61264	10.7548	Aspartic proteinase A1
Glyma.09G080100	6.36578	7.85286e-46	2.80834e-41	0.152003	11.1536	Guanine deaminase
Glyma.09G087400	1.05306	7.52734e-05	0.00769122	14.9041	28.0457	Probable inositol transporter 2
Glyma.09G123800	1.99705	2.07503e-07	0.000102306	31.4412	112.646	Probable peroxygenase 5
Glyma.09G123900	1.5974	0.000392612	0.0240833	1.60758	4.35733
Glyma.09G152900	0.915328	0.000876863	0.0407781	4.16328	7.13461
Glyma.09G166400	1.34006	0.000784958	0.0378324	2.70013	6.13166	Organic cation/carnitine transporter 1
Glyma.09G173300	1.19654	0.000182079	0.0139432	2.33575	4.86508
Glyma.09G180200	1.87314	2.97458e-06	0.000805886	3.99848	13.1687
Glyma.09G186200	0.922746	0.000125085	0.0108143	3.89904	6.71983	Cytochrome P450 CYP736A12
Glyma.09G188500	1.16204	3.36762e-08	2.36143e-05	3.60554	7.33793	Serine incorporator 1
Glyma.09G189300	1.49857	0.000285682	0.019146	1.3883	3.5171	Aldehyde dehydrogenase family 2 member C4
Glyma.09G190000	1.51857	0.000323887	0.0209844	0.603133	1.5733
Glyma.09G206000	0.704386	0.000959866	0.042589	4.21353	6.2478	Uncharacterized membrane protein At4g09580
Glyma.09G207900	0.959043	0.000219426	0.015917	0.796414	1.41438	Glycerol-3-phosphate acyltransferase, chloroplastic
Glyma.09G216800	1.30743	6.5178e-06	0.00144776	1.26273	2.84962	Pectin acetylesterase 8 {ECO:0000303|PubMed:25115560}
Glyma.09G257800	0.881362	8.86659e-06	0.00177144	4.78087	8.02076	Ubiquitin-conjugating enzyme E2 5
Glyma.09G263300	0.796842	0.000414993	0.0249848	1.96519	3.1145	Digalactosyldiacylglycerol synthase 2, chloroplastic
Glyma.10G010300	0.606249	0.000129201	0.0110538	9.29328	12.9486	Transcription factor MYB78 {ECO:0000303|PubMed:9839469}
Glyma.10G013700	1.35605	5.74392e-07	0.000218526	1.83997	4.28445	Universal stress protein A-like protein
Glyma.10G041400	1.75238	4.15111e-06	0.00105285	0.275607	0.846933	Ribokinase {ECO:0000255|HAMAP-Rule:MF_03215, ECO:0000312|EMBL:AAH23339.1}
Glyma.10G044800	1.01676	1.65446e-05	0.00267409	20.5886	37.8054	WAT1-related protein At2g37460
Glyma.10G050100	1.17055	0.000464029	0.0271154	1.80884	3.68931	Probable beta-1,4-xylosyltransferase IRX9
Glyma.10G051500	1.56165	1.72118e-09	2.56469e-06	2.73096	7.33521	Zinc finger protein JACKDAW
Glyma.10G083300	0.652735	0.000606087	0.0321586	19.9397	28.4801	Putative phosphatidylglycerol/phosphatidylinositol transfer protein DDB_G0282179
Glyma.10G145300	0.660476	0.000925111	0.0416518	40.9425	59.0073	Galactinol synthase 2
Glyma.10G151000	0.753975	0.000324794	0.0209844	31.3979	48.3626	Dormancy-associated protein homolog 3 {ECO:0000305}
Glyma.10G177100	2.53674	4.29766e-09	4.80291e-06	1.74154	9.04036	Reticuline oxidase
Glyma.10G184600	4.86049	5.17305e-08	3.30354e-05	0.0546367	1.41877	Glu S.griseus protease inhibitor
Glyma.10G194200	1.85496	0.000206396	0.0153454	0.19019	0.617517	Ethylene-responsive transcription factor ERF106
Glyma.10G202000	0.984235	9.9447e-05	0.00940691	18.8113	33.6789	OTU domain-containing protein At3g57810
Glyma.10G205800	1.5672	5.11224e-05	0.00595518	1.46537	3.92245
Glyma.10G239700	2.337	0.000286585	0.019146	1.01787	4.62348
Glyma.10G244700	0.956013	0.000511889	0.0285588	14.8664	26.1151
Glyma.10G244900	1.87289	0.000895355	0.0412625	0.176355	0.595083	RING-H2 finger protein ATL34
Glyma.10G252400	1.57076	8.49073e-14	3.37384e-10	3.78737	10.2156
Glyma.10G257200	2.39523	0.000375836	0.023375	0.301645	1.42284
Glyma.10G276000	1.52357	0.000149093	0.0121454	0.695963	1.82525	Transcription factor TGAL3 {ECO:0000305}
Glyma.10G293500	1.07342	0.000478041	0.0275293	3.63664	6.93068	Transketolase, chloroplastic
Glyma.11G034400	0.853751	9.16513e-05	0.00893088	4.93426	8.10352	VAN3-binding protein {ECO:0000303|PubMed:19363154}
Glyma.11G053900	0.962265	2.63249e-09	3.61177e-06	1.54581	2.75903	Filament-like plant protein 7
Glyma.11G063400	2.76313	1.01979e-08	9.35117e-06	0.844676	5.14931	Probable vacuolar amino acid transporter YPQ3
Glyma.11G082500	1.7823	5.76324e-08	3.61588e-05	18.9266	59.0787	Protein GDAP2 homolog
Glyma.11G090000	0.916046	0.000511172	0.0285588	1.00975	1.74252	WAT1-related protein At4g19185
Glyma.11G118100	0.622327	0.00066574	0.0340604	11.4099	16.0106	BTB/POZ domain-containing protein At1g63850
Glyma.11G122600	1.66636	0.000759602	0.0370094	0.57572	1.67311	Cold-regulated 413 plasma membrane protein 2
Glyma.11G147100	0.586221	0.000252466	0.0173295	3.54927	4.90439
Glyma.11G149900	0.770683	0.000712958	0.0355969	12.184	18.8646	Protein EARLY RESPONSIVE TO DEHYDRATION 15
Glyma.11G170000	2.81716	8.01486e-06	0.00164756	0.45441	2.85585	Mitogen-activated protein kinase kinase kinase NPK1
Glyma.11G170300	2.30442	5.05248e-08	3.28522e-05	0.611527	2.70799	Asparagine synthetase [glutamine-hydrolyzing] 2
Glyma.11G173700	3.56347	1.48792e-08	1.20353e-05	0.199221	2.08793	Internal alternative NAD(P)H-ubiquinone oxidoreductase A1, mitochondrial
Glyma.11G174100	1.97755	3.78852e-07	0.000152231	0.519766	1.85404	Omega-3 fatty acid desaturase, endoplasmic reticulum
Glyma.11G174500	1.4903	0.00118125	0.0481685	0.159038	0.410763	Protein SMAX1-LIKE 7 {ECO:0000303|PubMed:23893171}
Glyma.11G179300	0.650212	0.00017221	0.0134339	3.80366	5.455	Apoptosis-inducing factor homolog A
Glyma.11G185000	1.42088	4.42126e-06	0.00109801	1.48	3.59709	Alcohol-forming fatty acyl-CoA reductase
Glyma.11G185200	0.777689	0.000204224	0.0152611	3.4615	5.40438	Alcohol-forming fatty acyl-CoA reductase
Glyma.11G192600	1.68539	1.36168e-05	0.00231887	0.485765	1.41559	Zinc finger protein ZAT5
Glyma.11G217400	1.54213	7.27532e-08	4.40983e-05	3.32457	8.72479	Probable receptor-like serine/threonine-protein kinase At5g57670
Glyma.11G231400	1.7585	2.08835e-07	0.000102306	3.01317	9.19441	RING-H2 finger protein ATL66
Glyma.11G239300	2.9581	6.77778e-07	0.000247334	0.101096	0.703989	Probable trehalose-phosphate phosphatase J
Glyma.11G252200	2.09454	6.96179e-06	0.00151624	0.793573	3.04247
Glyma.12G013100	0.599244	0.000256673	0.017549	98.0147	135.255	Heat shock 22 kDa protein, mitochondrial
Glyma.12G013200	1.24635	2.94168e-08	2.19168e-05	6.07415	13.0975	Putative glycerol-3-phosphate transporter 1
Glyma.12G064300	0.618143	0.00046555	0.0271156	20.6333	28.8657	Osmotin-like protein
Glyma.12G084900	0.656075	0.000102137	0.00953969	5.63212	8.10336	Uncharacterized protein At4g22758
Glyma.12G100500	1.30477	0.00101296	0.0433317	2.69158	5.96842	Isocitrate lyase 2 {ECO:0000250|UniProtKB:P28297}
Glyma.12G138100	4.73037	2.96856e-05	0.00409467	0.0139814	0.33688	(-)-germacrene D synthase
Glyma.12G139000	0.891763	0.000218057	0.0158822	9.33315	15.6949	Organic cation/carnitine transporter 4
Glyma.12G150500	1.28622	1.14671e-05	0.00208165	10.5426	23.1848	Stem-specific protein TSJT1
Glyma.12G171600	1.05733	4.59147e-05	0.00549164	2.24099	4.24731	NAC transcription factor 25
Glyma.12G174900	2.22418	3.04857e-05	0.00413016	1.09728	4.56252	Cytokinin riboside 5'-monophosphate phosphoribohydrolase LOG1
Glyma.12G216700	1.11009	3.44005e-05	0.0044899	2.21114	4.37301	Indole-3-acetic acid-amido synthetase GH3.6
Glyma.12G233400	0.876823	0.000103288	0.00954464	10.5261	17.5856	Protein trichome birefringence-like 41
Glyma.12G234500	1.31588	3.2812e-07	0.000137155	4.00294	9.04345	Bidirectional sugar transporter SWEET2 {ECO:0000303|PubMed:21107422}
Glyma.12G239900	1.80333	0.00116532	0.0478465	0.0950057	0.307307	Uncharacterized protein At1g04910
Glyma.13G009100	0.68582	8.42161e-05	0.00841267	62.0438	91.3035	Probable E3 ubiquitin-protein ligase XERICO
Glyma.13G024500	1.67811	0.000555958	0.0302161	0.105035	0.310291
Glyma.13G032400	1.23319	6.61399e-05	0.00715034	0.899732	1.916	NAD kinase 2, chloroplastic
Glyma.13G036600	0.660107	0.000943124	0.0421848	16.0348	23.0615	F-box protein SKP2A
Glyma.13G041300	1.53081	7.5837e-06	0.00159534	7.20033	18.7895	Bidirectional sugar transporter SWEET3 {ECO:0000303|PubMed:21107422}
Glyma.13G077800	6.48111	0.000146641	0.0120484	0	0.218041	WAT1-related protein At4g08290
Glyma.13G081100	1.08734	8.09351e-07	0.00028101	6.21236	12.0232	WAT1-related protein At4g08290
Glyma.13G092500	2.4706	3.46618e-07	0.000140861	0.505211	2.51685	Probable alpha,alpha-trehalose-phosphate synthase [UDP-forming] 11
Glyma.13G097800	0.895299	5.95245e-05	0.00663151	5.62026	9.48166	Homogentisate phytyltransferase 1, chloroplastic
Glyma.13G103100	1.53727	3.37939e-06	0.000886805	11.3171	29.6967	Probable xyloglucan endotransglucosylase/hydrolase protein 23
Glyma.13G111200	3.45196	2.87339e-05	0.00406158	0.0382158	0.377545
Glyma.13G117100	2.04454	0.00011553	0.0104495	0.249394	0.929807	Auxin-responsive protein IAA31
Glyma.13G117300	2.16171	9.53256e-06	0.00186286	0.999152	4.02065
Glyma.13G137500	0.727006	0.00081096	0.0387721	10.3444	15.546	Protein IQ-DOMAIN 1 {ECO:0000303|PubMed:15960618}
Glyma.13G164300	0.905003	2.77412e-05	0.00400296	2.13657	3.65232
Glyma.13G166800	0.770441	0.000392391	0.0240833	6.44279	9.99774	SPX domain-containing protein 2 {ECO:0000303|PubMed:18315545}
Glyma.13G175100	0.708675	0.00100848	0.0432673	2.77297	4.13105	Triose phosphate/phosphate translocator, chloroplastic
Glyma.13G205200	1.47178	0.000760887	0.0370215	2.10532	5.29633
Glyma.13G222600	1.23865	0.000249446	0.0172214	1.87628	4.00431
Glyma.13G240500	1.55663	7.01354e-07	0.000253352	0.710528	1.911	Allantoinase
Glyma.13G242100	3.00746	5.32835e-05	0.00610745	0.0535875	0.391338	Stem-specific protein TSJT1
Glyma.13G284600	1.49633	6.09544e-10	9.47762e-07	18.8785	48.2197	Indole-3-acetic acid-amido synthetase GH3.6
Glyma.13G284800	1.55465	5.84461e-05	0.00655219	0.942137	2.51693
Glyma.13G321700	0.814491	4.32455e-05	0.00522481	11.5157	18.6635	Serine carboxypeptidase-like 51
Glyma.13G322500	3.61976	0.000957781	0.0425493	0.830622	9.06987	Probable xyloglucan endotransglucosylase/hydrolase protein 32
Glyma.13G327600	2.19081	1.33747e-05	0.00229954	0.301699	1.2628	NAC transcription factor ONAC010
Glyma.13G329800	4.63075	0.000264951	0.0180005	0.0225699	0.510933
Glyma.13G345900	3.78476	2.6687e-08	2.07474e-05	0.0622817	0.764309
Glyma.14G010500	1.56187	2.2003e-07	0.000103536	0.424155	1.13673	Probable galactinol--sucrose galactosyltransferase 1
Glyma.14G011800	1.65032	0.000750959	0.0367888	1.87394	5.27609	E3 ubiquitin-protein ligase At4g11680
Glyma.14G055200	1.04646	7.24013e-05	0.0075708	22.3415	41.6452	Polyadenylate-binding protein-interacting protein 2
Glyma.14G055400	1.20043	1.00601e-05	0.00193424	2.13055	4.44554
Glyma.14G061200	1.60616	0.000116515	0.0104957	0.841139	2.31136	Nematode resistance protein-like HSPRO2
Glyma.14G098200	0.73573	0.000533832	0.0295525	3.24927	4.92584
Glyma.14G106700	0.868706	0.000873844	0.0406906	50.54	83.7966
Glyma.14G114000	0.648315	0.00100865	0.0432673	3.82982	5.46851	Uncharacterized vacuolar membrane protein YML018C
Glyma.14G134600	0.844645	0.000589363	0.0315049	6.47143	10.5363	Probable E3 ubiquitin-protein ligase HIP1
Glyma.14G138300	0.804212	8.45737e-07	0.00029082	2.73513	4.3748	L-arabinokinase
Glyma.14G139400	5.31247	3.09066e-07	0.000134415	0.0210298	0.750048
Glyma.14G148100	1.22331	0.000892758	0.0412538	0.645749	1.36356	WAT1-related protein At4g08290
Glyma.14G150000	1.1608	0.000509338	0.0285431	4.06722	8.22884
Glyma.14G175800	0.999259	1.66e-05	0.00267409	2.22506	4.07446	7-deoxyloganetin glucosyltransferase
Glyma.14G179800	0.601567	0.000858688	0.0404058	11.617	16.1076
Glyma.14G182900	1.17485	4.28284e-05	0.00519196	0.822227	1.68881	HVA22-like protein a
Glyma.14G195300	1.72431	0.000200912	0.0150946	2.16319	6.40478	Mitogen-activated protein kinase kinase kinase 3 {ECO:0000303|PubMed:27679653}
Glyma.14G209000	2.11228	3.55638e-05	0.00455854	0.456364	1.78134
Glyma.14G217700	0.91967	5.26976e-07	0.000204845	1.47517	2.5512	Auxin response factor 5
Glyma.14G218100	2.08486	1.62193e-05	0.00267298	0.490811	1.87445	Cytokinin riboside 5'-monophosphate phosphoribohydrolase LOG1
Glyma.15G003200	1.12898	2.22573e-06	0.000631719	2.77172	5.4976	ACT domain-containing protein ACR11 {ECO:0000305}
Glyma.15G003900	1.50199	3.59561e-05	0.00459237	0.541572	1.40429	Aquaporin NIP6-1
Glyma.15G013300	1.03373	1.51442e-08	1.20353e-05	5.47315	10.231	F-box/kelch-repeat protein At1g80440
Glyma.15G018000	1.0761	0.000205766	0.0153304	6.0647	11.5666	Photosynthetic NDH subunit of subcomplex B 3, chloroplastic {ECO:0000303|PubMed:21785130}
Glyma.15G049600	1.05784	4.05033e-05	0.00501712	147.28	277.589
Glyma.15G051200	2.26933	1.19727e-05	0.0021516	0.714671	3.09967	NAC domain-containing protein 104 {ECO:0000305}
Glyma.15G072400	3.02306	2.42829e-07	0.00011278	0.163938	1.20333	Stem-specific protein TSJT1
Glyma.15G078200	0.835482	0.00112772	0.0466779	3.12034	5.04838	Serine/threonine-protein kinase-like protein ACR4
Glyma.15G089600	1.43135	0.000130145	0.011108	3.00082	7.29294
Glyma.15G105500	1.03957	0.000422132	0.0252446	6.35759	11.8357
Glyma.15G106400	2.09621	1.44734e-05	0.00245307	0.184766	0.71117	Probable serine/threonine-protein kinase PBL23 {ECO:0000305}
Glyma.15G163200	1.55706	0.000356598	0.0223339	0.553452	1.46743
Glyma.15G178300	1.90496	1.33271e-06	0.000418075	1.06261	3.58356	Protein LURP-one-related 6
Glyma.15G252200	1.75708	9.47171e-08	5.37662e-05	0.82739	2.53756	Glutathione S-transferase 3
Glyma.15G257600	0.991947	0.000548109	0.0300176	9.8106	17.6236	1-aminocyclopropane-1-carboxylate oxidase homolog 1
Glyma.16G011400	0.93986	1.50955e-05	0.00253449	2.96361	5.2009	Dormancy-associated protein homolog 4 {ECO:0000305}
Glyma.16G037900	0.762838	0.000574382	0.0309325	165.119	254.001
Glyma.16G044200	4.23891	0.000754909	0.0368687	0.0455149	0.775344	Protein FLOWERING LOCUS T {ECO:0000303|PubMed:10583960}
Glyma.16G046400	2.33088	4.19116e-16	2.1412e-12	0.516152	2.36341	Nudix hydrolase 12, mitochondrial
Glyma.16G049000	0.709807	2.17746e-05	0.00333768	25.0354	37.3691	Light-regulated protein
Glyma.16G052000	1.27919	0.000551162	0.0300926	1.59917	3.4907	Glycerophosphodiester phosphodiesterase GDPD2 {ECO:0000305}
Glyma.16G094600	1.35731	2.93425e-06	0.000801028	2.77208	6.42811
Glyma.16G119900	4.17713	0.000762599	0.0370544	0.0165642	0.264145	Metal transporter Nramp1
Glyma.16G126500	1.16766	0.000207567	0.0154005	1.58722	3.26743	Thiosulfate sulfurtransferase 18
Glyma.16G132700	20.9041	8.9814e-08	5.26545e-05	0	0.591274	50S ribosomal protein L7/L12 {ECO:0000255|HAMAP-Rule:MF_00368}
Glyma.16G147500	0.951275	0.000209323	0.0154986	1.29315	2.29713	Ethylene-responsive transcription factor ERF114 {ECO:0000303|PubMed:16407444}
Glyma.16G189500	1.09794	0.000655728	0.0337412	36.4576	70.5318	Remorin
Glyma.16G199900	2.5828	1.78211e-06	0.000531098	0.301143	1.61703
Glyma.16G216500	0.735286	0.00118465	0.0482523	29.1831	44.1037	Organic cation/carnitine transporter 1
Glyma.16G217500	0.682553	0.000263112	0.0179227	15.4546	22.5466	Uncharacterized protein R106
Glyma.17G013000	0.735743	1.31621e-05	0.00229116	16.4017	24.9464	Autophagy-related protein 8C
Glyma.17G019400	1.09986	0.000181603	0.0139367	1.15484	2.24688	Scopoletin glucosyltransferase
Glyma.17G036300	1.47976	0.000158119	0.0126786	2.7409	6.91022	Cell wall / vacuolar inhibitor of fructosidase 1
Glyma.17G036400	1.48289	0.000314607	0.020531	0.61742	1.57254	Cell wall / vacuolar inhibitor of fructosidase 1
Glyma.17G067800	2.17204	9.66608e-08	5.40122e-05	0.363249	1.49085	Probable alpha,alpha-trehalose-phosphate synthase [UDP-forming] 11
Glyma.17G069500	1.59668	0.000178239	0.0137855	0.746632	2.06946
Glyma.17G087700	1.32966	0.000408906	0.0247852	0.582353	1.32773	LRR receptor-like serine/threonine-protein kinase GSO1
Glyma.17G114700	0.780352	0.000871681	0.0406428	9.13565	14.2	SPX domain-containing protein 2 {ECO:0000303|PubMed:18315545}
Glyma.17G125400	3.83096	9.94532e-05	0.00940691	0.0357298	0.455978	Cytochrome P450 71A1
Glyma.17G150100	1.29082	5.21696e-05	0.00601835	6.39877	14.1165	Beta-amylase 3, chloroplastic
Glyma.17G158900	1.49513	0.000279489	0.0188943	3.09019	7.87227	bZIP transcription factor 2 {ECO:0000305}
Glyma.17G165300	0.942533	0.000412087	0.0248937	2.72651	4.76744	Indole-3-acetic acid-amido synthetase GH3.3
Glyma.17G165500	1.89091	0.00046247	0.0270685	0.716701	2.40373	Indole-3-acetic acid-amido synthetase GH3.2
Glyma.17G190000	1.59844	0.000613722	0.0325154	0.478307	1.3093
Glyma.17G208200	1.07678	2.23078e-05	0.00339362	4.0984	7.85839
Glyma.17G232900	2.0355	0.00048308	0.0277472	1.13407	4.15393
Glyma.17G236700	1.00459	0.000146465	0.0120484	1.29	2.36503	Acyl-CoA-binding domain-containing protein 3
Glyma.17G239000	1.00139	2.249e-05	0.00339362	21.0687	38.2509	Cysteine proteinase RD21A {ECO:0000305}
Glyma.17G255900	0.84498	0.000133771	0.0112563	2.91966	4.77649	Cytochrome P450 83B1
Glyma.17G256500	1.04594	3.39725e-06	0.000886805	1.46609	2.75586	Auxin response factor 5
Glyma.18G004900	1.62817	0.000379242	0.023546	0.776688	2.17821
Glyma.18G005000	0.950556	8.8277e-05	0.00862558	4.1868	7.34461
Glyma.18G020600	1.26081	0.000454846	0.0267536	6.70937	14.5334
Glyma.18G023400	2.7886	3.84276e-05	0.00482388	0.13447	0.83961
Glyma.18G027100	1.34247	6.13317e-11	1.37084e-07	4.77916	11.0104	Phosphoinositide phospholipase C 2
Glyma.18G028100	1.9255	5.08163e-07	0.000199702	1.67559	5.73689
Glyma.18G033300	1.85006	6.43111e-05	0.00707339	0.438328	1.42892
Glyma.18G039400	1.44065	9.95571e-07	0.000329663	0.912855	2.24996	Probable serine/threonine-protein kinase PBL7 {ECO:0000305}
Glyma.18G054100	1.03688	0.000210664	0.0155657	3.14874	5.84256	Probable serine/threonine-protein kinase WNK4
Glyma.18G060900	2.09645	5.46769e-10	8.88798e-07	1.12057	4.35107	Mitogen-activated protein kinase kinase kinase 3
Glyma.18G061100	2.4638	2.7803e-06	0.000764838	0.210327	1.03412	Asparagine synthetase [glutamine-hydrolyzing] 2
Glyma.18G063500	0.809967	0.00112664	0.0466779	3.21348	5.11383	RING finger protein 141
Glyma.18G071700	1.64803	4.00373e-05	0.00498948	0.629039	1.76781	Probable amino acid permease 7
Glyma.18G078600	1.2612	0.000191351	0.0145598	0.724272	1.56982	Zinc transporter 11
Glyma.18G080600	1.73782	1.34662e-05	0.00230421	1.88186	5.64229	Cytochrome P450 71D10
Glyma.18G099500	1.93684	6.44797e-05	0.00707339	0.274766	0.948082	Fatty acid desaturase 4, chloroplastic {ECO:0000303|PubMed:19682287}
Glyma.18G122000	1.06504	2.18792e-07	0.000103536	7.37324	14.0087	F-box/kelch-repeat protein SKIP11
Glyma.18G122100	1.05741	0.000239213	0.0168172	4.52532	8.55788
Glyma.18G134600	1.31532	0.00122196	0.0496023	0.370347	0.842159	Thermosensitive gluconokinase
Glyma.18G158300	1.09256	0.000916183	0.0415762	0.637596	1.22928	UV-B-induced protein At3g17800, chloroplastic {ECO:0000305}
Glyma.18G200100	1.0766	3.21468e-06	0.000857937	2.95532	5.6778
Glyma.18G202800	1.78725	2.78714e-05	0.00400296	1.70001	5.25966	Acyl-coenzyme A oxidase 4, peroxisomal
Glyma.18G210500	1.05362	0.000118343	0.0105715	41	76.8692	Alanine--glyoxylate aminotransferase 2 homolog 3, mitochondrial
Glyma.18G212200	1.99123	5.35106e-07	0.000205768	1.9693	7.02519	CBL-interacting protein kinase 2
Glyma.18G263900	0.670815	0.000698345	0.0351749	14.9337	21.6069	Cyclic nucleotide-gated ion channel 2
Glyma.18G265900	1.86749	0.000840302	0.0397498	0.311662	1.0159	UDP-glycosyltransferase 83A1
Glyma.18G284300	0.769176	1.65138e-05	0.00267409	35.656	55.3233	Sphingosine-1-phosphate lyase
Glyma.19G012400	0.619046	0.000645959	0.0333826	4.31345	6.08979
Glyma.19G038700	1.31063	6.50202e-05	0.00711087	1.39548	3.15219
Glyma.19G047400	0.785206	3.06049e-05	0.00413016	1.38602	2.19065	Caffeoylshikimate esterase
Glyma.19G109400	0.836757	0.000178477	0.0137855	21.6424	35.0452	Thioredoxin-like 1-1, chloroplastic
Glyma.19G112800	1.15953	8.34298e-05	0.00835747	9.79557	19.8292
Glyma.19G126400	1.42917	5.93021e-05	0.00662738	5.19911	12.5605	WAT1-related protein At5g07050
Glyma.19G132900	1.4681	3.24397e-07	0.000137155	0.864101	2.16096	Triacylglycerol lipase SDP1
Glyma.19G137400	2.07291	0.000238933	0.0168172	0.106232	0.410717
Glyma.19G163600	2.61189	9.39598e-05	0.0090816	0.0870046	0.48244	RING-H2 finger protein ATL1
Glyma.19G171300	1.90117	0.000167964	0.0132307	0.437256	1.49258	Two-component response regulator ARR22
Glyma.19G182200	1.29095	0.00015267	0.0124086	1.31375	2.9128
Glyma.19G206200	0.710622	4.54969e-06	0.00111027	43.5021	64.91	Probable indole-3-pyruvate monooxygenase YUCCA10
Glyma.19G211600	1.84848	2.80459e-05	0.00401192	2.09839	6.79391	Indole-3-acetic acid-induced protein ARG2
Glyma.19G214300	3.07865	3.03691e-12	9.0505e-09	0.941449	7.10335
Glyma.19G218300	5.85488	0.000498172	0.0282044	0	0.0947095	Long chain acyl-CoA synthetase 1
Glyma.19G219600	1.12481	0.000332566	0.0211904	5.48052	10.7733
Glyma.19G224800	2.74141	5.26356e-17	4.70588e-13	2.37613	14.3559	Hydrophobic protein RCI2B
Glyma.19G227800	1.1925	0.000483588	0.0277472	115.68	238.189	Galactinol synthase 2
Glyma.19G237600	1.38934	0.000708945	0.0355586	1.89375	4.50198
Glyma.19G239000	2.27008	9.66028e-07	0.000325916	0.261704	1.13758	Sugar transporter ERD6-like 5
Glyma.19G244800	3.01467	5.91716e-16	2.64512e-12	0.294156	2.15683	Light-inducible protein CPRF2
Glyma.19G254000	1.94751	7.2557e-07	0.000259478	0.207272	0.726405	Jasmonic acid-amido synthetase JAR1 {ECO:0000305}
Glyma.20G027200	0.837098	0.000118538	0.0105715	55.666	90.2985	Nodulin-related protein 1 {ECO:0000303|PubMed:20016941}
Glyma.20G054000	1.68779	0.000537326	0.0296825	0.468759	1.35569	Linoleate 13S-lipoxygenase 2-1, chloroplastic
Glyma.20G115600	4.92401	6.65809e-05	0.00715034	0.0095407	0.262615	Zinc finger protein CONSTANS-LIKE 6
Glyma.20G124600	0.768609	9.82645e-07	0.000328424	14.3182	22.264	Repressor of RNA polymerase III transcription MAF1 homolog
Glyma.20G141000	0.964832	6.40309e-05	0.00706751	1.71635	3.05565
Glyma.20G144500	2.73492	8.4695e-05	0.00843694	0.167761	1.00932
Glyma.20G144800	2.63454	0.000780354	0.0376613	0.269867	1.48747	Uncharacterized protein C24B11.05
Glyma.20G149700	1.01159	0.000516871	0.0287471	1.98336	3.65158	E3 ubiquitin-protein ligase RNF115 {ECO:0000305}
Glyma.20G159900	1.47661	0.000102853	0.00953969	1.49031	3.73255	Pectin acetylesterase 9 {ECO:0000303|PubMed:25115560}
Glyma.20G161200	0.785294	0.00067133	0.0342886	3.66989	5.7422	Short-chain dehydrogenase TIC 32, chloroplastic
Glyma.20G248900	2.09614	3.84432e-05	0.00482388	0.833252	3.21082	Probable protein phosphatase 2C 33

## Sheet: sop20-DOWN
DOWN-regulated genes in sop20 seeds compared with WT(CLX) seeds at 35DAF.
Transcript ID	fold change (log2)	p-value	q-value	FPKM mean		Description
	sop20 vs WT(CLX)			WT(CLX)	sop20
Glyma.01G008500	-1.02975	1.63847e-05	0.00267409	8.82152	4.01296	NADP-dependent malic enzyme
Glyma.01G046000	-1.14794	0.00122878	0.0497663	0.677728	0.279557	Delta(8)-fatty-acid desaturase 2
Glyma.01G092300	-1.23893	0.000915965	0.0415762	2.80161	1.10193
Glyma.01G098700	-1.37504	0.000769105	0.0372189	5.44209	1.92953	Uncharacterized protein C24B11.05
Glyma.01G131500	-1.27119	0.00023007	0.0164555	2.30137	0.889663	CBL-interacting protein kinase 2
Glyma.01G158600	-1.26735	0.000124953	0.0108143	1.03214	0.396326
Glyma.01G169600	-1.83367	0.000136087	0.0113709	2.20502	0.581106	Floral homeotic protein DEFICIENS
Glyma.01G180200	-1.15057	0.000978215	0.0428739	1.28595	0.540534
Glyma.01G186600	-1.22239	2.22182e-06	0.000631719	12.5	4.9699	Lipase
Glyma.01G187400	-1.45252	0.000862544	0.0404543	2.42968	0.830411	DNA polymerase alpha catalytic subunit
Glyma.01G187700	-2.22696	0.000505949	0.0284611	3.48726	0.709705	Caffeoyl-CoA O-methyltransferase 2
Glyma.01G205100	-1.30771	0.00107766	0.0451838	2.19215	0.820963	GATA transcription factor 26
Glyma.01G218100	-1.95971	0.000327422	0.0209844	0.418559	0.100711
Glyma.01G227500	-1.28123	7.97304e-05	0.00807739	2.77825	1.06619
Glyma.02G002000	-4.22002	7.30814e-06	0.00154647	0.279707	0.0139492	2-methyl-6-phytyl-1,4-hydroquinone methyltransferase, chloroplastic
Glyma.02G019100	-1.13965	0.00100443	0.0432673	1.8829	0.78417	Homeobox-leucine zipper protein ATHB-13
Glyma.02G021500	-0.823786	3.54744e-06	0.000919302	67.1885	34.9917	Hypersensitive-induced response protein 1
Glyma.02G023100	-3.69527	0.000923748	0.0416518	0.765013	0.0543034	Thioredoxin H2
Glyma.02G041500	-3.46183	1.86311e-05	0.00293518	0.537556	0.0455645	MADS-box protein SVP {ECO:0000303|PubMed:10758486}
Glyma.02G048400	-0.80277	0.000964835	0.0427292	31.1024	16.5228	Flavanone 3-dioxygenase
Glyma.02G061400	-1.63807	7.19736e-05	0.00755155	0.685144	0.203873	BTB/POZ domain-containing protein At5g66560
Glyma.02G074400	-5.42762	0.00106886	0.045023	0.145602	0
Glyma.02G090100	-3.34935	0.000459064	0.0269224	0.238673	0.0213143	Protein DETOXIFICATION 14 {ECO:0000303|PubMed:11739388}
Glyma.02G107900	-5.15688	0.00039002	0.0240481	0.340668	0.00818406	Extracellular ribonuclease LE
Glyma.02G109100	-1.74431	7.43175e-07	0.000263143	21.9271	6.10335	Expansin-A1
Glyma.02G111600	-1.64589	0.000130722	0.0111307	0.766327	0.229406	Protein argonaute 7
Glyma.02G129500	-2.07914	0.00117625	0.0480603	0.188772	0.041957	Putative phospholipid-transporting ATPase 9 {ECO:0000303|PubMed:11402198}
Glyma.02G129900	-1.22685	6.05054e-06	0.00136172	2.89002	1.13286
Glyma.02G186000	-0.94092	0.000220709	0.0159777	11.4368	5.43296	Zeatin O-glucosyltransferase
Glyma.02G217900	-1.4434	0.000303897	0.0199779	2.79267	0.949927	Uncharacterized protein At5g65660
Glyma.02G228400	-2.08325	0.000216511	0.0158018	0.290937	0.0645732	Clathrin heavy chain 1
Glyma.02G228500	-1.76146	0.00012381	0.0108143	0.493445	0.134926	Potassium transporter 1
Glyma.02G248900	-0.865003	0.000236533	0.0167172	5.50088	2.79688
Glyma.02G258000	-1.06149	5.80985e-05	0.00655219	1.59405	0.701769	Protein ESKIMO 1
Glyma.02G262100	-1.47076	0.000836632	0.0396812	0.791047	0.261736	Protein trichome birefringence-like 33
Glyma.02G269400	-0.683002	8.01033e-05	0.00809225	16.6693	9.51923	Endoglucanase 11
Glyma.02G272100	-6.11427	0.000624229	0.0328289	0.252387	0.00315128	Beta-glucosidase BoGH3B
Glyma.02G277900	-1.84527	0.00081058	0.0387721	0.564667	0.143705	Hydroxymethylglutaryl-CoA lyase, mitochondrial
Glyma.02G287600	-1.02668	0.000673172	0.0342934	1.37197	0.617331	Probable galacturonosyltransferase 15
Glyma.02G291700	-2.38856	0.00041067	0.0248501	1.04395	0.188801
Glyma.02G303500	-1.07741	0.000329615	0.0210871	12.9765	5.71094	Probable amino acid permease 7
Glyma.02G305400	-3.70308	0.000102413	0.00953969	0.882879	0.0635773	Chlorophyll a-b binding protein 215, chloroplastic
Glyma.02G307500	-1.578	1.64487e-05	0.00267409	6.5946	2.03063
Glyma.02G307700	-0.993616	0.000170041	0.0133648	12.3834	5.75862	Fasciclin-like arabinogalactan protein 7
Glyma.02G311500	-2.80015	2.02208e-06	0.000587915	0.665223	0.0864594	Glutamate receptor 3.1
Glyma.03G009500	-4.45687	0.000132409	0.0112207	0.314291	0.0133671	Transcription factor GLABRA 3
Glyma.03G050700	-4.11141	1.57148e-05	0.00261611	1.67934	0.0935123	Gamma-interferon-inducible lysosomal thiol reductase
Glyma.03G078000	-2.47976	1.09238e-05	0.0020086	1.50934	0.255104	Transcription factor DIVARICATA
Glyma.03G086800	-2.10366	0.000901705	0.0412851	0.382978	0.082817	Transcription factor bHLH62
Glyma.03G117300	-1.85018	8.2087e-08	4.89266e-05	1.24185	0.318096	3-hydroxyisobutyryl-CoA hydrolase-like protein 1, mitochondrial
Glyma.03G119500	-1.3813	0.00117725	0.0480603	2.28449	0.816722	Magnesium-protoporphyrin IX monomethyl ester [oxidative] cyclase, chloroplastic
Glyma.03G128700	-1.25472	0.000885967	0.0410414	5.06058	1.97556
Glyma.03G143600	-1.26834	0.000423378	0.0252769	1.20629	0.46388	Myb family transcription factor PHL5 {ECO:0000305}
Glyma.03G161800	-1.96876	1.66533e-06	0.000504708	0.988307	0.235376	Transcription factor EMB1444
Glyma.03G177500	-2.18731	0.000251291	0.0172821	0.823743	0.16908	Floral homeotic protein APETALA 2 {ECO:0000303|PubMed:7919989}
Glyma.03G179100	-2.4322	0.000912222	0.041505	0.439475	0.0761593
Glyma.03G183300	-2.11224	2.58146e-07	0.000118356	2.10418	0.451051	Heavy metal-associated isoprenylated plant protein 6 {ECO:0000303|PubMed:21072340, ECO:0000303|PubMed:23368984}
Glyma.03G204200	-3.86808	0.000241631	0.0168774	0.356636	0.0230895	Protein WVD2-like 4 {ECO:0000305}
Glyma.03G209700	-6.09685	0.000247548	0.0171566	0.335821	0	CASP-like protein 1E1
Glyma.03G218700	-0.867783	0.000440519	0.0261691	3.1969	1.61017	Probable beta-D-xylosidase 2
Glyma.03G226200	-1.18319	0.000243733	0.0169579	1.1138	0.456269	Paladin
Glyma.03G227700	-1.93012	1.10683e-06	0.0003566	1.56103	0.383282	Transcription factor MYB86
Glyma.03G255300	-3.63614	8.03621e-06	0.00164756	0.764705	0.0569682
Glyma.03G257500	-4.62161	3.05913e-05	0.00413016	0.461784	0.0177901	Cytochrome b561 and DOMON domain-containing protein At3g61750
Glyma.03G261800	-1.03271	2.2407e-05	0.00339362	9.1128	4.13802	Protein CCA1 {ECO:0000303|PubMed:9144958}
Glyma.03G262600	-1.81659	2.92193e-05	0.00406592	0.645687	0.170584	ATPase 10, plasma membrane-type
Glyma.04G005400	-3.44983	0.000900864	0.0412851	3.47837	0.306714	Proline-rich protein 4
Glyma.04G023700	-2.60031	1.63142e-10	3.24127e-07	5.14196	0.791736	Thaumatin-like protein 1
Glyma.04G024400	-4.64203	1.28485e-12	4.59488e-09	10.5482	0.395039	Snakin-2
Glyma.04G025400	-0.593397	0.000981133	0.0428739	4.20425	2.56366	Filament-like plant protein 4
Glyma.04G028900	-2.86715	0.000126845	0.0109044	0.534785	0.0685191	Cytokinin dehydrogenase 5
Glyma.04G044600	-5.53555	0.000506159	0.0284611	0.154835	0.00290739	Subtilisin-like protease SBT1.7 {ECO:0000303|PubMed:16193095}
Glyma.04G061500	-1.07665	8.52808e-05	0.00844823	6.57782	2.89279	CBL-interacting serine/threonine-protein kinase 25
Glyma.04G063800	-1.21068	0.000484957	0.0277472	3.58835	1.45084	Cellulose synthase A catalytic subunit 8 [UDP-forming]
Glyma.04G065300	-1.20128	0.000452089	0.0266553	0.81858	0.328762	Uncharacterized vacuolar membrane protein YML018C
Glyma.04G071400	-1.18089	0.000394472	0.024156	1.86089	0.762607	Protein TIFY 8 {ECO:0000303|PubMed:17499004}
Glyma.04G078300	-1.07588	0.000830007	0.0394193	4.22506	1.84934	Basic leucine zipper 9
Glyma.04G087800	-1.46115	5.73098e-05	0.00648581	0.785995	0.261943
Glyma.04G100400	-1.88843	2.26465e-06	0.000637704	1.06331	0.265188	Protein EXORDIUM
Glyma.04G103600	-2.86739	4.24909e-06	0.00107009	3.07183	0.402508	Probable trehalose-phosphate phosphatase J
Glyma.04G119600	-1.96838	1.08271e-05	0.00200621	1.08934	0.259228	Monocopper oxidase-like protein SKS1
Glyma.04G119700	-2.61656	0.000241419	0.0168774	0.490533	0.0749791	Trehalose-phosphate phosphatase A
Glyma.04G135400	-3.2663	3.29828e-07	0.000137155	1.49667	0.147521	Trihelix transcription factor ASIL2 {ECO:0000305}
Glyma.04G150500	-1.56138	0.000489017	0.0278032	0.943553	0.297319	DELLA protein GAI
Glyma.04G150900	-1.98726	1.18647e-05	0.00214296	2.826	0.671267	Protein argonaute PNH1
Glyma.04G153700	-1.2856	7.40633e-05	0.00761106	3.84416	1.46788	Cellulose synthase A catalytic subunit 7 [UDP-forming]
Glyma.04G161000	-1.97516	3.22033e-05	0.00428124	0.745592	0.175138	Protein LONGIFOLIA 2
Glyma.04G167800	-0.63694	0.000472395	0.0273371	101.781	60.2482	Expansin-A15
Glyma.04G174800	-1.24371	0.000325535	0.0209844	1.23424	0.485229	ATPase 11, plasma membrane-type
Glyma.04G198600	-1.88504	1.77058e-05	0.00280339	3.67114	0.932132	Bidirectional sugar transporter SWEET14
Glyma.04G204400	-1.46069	0.000107201	0.0098301	6.49335	2.20416	Calcium-dependent protein kinase SK5
Glyma.04G210700	-0.875375	0.000578126	0.0310015	2.57097	1.29975	DNA polymerase delta catalytic subunit
Glyma.04G222000	-1.17886	0.000799888	0.0384484	3.42406	1.40496	Mini-chromosome maintenance complex-binding protein
Glyma.04G250200	-1.4051	0.000967667	0.0427292	0.85718	0.302228	ATPase family AAA domain-containing protein 5
Glyma.04G250300	-1.48716	0.000816892	0.0388997	2.63232	0.874648	LysM domain-containing GPI-anchored protein 1
Glyma.04G256100	-0.835624	0.00047241	0.0273371	5.40111	2.80529	Probable methylenetetrahydrofolate reductase
Glyma.05G002000	-1.03565	0.00120951	0.0491527	0.997191	0.446751	Protein PLASTID MOVEMENT IMPAIRED 2
Glyma.05G007800	-1.6889	0.00101024	0.0432673	2.85998	0.840782	Protein KINESIN LIGHT CHAIN-RELATED 2 {ECO:0000303|PubMed:23204523}
Glyma.05G009000	-1.88635	1.31978e-05	0.00229116	3.02368	0.751557	Early nodulin-93
Glyma.05G018200	-1.07676	0.000970174	0.0427292	2.42442	1.05568
Glyma.05G019400	-3.16836	1.49936e-08	1.20353e-05	0.476359	0.0488081	ABC transporter B family member 25
Glyma.05G031400	-2.54876	8.58301e-06	0.00172441	1.77693	0.285161	AAA-ATPase ASD, mitochondrial
Glyma.05G044600	-1.26821	6.82526e-05	0.00722145	2.34611	0.903271	GDSL esterase/lipase At3g48460
Glyma.05G051700	-0.774188	0.000816342	0.0388997	6.16094	3.3444	Protein ODORANT1
Glyma.05G058100	-1.0416	0.000676666	0.0343735	6.59178	2.98008	L-lactate dehydrogenase A
Glyma.05G105800	-1.15772	0.000201517	0.0151083	2.12332	0.873074	ADP-ribosylation factor-like protein 8a {ECO:0000303|PubMed:22174675}
Glyma.05G119100	-1.33562	3.29766e-05	0.00433795	9.39655	3.44437	Non-specific lipid-transfer protein-like protein At5g64080
Glyma.05G129700	-1.9851	0.00045922	0.0269224	1.17046	0.27931	DNA replication licensing factor MCM3
Glyma.05G137000	-1.50859	0.000112653	0.0102365	1.24859	0.408584	Protein indeterminate-domain 14 {ECO:0000303|PubMed:16784536}
Glyma.05G139600	-0.793271	0.000247512	0.0171566	2.57905	1.37665	Myosin-binding protein 2 {ECO:0000303|PubMed:23995081}
Glyma.05G180600	-1.81995	3.71933e-05	0.00471669	3.08149	0.821892	Inositol-3-phosphate synthase
Glyma.05G180700	-1.37462	4.17203e-05	0.00509216	5.27571	1.89551	Probable glucan 1,3-beta-glucosidase A
Glyma.05G183200	-2.90242	4.22013e-05	0.00513334	1.56308	0.198219	Nuclear transcription factor Y subunit B-3
Glyma.05G207500	-2.09047	5.45643e-06	0.00126304	2.67748	0.591658	Tubulin beta-1 chain
Glyma.05G218700	-2.03371	1.24844e-06	0.000395104	2.88093	0.655568	Probable E3 ubiquitin-protein ligase RHA4A {ECO:0000305}
Glyma.05G222200	-1.38951	0.000156073	0.0125709	1.06427	0.375449	Nucleotide pyrophosphatase
Glyma.05G231200	-2.82531	7.30225e-06	0.00154647	0.917811	0.121186	IST1-like protein
Glyma.05G235200	-1.55766	7.52091e-05	0.00769122	2.19814	0.696162	Cysteine-rich repeat secretory protein 12
Glyma.06G004800	-0.99507	0.000232686	0.0166094	6.76867	3.13644	1-phosphatidylinositol phosphodiesterase
Glyma.06G007100	-0.991999	0.000163961	0.0130301	5.14849	2.38567	Auxin-responsive protein SAUR50 {ECO:0000303|PubMed:12036261}
Glyma.06G008000	-3.21237	6.81533e-06	0.00149527	0.630634	0.0649287	Kinesin-like protein KIN-7E {ECO:0000305}
Glyma.06G019200	-1.56711	0.000334384	0.0212402	2.19199	0.686952
Glyma.06G023900	-2.21055	2.85906e-05	0.00405737	1.42377	0.286451	Thaumatin-like protein 1
Glyma.06G032100	-2.6281	0.000339556	0.0214544	0.654255	0.100182	Putative S-adenosyl-L-methionine-dependent methyltransferase MAV_4441
Glyma.06G032200	-0.903156	3.29937e-05	0.00433795	6.30956	3.11957	DUF21 domain-containing protein At1g47330
Glyma.06G044400	-2.12871	1.28361e-08	1.12908e-05	14.1516	3.00045	Snakin-1
Glyma.06G052600	-1.09712	0.000146891	0.0120484	23.5396	10.2713	Glutaredoxin-C10
Glyma.06G065000	-1.50985	2.0749e-05	0.00321223	4.30256	1.41529	Cellulose synthase A catalytic subunit 8 [UDP-forming]
Glyma.06G065200	-0.904936	0.000920326	0.0416518	4.64743	2.29674	Homeobox protein knotted-1-like 3
Glyma.06G079800	-1.43097	3.54351e-05	0.00455838	13.3139	4.60328	Basic leucine zipper 9
Glyma.06G089600	-1.64673	2.84677e-07	0.000126154	1.36789	0.398436
Glyma.06G113300	-3.41539	5.42971e-06	0.00126304	0.738872	0.0657622	Filament-like plant protein
Glyma.06G127400	-1.23319	0.00102169	0.0434974	12.9898	5.13285	Glutamate synthase [NADH], amyloplastic
Glyma.06G130700	-0.706943	0.00108084	0.0452609	5.76671	3.25869	RNA-binding KH domain-containing protein RCF3 {ECO:0000305|PubMed:23087326}
Glyma.06G141300	-1.01065	0.000539766	0.0297428	2.09827	0.961051	Protein NETWORKED 4B {ECO:0000303|PubMed:22840520}
Glyma.06G165700	-1.9118	0.000326401	0.0209844	1.35767	0.33131	Transcription factor bHLH137
Glyma.06G166800	-0.740038	0.000183978	0.0140586	4.44332	2.45268	Bidirectional sugar transporter SWEET12 {ECO:0000303|PubMed:21107422}
Glyma.06G166900	-2.58541	9.18791e-06	0.00181485	4.9852	0.787574	Bidirectional sugar transporter SWEET14
Glyma.06G173300	-1.2156	0.000250331	0.0172492	11.2372	4.50901	Adenine/guanine permease AZG2
Glyma.06G177400	-1.60436	0.000882539	0.0409888	0.498454	0.15023	Pachytene checkpoint protein 2 homolog {ECO:0000305}
Glyma.06G186100	-0.836738	0.000937445	0.0420112	2.67039	1.37766	Alpha-N-acetylglucosaminidase {ECO:0000305}
Glyma.06G195000	-0.940319	0.00039744	0.0242547	51.6908	25.0025	Expansin-A15
Glyma.06G206600	-1.61392	0.000428256	0.0255255	1.18781	0.359986	Uncharacterized protein At1g04910
Glyma.06G213100	-1.88651	0.000171081	0.0134171	2.11587	0.540017	DELLA protein GAI
Glyma.06G225500	-0.675185	2.26214e-05	0.0033991	14.5184	8.39132	Cellulose synthase A catalytic subunit 7 [UDP-forming]
Glyma.06G249100	-0.835681	0.000265261	0.0180005	10.0179	5.17078	NAC transcription factor 56 {ECO:0000303|PubMed:15029955}
Glyma.06G324400	-0.619934	0.000318794	0.0207663	32.7866	19.6123	Agamous-like MADS-box protein AGL11
Glyma.07G007500	-2.44028	2.90152e-05	0.00406592	1.92443	0.330533
Glyma.07G021600	-1.2152	0.000326897	0.0209844	4.82811	1.94486	Shikimate O-hydroxycinnamoyltransferase
Glyma.07G034800	-1.50123	0.000861839	0.0404543	0.494794	0.161815	Linoleate 9S-lipoxygenase 1
Glyma.07G035200	-1.36217	0.000287496	0.019146	0.641745	0.228821
Glyma.07G055800	-5.77422	0.000242455	0.0169019	0.126656	0	Cytochrome b561 and DOMON domain-containing protein At3g61750
Glyma.07G099900	-1.23218	0.000324913	0.0209844	3.20629	1.26347	Protein DETOXIFICATION 16 {ECO:0000303|PubMed:11739388}
Glyma.07G133500	-1.87547	3.33676e-07	0.00013716	9.92078	2.52756	Uncharacterized protein C24B11.05
Glyma.07G136600	-1.35012	0.000868168	0.0406172	4.58712	1.69644	Transcription factor bHLH155
Glyma.07G146300	-1.15817	0.000661006	0.0339152	1.9225	0.796558	Transcription factor DIVARICATA
Glyma.07G147000	-1.34032	4.22443e-08	2.85046e-05	5.55264	2.02233	Auxin transporter-like protein 2
Glyma.07G151100	-2.25556	0.000907134	0.041326	0.4923	0.0952374	Trihelix transcription factor GT-3a
Glyma.07G152000	-1.12562	0.000698285	0.0351749	4.20792	1.77412	Protein trichome birefringence-like 3
Glyma.07G196500	-3.10364	1.11193e-07	6.02498e-05	1.31791	0.145286	Probable ubiquitin-conjugating enzyme E2 24 {ECO:0000303|PubMed:16339806}
Glyma.07G216800	-0.966694	0.000708735	0.0355586	12.8991	6.06849
Glyma.07G225800	-1.37894	0.000967892	0.0427292	1.97645	0.70873	PLASMODESMATA CALLOSE-BINDING PROTEIN 3
Glyma.07G231000	-6.09531	0.000332309	0.0211904	0.858629	0
Glyma.07G238400	-1.3894	0.000573681	0.0309325	6.45613	2.3043	DNA replication licensing factor MCM2
Glyma.07G248000	-1.91128	0.000272934	0.0184861	2.64948	0.668172	Probable protein phosphatase 2C 40
Glyma.07G260700	-3.4628	1.07751e-05	0.00200621	1.68794	0.147435
Glyma.07G262500	-1.16672	0.00107105	0.0450561	20.2595	8.4828	S-type anion channel SLAH1
Glyma.07G265500	-1.08905	0.00115309	0.0474483	21.5995	9.39099
Glyma.07G272600	-1.42948	6.64609e-05	0.00715034	6.32167	2.19793	Protein NRT1/ PTR FAMILY 4.3
Glyma.08G001200	-3.05978	1.21427e-05	0.00216043	0.478937	0.0536599	Probable methyltransferase PMT26
Glyma.08G081600	-1.55237	0.00114613	0.047221	1.27794	0.408425	Small RNA 2'-O-methyltransferase
Glyma.08G084400	-1.27925	6.85705e-05	0.00723368	1.69165	0.643424	DNA replication licensing factor MCM3
Glyma.08G092300	-1.36744	0.000123413	0.0108143	0.854179	0.303875	Protein indeterminate-domain 14 {ECO:0000303|PubMed:16784536}
Glyma.08G111700	-4.0513	4.52232e-06	0.00111027	1.13316	0.0646794	Small ubiquitin-related modifier 2
Glyma.08G120100	-1.79246	0.000333008	0.0211904	3.61709	0.988039	Nodulin-26
Glyma.08G120600	-1.59878	9.88949e-05	0.00940691	2.03403	0.625946	Floral homeotic protein AGAMOUS
Glyma.08G137600	-0.976837	0.00073252	0.0361953	2.50987	1.17419	Ethylene-responsive transcription factor ERF060
Glyma.08G138600	-2.64661	0.000857821	0.0404058	0.339747	0.0502836	Sulfate transporter 2.1
Glyma.08G141000	-3.77975	4.7723e-09	5.17173e-06	2.05077	0.141574	Nuclear transcription factor Y subunit B-3
Glyma.08G147700	-0.877395	0.000672119	0.0342886	11.0254	5.54564
Glyma.08G147900	-1.5117	1.05898e-05	0.00199322	3.72051	1.21427	Pectinesterase 51
Glyma.08G158500	-1.10198	0.00092442	0.0416518	14.4747	6.19257
Glyma.08G158700	-1.2371	1.54716e-06	0.000472902	10.4449	4.09915
Glyma.08G159000	-1.4798	0.000979536	0.0428739	1.97228	0.665423	Protein UPSTREAM OF FLC
Glyma.08G161500	-1.56308	4.99575e-06	0.00119905	1.9642	0.618778	Myosin-12
Glyma.08G165700	-0.775715	0.00105434	0.0445164	3.23378	1.74208	Nuclear transcription factor Y subunit C-2
Glyma.08G177400	-0.823721	6.55716e-05	0.00714881	5.74381	2.96773	Dicarboxylate transporter 2.1, chloroplastic
Glyma.08G183500	-0.85493	8.06226e-06	0.00164756	394.517	201.606	Bidirectional sugar transporter SWEET15 {ECO:0000305}
Glyma.08G186500	-2.55656	0.000287368	0.019146	0.394508	0.0616643	RNA demethylase ALKBH5 {ECO:0000303|PubMed:24561204}
Glyma.08G201300	-0.712668	0.0002912	0.0193208	1.85066	1.04184	ABC transporter G family member 36
Glyma.08G201700	-3.06535	3.51785e-05	0.00454171	1.38884	0.153616
Glyma.08G204000	-1.03055	0.000110189	0.0100525	7.46749	3.3917	Protein NRT1/ PTR FAMILY 1.2
Glyma.08G207100	-1.51291	0.000731224	0.0361953	3.28138	1.08049	Probable sulfate transporter 3.4
Glyma.08G220200	-0.986548	0.000716412	0.0356829	8.73388	4.10633	Shikimate O-hydroxycinnamoyltransferase
Glyma.08G223300	-1.77185	6.70825e-05	0.00716121	0.776685	0.208886	D-3-phosphoglycerate dehydrogenase 2, chloroplastic
Glyma.08G264800	-0.936506	0.000293636	0.0194463	2.55106	1.2244	CTP synthase 1 {ECO:0000305}
Glyma.08G270500	-1.68101	0.000755684	0.0368687	1.21906	0.346812
Glyma.08G290200	-1.09813	0.000477255	0.0275284	2.35034	1.01646	Probable serine/threonine-protein kinase PBL28 {ECO:0000305}
Glyma.08G291600	-0.800026	8.45035e-06	0.00170735	7.91131	4.17494	Probable inactive purple acid phosphatase 1
Glyma.08G296600	-3.47514	0.000626555	0.0328546	0.466204	0.0381259	Hypersensitive-induced response protein 2
Glyma.08G303800	-0.983225	8.5958e-05	0.0084918	2.75113	1.28678	Probable polyamine oxidase 2
Glyma.08G324600	-1.57948	0.000984787	0.0429487	3.61322	1.13532	Glycerophosphodiester phosphodiesterase GDPDL1 {ECO:0000305}
Glyma.08G330200	-0.998377	0.00120439	0.0490003	1.61141	0.745687	NAD-dependent protein deacetylase SRT1
Glyma.08G333800	-1.79143	0.00062276	0.0327999	0.690446	0.181435	Cell division control protein 6 homolog B {ECO:0000305}
Glyma.08G339900	-1.76064	0.000139756	0.0116502	0.440233	0.120558	SNF2 domain-containing protein CLASSY 3
Glyma.08G341000	-3.31726	3.66453e-05	0.00466373	2.27565	0.215394	Kunitz-type trypsin inhibitor KTI1
Glyma.08G345900	-1.5823	0.00111887	0.046581	0.910737	0.284282	Enoyl-[acyl-carrier-protein] reductase [NADH], chloroplastic
Glyma.09G002500	-1.32305	0.00016648	0.0131559	1.92953	0.716305	Peroxidase 17
Glyma.09G008900	-1.09889	0.000171889	0.0134339	10.0746	4.36436	Tropinone reductase-like 3
Glyma.09G014100	-1.34572	0.000637016	0.0330825	1.78593	0.655427	Nuclear transcription factor Y subunit B-3
Glyma.09G043500	-2.63654	1.9799e-05	0.0031055	4.77043	0.727134	Phylloplanin
Glyma.09G047300	-1.86559	0.000213183	0.0156547	2.5025	0.641466	DNA replication licensing factor MCM6
Glyma.09G051100	-1.04029	0.000105556	0.00970409	12.2664	5.54698	Cellulose synthase A catalytic subunit 4 [UDP-forming]
Glyma.09G056300	-0.674577	0.000713689	0.0355969	5.1193	2.94893	Plasma membrane ATPase 4
Glyma.09G073600	-0.985921	7.86797e-06	0.00164546	12.9913	6.02788	Sucrose synthase
Glyma.09G077100	-1.9179	0.000340936	0.0215036	3.84858	0.964263	Pectinesterase PPE8B
Glyma.09G092700	-2.11231	0.000407369	0.024734	0.831982	0.178599
Glyma.09G099900	-1.89335	0.000185506	0.0141451	0.876799	0.221567	Probable LRR receptor-like serine/threonine-protein kinase At1g56130
Glyma.09G102800	-6.25338	1.99121e-05	0.0031096	0.311236	0.00354242	Protein DETOXIFICATION 43 {ECO:0000303|PubMed:11739388}
Glyma.09G109600	-1.60988	0.0005628	0.0304031	0.781068	0.239478	Protein trichome birefringence
Glyma.09G127000	-1.9412	1.14605e-06	0.000365939	4.00235	0.979201	ATPase family AAA domain-containing protein 1-A
Glyma.09G130400	-1.17155	2.98839e-05	0.00409467	2.03233	0.828565
Glyma.09G181400	-3.31461	1.29445e-08	1.12908e-05	0.539271	0.0498554	LEAF RUST 10 DISEASE-RESISTANCE LOCUS RECEPTOR-LIKE PROTEIN KINASE-like 1.4 {ECO:0000303|PubMed:12805585}
Glyma.09G187300	-1.38962	0.00102078	0.0434974	1.91335	0.679163	ATP-dependent Clp protease adapter protein CLPS1, chloroplastic {ECO:0000303|Ref.6}
Glyma.09G187800	-1.06306	0.001135	0.0468166	1.15684	0.505646	Fe-S cluster assembly factor HCF101, chloroplastic
Glyma.09G203500	-0.70899	2.29337e-06	0.000640747	11.8664	6.67544	Phosphoenolpyruvate carboxykinase (ATP)
Glyma.09G203900	-2.05146	6.754e-05	0.00718859	1.33437	0.294983	Mitochondrial carnitine/acylcarnitine carrier-like protein
Glyma.09G226700	-5.63537	2.47425e-09	3.53937e-06	1.21	0.0228393	Serine carboxypeptidase-like 40
Glyma.09G234200	-0.746757	0.000892885	0.0412538	5.88225	3.24109	Probable RNA-binding protein ARP1
Glyma.09G248600	-1.28909	0.000507729	0.0285046	2.19654	0.835528	Calreticulin-3
Glyma.09G278700	-2.58747	6.9957e-06	0.00151624	0.914279	0.13932	Regulatory-associated protein of TOR 1
Glyma.10G016500	-2.57219	0.00109741	0.0459015	0.434084	0.0671118	Ethylene-responsive transcription factor RAP2-3
Glyma.10G025300	-4.31951	0.000181084	0.0139267	0.384396	0.0178477	Adenylate isopentenyltransferase 3, chloroplastic
Glyma.10G031900	-3.87865	0.000901585	0.0412851	0.371692	0.0240809	Auxin-induced protein AUX28
Glyma.10G054700	-4.30823	0.000257135	0.017549	0.363252	0.01752	Transcription factor MYB36 {ECO:0000303|PubMed:9839469}
Glyma.10G058000	-2.92156	3.11963e-07	0.000134415	4.8592	0.605409	Adenosine kinase 2
Glyma.10G087500	-2.8983	0.000903927	0.0412851	0.310695	0.0383899	Probable carboxylesterase 15
Glyma.10G107100	-3.39218	3.0793e-05	0.00413841	0.547553	0.0480611	Probable glycerol-3-phosphate dehydrogenase [NAD(+)] 1, cytosolic
Glyma.10G137400	-5.08474	9.94474e-05	0.00940691	0.27548	0.00763395
Glyma.10G139800	-6.16335	0.000172946	0.0134454	0.31624	0	Germin-like protein subfamily 2 member 4
Glyma.10G140200	-3.07176	1.7279e-06	0.00051927	1.6504	0.185116	Putative expansin-A17
Glyma.10G142200	-0.921398	0.00100699	0.0432673	1.87192	0.916144	Transcription factor MYB86
Glyma.10G186600	-1.63895	3.89746e-07	0.000154868	0.844478	0.249369	Serine/threonine-protein phosphatase PP1
Glyma.10G190500	-2.11728	0.000924131	0.0416518	0.77397	0.166637	Cysteine-rich repeat secretory protein 3
Glyma.10G203300	-1.92723	1.8707e-07	9.42251e-05	2.82015	0.693939	GDSL esterase/lipase At5g03610
Glyma.10G203400	-1.33884	2.78332e-05	0.00400296	10.2581	3.77319	GDSL esterase/lipase At5g03610
Glyma.10G204800	-3.05858	0.00024809	0.0171609	1.0193	0.115979	Leucoanthocyanidin reductase
Glyma.10G222300	-1.64494	2.68248e-06	0.00074365	10.538	3.14674
Glyma.10G227400	-0.947267	0.00023586	0.0167027	1.78901	0.861605	ABC transporter C family member 10
Glyma.10G227900	-1.63334	0.000842821	0.0398163	0.794515	0.239337	Protein timeless homolog
Glyma.10G229300	-2.70708	0.000445812	0.0263959	0.399461	0.0569609	S-type anion channel SLAH3
Glyma.10G229600	-2.47582	0.000349222	0.0219103	1.05182	0.179629	Reticulon-like protein B1
Glyma.10G229700	-1.88721	0.000931216	0.0417964	1.31791	0.335954	Probable membrane-associated kinase regulator 5
Glyma.10G238300	-1.56697	0.000214997	0.0157555	1.99245	0.628527
Glyma.10G251000	-1.99476	7.2456e-06	0.00154647	1.89591	0.440617	Uncharacterized GPI-anchored protein At3g06035
Glyma.10G261100	-2.10144	0.00116808	0.0479046	0.90865	0.199575	Transcription factor bHLH113
Glyma.10G274600	-0.965435	0.00100833	0.0432673	3.19795	1.5231	Ethylene-responsive transcription factor ERF118
Glyma.10G278800	-1.65923	0.000546752	0.0299892	2.37984	0.702778	Replication protein A 14 kDa subunit B
Glyma.10G297000	-1.75232	0.000629707	0.0329392	3.07735	0.846095
Glyma.11G000900	-1.33104	0.00010053	0.00946097	14.5415	5.3852
Glyma.11G016100	-0.981366	0.000575194	0.0309325	1.94832	0.915197	Scarecrow-like protein 3
Glyma.11G020700	-1.59785	8.70221e-07	0.000296389	6.20384	1.91886	Respiratory burst oxidase homolog protein F
Glyma.11G025100	-2.1119	0.000401675	0.0244297	0.555278	0.121863
Glyma.11G027700	-1.90983	0.00110527	0.0461223	4.22691	1.07021	Leucoanthocyanidin dioxygenase
Glyma.11G045100	-1.49108	4.15514e-05	0.00509216	2.33609	0.773872	Homeobox-leucine zipper protein HAT22
Glyma.11G062000	-1.48052	2.17242e-05	0.00333768	1.21595	0.399984
Glyma.11G070200	-2.29384	1.03727e-07	5.70691e-05	5.43757	1.04006	Isoflavone reductase-like protein
Glyma.11G070300	-1.04296	0.00017412	0.0135074	37.7129	16.9845	Isoflavone reductase-like protein
Glyma.11G071600	-2.17806	0.000392099	0.0240833	0.393901	0.0808334	AAA-ATPase At5g17760
Glyma.11G086000	-1.4659	3.32457e-05	0.00435506	0.566581	0.189216
Glyma.11G094500	-1.85121	6.68037e-05	0.0071528	0.674791	0.174907
Glyma.11G113300	-1.57508	0.000897622	0.0412851	3.44669	1.07829	DNA replication licensing factor MCM4
Glyma.11G124200	-1.08859	0.00023447	0.0166702	7.02514	3.0703	B3 domain-containing protein At3g06220
Glyma.11G139600	-0.759955	0.000298954	0.0197619	2.88143	1.56948	Putative U-box domain-containing protein 55
Glyma.11G146500	-2.22857	7.64081e-05	0.00778492	1.82952	0.369161	Aquaporin PIP2-7
Glyma.11G153800	-1.01852	1.31204e-05	0.00229116	108.809	49.6223	Annexin-like protein RJ4
Glyma.11G156700	-2.74681	2.42081e-05	0.00359224	1.14585	0.160209	Trihelix transcription factor ASIL2 {ECO:0000305}
Glyma.11G179100	-1.33827	0.00023936	0.0168172	1.40314	0.513745	Aluminum-activated malate transporter 2
Glyma.11G190900	-1.16272	0.000240118	0.0168374	1.69907	0.705036	Protein argonaute 5
Glyma.11G215200	-1.98109	2.57272e-05	0.00377072	0.601047	0.141416	Aspartic proteinase PCS1
Glyma.11G219200	-2.2536	1.0356e-05	0.00196996	0.78051	0.153355	Protein INVOLVED IN DE NOVO 2 {ECO:0000303|PubMed:19915591}
Glyma.11G246200	-1.66121	0.000235172	0.016687	0.328746	0.0956775	Probable LRR receptor-like serine/threonine-protein kinase At1g67720
Glyma.11G254300	-0.841185	0.000726728	0.0360461	7.77609	4.02952	Selenium-binding protein 1
Glyma.12G015700	-0.814897	8.16082e-05	0.00820328	17.8753	9.30562	Putative gamma-glutamylcyclotransferase At3g02910
Glyma.12G015800	-1.61299	0.000282879	0.0190874	0.568652	0.17352	FRIGIDA-like protein 2
Glyma.12G039200	-2.0579	1.49385e-06	0.000460542	1.01411	0.22736	DNA replication licensing factor MCM4
Glyma.12G043600	-3.11844	0.00012773	0.0109542	0.445419	0.0478924	Probable receptor-like serine/threonine-protein kinase At4g34500
Glyma.12G063600	-1.04303	5.75649e-06	0.00131964	1.79449	0.799483	Putative E3 ubiquitin-protein ligase XBAT31
Glyma.12G072100	-0.929459	0.000132465	0.0112207	8.70136	4.2275	Tetraspanin-3
Glyma.12G080800	-2.12533	5.31445e-09	5.43016e-06	2.53619	0.54153
Glyma.12G092800	-1.68098	0.000380892	0.0236074	2.78148	0.807814	Secoisolariciresinol dehydrogenase
Glyma.12G122300	-2.44698	3.73877e-09	4.3131e-06	1.59431	0.271651	Protein trichome birefringence-like 39
Glyma.12G134300	-0.894198	4.8409e-05	0.00569475	3.92301	1.93959
Glyma.12G161700	-3.01411	0.000256009	0.017539	1.00886	0.118096	Protein CUP-SHAPED COTYLEDON 2
Glyma.12G192900	-0.820764	4.78445e-06	0.00115609	4.21856	2.19001
Glyma.12G200600	-3.64044	9.63507e-06	0.00187266	0.84538	0.0632029
Glyma.12G215200	-0.775558	0.000981065	0.0428739	2.38796	1.29176	Kinesin-like protein KIN-14N {ECO:0000305}
Glyma.12G226400	-1.38646	0.000212224	0.0156164	5.78915	2.07284	D-amino-acid transaminase, chloroplastic {ECO:0000303|PubMed:18318836}
Glyma.13G003200	-0.596366	8.16612e-05	0.00820328	6.43219	3.90398	B2 protein
Glyma.13G030600	-1.11139	0.000765841	0.0371615	1.05155	0.452695	Kinesin-like protein KIN-7E, chloroplastic {ECO:0000305}
Glyma.13G030700	-0.781349	0.000134277	0.0112724	1.65844	0.889308	Protein CELLULOSE SYNTHASE INTERACTIVE 3 {ECO:0000303|PubMed:20616083}
Glyma.13G082600	-2.45387	0.000374583	0.0233377	0.55362	0.0926456
Glyma.13G095600	-1.73409	0.000120641	0.0106547	6.42715	1.82183	4-coumarate--CoA ligase 1
Glyma.13G101400	-1.32266	0.000649096	0.0334964	16.9966	6.38357	Caffeoylshikimate esterase
Glyma.13G104300	-1.29692	0.00104409	0.0441356	0.500657	0.188766	Receptor-like serine/threonine-protein kinase ALE2
Glyma.13G113800	-3.05206	5.25069e-06	0.00124354	2.84766	0.327453
Glyma.13G118500	-1.17846	0.000229054	0.0164157	0.864959	0.352465	ABC transporter B family member 21
Glyma.13G142400	-0.860924	9.70779e-06	0.0018766	31.7105	16.1613	Heavy metal-associated isoprenylated plant protein 5 {ECO:0000303|PubMed:21072340, ECO:0000303|PubMed:23368984}
Glyma.13G150600	-2.12718	0.000704244	0.0354222	0.495008	0.104151	AT-hook motif nuclear-localized protein 1 {ECO:0000303|PubMed:15604740}
Glyma.13G152900	-3.0234	0.000742659	0.0365695	0.611185	0.0717202	Butyrate--CoA ligase AAE11, peroxisomal
Glyma.13G163000	-1.76969	5.47426e-06	0.00126304	1.08948	0.294927	Heparanase-like protein 3
Glyma.13G179600	-1.20388	0.00098175	0.0428739	15.6438	6.32142	Probable ubiquitin-conjugating enzyme E2 24 {ECO:0000303|PubMed:16339806}
Glyma.13G181400	-0.841617	0.00022421	0.0161008	2.95891	1.52017	Probable LRR receptor-like serine/threonine-protein kinase At1g56140
Glyma.13G199500	-2.87052	6.80703e-05	0.00722145	2.46182	0.321854	Annexin-like protein RJ4
Glyma.13G199800	-1.42499	0.000307141	0.0201172	18.4422	6.43581	Annexin-like protein RJ4
Glyma.13G208700	-3.628	0.000102967	0.00953969	0.423145	0.0318249
Glyma.13G209800	-1.94626	0.000117351	0.0105181	2.04667	0.503752	Mediator of RNA polymerase II transcription subunit 33A
Glyma.13G232200	-2.32458	0.00061817	0.0326062	0.585958	0.107622	GDSL esterase/lipase At5g45920
Glyma.13G261000	-0.90562	0.000501055	0.028272	0.917403	0.452479	Putative callose synthase 8
Glyma.13G266300	-1.57147	0.000162122	0.0129127	1.13892	0.356646	Probable LRR receptor-like serine/threonine-protein kinase At1g53430
Glyma.13G270300	-1.15654	5.13972e-05	0.00596401	3.35379	1.39052	Protein LIGHT-DEPENDENT SHORT HYPOCOTYLS 10
Glyma.13G270400	-0.719372	0.00048648	0.0277472	3.99399	2.24461	Phosphoenolpyruvate carboxylase
Glyma.13G270600	-3.33484	1.13882e-05	0.00207788	2.28501	0.215081	14-3-3-like protein D
Glyma.13G287600	-1.64093	5.37512e-05	0.00614137	6.44699	1.94044	Gibberellin 2-beta-dioxygenase 8
Glyma.13G292500	-2.89907	0.000290358	0.0193007	0.354101	0.0451016	Transcription factor TCP4
Glyma.13G327900	-1.2044	0.00013321	0.0112355	15.3361	6.10779
Glyma.13G357400	-0.944671	0.00101972	0.0434974	2.32097	1.10288	Rop guanine nucleotide exchange factor 12 {ECO:0000303|PubMed:15980860}
Glyma.14G002500	-0.956808	0.000545662	0.0299753	4.04805	1.92873	UDP-glycosyltransferase 82A1
Glyma.14G005300	-1.38117	0.000657297	0.0337733	8.07922	2.89888	Fasciclin-like arabinogalactan protein 7
Glyma.14G012100	-1.57183	0.00103389	0.043808	0.878542	0.274767	Uncharacterized membrane protein At1g06890
Glyma.14G027300	-1.10099	0.000221394	0.0159949	8.1533	3.48922	Agamous-like MADS-box protein AGL5
Glyma.14G050000	-1.39273	0.000135457	0.0113448	2.35529	0.826905	Zinc finger CCCH domain-containing protein 3
Glyma.14G067500	-1.23834	2.84092e-05	0.00404769	6.11395	2.36932
Glyma.14G070600	-1.77821	3.03822e-05	0.00413016	2.24262	0.612551	Beta-galactosidase 5
Glyma.14G072700	-1.48832	7.33675e-05	0.00758315	18.5001	6.19691	Bifunctional dihydroflavonol 4-reductase/flavanone 4-reductase
Glyma.14G075500	-0.654296	9.79481e-05	0.00940691	23.5257	13.7661	Glucan endo-1,3-beta-glucosidase 7
Glyma.14G075900	-1.2037	0.000557739	0.0302327	3.75657	1.51431
Glyma.14G084300	-1.83023	0.000903323	0.0412851	0.389701	0.101582	NAC domain-containing protein 30 {ECO:0000303|PubMed:15029955}
Glyma.14G088200	-2.26963	0.000578212	0.0310015	2.54817	0.493742	LOB domain-containing protein 39
Glyma.14G150100	-1.85751	2.94918e-10	5.02231e-07	6.38285	1.63303	Esterase
Glyma.14G154300	-1.1746	0.000957402	0.0425493	1.36776	0.563927	Myb-related protein 330
Glyma.14G167000	-2.12384	7.32509e-09	7.08e-06	0.970237	0.20528	Transcription factor TGA7
Glyma.14G169300	-1.27218	0.000718871	0.0357556	3.66469	1.3988	Low affinity sulfate transporter 3
Glyma.14G170900	-1.70365	1.33051e-05	0.00229863	4.93117	1.41895	Probable beta-D-xylosidase 7
Glyma.14G185300	-2.49969	2.47192e-05	0.00364767	3.78693	0.629179	Uncharacterized protein At5g65660
Glyma.14G193900	-0.794126	1.23301e-05	0.00218291	4.14275	2.20246	Protein SMAX1-LIKE 6 {ECO:0000303|PubMed:23893171}
Glyma.15G034300	-2.42037	0.000416247	0.0250182	0.515448	0.0906742	Origin of replication complex subunit 1A {ECO:0000303|PubMed:16179646}
Glyma.15G049200	-1.4371	3.31326e-09	3.94963e-06	46.7845	16.0224	Bidirectional sugar transporter SWEET15 {ECO:0000305}
Glyma.15G074200	-0.68126	0.000863114	0.0404543	1.22278	0.699562	Probable ubiquitin-conjugating enzyme E2 24 {ECO:0000303|PubMed:16339806}
Glyma.15G081600	-1.87753	1.81809e-07	9.28834e-05	10.2669	2.62288	Protein trichome birefringence-like 38
Glyma.15G085300	-2.9595	0.000553109	0.0301529	0.406228	0.0485284	WAT1-related protein At3g30340
Glyma.15G091000	-0.975457	0.000637376	0.0330825	0.699286	0.32738	Auxin response factor 6
Glyma.15G100200	-0.831564	0.000631459	0.0329668	2.39933	1.24141	Uncharacterized protein At4g15545
Glyma.15G115800	-0.978763	8.77811e-05	0.00860062	8.32968	3.92931	U-box domain-containing protein 4
Glyma.15G138000	-1.29603	0.000794923	0.0382612	8.45397	3.22567	Desiccation-related protein PCC13-62
Glyma.15G149200	-1.27885	0.000510011	0.0285431	1.06639	0.410694	Putative E3 ubiquitin-protein ligase LIN-1 {ECO:0000250|UniProtKB:D1FP53}
Glyma.15G154900	-1.40134	0.000633525	0.0329784	3.8776	1.37643	DNA replication licensing factor MCM6
Glyma.15G157100	-1.38569	2.38142e-05	0.00354852	4.15334	1.48217	Cellulose synthase A catalytic subunit 4 [UDP-forming]
Glyma.15G219100	-1.08438	0.000192935	0.0146181	4.25926	1.86147	Metacaspase-4 subunit p10
Glyma.15G237800	-1.61313	4.67602e-05	0.00557413	1.73843	0.526777	Annexin-like protein RJ4
Glyma.16G005500	-1.80765	0.000449896	0.0265937	1.11094	0.297477	Nuclear transcription factor Y subunit A-3
Glyma.16G021200	-0.844399	0.000644454	0.033353	2.28079	1.168	Cytochrome P450 78A3
Glyma.16G028700	-0.98228	0.000925932	0.0416518	2.00771	0.930995	Glyoxylate/succinic semialdehyde reductase 1
Glyma.16G036000	-3.59364	0.000287459	0.019146	0.219858	0.0167572	Cation/calcium exchanger 1
Glyma.16G062500	-0.962254	2.72686e-09	3.61177e-06	7.89555	3.72808	Lysine histidine transporter 1
Glyma.16G087100	-0.922087	0.000285757	0.019146	0.985732	0.477666	TMV resistance protein N
Glyma.16G107300	-0.605766	4.16458e-05	0.00509216	7.36668	4.44289	Pectin acetylesterase 8 {ECO:0000303|PubMed:25115560}
Glyma.16G107600	-3.10082	0.000211749	0.0156135	0.448645	0.0482995	Pectin acetylesterase 8 {ECO:0000303|PubMed:25115560}
Glyma.16G111900	-1.44913	0.00030028	0.019813	1.68528	0.577224	MLO-like protein 8
Glyma.16G142700	-1.12463	0.000117229	0.0105181	1.81951	0.756844	Protein DA1-related 1
Glyma.16G143800	-2.70414	0.000132721	0.0112207	0.436347	0.0625079	BTB/POZ domain-containing protein At5g66560
Glyma.16G151800	-0.960109	0.000951563	0.0424311	11.0433	5.27905	Dynein light chain LC6, flagellar outer arm
Glyma.16G155000	-1.28136	3.80643e-05	0.00481009	13.0887	5.02312	Aquaporin PIP2-2, N-terminally processed
Glyma.16G158400	-1.12554	8.05326e-06	0.00164756	13.0113	5.52757	Laccase-15
Glyma.16G164400	-2.923	7.2006e-05	0.00755155	1.31648	0.163962	Peroxidase 12
Glyma.16G173700	-1.43844	1.09523e-05	0.0020086	1.30327	0.446664	ATPase family AAA domain-containing protein 1-A
Glyma.16G189700	-1.17574	0.000198633	0.0149863	2.00471	0.822621
Glyma.16G194300	-1.87419	0.000498439	0.0282044	3.95774	1.01366
Glyma.16G198500	-1.37466	6.61995e-05	0.00715034	3.95957	1.42863	BAG family molecular chaperone regulator 1
Glyma.16G198600	-1.0593	6.00765e-05	0.00667222	10.7384	4.78951	BAG family molecular chaperone regulator 3
Glyma.16G218700	-1.03632	0.000172422	0.0134339	3.10845	1.39939	DNA polymerase epsilon subunit B
Glyma.17G001800	-1.13121	5.99825e-06	0.00136172	16.2922	6.91251	Protein NRT1/ PTR FAMILY 4.3
Glyma.17G022400	-1.33971	0.000555467	0.0302161	1.17169	0.427827	Vesicle-associated protein 2-2, N-terminally processed
Glyma.17G027800	-0.844258	5.52768e-05	0.00627559	22.3155	11.4949
Glyma.17G037000	-1.67334	9.23614e-06	0.00181485	1.03198	0.296904	Serine carboxypeptidase-like 33
Glyma.17G044500	-2.54561	9.23271e-08	5.32549e-05	6.25028	1.00365	Pectinesterase PPE8B
Glyma.17G064600	-2.38084	0.000559881	0.0302911	1.9319	0.355324	4-coumarate--CoA ligase 1
Glyma.17G068800	-3.34031	0.000104477	0.00962961	0.844172	0.0784436	Transcription factor IBH1
Glyma.17G104200	-1.11787	1.77162e-05	0.00280339	4.99171	2.12951	Protein ENHANCED DISEASE RESISTANCE 2-like
Glyma.17G108400	-0.985647	0.00113024	0.0467133	3.31741	1.5541	Codeine O-demethylase
Glyma.17G124600	-5.13308	0.00107773	0.0451838	0.223555	0.00552066
Glyma.17G139200	-0.975173	0.00117433	0.0480509	0.719875	0.338203	Oxysterol-binding protein-related protein 2A
Glyma.17G148400	-2.1317	4.27891e-06	0.00107009	1.81121	0.385397	(S)-ureidoglycine aminohydrolase
Glyma.17G159800	-1.21047	0.000869742	0.0406172	2.02768	0.803481
Glyma.17G162500	-7.52489	3.09534e-09	3.81709e-06	4.34279	0.0200733
Glyma.17G162600	-8.31398	4.01957e-11	9.58318e-08	1.79414	0
Glyma.17G167600	-2.4497	0.000204409	0.0152611	0.322713	0.0545988	Probable LRR receptor-like serine/threonine-protein kinase At4g37250
Glyma.17G170300	-1.34871	1.0534e-05	0.00199321	2.46275	0.898895	Floral homeotic protein APETALA 2 {ECO:0000303|PubMed:7919989}
Glyma.17G180600	-2.60178	0.000160066	0.012806	0.40534	0.0617556	Dof zinc finger protein DOF5.3
Glyma.17G198700	-1.44095	0.00116951	0.0479085	3.42033	1.16637	Peroxidase 45
Glyma.17G258200	-1.58332	2.79671e-08	2.128e-05	10.5081	3.21547	Snakin-2
Glyma.18G009700	-1.49522	4.56033e-05	0.0054727	7.13367	2.3599	Glyceraldehyde-3-phosphate dehydrogenase 2, cytosolic
Glyma.18G026200	-5.26471	0.000687926	0.0347972	0.148408	0.00333611	Protein ESKIMO 1
Glyma.18G065800	-5.90783	0.000595074	0.0317628	0.747951	0
Glyma.18G074600	-1.4798	1.75096e-05	0.00279544	2.47611	0.82706	E3 ubiquitin-protein ligase At4g11680
Glyma.18G090900	-3.33634	3.08975e-05	0.00413841	1.02003	0.0961682	Aspartyl protease family protein At5g10770
Glyma.18G109100	-0.740793	0.000931484	0.0417964	1.15999	0.640672	Callose synthase 7
Glyma.18G127400	-2.6962	0.00112413	0.0466627	1.18001	0.171157	Thioredoxin H2
Glyma.18G153500	-1.23027	0.000981873	0.0428739	1.76963	0.691196	Expansin-A4
Glyma.18G169800	-0.766454	0.00111668	0.046544	1.1801	0.63526	Phosphatidylinositol/phosphatidylcholine transfer protein SFH9
Glyma.18G176600	-0.711068	0.000148501	0.0121454	8.52206	4.80236	Putative E3 ubiquitin-protein ligase XBAT31
Glyma.18G182800	-1.56659	0.000815734	0.0388997	5.12995	1.62457	Uncharacterized protein C24B11.05
Glyma.18G215300	-1.83043	0.000768109	0.0372189	1.13666	0.299138	Transcription repressor OFP4
Glyma.18G267100	-2.6126	3.35947e-08	2.36143e-05	0.72528	0.110039	Probable endo-1,3(4)-beta-glucanase ARB_01444 {ECO:0000305}
Glyma.18G273000	-3.39122	7.719e-05	0.00784224	0.155158	0.0135442	Probable inactive leucine-rich repeat receptor kinase XIAO {ECO:0000305}
Glyma.18G273200	-1.82193	5.34205e-06	0.00125686	2.24516	0.586099	Protein DOWNY MILDEW RESISTANCE 6 {ECO:0000303|PubMed:15986928}
Glyma.19G000700	-0.620097	0.00122488	0.0496645	62.3005	37.5365	Pyruvate kinase, cytosolic isozyme
Glyma.19G008200	-1.57768	6.1783e-05	0.00684051	2.62756	0.825218	Protein KINESIN LIGHT CHAIN-RELATED 2 {ECO:0000303|PubMed:23204523}
Glyma.19G021500	-1.34113	7.3876e-05	0.00761106	0.90524	0.330941	ABC transporter B family member 19
Glyma.19G028500	-2.61325	0.000626167	0.0328546	0.798219	0.122748	UDP-glucose 6-dehydrogenase 1
Glyma.19G033600	-1.29825	4.42413e-05	0.00532713	3.2348	1.21047	COBRA-like protein 4
Glyma.19G051600	-3.30228	0.000363724	0.0227404	0.453434	0.0421645
Glyma.19G074600	-2.09816	0.000386905	0.0238972	0.8886	0.197565
Glyma.19G083600	-2.89346	0.000142475	0.0118218	0.217286	0.0270592	Serine/threonine-protein phosphatase 6 regulatory ankyrin repeat subunit A
Glyma.19G096100	-4.63149	0.000993997	0.04314	0.205039	0.00783387	Omega-hydroxypalmitate O-feruloyl transferase
Glyma.19G118700	-1.21579	4.15352e-05	0.00509216	6.66329	2.65235
Glyma.19G129600	-1.3011	0.000112779	0.0102365	3.01794	1.13839	F-box protein At2g26850
Glyma.19G180700	-1.12617	6.5767e-05	0.00714881	10.3717	4.40357	Fasciclin-like arabinogalactan protein 11
Glyma.19G188000	-1.25895	0.00100954	0.0432673	67.7623	26.3285
Glyma.19G190100	-0.616185	0.00100931	0.0432673	36.9317	22.1763	Pyruvate kinase 1, cytosolic {ECO:0000305}
Glyma.19G198500	-0.896316	0.00048629	0.0277472	1.38656	0.685574	Probable aspartyl protease At4g16563 {ECO:0000305}
Glyma.19G203500	-2.9398	0.000192393	0.014608	0.542115	0.0657909
Glyma.19G224400	-5.53158	0.000979367	0.0428739	0.157078	0.00290152	Protein NRT1/ PTR FAMILY 4.3
Glyma.19G229100	-3.35675	9.03958e-06	0.00179596	0.899161	0.0834679
Glyma.19G257400	-3.02304	7.27643e-05	0.00758315	0.724863	0.0829292	Transcription repressor MYB5
Glyma.19G260700	-1.27306	1.04429e-06	0.000342621	10.217	3.90017	Caffeic acid 3-O-methyltransferase
Glyma.19G260900	-0.77174	9.9693e-05	0.00940691	7.21093	3.89653	Protein CCA1 {ECO:0000303|PubMed:9144958}
Glyma.20G005900	-1.34788	3.23808e-16	1.93e-12	18.4188	6.63307	Protein indeterminate-domain 5, chloroplastic {ECO:0000303|PubMed:16784536}
Glyma.20G013700	-0.807209	0.000853354	0.0402608	5.32428	2.78631
Glyma.20G018600	-1.70147	9.38385e-05	0.0090816	3.00655	0.861712	Cytochrome P450 89A2
Glyma.20G040500	-2.9201	0.000143531	0.0118809	0.260021	0.0318625	Hydroxyproline O-arabinosyltransferase 3 {ECO:0000303|PubMed:24036508}
Glyma.20G099800	-2.45474	0.00103738	0.0439038	0.369052	0.0617798	RING-H2 finger protein ATL18
Glyma.20G102100	-2.96551	0.000102869	0.00953969	0.576856	0.0666667	GEM-like protein 4
Glyma.20G120300	-1.04361	0.000528579	0.029307	9.2472	4.19078	Alpha,alpha-trehalose-phosphate synthase [UDP-forming] 5
Glyma.20G121500	-1.43058	0.00103021	0.0437037	0.718926	0.246568	Amino-acid permease BAT1
Glyma.20G130400	-2.28438	1.89214e-06	0.00055923	3.43049	0.665878	Alpha-L-fucosidase 2
Glyma.20G164700	-0.90273	1.02819e-05	0.00196631	163.821	81.2958	Acidic endochitinase
Glyma.20G165000	-1.32943	2.95347e-05	0.00409388	4.93003	1.83316	ABC transporter C family member 10
Glyma.20G179700	-1.61917	0.00101561	0.0433935	1.35176	0.407641	Probable aquaporin PIP2-5
Glyma.20G185700	-1.04999	0.000153439	0.0124428	17.8216	7.98841	Leucoanthocyanidin reductase
Glyma.U025600	-0.695274	0.000102653	0.00953969	6.30342	3.58994	Serine/threonine-protein kinase svkA
