# Supplementary material for: GmSop20 Functions as a Key Coordinator of the Oil‐To‐Protein Ratio in Soybean Seeds
Source: Adv Sci (Weinh). 2025 Jul 18;12(38):e05181. doi: 10.1002/advs.202505181 (PMC12520551; doi:10.1002/advs.202505181)
Supplement: Supplementary file 10 — Supporting Information [file ADVS-12-e05181-s011.xlsx]

## Sheet: Rep1_olp_Rep2_mergepeak
Supplementary Data 9. Genes associated with GmSop20 binding sites identified by DAP-seq.
Two biological replicates were analyzed (Rep1, Rep2).
chr	start	end	Annotation	Distance to TSS	Nearest Transcript ID	Description	Rep 1 and/or Rep2	Rep1_peak ID	-Log10 (p Value)	Fold enrichment		Rep2_peak ID	-Log10 (p Value)	Fold enrichment
Gm01	52548	52888	Glyma.01G000137.Wm82.a4.v1:promoter	0	Glyma.01G000137	KAG4402928.1 hypothetical protein GLYMA_01G000137v4 [Glycine max]	1	Rep1_peak_3	4.83828	2.74781		--	--	--
Gm01	56107	56435	Glyma.01G000174.Wm82.a4.v1:promoter	883	Glyma.01G000174	KAG4402929.1 hypothetical protein GLYMA_01G000174v4 [Glycine max]	1	Rep1_peak_4	6.71488	3.54112		--	--	--
Gm01	118583	120226	Glyma.01G000600.Wm82.a4.v1:promoter	0	Glyma.01G000600	XP_003517928.1 protein FAR1-RELATED SEQUENCE 5 [Glycine max]	1&2	Rep1_peak_11	86.9842	17.5421		Rep2_peak_9	99.8397	19.1567
Gm01	118583	120226	Glyma.01G000600.Wm82.a4.v1:five_prime_UTR	0	Glyma.01G000600	XP_003517928.1 protein FAR1-RELATED SEQUENCE 5 [Glycine max]	1&2	Rep1_peak_11	86.9842	17.5421		Rep2_peak_9	99.8397	19.1567
Gm01	209241	209630	Glyma.01G001100.Wm82.a4.v1:promoter	0	Glyma.01G001100	KAG4402937.1 hypothetical protein GLYMA_01G001100v4 [Glycine max]	1	Rep1_peak_18	10.1966	3.81386		--	--	--
Gm01	209241	209630	Glyma.01G001100.Wm82.a4.v1:five_prime_UTR	0	Glyma.01G001100	KAG4402937.1 hypothetical protein GLYMA_01G001100v4 [Glycine max]	1	Rep1_peak_18	10.1966	3.81386		--	--	--
Gm01	241746	242951	Glyma.01G001350.Wm82.a4.v1:promoter	253	Glyma.01G001350	KAG4402943.1 hypothetical protein GLYMA_01G001350v4 [Glycine max]	1&2	Rep1_peak_23	10.567	3.25428		Rep2_peak_21	12.3369	3.68745
Gm01	241746	242951	Glyma.01G001300.Wm82.a4.v1:five_prime_UTR	253	Glyma.01G001300	XP_003516849.1 cycloartenol synthase [Glycine max]	1&2	Rep1_peak_23	10.567	3.25428		Rep2_peak_21	12.3369	3.68745
Gm01	252655	253059	Glyma.01G001500.Wm82.a4.v1:promoter	0	Glyma.01G001500	XP_003517615.1 cycloartenol synthase isoform X1 [Glycine max]	1	Rep1_peak_24	5.37081	2.64744		--	--	--
Gm01	252655	253059	Glyma.01G001500.Wm82.a4.v1:five_prime_UTR	0	Glyma.01G001500	XP_003517615.1 cycloartenol synthase isoform X1 [Glycine max]	1	Rep1_peak_24	5.37081	2.64744		--	--	--
Gm01	271551	272226	Glyma.01G001700.Wm82.a4.v1:promoter	753	Glyma.01G001700	XP_014619000.1 protein APEM9 isoform X2 [Glycine max]	1&2	Rep1_peak_26	27.2292	6.33233		Rep2_peak_25	22.7134	5.65869
Gm01	288947	289399	Glyma.01G002000.Wm82.a4.v1:promoter	0	Glyma.01G002000	NP_001239938.1 uncharacterized protein LOC100788024 [Glycine max]	1&2	Rep1_peak_28	25.8398	5.95675		Rep2_peak_27	10.5356	3.67852
Gm01	288947	289399	Glyma.01G002000.Wm82.a4.v1:five_prime_UTR	0	Glyma.01G002000	NP_001239938.1 uncharacterized protein LOC100788024 [Glycine max]	1&2	Rep1_peak_28	25.8398	5.95675		Rep2_peak_27	10.5356	3.67852
Gm01	337618	337904	Glyma.01G002600.Wm82.a4.v1:promoter	58	Glyma.01G002600	XP_003517374.1 ectonucleotide pyrophosphatase/phosphodiesterase family member 3 [Glycine max]	1	Rep1_peak_31	6.55323	2.51716		--	--	--
Gm01	337618	337904	Glyma.01G002501.Wm82.a4.v1:five_prime_UTR	58	Glyma.01G002501	KAG4402958.1 hypothetical protein GLYMA_01G002501v4 [Glycine max]	1	Rep1_peak_31	6.55323	2.51716		--	--	--
Gm01	347436	347992	Glyma.01G002902.Wm82.a4.v1:promoter	741	Glyma.01G002902	KAG4402962.1 hypothetical protein GLYMA_01G002902v4 [Glycine max]	1&2	Rep1_peak_33	30.9641	6.61861		Rep2_peak_31	27.9356	6.1749
Gm01	368981	369418	Glyma.01G003000.Wm82.a4.v1:promoter	822	Glyma.01G003000	NP_001235955.2 MYB transcription factor MYB128 [Glycine max]	1	Rep1_peak_37	6.39741	2.93164		--	--	--
Gm01	380525	381226	Glyma.01G003200.Wm82.a4.v1:promoter	562	Glyma.01G003200	XP_014619281.1 probable acyl-[acyl-carrier-protein]--UDP-N-acetylglucosamine O-acyltransferase, mitochondrial isoform X1 [Glycine max]	2	--	--	--		Rep2_peak_36	8.57308	3.30159
Gm01	380525	381226	Glyma.01G003400.Wm82.a4.v1:promoter	562	Glyma.01G003400	XP_003517821.1 pentatricopeptide repeat-containing protein At2g15690, mitochondrial [Glycine max]	2	--	--	--		Rep2_peak_36	8.57308	3.30159
Gm01	386058	386398	Glyma.01G003500.Wm82.a4.v1:promoter	1054	Glyma.01G003500	KRH74163.1 hypothetical protein GLYMA_01G003500v4, partial [Glycine max]	1	Rep1_peak_38	4.15034	2.53299		--	--	--
Gm01	386058	386398	Glyma.01G003450.Wm82.a4.v1:five_prime_UTR	1054	Glyma.01G003450	KAG4402965.1 hypothetical protein GLYMA_01G003450v4 [Glycine max]	1	Rep1_peak_38	4.15034	2.53299		--	--	--
Gm01	394469	395002	Glyma.01G003600.Wm82.a4.v1:promoter	0	Glyma.01G003600	XP_006572921.1 uncharacterized protein LOC100790501 [Glycine max]	1&2	Rep1_peak_40	13.9689	4.36634		Rep2_peak_38	5.65311	2.74148
Gm01	394469	395002	Glyma.01G003700.Wm82.a4.v1:five_prime_UTR	0	Glyma.01G003700	XP_003517882.1 uncharacterized protein LOC100778421 [Glycine max]	1&2	Rep1_peak_40	13.9689	4.36634		Rep2_peak_38	5.65311	2.74148
Gm01	394469	395002	Glyma.01G003700.Wm82.a4.v1:promoter	0	Glyma.01G003700	XP_003517882.1 uncharacterized protein LOC100778421 [Glycine max]	1&2	Rep1_peak_40	13.9689	4.36634		Rep2_peak_38	5.65311	2.74148
Gm01	422006	422276	Glyma.01G004100.Wm82.a4.v1:five_prime_UTR	307	Glyma.01G004100	XP_014619417.1 uncharacterized protein LOC100791547 [Glycine max]	1	Rep1_peak_44	7.34954	3.60736		--	--	--
Gm01	443492	443951	Glyma.01G004600.Wm82.a4.v1:promoter	1037	Glyma.01G004600	NP_001351392.1 Arabinogalactan protein 20-like [Glycine max]	2	--	--	--		Rep2_peak_44	5.76299	2.8379
Gm01	512361	514100	Glyma.01G005200.Wm82.a4.v1:promoter	996	Glyma.01G005200	XP_003516303.1 glutathione hydrolase 3 isoform X1 [Glycine max]	1&2	Rep1_peak_53	52.5014	10.1982		Rep2_peak_51	17.601	5.05414	Rep2_peak_52	66.8568	11.7319
Gm01	524555	525133	Glyma.01G005300.Wm82.a4.v1:promoter	1264	Glyma.01G005300	NP_001236735.1 AP-4 complex subunit sigma-like [Glycine max]	1&2	Rep1_peak_54	4.17478	2.60496		Rep2_peak_54	8.17718	3.46755
Gm01	546062	546372	Glyma.01G005500.Wm82.a4.v1:promoter	327	Glyma.01G005500	KAG4402986.1 hypothetical protein GLYMA_01G005500v4 [Glycine max]	1	Rep1_peak_57	11.8732	4.27918		--	--	--
Gm01	547964	548301	Glyma.01G005500.Wm82.a4.v1:five_prime_UTR	1266	Glyma.01G005500	KAG4402986.1 hypothetical protein GLYMA_01G005500v4 [Glycine max]	1&2	Rep1_peak_58	12.3289	3.97116		Rep2_peak_57	14.4044	4.07747
Gm01	574911	575179	Glyma.01G005800.Wm82.a4.v1:promoter	208	Glyma.01G005800	XP_003516376.1 uncharacterized protein LOC100805866 [Glycine max]	2	--	--	--		Rep2_peak_59	6.84274	3.0818
Gm01	579224	579800	Glyma.01G005900.Wm82.a4.v1:promoter	0	Glyma.01G005900	XP_003516387.1 profilin-4 [Glycine max]	1&2	Rep1_peak_60	5.87745	2.70748		Rep2_peak_60	8.37205	3.17837
Gm01	579224	579800	Glyma.01G005900.Wm82.a4.v1:five_prime_UTR	0	Glyma.01G005900	XP_003516387.1 profilin-4 [Glycine max]	1&2	Rep1_peak_60	5.87745	2.70748		Rep2_peak_60	8.37205	3.17837
Gm01	662857	663220	Glyma.01G006700.Wm82.a4.v1:five_prime_UTR	37	Glyma.01G006700	XP_006572934.1 probable glutamate carboxypeptidase LAMP1 isoform X1 [Glycine max]	1&2	Rep1_peak_71	16.0484	3.67158		Rep2_peak_70	14.566	3.48128
Gm01	675684	676098	Glyma.01G006900.Wm82.a4.v1:promoter	0	Glyma.01G006900	NP_001236657.1 uncharacterized protein LOC100527738 [Glycine max]	1&2	Rep1_peak_73	6.11039	3.10612		Rep2_peak_74	8.83993	3.70288
Gm01	675684	676098	Glyma.01G006900.Wm82.a4.v1:five_prime_UTR	0	Glyma.01G006900	NP_001236657.1 uncharacterized protein LOC100527738 [Glycine max]	1&2	Rep1_peak_73	6.11039	3.10612		Rep2_peak_74	8.83993	3.70288
Gm01	688224	688735	Glyma.01G007000.Wm82.a4.v1:five_prime_UTR	0	Glyma.01G007000	XP_003517637.1 protein IQ-DOMAIN 14 [Glycine max]	1&2	Rep1_peak_74	10.1629	3.89143		Rep2_peak_75	12.0241	4.22997
Gm01	688224	688735	Glyma.01G007000.Wm82.a4.v1:five_prime_UTR	0	Glyma.01G007000	XP_003517637.1 protein IQ-DOMAIN 14 [Glycine max]	1&2	Rep1_peak_74	10.1629	3.89143		Rep2_peak_75	12.0241	4.22997
Gm01	688224	688735	Glyma.01G007000.Wm82.a4.v1:promoter	0	Glyma.01G007000	XP_003517637.1 protein IQ-DOMAIN 14 [Glycine max]	1&2	Rep1_peak_74	10.1629	3.89143		Rep2_peak_75	12.0241	4.22997
Gm01	733413	733849	Glyma.01G007200.Wm82.a4.v1:promoter	1065	Glyma.01G007200	XP_003516735.1 hexokinase-1 [Glycine max]	1&2	Rep1_peak_80	6.41131	3.06951		Rep2_peak_80	10.6553	3.9656
Gm01	757279	757632	Glyma.01G007500.Wm82.a4.v1:promoter	106	Glyma.01G007500	XP_003517639.1 receptor-like protein kinase HSL1 [Glycine max]	1&2	Rep1_peak_85	10.4783	3.6615		Rep2_peak_84	14.5304	4.26652
Gm01	757279	757632	Glyma.01G007600.Wm82.a4.v1:five_prime_UTR	106	Glyma.01G007600	KAG5059045.1 hypothetical protein JHK87_000074 [Glycine soja]	1&2	Rep1_peak_85	10.4783	3.6615		Rep2_peak_84	14.5304	4.26652
Gm01	804832	805281	Glyma.01G008200.Wm82.a4.v1:promoter	1480	Glyma.01G008200	XP_003517643.1 putative ABC transporter B family member 8 [Glycine max]	1&2	Rep1_peak_88	8.35044	3.61554		Rep2_peak_88	5.21861	2.8309
Gm01	819849	820124	Glyma.01G008400.Wm82.a4.v1:promoter	503	Glyma.01G008400	NP_001276244.2 probable iron/ascorbate oxidoreductase DDB_G0283291-like isoform 2 [Glycine max]	1	Rep1_peak_89	9.83166	3.4069		--	--	--
Gm01	821861	822315	Glyma.01G008400.Wm82.a4.v1:promoter	485	Glyma.01G008400	NP_001276244.2 probable iron/ascorbate oxidoreductase DDB_G0283291-like isoform 2 [Glycine max]	1&2	Rep1_peak_90	29.3389	7.37571		Rep2_peak_91	19.2786	5.69965
Gm01	821861	822315	Glyma.01G008300.Wm82.a4.v1:promoter	485	Glyma.01G008300	KAG5067702.1 hypothetical protein JHK85_000079 [Glycine max]	1&2	Rep1_peak_90	29.3389	7.37571		Rep2_peak_91	19.2786	5.69965
Gm01	836601	837412	Glyma.01G008500.Wm82.a4.v1:five_prime_UTR	0	Glyma.01G008500	XP_003516804.1 NADP-dependent malic enzyme [Glycine max]	1&2	Rep1_peak_93	20.4881	4.443		Rep2_peak_93	13.6411	3.53382
Gm01	836601	837412	Glyma.01G008500.Wm82.a4.v1:promoter	0	Glyma.01G008500	XP_003516804.1 NADP-dependent malic enzyme [Glycine max]	1&2	Rep1_peak_93	20.4881	4.443		Rep2_peak_93	13.6411	3.53382
Gm01	860117	860527	Glyma.01G008700.Wm82.a4.v1:promoter	971	Glyma.01G008700	XP_006572940.1 probable RNA-dependent RNA polymerase 5 [Glycine max]	1&2	Rep1_peak_95	10.1545	3.37128		Rep2_peak_94	5.75456	2.62123
Gm01	878640	878975	Glyma.01G008900.Wm82.a4.v1:promoter	136	Glyma.01G008900	XP_003517645.1 golgin candidate 1 [Glycine max]	2	--	--	--		Rep2_peak_97	3.07727	2.24234
Gm01	901968	902280	Glyma.01G009100.Wm82.a4.v1:promoter	52	Glyma.01G009100	KAG5087473.1 hypothetical protein JHK86_000085 [Glycine max]	1	Rep1_peak_100	3.79126	1.86708		--	--	--
Gm01	904260	905348	Glyma.01G009200.Wm82.a4.v1:promoter	1126	Glyma.01G009200	XP_003516820.1 lachrymatory-factor synthase [Glycine max]	2	--	--	--		Rep2_peak_101	8.6391	3.2564
Gm01	906527	907554	Glyma.01G009200.Wm82.a4.v1:five_prime_UTR	54	Glyma.01G009200	XP_003516820.1 lachrymatory-factor synthase [Glycine max]	1&2	Rep1_peak_101	9.81808	3.86507		Rep2_peak_102	8.33691	3.29631
Gm01	976136	976438	Glyma.01G009900.Wm82.a4.v1:five_prime_UTR	0	Glyma.01G009900	XP_003516843.1 plastidal glycolate/glycerate translocator 1, chloroplastic [Glycine max]	1&2	Rep1_peak_111	26.4979	5.43861		Rep2_peak_113	30.0677	5.79217
Gm01	976136	976438	Glyma.01G009900.Wm82.a4.v1:promoter	0	Glyma.01G009900	XP_003516843.1 plastidal glycolate/glycerate translocator 1, chloroplastic [Glycine max]	1&2	Rep1_peak_111	26.4979	5.43861		Rep2_peak_113	30.0677	5.79217
Gm01	992213	992566	Glyma.01G010100.Wm82.a4.v1:five_prime_UTR	0	Glyma.01G010100	XP_003516847.1 CSC1-like protein At1g32090 [Glycine max]	2	--	--	--		Rep2_peak_116	6.75121	2.87079
Gm01	992213	992566	Glyma.01G010100.Wm82.a4.v1:promoter	0	Glyma.01G010100	XP_003516847.1 CSC1-like protein At1g32090 [Glycine max]	2	--	--	--		Rep2_peak_116	6.75121	2.87079
Gm01	1011739	1012211	Glyma.01G010400.Wm82.a4.v1:promoter	167	Glyma.01G010400	NP_001237872.2 DEAD-box RNA helicase [Glycine max]	1&2	Rep1_peak_113	29.4697	6.83599		Rep2_peak_118	33.0574	7.04932
Gm01	1011739	1012211	Glyma.01G010300.Wm82.a4.v1:promoter	167	Glyma.01G010300	KAH1161041.1 hypothetical protein GYH30_000103 [Glycine max]	1&2	Rep1_peak_113	29.4697	6.83599		Rep2_peak_118	33.0574	7.04932
Gm01	1023191	1023528	Glyma.01G010500.Wm82.a4.v1:promoter	0	Glyma.01G010500	NP_001235671.1 NBS-LRR type disease resistance protein [Glycine max]	1&2	Rep1_peak_116	8.54277	3.22814		Rep2_peak_120	9.38723	3.22652
Gm01	1023191	1023528	Glyma.01G010500.Wm82.a4.v1:five_prime_UTR	0	Glyma.01G010500	NP_001235671.1 NBS-LRR type disease resistance protein [Glycine max]	1&2	Rep1_peak_116	8.54277	3.22814		Rep2_peak_120	9.38723	3.22652
Gm01	1077617	1078158	Glyma.01G011200.Wm82.a4.v1:five_prime_UTR	208	Glyma.01G011200	XP_003516883.1 extra-large guanine nucleotide-binding protein 3 [Glycine max]	1&2	Rep1_peak_122	10.4064	3.64023		Rep2_peak_129	3.79473	2.08185
Gm01	1087204	1087897	Glyma.01G011300.Wm82.a4.v1:promoter	1313	Glyma.01G011300	XP_006572946.1 pentatricopeptide repeat-containing protein At1g31920 [Glycine max]	1&2	Rep1_peak_123	24.7425	6.6526		Rep2_peak_130	31.2169	7.65842
Gm01	1088831	1089307	Glyma.01G011300.Wm82.a4.v1:promoter	0	Glyma.01G011300	XP_006572946.1 pentatricopeptide repeat-containing protein At1g31920 [Glycine max]	2	--	--	--		Rep2_peak_131	2.55246	1.97235
Gm01	1088831	1089307	Glyma.01G011300.Wm82.a4.v1:five_prime_UTR	0	Glyma.01G011300	XP_006572946.1 pentatricopeptide repeat-containing protein At1g31920 [Glycine max]	2	--	--	--		Rep2_peak_131	2.55246	1.97235
Gm01	1160406	1161166	Glyma.01G012000.Wm82.a4.v1:promoter	571	Glyma.01G012000	XP_006572949.1 putative disease resistance protein RGA3 [Glycine max]	1&2	Rep1_peak_129	24.2589	6.64239		Rep2_peak_139	21.7665	6.11142
Gm01	1197753	1198205	Glyma.01G012400.Wm82.a4.v1:promoter	162	Glyma.01G012400	NP_001242537.2 UV-B-induced protein At3g17800, chloroplastic-like [Glycine max]	1&2	Rep1_peak_133	8.12123	3.53177		Rep2_peak_143	5.45903	2.85571
Gm01	1197753	1198205	Glyma.01G012300.Wm82.a4.v1:five_prime_UTR	162	Glyma.01G012300	XP_006572950.1 protein AE7 [Glycine max]	1&2	Rep1_peak_133	8.12123	3.53177		Rep2_peak_143	5.45903	2.85571
Gm01	1197753	1198205	Glyma.01G012300.Wm82.a4.v1:five_prime_UTR	162	Glyma.01G012300	XP_006572950.1 protein AE7 [Glycine max]	1&2	Rep1_peak_133	8.12123	3.53177		Rep2_peak_143	5.45903	2.85571
Gm01	1200539	1201083	Glyma.01G012300.Wm82.a4.v1:promoter	364	Glyma.01G012300	XP_006572950.1 protein AE7 [Glycine max]	1&2	Rep1_peak_134	14.6532	4.14171		Rep2_peak_144	12.7366	4.00827
Gm01	1200539	1201083	Glyma.01G012400.Wm82.a4.v1:five_prime_UTR	364	Glyma.01G012400	NP_001242537.2 UV-B-induced protein At3g17800, chloroplastic-like [Glycine max]	1&2	Rep1_peak_134	14.6532	4.14171		Rep2_peak_144	12.7366	4.00827
Gm01	1328916	1329284	Glyma.01G013900.Wm82.a4.v1:promoter	976	Glyma.01G013900	XP_003516952.1 probable xyloglucan endotransglucosylase/hydrolase protein 30 [Glycine max]	1&2	Rep1_peak_142	6.168	2.79901		Rep2_peak_156	5.30964	2.48903
Gm01	1344462	1344744	Glyma.01G014000.Wm82.a4.v1:five_prime_UTR	364	Glyma.01G014000	XP_006572955.1 cellulose synthase-like protein D2 [Glycine max]	2	--	--	--		Rep2_peak_157	3.76849	2.37936
Gm01	1385435	1386724	Glyma.01G014200.Wm82.a4.v1:promoter	1129	Glyma.01G014200	XP_003516958.1 glycerol-3-phosphate acyltransferase, chloroplastic [Glycine max]	1&2	Rep1_peak_154	29.4697	6.83599		Rep2_peak_167	25.9488	6.21674
Gm01	1391372	1391707	Glyma.01G014400.Wm82.a4.v1:promoter	0	Glyma.01G014400	KRH74353.1 hypothetical protein GLYMA_01G014400v4 [Glycine max]	1&2	Rep1_peak_156	11.3385	3.55858		Rep2_peak_169	10.5333	3.41089
Gm01	1391372	1391707	Glyma.01G014400.Wm82.a4.v1:five_prime_UTR	0	Glyma.01G014400	KRH74353.1 hypothetical protein GLYMA_01G014400v4 [Glycine max]	1&2	Rep1_peak_156	11.3385	3.55858		Rep2_peak_169	10.5333	3.41089
Gm01	1429193	1429817	Glyma.01G014700.Wm82.a4.v1:promoter	347	Glyma.01G014700	KRH74365.1 hypothetical protein GLYMA_01G014700v4 [Glycine max]	1&2	Rep1_peak_163	32.6817	7.80034		Rep2_peak_177	19.3923	5.60847
Gm01	1460942	1461412	Glyma.01G014800.Wm82.a4.v1:promoter	952	Glyma.01G014800	KAH1161132.1 hypothetical protein GYH30_000148 [Glycine max]	1&2	Rep1_peak_165	17.8219	5.47515		Rep2_peak_179	14.3515	4.38837
Gm01	1494702	1495036	Glyma.01G015000.Wm82.a4.v1:promoter	638	Glyma.01G015000	KAG4403018.1 hypothetical protein GLYMA_01G015000v4 [Glycine max]	1	Rep1_peak_173	11.2574	3.47714		--	--	--
Gm01	1509853	1510126	Glyma.01G015200.Wm82.a4.v1:promoter	1057	Glyma.01G015200	XP_040874370.1 inactive poly [ADP-ribose]	1	Rep1_peak_176	12.8384	4.29972		--	--	--
Gm01	1509853	1510126	Glyma.01G015400.Wm82.a4.v1:promoter	1057	Glyma.01G015400	XP_003516991.1 uncharacterized protein LOC100808005 [Glycine max]	1	Rep1_peak_176	12.8384	4.29972		--	--	--
Gm01	1512127	1512827	Glyma.01G015400.Wm82.a4.v1:promoter	14	Glyma.01G015400	XP_003516991.1 uncharacterized protein LOC100808005 [Glycine max]	2	--	--	--		Rep2_peak_187	7.10582	3.10301
Gm01	1512127	1512827	Glyma.01G015300.Wm82.a4.v1:promoter	14	Glyma.01G015300	NP_001237318.2 uncharacterized protein LOC100500391 [Glycine max]	2	--	--	--		Rep2_peak_187	7.10582	3.10301
Gm01	1562014	1562298	Glyma.01G016400.Wm82.a4.v1:promoter	721	Glyma.01G016400	XP_014622491.1 UDP-N-acetylglucosamine transferase subunit ALG14 homolog isoform X1 [Glycine max]	2	--	--	--		Rep2_peak_189	11.5042	4.25505
Gm01	1563801	1564502	Glyma.01G016400.Wm82.a4.v1:five_prime_UTR	783	Glyma.01G016400	XP_014622491.1 UDP-N-acetylglucosamine transferase subunit ALG14 homolog isoform X1 [Glycine max]	1&2	Rep1_peak_178	11.4607	4.04679		Rep2_peak_190	7.36017	3.12019
Gm01	1576816	1577215	Glyma.01G016500.Wm82.a4.v1:five_prime_UTR	686	Glyma.01G016500	XP_003517674.1 ABC transporter B family member 2 [Glycine max]	1&2	Rep1_peak_179	18.052	5.55252		Rep2_peak_191	9.32098	3.78305
Gm01	1576816	1577215	Glyma.01G016500.Wm82.a4.v1:five_prime_UTR	686	Glyma.01G016500	XP_003517674.1 ABC transporter B family member 2 [Glycine max]	1&2	Rep1_peak_179	18.052	5.55252		Rep2_peak_191	9.32098	3.78305
Gm01	1593546	1593917	Glyma.01G016600.Wm82.a4.v1:promoter	1334	Glyma.01G016600	XP_006572975.1 transcription factor MYB39 [Glycine max]	1&2	Rep1_peak_182	10.834	4.02561		Rep2_peak_194	9.21105	3.57488
Gm01	1627626	1628330	Glyma.01G017000.Wm82.a4.v1:promoter	931	Glyma.01G017000	XP_003517037.4 uncharacterized protein LOC100788211 [Glycine max]	1&2	Rep1_peak_184	13.1819	4.22156		Rep2_peak_197	12.291	4.04192
Gm01	1653339	1653634	Glyma.01G017300.Wm82.a4.v1:promoter	938	Glyma.01G017300	NP_001304580.2 putative E3 ubiquitin-protein ligase [Glycine max]	1	Rep1_peak_187	8.08364	3.21768		--	--	--
Gm01	1751821	1752383	Glyma.01G018200.Wm82.a4.v1:five_prime_UTR	30	Glyma.01G018200	KAG4403030.1 hypothetical protein GLYMA_01G018200v4 [Glycine max]	1&2	Rep1_peak_198	4.92245	2.65571		Rep2_peak_211	4.663	2.61694
Gm01	1752824	1753161	Glyma.01G018200.Wm82.a4.v1:promoter	412	Glyma.01G018200	KAG4403030.1 hypothetical protein GLYMA_01G018200v4 [Glycine max]	1	Rep1_peak_199	8.54277	3.22814		--	--	--
Gm01	1774342	1774805	Glyma.01G018400.Wm82.a4.v1:promoter	330	Glyma.01G018400	XP_028227798.1 transcription factor MYC2-like [Glycine soja]	1&2	Rep1_peak_202	24.0403	6.88033		Rep2_peak_214	20.698	6.17967
Gm01	1792791	1793058	Glyma.01G018700.Wm82.a4.v1:five_prime_UTR	371	Glyma.01G018700	XP_006572978.1 protein HAIKU1 [Glycine max]	1	Rep1_peak_203	5.66994	2.74713		--	--	--
Gm01	1823417	1824198	Glyma.01G019000.Wm82.a4.v1:five_prime_UTR	52	Glyma.01G019000	XP_028227888.1 mitochondrial carnitine/acylcarnitine carrier-like protein [Glycine soja]	1&2	Rep1_peak_205	12.1823	3.85295		Rep2_peak_218	9.44746	3.30081
Gm01	1838242	1838550	Glyma.01G019100.Wm82.a4.v1:five_prime_UTR	47	Glyma.01G019100	XP_006572982.1 probable starch synthase 4, chloroplastic/amyloplastic isoform X1 [Glycine max]	1	Rep1_peak_210	12.6039	4.22589		--	--	--
Gm01	1870870	1871221	Glyma.01G019300.Wm82.a4.v1:five_prime_UTR	677	Glyma.01G019300	XP_003517133.1 probable E3 ubiquitin-protein ligase EDA40 [Glycine max]	2	--	--	--		Rep2_peak_228	5.73934	2.71552
Gm01	1894087	1894440	Glyma.01G019400.Wm82.a4.v1:promoter	254	Glyma.01G019400	KAH1161199.1 hypothetical protein GYH30_000197 [Glycine max]	1&2	Rep1_peak_216	11.6467	3.35173		Rep2_peak_232	9.77036	3.06844
Gm01	1946592	1947310	Glyma.01G019700.Wm82.a4.v1:promoter	603	Glyma.01G019700	KAH1161204.1 hypothetical protein GYH30_000200 [Glycine max]	1	Rep1_peak_221	8.42779	2.97776		--	--	--
Gm01	1984996	1985280	Glyma.01G019800.Wm82.a4.v1:promoter	261	Glyma.01G019800	XP_003517161.1 glycine-rich domain-containing protein 1 [Glycine max]	1	Rep1_peak_225	18.0513	5.42486		--	--	--
Gm01	1997892	1998216	Glyma.01G020000.Wm82.a4.v1:promoter	44	Glyma.01G020000	XP_040860673.1 ABC transporter G family member STR2-like [Glycine max]	1&2	Rep1_peak_227	11.9941	4.32037		Rep2_peak_241	17.3564	5.20132
Gm01	2019646	2020097	Glyma.01G020200.Wm82.a4.v1:promoter	1205	Glyma.01G020200	XP_003517200.1 protein BRICK 1 [Glycine max]	1&2	Rep1_peak_231	37.0676	8.18541		Rep2_peak_245	32.8242	7.53463
Gm01	2027791	2028080	Glyma.01G020300.Wm82.a4.v1:promoter	41	Glyma.01G020300	XP_003517182.1 probable cytosolic oligopeptidase A [Glycine max]	2	--	--	--		Rep2_peak_247	9.84037	3.69815
Gm01	2045991	2046281	Glyma.01G020450.Wm82.a4.v1:promoter	1004	Glyma.01G020450	KAG4403046.1 hypothetical protein GLYMA_01G020450v4 [Glycine max]	1	Rep1_peak_235	6.69576	3.10009		--	--	--
Gm01	2063488	2063818	Glyma.01G020500.Wm82.a4.v1:promoter	311	Glyma.01G020500	XP_003517221.1 MADS-box transcription factor 23 [Glycine max]	1	Rep1_peak_238	17.473	4.25394		--	--	--
Gm01	2116322	2116703	Glyma.01G020900.Wm82.a4.v1:five_prime_UTR	0	Glyma.01G020900	NP_001240222.1 putative cinnamyl alcohol dehydrogenase [Glycine max]	1&2	Rep1_peak_240	19.6912	5.9761		Rep2_peak_253	25.6017	6.9364
Gm01	2116322	2116703	Glyma.01G020900.Wm82.a4.v1:promoter	0	Glyma.01G020900	NP_001240222.1 putative cinnamyl alcohol dehydrogenase [Glycine max]	1&2	Rep1_peak_240	19.6912	5.9761		Rep2_peak_253	25.6017	6.9364
Gm01	2127653	2128533	Glyma.01G021000.Wm82.a4.v1:promoter	795	Glyma.01G021000	XP_003517258.1 probable mannitol dehydrogenase [Glycine max]	1&2	Rep1_peak_242	3.02233	2.27022		Rep2_peak_255	5.7794	2.9081
Gm01	2146285	2146703	Glyma.01G021100.Wm82.a4.v1:promoter	248	Glyma.01G021100	XP_003517274.1 dof zinc finger protein DOF5.7 [Glycine max]	1&2	Rep1_peak_243	4.32242	2.60319		Rep2_peak_256	9.25286	3.85345
Gm01	2218783	2219240	Glyma.01G022300.Wm82.a4.v1:promoter	1431	Glyma.01G022300	XP_003517692.2 7-deoxyloganetic acid glucosyltransferase [Glycine max]	1&2	Rep1_peak_248	7.41451	2.95837		Rep2_peak_264	8.74367	2.96264
Gm01	2261074	2261425	Glyma.01G022500.Wm82.a4.v1:promoter	899	Glyma.01G022500	XP_003517351.1 AP2-like ethylene-responsive transcription factor AIL6 [Glycine max]	1&2	Rep1_peak_255	13.2021	4.6279		Rep2_peak_269	20.9591	5.98463
Gm01	2289753	2290273	Glyma.01G022600.Wm82.a4.v1:promoter	0	Glyma.01G022600	XP_006572996.1 putative U-box domain-containing protein 50 [Glycine max]	1&2	Rep1_peak_260	16.4706	4.72288		Rep2_peak_271	18.7726	4.98407
Gm01	2289753	2290273	Glyma.01G022600.Wm82.a4.v1:five_prime_UTR	0	Glyma.01G022600	XP_006572996.1 putative U-box domain-containing protein 50 [Glycine max]	1&2	Rep1_peak_260	16.4706	4.72288		Rep2_peak_271	18.7726	4.98407
Gm01	2301782	2302121	Glyma.01G022700.Wm82.a4.v1:five_prime_UTR	49	Glyma.01G022700	XP_006572997.1 nucleobase-ascorbate transporter 11 [Glycine max]	1&2	Rep1_peak_262	10.9915	4.07891		Rep2_peak_275	17.601	5.05414
Gm01	2302497	2302822	Glyma.01G022700.Wm82.a4.v1:promoter	328	Glyma.01G022700	XP_006572997.1 nucleobase-ascorbate transporter 11 [Glycine max]	1&2	Rep1_peak_263	10.4064	3.64023		Rep2_peak_276	9.01317	3.36725
Gm01	2302497	2302822	Glyma.01G022800.Wm82.a4.v1:promoter	328	Glyma.01G022800	KAH1161259.1 hypothetical protein GYH30_000235 [Glycine max]	1&2	Rep1_peak_263	10.4064	3.64023		Rep2_peak_276	9.01317	3.36725
Gm01	2326262	2326779	Glyma.01G023000.Wm82.a4.v1:five_prime_UTR	0	Glyma.01G023000	XP_006572999.1 uncharacterized protein LOC100791019 [Glycine max]	1	Rep1_peak_265	4.67898	2.68415		--	--	--
Gm01	2326262	2326779	Glyma.01G023000.Wm82.a4.v1:promoter	0	Glyma.01G023000	XP_006572999.1 uncharacterized protein LOC100791019 [Glycine max]	1	Rep1_peak_265	4.67898	2.68415		--	--	--
Gm01	2337113	2337450	Glyma.01G023100.Wm82.a4.v1:five_prime_UTR	629	Glyma.01G023100	XP_006573936.1 uncharacterized protein At4g38062 [Glycine max]	1	Rep1_peak_267	15.148	4.12046		--	--	--
Gm01	2357471	2357798	Glyma.01G023300.Wm82.a4.v1:promoter	411	Glyma.01G023300	XP_006573005.1 O-fucosyltransferase 39 isoform X2 [Glycine max]	2	--	--	--		Rep2_peak_281	8.93977	3.2809
Gm01	2358068	2358469	Glyma.01G023300.Wm82.a4.v1:promoter	1008	Glyma.01G023300	XP_006573005.1 O-fucosyltransferase 39 isoform X2 [Glycine max]	1&2	Rep1_peak_271	21.2362	6.07567		Rep2_peak_282	7.44485	3.36953
Gm01	2439903	2440274	Glyma.01G023833.Wm82.a4.v1:promoter	369	Glyma.01G023833	XP_006573014.1 transcription factor bHLH131-like [Glycine max]	1&2	Rep1_peak_288	7.20494	3.20637		Rep2_peak_299	13.2011	4.31854
Gm01	2451273	2451562	Glyma.01G023900.Wm82.a4.v1:five_prime_UTR	112	Glyma.01G023900	KAG4403056.1 hypothetical protein GLYMA_01G023900v4 [Glycine max]	1&2	Rep1_peak_289	14.3126	4.671		Rep2_peak_301	10.2931	3.84549
Gm01	2464238	2464525	Glyma.01G024000.Wm82.a4.v1:promoter	130	Glyma.01G024000	XP_003517430.1 mitochondrial uncoupling protein 5 [Glycine max]	1	Rep1_peak_291	14.4083	4.93142		--	--	--
Gm01	2471590	2471972	Glyma.01G024100.Wm82.a4.v1:promoter	0	Glyma.01G024100	KAH1161281.1 hypothetical protein GYH30_000250 [Glycine max]	1	Rep1_peak_292	4.54325	2.03204		--	--	--
Gm01	2478761	2479093	Glyma.01G024200.Wm82.a4.v1:promoter	768	Glyma.01G024200	XP_006573015.1 protein BREVIS RADIX [Glycine max]	1&2	Rep1_peak_294	12.4887	4.18991		Rep2_peak_304	9.35565	3.54376
Gm01	2480046	2480440	Glyma.01G024200.Wm82.a4.v1:five_prime_UTR	186	Glyma.01G024200	XP_006573015.1 protein BREVIS RADIX [Glycine max]	1&2	Rep1_peak_295	6.25878	2.94755		Rep2_peak_305	9.9581	3.65565
Gm01	2570094	2570497	Glyma.01G025000.Wm82.a4.v1:promoter	952	Glyma.01G025000	KAG4403061.1 hypothetical protein GLYMA_01G025000v4 [Glycine max]	1&2	Rep1_peak_303	9.5062	3.75724		Rep2_peak_314	12.7285	4.36216
Gm01	2598918	2599875	Glyma.01G025100.Wm82.a4.v1:promoter	1141	Glyma.01G025100	KAH1161294.1 hypothetical protein GYH30_000260 [Glycine max]	1&2	Rep1_peak_307	12.1516	4.08558		Rep2_peak_316	9.2983	3.52571
Gm01	2647821	2648077	Glyma.01G025300.Wm82.a4.v1:promoter	341	Glyma.01G025300	KAG4403062.1 hypothetical protein GLYMA_01G025300v4 [Glycine max]	1	Rep1_peak_311	2.56661	2.05813		--	--	--
Gm01	2682684	2682997	Glyma.01G025400.Wm82.a4.v1:promoter	203	Glyma.01G025400	XP_006573022.1 ethylene-responsive transcription factor ESR2 [Glycine max]	1	Rep1_peak_318	9.47203	3.83678		--	--	--
Gm01	2704414	2704768	Glyma.01G025500.Wm82.a4.v1:promoter	767	Glyma.01G025500	XP_006573023.1 protein DMR6-LIKE OXYGENASE 1 [Glycine max]	1&2	Rep1_peak_324	20.608	5.39421		Rep2_peak_333	18.3743	5.17742
Gm01	2713853	2714253	Glyma.01G025700.Wm82.a4.v1:promoter	1137	Glyma.01G025700	KAG5067869.1 hypothetical protein JHK85_000246 [Glycine max]	2	--	--	--		Rep2_peak_336	11.5608	4.27474
Gm01	2716402	2716914	Glyma.01G025800.Wm82.a4.v1:promoter	1013	Glyma.01G025800	KAG5067870.1 hypothetical protein JHK85_000247 [Glycine max]	1&2	Rep1_peak_326	42.393	9.12916		Rep2_peak_337	47.4431	9.59846
Gm01	2731450	2731824	Glyma.01G025900.Wm82.a4.v1:promoter	87	Glyma.01G025900	KRH74523.1 hypothetical protein GLYMA_01G025900v4 [Glycine max]	1&2	Rep1_peak_331	10.7071	3.89312		Rep2_peak_341	12.0839	4.06479
Gm01	2771705	2772137	Glyma.01G026500.Wm82.a4.v1:promoter	744	Glyma.01G026500	XP_003517527.1 F-box protein At1g70590 [Glycine max]	1&2	Rep1_peak_335	14.1949	4.34275		Rep2_peak_345	11.5819	3.83358
Gm01	2807229	2807857	Glyma.01G026700.Wm82.a4.v1:five_prime_UTR	23	Glyma.01G026700	NP_001237567.2 alanine aminotransferase 2 [Glycine max]	1&2	Rep1_peak_337	38.4887	8.61752		Rep2_peak_348	27.0335	6.7993
Gm01	2852454	2853099	Glyma.01G027200.Wm82.a4.v1:promoter	0	Glyma.01G027200	KAG5087648.1 hypothetical protein JHK86_000260 [Glycine max]	1&2	Rep1_peak_342	4.98962	2.43482		Rep2_peak_351	6.73726	2.76559
Gm01	2852454	2853099	Glyma.01G027300.Wm82.a4.v1:promoter	0	Glyma.01G027300	KAG4403065.1 hypothetical protein GLYMA_01G027300v4 [Glycine max]	1&2	Rep1_peak_342	4.98962	2.43482		Rep2_peak_351	6.73726	2.76559
Gm01	2874484	2874981	Glyma.01G027433.Wm82.a4.v1:promoter	0	Glyma.01G027433	XP_028219188.1 uncharacterized protein LOC114400733 [Glycine soja]	2	--	--	--		Rep2_peak_354	5.90692	2.57719
Gm01	2874484	2874981	Glyma.01G027466.Wm82.a4.v1:promoter	0	Glyma.01G027466	KAG4403067.1 hypothetical protein GLYMA_01G027466v4 [Glycine max]	2	--	--	--		Rep2_peak_354	5.90692	2.57719
Gm01	2880848	2881187	Glyma.01G027500.Wm82.a4.v1:five_prime_UTR	0	Glyma.01G027500	KAG4403071.1 hypothetical protein GLYMA_01G027500v4 [Glycine max]	1&2	Rep1_peak_346	8.73175	3.85724		Rep2_peak_357	9.76327	4.04385
Gm01	2880848	2881187	Glyma.01G027500.Wm82.a4.v1:promoter	0	Glyma.01G027500	KAG4403071.1 hypothetical protein GLYMA_01G027500v4 [Glycine max]	1&2	Rep1_peak_346	8.73175	3.85724		Rep2_peak_357	9.76327	4.04385
Gm01	2903090	2904153	Glyma.01G027800.Wm82.a4.v1:five_prime_UTR	0	Glyma.01G027800	XP_003517602.1 uncharacterized protein LOC100776639 [Glycine max]	1&2	Rep1_peak_347	38.3381	8.09358		Rep2_peak_359	47.2325	8.20225
Gm01	2903090	2904153	Glyma.01G027800.Wm82.a4.v1:promoter	0	Glyma.01G027800	XP_003517602.1 uncharacterized protein LOC100776639 [Glycine max]	1&2	Rep1_peak_347	38.3381	8.09358		Rep2_peak_359	47.2325	8.20225
Gm01	2918608	2918993	Glyma.01G027900.Wm82.a4.v1:five_prime_UTR	54	Glyma.01G027900	XP_003517718.1 polygalacturonase At1g48100 [Glycine max]	1&2	Rep1_peak_348	6.38467	2.86806		Rep2_peak_360	13.443	4.12759
Gm01	2920023	2920687	Glyma.01G027900.Wm82.a4.v1:promoter	977	Glyma.01G027900	XP_003517718.1 polygalacturonase At1g48100 [Glycine max]	1&2	Rep1_peak_349	6.48047	3.25232		Rep2_peak_361	7.38148	3.43085
Gm01	2931083	2931712	Glyma.01G028100.Wm82.a4.v1:promoter	782	Glyma.01G028100	XP_003517719.1 cysteine-rich receptor-like protein kinase 2 [Glycine max]	1&2	Rep1_peak_350	3.95449	2.35251		Rep2_peak_362	5.07917	2.6015
Gm01	3022800	3023161	Glyma.01G028700.Wm82.a4.v1:five_prime_UTR	209	Glyma.01G028700	KAG4403078.1 hypothetical protein GLYMA_01G028700v4 [Glycine max]	1&2	Rep1_peak_364	4.31684	2.66587		Rep2_peak_369	8.9654	3.84513
Gm01	3041949	3042313	Glyma.01G028800.Wm82.a4.v1:promoter	679	Glyma.01G028800	XP_003517722.1 F-box/kelch-repeat protein At1g23390 [Glycine max]	1&2	Rep1_peak_368	26.6866	7.14149		Rep2_peak_372	29.609	7.46285
Gm01	3080426	3080951	Glyma.01G029000.Wm82.a4.v1:promoter	1388	Glyma.01G029000	XP_003517667.1 signal recognition particle receptor subunit beta [Glycine max]	1&2	Rep1_peak_372	8.31329	3.51525		Rep2_peak_376	7.33812	3.25274
Gm01	3082522	3083242	Glyma.01G029000.Wm82.a4.v1:five_prime_UTR	184	Glyma.01G029000	XP_003517667.1 signal recognition particle receptor subunit beta [Glycine max]	1&2	Rep1_peak_373	29.816	7.21964		Rep2_peak_377	24.5223	6.30449
Gm01	3102141	3102404	Glyma.01G029250.Wm82.a4.v1:promoter	641	Glyma.01G029250	KAG4403079.1 hypothetical protein GLYMA_01G029250v4 [Glycine max]	1	Rep1_peak_375	12.2206	3.42968		--	--	--
Gm01	3132549	3132861	Glyma.01G029500.Wm82.a4.v1:promoter	628	Glyma.01G029500	XP_003517702.1 BOI-related E3 ubiquitin-protein ligase 1 [Glycine max]	1&2	Rep1_peak_379	30.8134	7.69134		Rep2_peak_382	21.8051	6.12399
Gm01	3133594	3133989	Glyma.01G029500.Wm82.a4.v1:five_prime_UTR	106	Glyma.01G029500	XP_003517702.1 BOI-related E3 ubiquitin-protein ligase 1 [Glycine max]	1&2	Rep1_peak_380	8.12123	3.53177		Rep2_peak_383	11.6362	4.19908
Gm01	3138058	3138336	Glyma.01G029600.Wm82.a4.v1:promoter	1371	Glyma.01G029600	XP_003517705.1 eukaryotic translation initiation factor 3 subunit I [Glycine max]	1	Rep1_peak_382	12.9936	4.08147		--	--	--
Gm01	3175578	3176732	Glyma.01G030200.Wm82.a4.v1:promoter	23	Glyma.01G030200	XP_003517725.1 proline-rich receptor-like protein kinase PERK13 [Glycine max]	1&2	Rep1_peak_386	44.0936	9.12472		Rep2_peak_388	38.6154	8.32775
Gm01	3181002	3181310	Glyma.01G030300.Wm82.a4.v1:five_prime_UTR	22	Glyma.01G030300	XP_003517721.1 protein bfr2 [Glycine max]	1&2	Rep1_peak_388	18.2513	5.36748		Rep2_peak_390	15.6702	4.8909
Gm01	3326955	3327235	Glyma.01G031800.Wm82.a4.v1:promoter	1256	Glyma.01G031800	KAG4403090.1 hypothetical protein GLYMA_01G031800v4 [Glycine max]	2	--	--	--		Rep2_peak_418	6.86236	3.31741
Gm01	3343442	3344438	Glyma.01G031900.Wm82.a4.v1:five_prime_UTR	815	Glyma.01G031900	XP_006573047.1 probable alpha,alpha-trehalose-phosphate synthase [UDP-forming]	1&2	Rep1_peak_417	24.5412	5.33787		Rep2_peak_421	16.3486	4.00357
Gm01	3395034	3395762	Glyma.01G032200.Wm82.a4.v1:five_prime_UTR	0	Glyma.01G032200	XP_003517782.1 RING-H2 finger protein ATL47 [Glycine max]	1&2	Rep1_peak_420	19.1901	5.80408		Rep2_peak_425	13.8246	4.72898
Gm01	3395034	3395762	Glyma.01G032200.Wm82.a4.v1:promoter	0	Glyma.01G032200	XP_003517782.1 RING-H2 finger protein ATL47 [Glycine max]	1&2	Rep1_peak_420	19.1901	5.80408		Rep2_peak_425	13.8246	4.72898
Gm01	3414324	3414612	Glyma.01G032500.Wm82.a4.v1:promoter	905	Glyma.01G032500	KAG4403109.1 hypothetical protein GLYMA_01G032500v4 [Glycine max]	2	--	--	--		Rep2_peak_429	18.5463	5.22883
Gm01	3514259	3514769	Glyma.01G033500.Wm82.a4.v1:five_prime_UTR	141	Glyma.01G033500	XP_003517734.1 WAT1-related protein At5g40210 [Glycine max]	1&2	Rep1_peak_429	7.75249	3.77769		Rep2_peak_436	6.15466	3.29559
Gm01	3534952	3535842	Glyma.01G033800.Wm82.a4.v1:promoter	121	Glyma.01G033800	XP_028229713.1 WAT1-related protein At5g40240-like isoform X1 [Glycine soja]	1&2	Rep1_peak_431	11.6759	3.86085		Rep2_peak_438	10.9762	3.89289
Gm01	3545414	3545676	Glyma.01G033900.Wm82.a4.v1:five_prime_UTR	173	Glyma.01G033900	XP_003517737.1 WAT1-related protein At5g40240 isoform X2 [Glycine max]	1	Rep1_peak_434	3.97931	2.31651		--	--	--
Gm01	3562369	3562745	Glyma.01G034100.Wm82.a4.v1:promoter	1486	Glyma.01G034100	XP_003517816.1 probable serine/threonine-protein kinase PBL28 isoform X1 [Glycine max]	1&2	Rep1_peak_437	18.4673	4.80905		Rep2_peak_442	22.5185	5.30151
Gm01	3563423	3563716	Glyma.01G034100.Wm82.a4.v1:promoter	515	Glyma.01G034100	XP_003517816.1 probable serine/threonine-protein kinase PBL28 isoform X1 [Glycine max]	1	Rep1_peak_438	3.28101	2.23174		--	--	--
Gm01	3580417	3580713	Glyma.01G034402.Wm82.a4.v1:promoter	836	Glyma.01G034402	KAH1161442.1 hypothetical protein GYH30_000353 [Glycine max]	1	Rep1_peak_439	13.3335	3.94449		--	--	--
Gm01	3580417	3580713	Glyma.01G034300.Wm82.a4.v1:promoter	836	Glyma.01G034300	XP_003517820.1 protein ALTERED XYLOGLUCAN 4 [Glycine max]	1	Rep1_peak_439	13.3335	3.94449		--	--	--
Gm01	3582331	3582718	Glyma.01G034300.Wm82.a4.v1:promoter	454	Glyma.01G034300	XP_003517820.1 protein ALTERED XYLOGLUCAN 4 [Glycine max]	1	Rep1_peak_440	5.57015	2.83164		--	--	--
Gm01	3582331	3582718	Glyma.01G034500.Wm82.a4.v1:promoter	454	Glyma.01G034500	KAH1161444.1 hypothetical protein GYH30_000354 [Glycine max]	1	Rep1_peak_440	5.57015	2.83164		--	--	--
Gm01	3585545	3585859	Glyma.01G034500.Wm82.a4.v1:promoter	0	Glyma.01G034500	KAH1161444.1 hypothetical protein GYH30_000354 [Glycine max]	2	--	--	--		Rep2_peak_443	6.4532	3.01501
Gm01	3585545	3585859	Glyma.01G034500.Wm82.a4.v1:five_prime_UTR	0	Glyma.01G034500	KAH1161444.1 hypothetical protein GYH30_000354 [Glycine max]	2	--	--	--		Rep2_peak_443	6.4532	3.01501
Gm01	3616385	3616828	Glyma.01G034900.Wm82.a4.v1:promoter	429	Glyma.01G034900	XP_003517740.1 protein ALTERED XYLOGLUCAN 4 [Glycine max]	1&2	Rep1_peak_443	19.0853	5.7685		Rep2_peak_446	26.2701	6.85016
Gm01	3626280	3626699	Glyma.01G035000.Wm82.a4.v1:promoter	0	Glyma.01G035000	XP_003517836.1 nucleobase-ascorbate transporter 7 isoform X2 [Glycine max]	1&2	Rep1_peak_444	54.9395	10.9285		Rep2_peak_448	47.158	9.69028
Gm01	3626280	3626699	Glyma.01G035000.Wm82.a4.v1:five_prime_UTR	0	Glyma.01G035000	XP_003517836.1 nucleobase-ascorbate transporter 7 isoform X2 [Glycine max]	1&2	Rep1_peak_444	54.9395	10.9285		Rep2_peak_448	47.158	9.69028
Gm01	3626280	3626699	Glyma.01G035000.Wm82.a4.v1:five_prime_UTR	0	Glyma.01G035000	XP_003517836.1 nucleobase-ascorbate transporter 7 isoform X2 [Glycine max]	1&2	Rep1_peak_444	54.9395	10.9285		Rep2_peak_448	47.158	9.69028
Gm01	3632499	3632824	Glyma.01G035100.Wm82.a4.v1:promoter	1469	Glyma.01G035100	KAH1161455.1 hypothetical protein GYH30_000360 [Glycine max]	1	Rep1_peak_446	12.4659	4.48327		--	--	--
Gm01	3634015	3634338	Glyma.01G035100.Wm82.a4.v1:promoter	0	Glyma.01G035100	KAH1161455.1 hypothetical protein GYH30_000360 [Glycine max]	2	--	--	--		Rep2_peak_450	3.96927	2.2329
Gm01	3634015	3634338	Glyma.01G035100.Wm82.a4.v1:five_prime_UTR	0	Glyma.01G035100	KAH1161455.1 hypothetical protein GYH30_000360 [Glycine max]	2	--	--	--		Rep2_peak_450	3.96927	2.2329
Gm01	3635712	3636179	Glyma.01G035100.Wm82.a4.v1:five_prime_UTR	1420	Glyma.01G035100	KAH1161455.1 hypothetical protein GYH30_000360 [Glycine max]	1&2	Rep1_peak_447	26.1837	6.54021		Rep2_peak_451	22.8008	5.91512
Gm01	3683370	3683879	Glyma.01G035400.Wm82.a4.v1:promoter	0	Glyma.01G035400	XP_006573066.2 putative disease resistance protein RGA3 [Glycine max]	1&2	Rep1_peak_455	13.9172	4.64897		Rep2_peak_458	27.2463	6.72403
Gm01	3683370	3683879	Glyma.01G035400.Wm82.a4.v1:five_prime_UTR	0	Glyma.01G035400	XP_006573066.2 putative disease resistance protein RGA3 [Glycine max]	1&2	Rep1_peak_455	13.9172	4.64897		Rep2_peak_458	27.2463	6.72403
Gm01	3711724	3712253	Glyma.01G035600.Wm82.a4.v1:promoter	24	Glyma.01G035600	XP_003517843.2 cyclin-D1-1 [Glycine max]	1&2	Rep1_peak_458	4.07	2.44551		Rep2_peak_462	7.24685	3.46846
Gm01	3745539	3746384	Glyma.01G035800.Wm82.a4.v1:promoter	0	Glyma.01G035800	KAG4403119.1 hypothetical protein GLYMA_01G035800v4 [Glycine max]	1&2	Rep1_peak_460	22.5516	5.84167		Rep2_peak_465	16.3388	4.78211
Gm01	3745539	3746384	Glyma.01G035800.Wm82.a4.v1:five_prime_UTR	0	Glyma.01G035800	KAG4403119.1 hypothetical protein GLYMA_01G035800v4 [Glycine max]	1&2	Rep1_peak_460	22.5516	5.84167		Rep2_peak_465	16.3388	4.78211
Gm01	3805017	3805906	Glyma.01G036200.Wm82.a4.v1:promoter	125	Glyma.01G036200	XP_003517853.1 protein NLRC3 isoform X2 [Glycine max]	1&2	Rep1_peak_465	43.5329	6.2083		Rep2_peak_470	42.9378	6.10865
Gm01	3805017	3805906	Glyma.01G036400.Wm82.a4.v1:promoter	125	Glyma.01G036400	KAG5059317.1 hypothetical protein JHK87_000346 [Glycine soja]	1&2	Rep1_peak_465	43.5329	6.2083		Rep2_peak_470	42.9378	6.10865
Gm01	3853960	3854241	Glyma.01G036600.Wm82.a4.v1:promoter	1431	Glyma.01G036600	NP_001237195.2 C2H2-type zinc finger domain-containing protein [Glycine max]	1	Rep1_peak_471	7.55664	3.25408		--	--	--
Gm01	3922575	3922906	Glyma.01G037100.Wm82.a4.v1:promoter	92	Glyma.01G037100	XP_006573948.1 metalloendoproteinase 5-MMP [Glycine max]	2	--	--	--		Rep2_peak_485	6.26343	2.88709
Gm01	3954207	3954526	Glyma.01G037300.Wm82.a4.v1:promoter	567	Glyma.01G037300	XP_003517865.1 uncharacterized protein LOC100805887 [Glycine max]	1&2	Rep1_peak_483	15.3773	5.72388		Rep2_peak_490	12.4267	4.9695
Gm01	4000971	4001888	Glyma.01G037800.Wm82.a4.v1:promoter	395	Glyma.01G037800	NP_001241459.1 germin-like protein 5 precursor [Glycine max]	1&2	Rep1_peak_492	8.95949	3.74616		Rep2_peak_500	9.87201	3.88388
Gm01	4000971	4001888	Glyma.01G037700.Wm82.a4.v1:five_prime_UTR	395	Glyma.01G037700	XP_006573072.1 protein WVD2-like 7 [Glycine max]	1&2	Rep1_peak_492	8.95949	3.74616		Rep2_peak_500	9.87201	3.88388
Gm01	4007770	4008433	Glyma.01G037900.Wm82.a4.v1:promoter	112	Glyma.01G037900	XP_003517873.1 probable galacturonosyltransferase-like 9 [Glycine max]	1&2	Rep1_peak_493	10.6659	3.87986		Rep2_peak_501	12.0241	4.22997
Gm01	4032441	4032705	Glyma.01G038100.Wm82.a4.v1:five_prime_UTR	0	Glyma.01G038100	XP_003517748.1 DExH-box ATP-dependent RNA helicase DExH15 chloroplastic [Glycine max]	1	Rep1_peak_497	9.79054	3.52992		--	--	--
Gm01	4032441	4032705	Glyma.01G038100.Wm82.a4.v1:promoter	0	Glyma.01G038100	XP_003517748.1 DExH-box ATP-dependent RNA helicase DExH15 chloroplastic [Glycine max]	1	Rep1_peak_497	9.79054	3.52992		--	--	--
Gm01	4037775	4038154	Glyma.01G038250.Wm82.a4.v1:five_prime_UTR	119	Glyma.01G038250	KAG5067985.1 hypothetical protein JHK85_000362 [Glycine max]	2	--	--	--		Rep2_peak_505	2.61606	1.96322
Gm01	4050375	4050712	Glyma.01G038300.Wm82.a4.v1:promoter	1104	Glyma.01G038300	KAG4403132.1 hypothetical protein GLYMA_01G038300v4 [Glycine max]	2	--	--	--		Rep2_peak_509	7.01368	3.21319
Gm01	4120814	4121371	Glyma.01G038600.Wm82.a4.v1:promoter	485	Glyma.01G038600	NP_001304346.2 transcription factor MYB1R1 [Glycine max]	1	Rep1_peak_510	19.5517	5.65956		--	--	--
Gm01	4145497	4146403	Glyma.01G038700.Wm82.a4.v1:promoter	346	Glyma.01G038700	XP_003517885.1 uncharacterized protein LOC100782710 isoform X1 [Glycine max]	1&2	Rep1_peak_513	17.2116	4.74334		Rep2_peak_519	21.2791	5.17377
Gm01	4158811	4159466	Glyma.01G038800.Wm82.a4.v1:promoter	65	Glyma.01G038800	XP_003517887.1 serine/threonine-protein phosphatase PP2A catalytic subunit [Glycine max]	2	--	--	--		Rep2_peak_522	3.93936	2.44775
Gm01	4249722	4250009	Glyma.01G039300.Wm82.a4.v1:promoter	507	Glyma.01G039300	KAG4403136.1 hypothetical protein GLYMA_01G039300v4 [Glycine max]	2	--	--	--		Rep2_peak_534	3.56506	2.13582
Gm01	4262367	4263019	Glyma.01G039400.Wm82.a4.v1:five_prime_UTR	0	Glyma.01G039400	XP_006573084.1 myosin-11 isoform X1 [Glycine max]	1&2	Rep1_peak_529	15.8179	4.21411		Rep2_peak_538	9.89379	3.24713
Gm01	4262367	4263019	Glyma.01G039400.Wm82.a4.v1:promoter	0	Glyma.01G039400	XP_006573084.1 myosin-11 isoform X1 [Glycine max]	1&2	Rep1_peak_529	15.8179	4.21411		Rep2_peak_538	9.89379	3.24713
Gm01	4281715	4282129	Glyma.01G039500.Wm82.a4.v1:promoter	137	Glyma.01G039500	XP_003517757.1 uncharacterized protein LOC100787325 [Glycine max]	1&2	Rep1_peak_533	14.1148	4.50565		Rep2_peak_540	4.75327	2.54064
Gm01	4294488	4295549	Glyma.01G039600.Wm82.a4.v1:five_prime_UTR	0	Glyma.01G039600	NP_001241099.1 probable leucine-rich repeat receptor-like protein kinase precursor [Glycine max]	1&2	Rep1_peak_536	13.4785	3.09436		Rep2_peak_544	6.51794	2.30974
Gm01	4294488	4295549	Glyma.01G039600.Wm82.a4.v1:promoter	0	Glyma.01G039600	NP_001241099.1 probable leucine-rich repeat receptor-like protein kinase precursor [Glycine max]	1&2	Rep1_peak_536	13.4785	3.09436		Rep2_peak_544	6.51794	2.30974
Gm01	4317601	4318234	Glyma.01G039900.Wm82.a4.v1:five_prime_UTR	0	Glyma.01G039900	XP_003517759.1 wall-associated receptor kinase-like 15 [Glycine max]	1&2	Rep1_peak_538	9.27361	3.51796		Rep2_peak_546	5.13831	2.67636
Gm01	4317601	4318234	Glyma.01G039900.Wm82.a4.v1:promoter	0	Glyma.01G039900	XP_003517759.1 wall-associated receptor kinase-like 15 [Glycine max]	1&2	Rep1_peak_538	9.27361	3.51796		Rep2_peak_546	5.13831	2.67636
Gm01	4388385	4388668	Glyma.01G040700.Wm82.a4.v1:promoter	690	Glyma.01G040700	NP_001237762.1 uncharacterized protein LOC100527298 [Glycine max]	2	--	--	--		Rep2_peak_556	14.3864	4.69498
Gm01	4388385	4388668	Glyma.01G041000.Wm82.a4.v1:promoter	690	Glyma.01G041000	KAG5068012.1 hypothetical protein JHK85_000389 [Glycine max]	2	--	--	--		Rep2_peak_556	14.3864	4.69498
Gm01	4389218	4389610	Glyma.01G041000.Wm82.a4.v1:promoter	0	Glyma.01G041000	KAG5068012.1 hypothetical protein JHK85_000389 [Glycine max]	1&2	Rep1_peak_548	11.5454	3.74881		Rep2_peak_557	9.44746	3.30081
Gm01	4389218	4389610	Glyma.01G041000.Wm82.a4.v1:five_prime_UTR	0	Glyma.01G041000	KAG5068012.1 hypothetical protein JHK85_000389 [Glycine max]	1&2	Rep1_peak_548	11.5454	3.74881		Rep2_peak_557	9.44746	3.30081
Gm01	4683876	4684242	Glyma.01G043100.Wm82.a4.v1:promoter	758	Glyma.01G043100	KAG4403144.1 hypothetical protein GLYMA_01G043100v4 [Glycine max]	1&2	Rep1_peak_576	11.1403	4.71563		Rep2_peak_584	9.48027	4.27771
Gm01	4762910	4763244	Glyma.01G043800.Wm82.a4.v1:promoter	0	Glyma.01G043800	XP_003517776.1 protein IQ-DOMAIN 31 isoform X1 [Glycine max]	1	Rep1_peak_583	16.4973	4.30775		--	--	--
Gm01	4762910	4763244	Glyma.01G043800.Wm82.a4.v1:five_prime_UTR	0	Glyma.01G043800	XP_003517776.1 protein IQ-DOMAIN 31 isoform X1 [Glycine max]	1	Rep1_peak_583	16.4973	4.30775		--	--	--
Gm01	4812691	4813059	Glyma.01G043976.Wm82.a4.v1:promoter	1435	Glyma.01G043976	KAG4403148.1 hypothetical protein GLYMA_01G043976v4 [Glycine max]	1	Rep1_peak_590	8.59843	3.3093		--	--	--
Gm01	4839854	4840210	Glyma.01G044100.Wm82.a4.v1:five_prime_UTR	0	Glyma.01G044100	XP_003517946.2 probable serine/threonine-protein kinase PBL3 [Glycine max]	1&2	Rep1_peak_592	13.5243	4.8613		Rep2_peak_598	19.5274	5.91953
Gm01	4839854	4840210	Glyma.01G044100.Wm82.a4.v1:promoter	0	Glyma.01G044100	XP_003517946.2 probable serine/threonine-protein kinase PBL3 [Glycine max]	1&2	Rep1_peak_592	13.5243	4.8613		Rep2_peak_598	19.5274	5.91953
Gm01	4875930	4876440	Glyma.01G044300.Wm82.a4.v1:five_prime_UTR	0	Glyma.01G044300	XP_006573101.1 transcription factor MYB88 [Glycine max]	2	--	--	--		Rep2_peak_602	4.25995	2.46544
Gm01	4875930	4876440	Glyma.01G044300.Wm82.a4.v1:promoter	0	Glyma.01G044300	XP_006573101.1 transcription factor MYB88 [Glycine max]	2	--	--	--		Rep2_peak_602	4.25995	2.46544
Gm01	5220267	5220632	Glyma.01G045500.Wm82.a4.v1:five_prime_UTR	0	Glyma.01G045500	XP_028230682.1 transcription factor TCP14-like [Glycine soja]	1	Rep1_peak_637	7.07539	3.16156		--	--	--
Gm01	5220267	5220632	Glyma.01G045500.Wm82.a4.v1:promoter	0	Glyma.01G045500	XP_028230682.1 transcription factor TCP14-like [Glycine soja]	1	Rep1_peak_637	7.07539	3.16156		--	--	--
Gm01	5293183	5294700	Glyma.01G045900.Wm82.a4.v1:promoter	915	Glyma.01G045900	XP_006573105.1 probable membrane-associated kinase regulator 6 [Glycine max]	1&2	Rep1_peak_642	20.1819	6.00227		Rep2_peak_651	10.0752	3.95518	Rep2_peak_652	11.0247	4.19045
Gm01	5307253	5307581	Glyma.01G046000.Wm82.a4.v1:promoter	1026	Glyma.01G046000	NP_001350835.1 delta8-sphingolipid desaturase 1 [Glycine max]	1	Rep1_peak_643	3.82578	2.40223		--	--	--
Gm01	5374206	5375222	Glyma.01G046600.Wm82.a4.v1:promoter	1022	Glyma.01G046600	XP_025983509.1 protein PHYTOCHROME KINASE SUBSTRATE 2 isoform X2 [Glycine max]	1&2	Rep1_peak_648	10.6659	3.87986		Rep2_peak_656	9.1026	3.46451	Rep2_peak_657	6.46067	2.83622
Gm01	5437694	5438144	Glyma.01G046800.Wm82.a4.v1:promoter	1374	Glyma.01G046800	XP_014617485.1 protein FEZ [Glycine max]	1&2	Rep1_peak_659	14.1602	4.16535		Rep2_peak_667	6.23983	2.76826
Gm01	5546736	5547080	Glyma.01G047800.Wm82.a4.v1:promoter	1183	Glyma.01G047800	KAG5059444.1 hypothetical protein JHK87_000473 [Glycine soja]	1	Rep1_peak_673	6.56942	3.12717		--	--	--
Gm01	5575151	5575601	Glyma.01G048000.Wm82.a4.v1:promoter	694	Glyma.01G048000	KAG4403158.1 hypothetical protein GLYMA_01G048000v4 [Glycine max]	2	--	--	--		Rep2_peak_681	8.79786	3.68771
Gm01	5615967	5616388	Glyma.01G048300.Wm82.a4.v1:promoter	500	Glyma.01G048300	KAG5059449.1 hypothetical protein JHK87_000478 [Glycine soja]	1&2	Rep1_peak_683	19.4366	5.75187		Rep2_peak_686	39.9306	8.72125
Gm01	5615967	5616388	Glyma.01G048400.Wm82.a4.v1:promoter	500	Glyma.01G048400	XP_003517990.1 ribonuclease 3 [Glycine max]	1&2	Rep1_peak_683	19.4366	5.75187		Rep2_peak_686	39.9306	8.72125
Gm01	5791589	5792041	Glyma.01G049500.Wm82.a4.v1:promoter	0	Glyma.01G049500	NP_001241272.1 calcium-binding EF-hand family protein [Glycine max]	1&2	Rep1_peak_705	11.1704	3.86976		Rep2_peak_709	18.7661	5.08128
Gm01	5791589	5792041	Glyma.01G049500.Wm82.a4.v1:five_prime_UTR	0	Glyma.01G049500	NP_001241272.1 calcium-binding EF-hand family protein [Glycine max]	1&2	Rep1_peak_705	11.1704	3.86976		Rep2_peak_709	18.7661	5.08128
Gm01	5958491	5959343	Glyma.01G050400.Wm82.a4.v1:five_prime_UTR	431	Glyma.01G050400	XP_006573121.3 uncharacterized protein LOC100779481 isoform X1 [Glycine max]	1&2	Rep1_peak_723	41.9328	8.20858		Rep2_peak_729	65.1235	10.74
Gm01	5987430	5987720	Glyma.01G050500.Wm82.a4.v1:promoter	1424	Glyma.01G050500	XP_003518011.1 uncharacterized protein LOC100801094 [Glycine max]	2	--	--	--		Rep2_peak_732	10.2035	3.90525
Gm01	6029408	6029818	Glyma.01G051001.Wm82.a4.v1:promoter	1235	Glyma.01G051001	KAG4403172.1 hypothetical protein GLYMA_01G051001v4 [Glycine max]	1&2	Rep1_peak_729	3.67621	2.45173		Rep2_peak_737	8.55047	3.68945
Gm01	6051199	6051489	Glyma.01G051300.Wm82.a4.v1:five_prime_UTR	0	Glyma.01G051300	NP_001236855.1 NAC domain protein NAC1 [Glycine max]	1	Rep1_peak_733	16.5527	5.43216		--	--	--
Gm01	6051199	6051489	Glyma.01G051300.Wm82.a4.v1:promoter	0	Glyma.01G051300	NP_001236855.1 NAC domain protein NAC1 [Glycine max]	1	Rep1_peak_733	16.5527	5.43216		--	--	--
Gm01	6073502	6073960	Glyma.01G051400.Wm82.a4.v1:promoter	0	Glyma.01G051400	XP_006573124.1 protein SHORT ROOT IN SALT MEDIUM 1 [Glycine max]	1&2	Rep1_peak_735	4.39044	2.46257		Rep2_peak_742	9.60853	3.47587
Gm01	6073502	6073960	Glyma.01G051400.Wm82.a4.v1:five_prime_UTR	0	Glyma.01G051400	XP_006573124.1 protein SHORT ROOT IN SALT MEDIUM 1 [Glycine max]	1&2	Rep1_peak_735	4.39044	2.46257		Rep2_peak_742	9.60853	3.47587
Gm01	6073502	6073960	Glyma.01G051400.Wm82.a4.v1:five_prime_UTR	0	Glyma.01G051400	XP_006573124.1 protein SHORT ROOT IN SALT MEDIUM 1 [Glycine max]	1&2	Rep1_peak_735	4.39044	2.46257		Rep2_peak_742	9.60853	3.47587
Gm01	6241863	6242164	Glyma.01G051700.Wm82.a4.v1:promoter	0	Glyma.01G051700	XP_003517808.2 transcription factor MYB106 [Glycine max]	2	--	--	--		Rep2_peak_754	6.25872	2.48041
Gm01	6241863	6242164	Glyma.01G051700.Wm82.a4.v1:five_prime_UTR	0	Glyma.01G051700	XP_003517808.2 transcription factor MYB106 [Glycine max]	2	--	--	--		Rep2_peak_754	6.25872	2.48041
Gm01	6325382	6326419	Glyma.01G052300.Wm82.a4.v1:five_prime_UTR	0	Glyma.01G052300	XP_006573128.2 uncharacterized protein LOC102666756 [Glycine max]	1&2	Rep1_peak_759	40.4994	7.11716		Rep2_peak_766	50.1294	8.02021
Gm01	6325382	6326419	Glyma.01G052300.Wm82.a4.v1:promoter	0	Glyma.01G052300	XP_006573128.2 uncharacterized protein LOC102666756 [Glycine max]	1&2	Rep1_peak_759	40.4994	7.11716		Rep2_peak_766	50.1294	8.02021
Gm01	6430242	6431356	Glyma.01G052600.Wm82.a4.v1:promoter	1472	Glyma.01G052600	XP_003517809.1 integrin-linked protein kinase 1 isoform X1 [Glycine max]	1&2	Rep1_peak_767	8.68278	3.48014		Rep2_peak_777	7.69173	3.22792
Gm01	6444755	6445307	Glyma.01G052800.Wm82.a4.v1:five_prime_UTR	279	Glyma.01G052800	XP_028231079.1 vesicle transport v-SNARE 12-like [Glycine soja]	1&2	Rep1_peak_769	31.2146	5.695		Rep2_peak_779	47.678	7.20642
Gm01	6444755	6445307	Glyma.01G052800.Wm82.a4.v1:five_prime_UTR	279	Glyma.01G052800	XP_028231079.1 vesicle transport v-SNARE 12-like [Glycine soja]	1&2	Rep1_peak_769	31.2146	5.695		Rep2_peak_779	47.678	7.20642
Gm01	6626696	6627218	Glyma.01G053200.Wm82.a4.v1:five_prime_UTR	0	Glyma.01G053200	NP_001237769.1 uncharacterized protein LOC100499907 [Glycine max]	1&2	Rep1_peak_784	8.69593	3.74366		Rep2_peak_789	8.92485	3.73359
Gm01	6626696	6627218	Glyma.01G053200.Wm82.a4.v1:five_prime_UTR	0	Glyma.01G053200	NP_001237769.1 uncharacterized protein LOC100499907 [Glycine max]	1&2	Rep1_peak_784	8.69593	3.74366		Rep2_peak_789	8.92485	3.73359
Gm01	6626696	6627218	Glyma.01G053200.Wm82.a4.v1:promoter	0	Glyma.01G053200	NP_001237769.1 uncharacterized protein LOC100499907 [Glycine max]	1&2	Rep1_peak_784	8.69593	3.74366		Rep2_peak_789	8.92485	3.73359
Gm01	6775998	6777484	Glyma.01G053600.Wm82.a4.v1:five_prime_UTR	118	Glyma.01G053600	XP_040868818.1 uncharacterized protein LOC100794541 isoform X1 [Glycine max]	1&2	Rep1_peak_805	26.3722	6.21507	Rep1_peak_806	42.7727	9.42773		Rep2_peak_809	43.7245	9.3611
Gm01	6775998	6777484	Glyma.01G053600.Wm82.a4.v1:five_prime_UTR	118	Glyma.01G053600	XP_040868818.1 uncharacterized protein LOC100794541 isoform X1 [Glycine max]	1&2	Rep1_peak_805	26.3722	6.21507	Rep1_peak_806	42.7727	9.42773		Rep2_peak_809	43.7245	9.3611
Gm01	6785475	6786088	Glyma.01G053700.Wm82.a4.v1:promoter	1280	Glyma.01G053700	NP_001241402.1 uncharacterized protein LOC100809941 [Glycine max]	1&2	Rep1_peak_807	16.3103	5.09769		Rep2_peak_810	23.8536	6.23225
Gm01	6787808	6788302	Glyma.01G053700.Wm82.a4.v1:five_prime_UTR	441	Glyma.01G053700	NP_001241402.1 uncharacterized protein LOC100809941 [Glycine max]	1&2	Rep1_peak_808	8.93213	3.48476		Rep2_peak_811	12.5179	4.02589
Gm01	6805656	6805955	Glyma.01G053800.Wm82.a4.v1:promoter	356	Glyma.01G053800	KAG4403198.1 hypothetical protein GLYMA_01G053800v4 [Glycine max]	1	Rep1_peak_811	13.4002	4.38049		--	--	--
Gm01	6825813	6826793	Glyma.01G053900.Wm82.a4.v1:promoter	312	Glyma.01G053900	KAG4403199.1 hypothetical protein GLYMA_01G053900v4 [Glycine max]	1&2	Rep1_peak_818	21.2362	6.07567		Rep2_peak_819	26.6512	6.82412
Gm01	6985050	6985378	Glyma.01G054300.Wm82.a4.v1:promoter	918	Glyma.01G054300	XP_028231253.1 uncharacterized protein LOC114411765 [Glycine soja]	2	--	--	--		Rep2_peak_834	3.45899	2.17242
Gm01	7013515	7013940	Glyma.01G054500.Wm82.a4.v1:promoter	1205	Glyma.01G054500	XP_003516314.1 chorismate mutase 3, chloroplastic isoform X1 [Glycine max]	2	--	--	--		Rep2_peak_839	3.51265	2.50358
Gm01	7053514	7054074	Glyma.01G054700.Wm82.a4.v1:promoter	297	Glyma.01G054700	KAG5068175.1 hypothetical protein JHK85_000552 [Glycine max]	1&2	Rep1_peak_839	53.0513	11.5847		Rep2_peak_845	56.2901	10.5749
Gm01	7093998	7094479	Glyma.01G054900.Wm82.a4.v1:promoter	979	Glyma.01G054900	XP_003517819.1 putative pentatricopeptide repeat-containing protein At1g69350, mitochondrial [Glycine max]	2	--	--	--		Rep2_peak_850	14.7717	4.33326
Gm01	7131735	7132154	Glyma.01G055200.Wm82.a4.v1:promoter	409	Glyma.01G055200	XP_003516317.1 hevamine-A [Glycine max]	1&2	Rep1_peak_845	4.07831	2.50378		Rep2_peak_854	4.94579	2.72507
Gm01	7141660	7141996	Glyma.01G055300.Wm82.a4.v1:five_prime_UTR	0	Glyma.01G055300	XP_003516318.1 protein GDAP2 homolog [Glycine max]	2	--	--	--		Rep2_peak_855	37.9809	8.4613
Gm01	7141660	7141996	Glyma.01G055300.Wm82.a4.v1:promoter	0	Glyma.01G055300	XP_003516318.1 protein GDAP2 homolog [Glycine max]	2	--	--	--		Rep2_peak_855	37.9809	8.4613
Gm01	7143182	7143587	Glyma.01G055300.Wm82.a4.v1:promoter	1349	Glyma.01G055300	XP_003516318.1 protein GDAP2 homolog [Glycine max]	1&2	Rep1_peak_848	26.4979	5.43861		Rep2_peak_856	26.8919	5.44113
Gm01	7205769	7206584	Glyma.01G055800.Wm82.a4.v1:promoter	804	Glyma.01G055800	XP_025985045.1 dnaJ homolog subfamily C member 14 [Glycine max]	1&2	Rep1_peak_857	12.7607	4.70448		Rep2_peak_865	18.2893	6.07083
Gm01	7219316	7219609	Glyma.01G056000.Wm82.a4.v1:promoter	950	Glyma.01G056000	XP_003517822.1 remorin 1.4 [Glycine max]	1	Rep1_peak_859	7.95007	3.38866		--	--	--
Gm01	7488821	7489135	Glyma.01G057100.Wm82.a4.v1:five_prime_UTR	449	Glyma.01G057100	NP_001304614.2 UDP-glucose 6-dehydrogenase 4-like [Glycine max]	1&2	Rep1_peak_880	6.41131	2.67472		Rep2_peak_887	8.76499	3.01463
Gm01	7571976	7572336	Glyma.01G057500.Wm82.a4.v1:five_prime_UTR	16	Glyma.01G057500	XP_006573141.1 probable methyltransferase PMT5 [Glycine max]	1&2	Rep1_peak_894	26.8995	5.35997		Rep2_peak_904	26.9051	5.20464
Gm01	7624529	7625068	Glyma.01G058000.Wm82.a4.v1:five_prime_UTR	116	Glyma.01G058000	NP_001238423.1 14-3-3 protein SGF14e [Glycine max]	1&2	Rep1_peak_897	6.48612	2.57226		Rep2_peak_908	5.44676	2.37804
Gm01	7632277	7633090	Glyma.01G058100.Wm82.a4.v1:five_prime_UTR	0	Glyma.01G058100	KAH1161801.1 hypothetical protein GYH30_000605 [Glycine max]	1&2	Rep1_peak_898	14.2831	4.28129		Rep2_peak_909	19.384	4.95969
Gm01	7632277	7633090	Glyma.01G058100.Wm82.a4.v1:promoter	0	Glyma.01G058100	KAH1161801.1 hypothetical protein GYH30_000605 [Glycine max]	1&2	Rep1_peak_898	14.2831	4.28129		Rep2_peak_909	19.384	4.95969
Gm01	7638089	7638493	Glyma.01G058200.Wm82.a4.v1:promoter	314	Glyma.01G058200	XP_003516357.1 pentatricopeptide repeat-containing protein At1g26460, mitochondrial [Glycine max]	2	--	--	--		Rep2_peak_910	4.40556	2.468
Gm01	7709308	7709741	Glyma.01G058500.Wm82.a4.v1:five_prime_UTR	502	Glyma.01G058500	XP_040873958.1 probable ureide permease A3 isoform X2 [Glycine max]	1&2	Rep1_peak_906	13.1523	4.61065		Rep2_peak_917	14.8727	4.85484
Gm01	7710197	7710604	Glyma.01G058500.Wm82.a4.v1:five_prime_UTR	0	Glyma.01G058500	XP_040873958.1 probable ureide permease A3 isoform X2 [Glycine max]	2	--	--	--		Rep2_peak_918	15.3334	4.58343
Gm01	7710197	7710604	Glyma.01G058500.Wm82.a4.v1:promoter	0	Glyma.01G058500	XP_040873958.1 probable ureide permease A3 isoform X2 [Glycine max]	2	--	--	--		Rep2_peak_918	15.3334	4.58343
Gm01	7736960	7737348	Glyma.01G058600.Wm82.a4.v1:five_prime_UTR	36	Glyma.01G058600	KAG5059558.1 hypothetical protein JHK87_000587 [Glycine soja]	1&2	Rep1_peak_910	783.636	2.78479		Rep2_peak_923	796.269	2.75903
Gm01	7765772	7766184	Glyma.01G058800.Wm82.a4.v1:promoter	0	Glyma.01G058800	KAH1161813.1 hypothetical protein GYH30_000612 [Glycine max]	1&2	Rep1_peak_912	17.3121	5.30616		Rep2_peak_926	16.699	5.1073
Gm01	8072471	8072772	Glyma.01G060001.Wm82.a4.v1:five_prime_UTR	1311	Glyma.01G060001	KAG4403212.1 hypothetical protein GLYMA_01G060001v4 [Glycine max]	2	--	--	--		Rep2_peak_954	10.7198	3.58849
Gm01	8109718	8110375	Glyma.01G060300.Wm82.a4.v1:promoter	0	Glyma.01G060300	XP_003516385.1 ninja-family protein AFP3 [Glycine max]	1&2	Rep1_peak_942	8.98284	3.12051		Rep2_peak_960	16.6984	4.21249
Gm01	8109718	8110375	Glyma.01G060300.Wm82.a4.v1:five_prime_UTR	0	Glyma.01G060300	XP_003516385.1 ninja-family protein AFP3 [Glycine max]	1&2	Rep1_peak_942	8.98284	3.12051		Rep2_peak_960	16.6984	4.21249
Gm01	8253407	8253871	Glyma.01G060450.Wm82.a4.v1:promoter	338	Glyma.01G060450	KAG4403213.1 hypothetical protein GLYMA_01G060450v4 [Glycine max]	2	--	--	--		Rep2_peak_974	3.60801	2.54967
Gm01	8350593	8350910	Glyma.01G060700.Wm82.a4.v1:promoter	839	Glyma.01G060700	XP_003517845.1 pre-mRNA-splicing factor ATP-dependent RNA helicase DEAH10 isoform X1 [Glycine max]	1	Rep1_peak_967	7.40136	2.85304		--	--	--
Gm01	8376160	8377173	Glyma.01G060900.Wm82.a4.v1:five_prime_UTR	900	Glyma.01G060900	NP_001238317.1 Protein SPIRAL1-like 1-like [Glycine max]	1&2	Rep1_peak_969	76.1402	13.2013		Rep2_peak_985	81.5053	13.4995
Gm01	8376160	8377173	Glyma.01G061000.Wm82.a4.v1:promoter	900	Glyma.01G061000	KAG5059585.1 hypothetical protein JHK87_000614 [Glycine soja]	1&2	Rep1_peak_969	76.1402	13.2013		Rep2_peak_985	81.5053	13.4995
Gm01	8378152	8379052	Glyma.01G061000.Wm82.a4.v1:promoter	746	Glyma.01G061000	KAG5059585.1 hypothetical protein JHK87_000614 [Glycine soja]	1&2	Rep1_peak_970	25.4661	5.5577		Rep2_peak_986	14.2344	3.60744
Gm01	8597764	8598218	Glyma.01G062000.Wm82.a4.v1:promoter	1198	Glyma.01G062000	NP_001242664.2 putative 6-phosphogluconolactonase [Glycine max]	1&2	Rep1_peak_989	4.55171	2.34117		Rep2_peak_1005	8.47691	3.34017
Gm01	8624702	8625005	Glyma.01G062300.Wm82.a4.v1:promoter	1072	Glyma.01G062300	XP_003517851.1 peptidyl-prolyl cis-trans isomerase E [Glycine max]	1	Rep1_peak_993	7.49006	3.23156		--	--	--
Gm01	9084973	9086125	Glyma.01G063700.Wm82.a4.v1:five_prime_UTR	460	Glyma.01G063700	XP_003517860.1 squamosa promoter-binding-like protein 6 isoform X2 [Glycine max]	1&2	Rep1_peak_1042	23.232	6.17261		Rep2_peak_1059	24.6553	6.34496
Gm01	9084973	9086125	Glyma.01G063700.Wm82.a4.v1:five_prime_UTR	460	Glyma.01G063700	XP_003517860.1 squamosa promoter-binding-like protein 6 isoform X2 [Glycine max]	1&2	Rep1_peak_1042	23.232	6.17261		Rep2_peak_1059	24.6553	6.34496
Gm01	9678590	9678874	Glyma.01G064600.Wm82.a4.v1:promoter	1353	Glyma.01G064600	XP_006573170.1 ACT domain-containing protein ACR4 [Glycine max]	2	--	--	--		Rep2_peak_1111	3.72216	2.47187
Gm01	9874483	9874760	Glyma.01G064800.Wm82.a4.v1:five_prime_UTR	192	Glyma.01G064800	KAG4403239.1 hypothetical protein GLYMA_01G064800v4 [Glycine max]	2	--	--	--		Rep2_peak_1132	9.1026	3.46451
Gm01	9947108	9947474	Glyma.01G064900.Wm82.a4.v1:promoter	571	Glyma.01G064900	XP_003516473.2 uncharacterized protein LOC100796112 [Glycine max]	1&2	Rep1_peak_1119	25.8398	5.95675		Rep2_peak_1139	11.1983	3.87829
Gm01	9948416	9948940	Glyma.01G064900.Wm82.a4.v1:five_prime_UTR	372	Glyma.01G064900	XP_003516473.2 uncharacterized protein LOC100796112 [Glycine max]	1&2	Rep1_peak_1120	17.6735	5.30259		Rep2_peak_1140	29.1123	7.00589
Gm01	9978270	9978682	Glyma.01G065000.Wm82.a4.v1:promoter	1246	Glyma.01G065000	XP_025979436.1 uncharacterized protein LOC100799293 [Glycine max]	1&2	Rep1_peak_1123	21.9118	6.15879		Rep2_peak_1142	37.8151	8.41076
Gm01	10012705	10013180	Glyma.01G065100.Wm82.a4.v1:five_prime_UTR	0	Glyma.01G065100	NP_001357351.1 BSD domain-containing protein [Glycine max]	1&2	Rep1_peak_1127	32.3727	7.2591		Rep2_peak_1148	31.9882	7.14977
Gm01	10012705	10013180	Glyma.01G065100.Wm82.a4.v1:promoter	0	Glyma.01G065100	NP_001357351.1 BSD domain-containing protein [Glycine max]	1&2	Rep1_peak_1127	32.3727	7.2591		Rep2_peak_1148	31.9882	7.14977
Gm01	10065722	10066200	Glyma.01G065600.Wm82.a4.v1:promoter	1036	Glyma.01G065600	KAG4403244.1 hypothetical protein GLYMA_01G065600v4 [Glycine max]	1&2	Rep1_peak_1134	9.27361	3.51796		Rep2_peak_1159	12.7744	4.01897
Gm01	10952976	10953340	Glyma.01G067300.Wm82.a4.v1:promoter	1017	Glyma.01G067300	KAH1161951.1 hypothetical protein GYH30_000711 [Glycine max]	1&2	Rep1_peak_1212	14.3015	5.01811		Rep2_peak_1233	21.5797	6.33607
Gm01	11196705	11197306	Glyma.01G067800.Wm82.a4.v1:promoter	0	Glyma.01G067800	XP_006573182.1 transcription factor MYB53 [Glycine max]	1&2	Rep1_peak_1233	5.35386	2.75345		Rep2_peak_1248	5.23916	2.65612
Gm01	11196705	11197306	Glyma.01G067800.Wm82.a4.v1:five_prime_UTR	0	Glyma.01G067800	XP_006573182.1 transcription factor MYB53 [Glycine max]	1&2	Rep1_peak_1233	5.35386	2.75345		Rep2_peak_1248	5.23916	2.65612
Gm01	11240315	11240604	Glyma.01G067900.Wm82.a4.v1:five_prime_UTR	113	Glyma.01G067900	XP_028232337.1 protein RAE1-like [Glycine soja]	2	--	--	--		Rep2_peak_1257	3.76849	2.37936
Gm01	11272299	11273261	Glyma.01G068000.Wm82.a4.v1:five_prime_UTR	0	Glyma.01G068000	XP_003516650.1 heat shock protein 90-5, chloroplastic [Glycine max]	1&2	Rep1_peak_1242	31.1956	7.65162		Rep2_peak_1259	41.0604	8.89525
Gm01	11272299	11273261	Glyma.01G068000.Wm82.a4.v1:promoter	0	Glyma.01G068000	XP_003516650.1 heat shock protein 90-5, chloroplastic [Glycine max]	1&2	Rep1_peak_1242	31.1956	7.65162		Rep2_peak_1259	41.0604	8.89525
Gm01	11273919	11274320	Glyma.01G068000.Wm82.a4.v1:five_prime_UTR	1363	Glyma.01G068000	XP_003516650.1 heat shock protein 90-5, chloroplastic [Glycine max]	1&2	Rep1_peak_1243	18.6992	4.96396		Rep2_peak_1260	18.948	5.03236
Gm01	11273919	11274320	Glyma.01G068000.Wm82.a4.v1:five_prime_UTR	1363	Glyma.01G068000	XP_003516650.1 heat shock protein 90-5, chloroplastic [Glycine max]	1&2	Rep1_peak_1243	18.6992	4.96396		Rep2_peak_1260	18.948	5.03236
Gm01	11516660	11517157	Glyma.01G068800.Wm82.a4.v1:promoter	0	Glyma.01G068800	KAG4403257.1 hypothetical protein GLYMA_01G068800v4 [Glycine max]	1&2	Rep1_peak_1267	26.9684	6.50816		Rep2_peak_1282	19.1707	4.99656
Gm01	11516660	11517157	Glyma.01G068800.Wm82.a4.v1:five_prime_UTR	0	Glyma.01G068800	KAG4403257.1 hypothetical protein GLYMA_01G068800v4 [Glycine max]	1&2	Rep1_peak_1267	26.9684	6.50816		Rep2_peak_1282	19.1707	4.99656
Gm01	11548684	11549130	Glyma.01G068900.Wm82.a4.v1:promoter	670	Glyma.01G068900	KAG5059705.1 hypothetical protein JHK87_000734 [Glycine soja]	1&2	Rep1_peak_1269	38.1929	7.50109		Rep2_peak_1285	24.6737	5.75691
Gm01	11574907	11575285	Glyma.01G069000.Wm82.a4.v1:promoter	393	Glyma.01G069000	XP_040861221.1 uncharacterized protein LOC121172803 [Glycine max]	1&2	Rep1_peak_1272	13.4762	4.72348		Rep2_peak_1289	12.2956	4.42406
Gm01	11759428	11760464	Glyma.01G069750.Wm82.a4.v1:promoter	0	Glyma.01G069750	KAG4403264.1 hypothetical protein GLYMA_01G069750v4 [Glycine max]	1&2	Rep1_peak_1287	37.2604	8.93851		Rep2_peak_1305	30.8824	7.55203
Gm01	11759428	11760464	Glyma.01G069700.Wm82.a4.v1:five_prime_UTR	0	Glyma.01G069700	KAG4403263.1 hypothetical protein GLYMA_01G069700v4 [Glycine max]	1&2	Rep1_peak_1287	37.2604	8.93851		Rep2_peak_1305	30.8824	7.55203
Gm01	11759428	11760464	Glyma.01G069700.Wm82.a4.v1:promoter	0	Glyma.01G069700	KAG4403263.1 hypothetical protein GLYMA_01G069700v4 [Glycine max]	1&2	Rep1_peak_1287	37.2604	8.93851		Rep2_peak_1305	30.8824	7.55203
Gm01	11759428	11760464	Glyma.01G069750.Wm82.a4.v1:promoter	0	Glyma.01G069750	KAG4403264.1 hypothetical protein GLYMA_01G069750v4 [Glycine max]	1&2	Rep1_peak_1287	37.2604	8.93851		Rep2_peak_1305	30.8824	7.55203
Gm01	11759428	11760464	Glyma.01G069700.Wm82.a4.v1:five_prime_UTR	0	Glyma.01G069700	KAG4403263.1 hypothetical protein GLYMA_01G069700v4 [Glycine max]	1&2	Rep1_peak_1287	37.2604	8.93851		Rep2_peak_1305	30.8824	7.55203
Gm01	11759428	11760464	Glyma.01G069700.Wm82.a4.v1:promoter	0	Glyma.01G069700	KAG4403263.1 hypothetical protein GLYMA_01G069700v4 [Glycine max]	1&2	Rep1_peak_1287	37.2604	8.93851		Rep2_peak_1305	30.8824	7.55203
Gm01	11997004	11997875	Glyma.01G070150.Wm82.a4.v1:promoter	1214	Glyma.01G070150	XP_003516781.1 uncharacterized protein LOC100782698 [Glycine max]	1&2	Rep1_peak_1311	51.4298	10.064		Rep2_peak_1333	39.5529	8.77579
Gm01	11997004	11997875	Glyma.01G070200.Wm82.a4.v1:promoter	1214	Glyma.01G070200	XP_003516782.1 peroxidase 11 [Glycine max]	1&2	Rep1_peak_1311	51.4298	10.064		Rep2_peak_1333	39.5529	8.77579
Gm01	12764700	12764977	Glyma.01G071000.Wm82.a4.v1:five_prime_UTR	0	Glyma.01G071000	KAG4403269.1 hypothetical protein GLYMA_01G071000v4 [Glycine max]	1	Rep1_peak_1374	9.85142	4.07722		--	--	--
Gm01	12764700	12764977	Glyma.01G071000.Wm82.a4.v1:promoter	0	Glyma.01G071000	KAG4403269.1 hypothetical protein GLYMA_01G071000v4 [Glycine max]	1	Rep1_peak_1374	9.85142	4.07722		--	--	--
Gm01	12779216	12779810	Glyma.01G071100.Wm82.a4.v1:promoter	1475	Glyma.01G071100	KAH1162008.1 hypothetical protein GYH30_000753 [Glycine max]	2	--	--	--		Rep2_peak_1389	4.28982	2.47656
Gm01	12780189	12781251	Glyma.01G071100.Wm82.a4.v1:promoter	34	Glyma.01G071100	KAH1162008.1 hypothetical protein GYH30_000753 [Glycine max]	1&2	Rep1_peak_1377	39.6032	8.96756		Rep2_peak_1390	19.9265	5.91572
Gm01	12877459	12877748	Glyma.01G071301.Wm82.a4.v1:promoter	524	Glyma.01G071301	KAG4397264.1 hypothetical protein GLYMA_10G114250v4 [Glycine max]	2	--	--	--		Rep2_peak_1402	11.1235	3.50308
Gm01	13334106	13334510	Glyma.01G072400.Wm82.a4.v1:five_prime_UTR	1359	Glyma.01G072400	KAG4403276.1 hypothetical protein GLYMA_01G072400v4 [Glycine max]	1&2	Rep1_peak_1432	23.3864	5.96596		Rep2_peak_1447	22.9505	5.83934
Gm01	15373583	15373855	Glyma.01G074200.Wm82.a4.v1:five_prime_UTR	958	Glyma.01G074200	XP_003516798.1 ethylene-responsive transcription factor ERF034 [Glycine max]	1	Rep1_peak_1550	9.67384	4.11855		--	--	--
Gm01	15509306	15510210	Glyma.01G074000.Wm82.a4.v1:five_prime_UTR	97	Glyma.01G074000	KAG4403284.1 hypothetical protein GLYMA_01G074000v4 [Glycine max]	1&2	Rep1_peak_1563	28.0737	5.61692		Rep2_peak_1574	33.058	6.26867
Gm01	16996904	16997331	Glyma.01G075400.Wm82.a4.v1:promoter	1396	Glyma.01G075400	KAH1162074.1 hypothetical protein GYH30_000805 [Glycine max]	1&2	Rep1_peak_1704	30.3985	5.23922		Rep2_peak_1714	41.7021	6.11488
Gm01	17040479	17040851	Glyma.01G075500.Wm82.a4.v1:promoter	34	Glyma.01G075500	KAG5059800.1 hypothetical protein JHK87_000829 [Glycine soja]	1	Rep1_peak_1710	17.8219	5.47515		--	--	--
Gm01	17164584	17164914	Glyma.01G075700.Wm82.a4.v1:promoter	961	Glyma.01G075700	XP_003516806.1 stress-response A/B barrel domain-containing protein At5g22580 [Glycine max]	1&2	Rep1_peak_1724	21.9427	4.90366		Rep2_peak_1734	19.2134	4.4382
Gm01	18675343	18675708	Glyma.01G077000.Wm82.a4.v1:promoter	0	Glyma.01G077000	NP_001238660.1 cytokinin induced message [Glycine max]	1&2	Rep1_peak_1874	22.2148	5.52141		Rep2_peak_1885	20.3461	5.11982
Gm01	18675343	18675708	Glyma.01G077000.Wm82.a4.v1:five_prime_UTR	0	Glyma.01G077000	NP_001238660.1 cytokinin induced message [Glycine max]	1&2	Rep1_peak_1874	22.2148	5.52141		Rep2_peak_1885	20.3461	5.11982
Gm01	18973883	18974345	Glyma.01G077300.Wm82.a4.v1:promoter	382	Glyma.01G077300	XP_003516809.1 uncharacterized protein At5g03900, chloroplastic [Glycine max]	1&2	Rep1_peak_1902	17.8835	4.49505		Rep2_peak_1917	18.9967	4.32385
Gm01	19144460	19144833	Glyma.01G077400.Wm82.a4.v1:promoter	1174	Glyma.01G077400	XP_006573226.1 GPI ethanolamine phosphate transferase 1 isoform X1 [Glycine max]	1&2	Rep1_peak_1923	22.5802	5.51551		Rep2_peak_1934	14.4044	4.07747
Gm01	19645412	19646131	Glyma.01G077700.Wm82.a4.v1:promoter	920	Glyma.01G077700	XP_003516812.1 WAT1-related protein At3g28050 [Glycine max]	1&2	Rep1_peak_1982	10.556	4.23403		Rep2_peak_1991	14.883	5.09976
Gm01	19797780	19798137	Glyma.01G077900.Wm82.a4.v1:five_prime_UTR	0	Glyma.01G077900	NP_001304544.2 uncharacterized protein LOC100801971 [Glycine max]	1&2	Rep1_peak_1994	6.80016	2.88557		Rep2_peak_1999	16.5357	4.39378
Gm01	19797780	19798137	Glyma.01G077900.Wm82.a4.v1:promoter	0	Glyma.01G077900	NP_001304544.2 uncharacterized protein LOC100801971 [Glycine max]	1&2	Rep1_peak_1994	6.80016	2.88557		Rep2_peak_1999	16.5357	4.39378
Gm01	20084661	20085245	Glyma.01G078200.Wm82.a4.v1:promoter	428	Glyma.01G078200	XP_003517959.1 auxin-responsive protein SAUR36 [Glycine max]	1&2	Rep1_peak_2025	17.9506	4.85365		Rep2_peak_2034	31.0758	7.02649
Gm01	20519773	20520067	Glyma.01G078600.Wm82.a4.v1:promoter	847	Glyma.01G078600	XP_006573229.1 protein RGF1 INDUCIBLE TRANSCRIPTION FACTOR 1 isoform X2 [Glycine max]	1	Rep1_peak_2062	7.41632	3.44416		--	--	--
Gm01	20523171	20523965	Glyma.01G078650.Wm82.a4.v1:promoter	1458	Glyma.01G078650	KAG4403298.1 hypothetical protein GLYMA_01G078650v4 [Glycine max]	1&2	Rep1_peak_2063	25.3202	5.43151		Rep2_peak_2067	30.0677	5.79217
Gm01	20525245	20525556	Glyma.01G078650.Wm82.a4.v1:promoter	0	Glyma.01G078650	KAG4403298.1 hypothetical protein GLYMA_01G078650v4 [Glycine max]	1&2	Rep1_peak_2064	13.8372	3.93317		Rep2_peak_2068	11.1235	3.50308
Gm01	20525245	20525556	Glyma.01G078650.Wm82.a4.v1:five_prime_UTR	0	Glyma.01G078650	KAG4403298.1 hypothetical protein GLYMA_01G078650v4 [Glycine max]	1&2	Rep1_peak_2064	13.8372	3.93317		Rep2_peak_2068	11.1235	3.50308
Gm01	20571157	20571610	Glyma.01G078700.Wm82.a4.v1:promoter	620	Glyma.01G078700	KAG5059849.1 hypothetical protein JHK87_000878 [Glycine soja]	1&2	Rep1_peak_2070	34.956	6.70563		Rep2_peak_2073	34.5124	6.60162
Gm01	20779323	20779784	Glyma.01G079200.Wm82.a4.v1:five_prime_UTR	904	Glyma.01G079200	KAG5059856.1 hypothetical protein JHK87_000885 [Glycine soja]	1&2	Rep1_peak_2086	8.54277	3.22814		Rep2_peak_2091	12.3369	3.68745
Gm01	20848487	20848886	Glyma.01G079300.Wm82.a4.v1:promoter	1196	Glyma.01G079300	XP_003516818.1 U6 snRNA phosphodiesterase isoform X2 [Glycine max]	1&2	Rep1_peak_2092	48.496	11.1392		Rep2_peak_2096	37.6026	9.24997
Gm01	21110703	21111071	Glyma.01G079500.Wm82.a4.v1:five_prime_UTR	124	Glyma.01G079500	KAG4403302.1 hypothetical protein GLYMA_01G079500v4 [Glycine max]	1&2	Rep1_peak_2119	19.0417	5.15968		Rep2_peak_2125	15.4138	4.70547
Gm01	22187118	22187527	Glyma.01G080400.Wm82.a4.v1:promoter	418	Glyma.01G080400	NP_001364313.1 methylketone synthase 2 [Glycine max]	1	Rep1_peak_2213	3.42277	2.28988		--	--	--
Gm01	22192275	22192810	Glyma.01G080450.Wm82.a4.v1:five_prime_UTR	0	Glyma.01G080450	KAG4403304.1 hypothetical protein GLYMA_01G080450v4 [Glycine max]	1&2	Rep1_peak_2215	6.45749	3.0863		Rep2_peak_2224	3.77576	2.38226
Gm01	22192275	22192810	Glyma.01G080450.Wm82.a4.v1:promoter	0	Glyma.01G080450	KAG4403304.1 hypothetical protein GLYMA_01G080450v4 [Glycine max]	1&2	Rep1_peak_2215	6.45749	3.0863		Rep2_peak_2224	3.77576	2.38226
Gm01	22919391	22920251	Glyma.01G080700.Wm82.a4.v1:promoter	0	Glyma.01G080700	XP_006572878.1 bifunctional dihydroflavonol 4-reductase/flavanone 4-reductase-like isoform X1 [Glycine max]	1&2	Rep1_peak_2288	28.4961	6.68873		Rep2_peak_2295	18.5523	5.12308
Gm01	22919391	22920251	Glyma.01G080700.Wm82.a4.v1:five_prime_UTR	0	Glyma.01G080700	XP_006572878.1 bifunctional dihydroflavonol 4-reductase/flavanone 4-reductase-like isoform X1 [Glycine max]	1&2	Rep1_peak_2288	28.4961	6.68873		Rep2_peak_2295	18.5523	5.12308
Gm01	22935355	22935718	Glyma.01G080750.Wm82.a4.v1:promoter	0	Glyma.01G080750	KAG4403306.1 hypothetical protein GLYMA_01G080750v4 [Glycine max]	1	Rep1_peak_2291	7.01166	3.13961		--	--	--
Gm01	23073347	23074189	Glyma.01G080800.Wm82.a4.v1:promoter	0	Glyma.01G080800	KAG5059878.1 hypothetical protein JHK87_000907 [Glycine soja]	1&2	Rep1_peak_2306	14.847	3.91363		Rep2_peak_2310	6.27683	2.59593
Gm01	23073347	23074189	Glyma.01G080800.Wm82.a4.v1:five_prime_UTR	0	Glyma.01G080800	KAG5059878.1 hypothetical protein JHK87_000907 [Glycine soja]	1&2	Rep1_peak_2306	14.847	3.91363		Rep2_peak_2310	6.27683	2.59593
Gm01	23111431	23111713	Glyma.01G080900.Wm82.a4.v1:promoter	421	Glyma.01G080900	NP_001238071.2 uncharacterized protein LOC100306644 precursor [Glycine max]	1	Rep1_peak_2310	9.00457	3.50805		--	--	--
Gm01	23467688	23468227	Glyma.01G081300.Wm82.a4.v1:promoter	465	Glyma.01G081300	XP_003516826.1 alpha-xylosidase 1 [Glycine max]	1&2	Rep1_peak_2340	14.8833	5.09988		Rep2_peak_2341	16.7197	5.35848
Gm01	23655676	23656324	Glyma.01G081400.Wm82.a4.v1:promoter	377	Glyma.01G081400	KAH1162168.1 hypothetical protein GYH30_000876 [Glycine max]	1&2	Rep1_peak_2361	6.8107	3.58388		Rep2_peak_2361	6.05641	3.3486
Gm01	23665476	23665975	Glyma.01G081500.Wm82.a4.v1:five_prime_UTR	719	Glyma.01G081500	KAG4403310.1 hypothetical protein GLYMA_01G081500v4 [Glycine max]	1&2	Rep1_peak_2363	22.7102	6.57498		Rep2_peak_2362	10.0949	4.06252
Gm01	23740240	23740690	Glyma.01G081600.Wm82.a4.v1:five_prime_UTR	0	Glyma.01G081600	XP_006573238.1 protein NRT1/ PTR FAMILY 3.1 [Glycine max]	1&2	Rep1_peak_2366	15.5789	4.75596		Rep2_peak_2366	7.41146	3.20507
Gm01	23740240	23740690	Glyma.01G081600.Wm82.a4.v1:promoter	0	Glyma.01G081600	XP_006573238.1 protein NRT1/ PTR FAMILY 3.1 [Glycine max]	1&2	Rep1_peak_2366	15.5789	4.75596		Rep2_peak_2366	7.41146	3.20507
Gm01	24079971	24080410	Glyma.01G082400.Wm82.a4.v1:five_prime_UTR	283	Glyma.01G082400	NP_001235277.3 agenet and bromo-adjacent homology domain-containing protein [Glycine max]	2	--	--	--		Rep2_peak_2399	4.35208	2.35815
Gm01	24166682	24167648	Glyma.01G082900.Wm82.a4.v1:promoter	710	Glyma.01G082900	KAG5059906.1 hypothetical protein JHK87_000935 [Glycine soja]	1&2	Rep1_peak_2415	10.0815	3.41262		Rep2_peak_2414	13.8423	3.93445
Gm01	24166682	24167648	Glyma.01G082802.Wm82.a4.v1:promoter	710	Glyma.01G082802	KAG4403312.1 hypothetical protein GLYMA_01G082802v4 [Glycine max]	1&2	Rep1_peak_2415	10.0815	3.41262		Rep2_peak_2414	13.8423	3.93445
Gm01	24168202	24168641	Glyma.01G082900.Wm82.a4.v1:promoter	0	Glyma.01G082900	KAG5059906.1 hypothetical protein JHK87_000935 [Glycine soja]	1&2	Rep1_peak_2416	13.3335	3.94449		Rep2_peak_2415	11.0389	3.42265
Gm01	24168202	24168641	Glyma.01G082802.Wm82.a4.v1:promoter	0	Glyma.01G082802	KAG4403312.1 hypothetical protein GLYMA_01G082802v4 [Glycine max]	1&2	Rep1_peak_2416	13.3335	3.94449		Rep2_peak_2415	11.0389	3.42265
Gm01	24169111	24169475	Glyma.01G082900.Wm82.a4.v1:promoter	722	Glyma.01G082900	KAG5059906.1 hypothetical protein JHK87_000935 [Glycine soja]	1	Rep1_peak_2417	8.41695	2.88405		--	--	--
Gm01	24333679	24334087	Glyma.01G083300.Wm82.a4.v1:promoter	352	Glyma.01G083300	XP_003516835.1 endonuclease 2 [Glycine max]	2	--	--	--		Rep2_peak_2429	6.80684	3.00463
Gm01	24385195	24386101	Glyma.01G083400.Wm82.a4.v1:promoter	1047	Glyma.01G083400	KAG5068584.1 hypothetical protein JHK85_000961 [Glycine max]	1&2	Rep1_peak_2439	107.982	15.7698		Rep2_peak_2435	91.1332	13.9297
Gm01	24385195	24386101	Glyma.01G083350.Wm82.a4.v1:promoter	1047	Glyma.01G083350	KAG4403314.1 hypothetical protein GLYMA_01G083350v4 [Glycine max]	1&2	Rep1_peak_2439	107.982	15.7698		Rep2_peak_2435	91.1332	13.9297
Gm01	24393901	24394651	Glyma.01G083500.Wm82.a4.v1:five_prime_UTR	1471	Glyma.01G083500	KRH75403.2 hypothetical protein GLYMA_01G083500v4 [Glycine max]	1&2	Rep1_peak_2442	7.37609	3.19318		Rep2_peak_2436	5.85951	2.81103
Gm01	24567202	24568341	Glyma.01G083800.Wm82.a4.v1:promoter	0	Glyma.01G083800	KAH1162198.1 hypothetical protein GYH30_000901 [Glycine max]	1&2	Rep1_peak_2453	7.40483	2.8076	Rep1_peak_2454	37.7764	6.34585		Rep2_peak_2448	87.9817	10.4893
Gm01	24627929	24628556	Glyma.01G083900.Wm82.a4.v1:five_prime_UTR	312	Glyma.01G083900	KAG4403315.1 hypothetical protein GLYMA_01G083900v4 [Glycine max]	1&2	Rep1_peak_2460	8.00328	3.40707		Rep2_peak_2454	5.034	2.69684
Gm01	25061372	25061639	Glyma.01G084600.Wm82.a4.v1:promoter	1412	Glyma.01G084600	XP_003517994.1 protein ASPARTIC PROTEASE IN GUARD CELL 1 [Glycine max]	2	--	--	--		Rep2_peak_2486	8.31239	3.51493
Gm01	25441411	25441689	Glyma.01G085800.Wm82.a4.v1:promoter	496	Glyma.01G085800	XP_003516842.1 UDP-glycosyltransferase 83A1 [Glycine max]	2	--	--	--		Rep2_peak_2510	4.35208	2.35815
Gm01	25569162	25569603	Glyma.01G086000.Wm82.a4.v1:promoter	1046	Glyma.01G086000	XP_003516844.1 ribosome biogenesis protein WDR12 homolog isoform X1 [Glycine max]	1	Rep1_peak_2540	8.66865	3.4007		--	--	--
Gm01	25811119	25811554	Glyma.01G086650.Wm82.a4.v1:promoter	797	Glyma.01G086650	KAG4403323.1 hypothetical protein GLYMA_01G086650v4 [Glycine max]	1&2	Rep1_peak_2570	7.83198	3.20498		Rep2_peak_2562	10.8042	3.68327
Gm01	25908818	25909265	Glyma.01G086700.Wm82.a4.v1:five_prime_UTR	0	Glyma.01G086700	KAG4403324.1 hypothetical protein GLYMA_01G086700v4 [Glycine max]	1&2	Rep1_peak_2585	28.3184	7.20414		Rep2_peak_2574	28.3871	7.0742
Gm01	25908818	25909265	Glyma.01G086700.Wm82.a4.v1:promoter	0	Glyma.01G086700	KAG4403324.1 hypothetical protein GLYMA_01G086700v4 [Glycine max]	1&2	Rep1_peak_2585	28.3184	7.20414		Rep2_peak_2574	28.3871	7.0742
Gm01	26268618	26268993	Glyma.01G086900.Wm82.a4.v1:promoter	552	Glyma.01G086900	NP_001241361.1 allene oxide cyclase 4, chloroplastic-like [Glycine max]	1&2	Rep1_peak_2612	28.3681	6.28768		Rep2_peak_2601	27.9992	6.19139
Gm01	26309015	26309335	Glyma.01G087100.Wm82.a4.v1:promoter	1017	Glyma.01G087100	KAG4403329.1 hypothetical protein GLYMA_01G087100v4 [Glycine max]	2	--	--	--		Rep2_peak_2605	11.2414	3.97672
Gm01	26338996	26339254	Glyma.01G087200.Wm82.a4.v1:promoter	942	Glyma.01G087200	KRH75481.1 hypothetical protein GLYMA_01G087200v4 [Glycine max]	1	Rep1_peak_2617	8.42009	2.84285		--	--	--
Gm01	26492953	26493646	Glyma.01G087500.Wm82.a4.v1:promoter	207	Glyma.01G087500	NP_001358046.1 AP2/ERF transcription factor family protein RAV1 [Glycine max]	1&2	Rep1_peak_2631	78.8998	14.9857		Rep2_peak_2622	75.9972	14.2818
Gm01	26494139	26494437	Glyma.01G087500.Wm82.a4.v1:promoter	1393	Glyma.01G087500	NP_001358046.1 AP2/ERF transcription factor family protein RAV1 [Glycine max]	1&2	Rep1_peak_2632	13.7482	5.21681		Rep2_peak_2623	14.8942	5.37702
Gm01	26732359	26732802	Glyma.01G088000.Wm82.a4.v1:promoter	511	Glyma.01G088000	XP_006573267.1 uncharacterized protein LOC100779124 [Glycine max]	1&2	Rep1_peak_2652	15.2529	4.86727		Rep2_peak_2647	9.17085	3.64307
Gm01	26769124	26769667	Glyma.01G088200.Wm82.a4.v1:promoter	75	Glyma.01G088200	XP_003518010.1 SUPPRESSOR OF GAMMA RESPONSE 1 [Glycine max]	1&2	Rep1_peak_2656	30.137	7.0291		Rep2_peak_2650	37.4898	7.85478
Gm01	27243893	27244198	Glyma.01G089900.Wm82.a4.v1:promoter	693	Glyma.01G089900	XP_003516862.1 protein decapping 5 isoform X2 [Glycine max]	2	--	--	--		Rep2_peak_2692	7.41146	3.20507
Gm01	27306561	27306850	Glyma.01G090200.Wm82.a4.v1:five_prime_UTR	239	Glyma.01G090200	XP_006573279.1 piriformospora indica-insensitive protein 2 isoform X1 [Glycine max]	1	Rep1_peak_2709	6.66653	3.16281		--	--	--
Gm01	27375376	27375827	Glyma.01G090400.Wm82.a4.v1:promoter	286	Glyma.01G090400	NP_001354405.1 IDA-like protein precursor [Glycine max]	1&2	Rep1_peak_2717	12.4605	3.65546		Rep2_peak_2710	10.619	3.49497
Gm01	27459048	27459543	Glyma.01G090700.Wm82.a4.v1:promoter	3	Glyma.01G090700	XP_003518017.1 protein MIZU-KUSSEI 1 [Glycine max]	1&2	Rep1_peak_2729	11.2714	3.90066		Rep2_peak_2719	6.12587	2.84165
Gm01	27519402	27519721	Glyma.01G090900.Wm82.a4.v1:promoter	626	Glyma.01G090900	XP_003516865.1 nudix hydrolase 1 [Glycine max]	1	Rep1_peak_2737	9.63657	3.35282		--	--	--
Gm01	27519402	27519721	Glyma.01G091000.Wm82.a4.v1:promoter	626	Glyma.01G091000	XP_006573282.1 phosphoenolpyruvate carboxylase 4 [Glycine max]	1	Rep1_peak_2737	9.63657	3.35282		--	--	--
Gm01	27925395	27925672	Glyma.01G091800.Wm82.a4.v1:promoter	0	Glyma.01G091800	XP_003516868.1 phosphate transporter PHO1 homolog 1 [Glycine max]	2	--	--	--		Rep2_peak_2751	5.95302	2.73117
Gm01	27925395	27925672	Glyma.01G091800.Wm82.a4.v1:five_prime_UTR	0	Glyma.01G091800	XP_003516868.1 phosphate transporter PHO1 homolog 1 [Glycine max]	2	--	--	--		Rep2_peak_2751	5.95302	2.73117
Gm01	27957249	27957607	Glyma.01G092201.Wm82.a4.v1:promoter	1063	Glyma.01G092201	KAG4403342.1 hypothetical protein GLYMA_01G092201v4 [Glycine max]	2	--	--	--		Rep2_peak_2758	9.21105	3.57488
Gm01	28004935	28005315	Glyma.01G092300.Wm82.a4.v1:promoter	969	Glyma.01G092300	XP_003516871.1 lysine-rich arabinogalactan protein 19 [Glycine max]	1&2	Rep1_peak_2781	16.2996	4.49542		Rep2_peak_2766	11.8892	3.77223
Gm01	28015850	28016114	Glyma.01G092400.Wm82.a4.v1:promoter	321	Glyma.01G092400	XP_006573284.1 tRNA(adenine(34)) deaminase, chloroplastic [Glycine max]	1	Rep1_peak_2782	5.3588	2.81793		--	--	--
Gm01	28238438	28238731	Glyma.01G093150.Wm82.a4.v1:promoter	52	Glyma.01G093150	KAG4403347.1 hypothetical protein GLYMA_01G093150v4 [Glycine max]	2	--	--	--		Rep2_peak_2788	5.74368	2.66573
Gm01	28238438	28238731	Glyma.01G093100.Wm82.a4.v1:promoter	52	Glyma.01G093100	KAG4403345.1 hypothetical protein GLYMA_01G093100v4 [Glycine max]	2	--	--	--		Rep2_peak_2788	5.74368	2.66573
Gm01	28359546	28360072	Glyma.01G093200.Wm82.a4.v1:promoter	1265	Glyma.01G093200	XP_003516874.1 5'-deoxynucleotidase hdd1 [Glycine max]	1&2	Rep1_peak_2816	53.2341	9.8874		Rep2_peak_2798	37.6534	7.62191
Gm01	28376965	28377438	Glyma.01G093400.Wm82.a4.v1:five_prime_UTR	874	Glyma.01G093400	XP_006573288.1 transcription factor FAMA [Glycine max]	1&2	Rep1_peak_2820	15.3708	4.41382		Rep2_peak_2802	5.30964	2.48903
Gm01	28750308	28750759	Glyma.01G094000.Wm82.a4.v1:promoter	402	Glyma.01G094000	XP_014617716.1 probable calcium-binding protein CML25 [Glycine max]	1&2	Rep1_peak_2851	9.62692	3.99252		Rep2_peak_2835	14.0852	4.81872
Gm01	29297669	29298002	Glyma.01G094800.Wm82.a4.v1:five_prime_UTR	81	Glyma.01G094800	XP_003517913.1 phosphatidylinositol 4-phosphate 5-kinase 4 [Glycine max]	1	Rep1_peak_2890	15.461	5.17705		--	--	--
Gm01	30167889	30168426	Glyma.01G095600.Wm82.a4.v1:promoter	0	Glyma.01G095600	XP_003517915.1 RING-H2 finger protein ATL51 [Glycine max]	1&2	Rep1_peak_2971	11.6967	4.03236		Rep2_peak_2958	9.2983	3.52571
Gm01	30167889	30168426	Glyma.01G095600.Wm82.a4.v1:five_prime_UTR	0	Glyma.01G095600	XP_003517915.1 RING-H2 finger protein ATL51 [Glycine max]	1&2	Rep1_peak_2971	11.6967	4.03236		Rep2_peak_2958	9.2983	3.52571
Gm01	30513176	30513522	Glyma.01G095100.Wm82.a4.v1:five_prime_UTR	76	Glyma.01G095100	XP_006573203.1 zinc finger CCCH domain-containing protein 12 [Glycine max]	2	--	--	--		Rep2_peak_2996	4.05922	2.39105
Gm01	31525034	31525576	Glyma.01G095298.Wm82.a4.v1:five_prime_UTR	0	Glyma.01G095298	KAG4403364.1 hypothetical protein GLYMA_01G095298v4 [Glycine max]	1	Rep1_peak_3052	9.47492	3.14206		--	--	--
Gm01	31525034	31525576	Glyma.01G095298.Wm82.a4.v1:five_prime_UTR	0	Glyma.01G095298	KAG4403364.1 hypothetical protein GLYMA_01G095298v4 [Glycine max]	1	Rep1_peak_3052	9.47492	3.14206		--	--	--
Gm01	31525034	31525576	Glyma.01G095298.Wm82.a4.v1:promoter	0	Glyma.01G095298	KAG4403364.1 hypothetical protein GLYMA_01G095298v4 [Glycine max]	1	Rep1_peak_3052	9.47492	3.14206		--	--	--
Gm01	31949743	31950169	Glyma.01G096600.Wm82.a4.v1:promoter	1364	Glyma.01G096600	XP_003516794.1 transcription factor MYC2 [Glycine max]	1&2	Rep1_peak_3086	6.33168	2.97277		Rep2_peak_3076	7.08971	3.09768
Gm01	32609821	32610442	Glyma.01G097350.Wm82.a4.v1:promoter	673	Glyma.01G097350	KAG4403369.1 hypothetical protein GLYMA_01G097350v4 [Glycine max]	2	--	--	--		Rep2_peak_3141	3.51107	2.15309
Gm01	32714203	32714605	Glyma.01G097700.Wm82.a4.v1:five_prime_UTR	110	Glyma.01G097700	XP_003516880.1 protein RMD5 homolog [Glycine max]	2	--	--	--		Rep2_peak_3149	8.1006	3.29067
Gm01	33159273	33159702	Glyma.01G098000.Wm82.a4.v1:five_prime_UTR	0	Glyma.01G098000	NP_001237053.2 AUX/IAA superfamily protein [Glycine max]	1&2	Rep1_peak_3186	4.22381	2.56288		Rep2_peak_3190	3.53142	2.33469
Gm01	33159273	33159702	Glyma.01G098000.Wm82.a4.v1:promoter	0	Glyma.01G098000	NP_001237053.2 AUX/IAA superfamily protein [Glycine max]	1&2	Rep1_peak_3186	4.22381	2.56288		Rep2_peak_3190	3.53142	2.33469
Gm01	33290563	33291149	Glyma.01G098400.Wm82.a4.v1:five_prime_UTR	90	Glyma.01G098400	KAG4403384.1 hypothetical protein GLYMA_01G098400v4 [Glycine max]	1&2	Rep1_peak_3199	13.6542	4.56236		Rep2_peak_3201	14.1227	4.23622
Gm01	33292290	33292619	Glyma.01G098400.Wm82.a4.v1:promoter	1052	Glyma.01G098400	KAG4403384.1 hypothetical protein GLYMA_01G098400v4 [Glycine max]	2	--	--	--		Rep2_peak_3202	16.8381	4.93087
Gm01	33827944	33828395	Glyma.01G099750.Wm82.a4.v1:promoter	0	Glyma.01G099750	KAG4403386.1 hypothetical protein GLYMA_01G099750v4 [Glycine max]	1&2	Rep1_peak_3244	6.91565	2.97837		Rep2_peak_3245	7.27735	2.97332
Gm01	33827944	33828395	Glyma.01G099750.Wm82.a4.v1:five_prime_UTR	0	Glyma.01G099750	KAG4403386.1 hypothetical protein GLYMA_01G099750v4 [Glycine max]	1&2	Rep1_peak_3244	6.91565	2.97837		Rep2_peak_3245	7.27735	2.97332
Gm01	33916738	33917040	Glyma.01G100100.Wm82.a4.v1:promoter	1249	Glyma.01G100100	XP_003516891.1 mitotic-spindle organizing protein 1B [Glycine max]	1	Rep1_peak_3254	11.7204	3.95429		--	--	--
Gm01	34105532	34105913	Glyma.01G101000.Wm82.a4.v1:promoter	550	Glyma.01G101000	XP_003516895.2 L-type lectin-domain containing receptor kinase S.4 [Glycine max]	1&2	Rep1_peak_3269	13.6697	4.19178		Rep2_peak_3273	12.291	4.04192
Gm01	34112695	34112958	Glyma.01G101050.Wm82.a4.v1:five_prime_UTR	1078	Glyma.01G101050	KAG4403396.1 hypothetical protein GLYMA_01G101050v4 [Glycine max]	1	Rep1_peak_3270	3.12146	2.31693		--	--	--
Gm01	34113291	34113571	Glyma.01G101050.Wm82.a4.v1:five_prime_UTR	465	Glyma.01G101050	KAG4403396.1 hypothetical protein GLYMA_01G101050v4 [Glycine max]	2	--	--	--		Rep2_peak_3274	10.5713	4.13218
Gm01	34166861	34167993	Glyma.01G101100.Wm82.a4.v1:promoter	729	Glyma.01G101100	XP_003516291.1 uncharacterized protein LOC100796635 [Glycine max]	1&2	Rep1_peak_3277	40.5976	9.28824	Rep1_peak_3278	19.1349	4.89428		Rep2_peak_3281	51.2785	10.5805
Gm01	34168612	34168900	Glyma.01G101100.Wm82.a4.v1:promoter	0	Glyma.01G101100	XP_003516291.1 uncharacterized protein LOC100796635 [Glycine max]	2	--	--	--		Rep2_peak_3282	8.93977	3.2809
Gm01	34168612	34168900	Glyma.01G101100.Wm82.a4.v1:five_prime_UTR	0	Glyma.01G101100	XP_003516291.1 uncharacterized protein LOC100796635 [Glycine max]	2	--	--	--		Rep2_peak_3282	8.93977	3.2809
Gm01	34185590	34185879	Glyma.01G101200.Wm82.a4.v1:promoter	0	Glyma.01G101200	KAG5060158.1 hypothetical protein JHK87_001187 [Glycine soja]	1	Rep1_peak_3280	4.55171	2.34117		--	--	--
Gm01	34185590	34185879	Glyma.01G101233.Wm82.a4.v1:promoter	0	Glyma.01G101233	KAG4403397.1 hypothetical protein GLYMA_01G101233v4 [Glycine max]	1	Rep1_peak_3280	4.55171	2.34117		--	--	--
Gm01	34204908	34205229	Glyma.01G101266.Wm82.a4.v1:promoter	894	Glyma.01G101266	KAG4403398.1 hypothetical protein GLYMA_01G101266v4 [Glycine max]	1	Rep1_peak_3282	5.36672	2.75808		--	--	--
Gm01	34660550	34661040	Glyma.01G102200.Wm82.a4.v1:promoter	879	Glyma.01G102200	XP_006573315.1 uncharacterized protein LOC102662220 [Glycine max]	1&2	Rep1_peak_3325	45.5671	9.7506		Rep2_peak_3323	47.6125	9.8278
Gm01	34661879	34662345	Glyma.01G102200.Wm82.a4.v1:promoter	0	Glyma.01G102200	XP_006573315.1 uncharacterized protein LOC102662220 [Glycine max]	2	--	--	--		Rep2_peak_3324	3.00175	2.0787
Gm01	34661879	34662345	Glyma.01G102200.Wm82.a4.v1:five_prime_UTR	0	Glyma.01G102200	XP_006573315.1 uncharacterized protein LOC102662220 [Glycine max]	2	--	--	--		Rep2_peak_3324	3.00175	2.0787
Gm01	35050866	35051599	Glyma.01G103200.Wm82.a4.v1:promoter	1300	Glyma.01G103200	XP_003516899.1 hsp70 nucleotide exchange factor fes1 [Glycine max]	1&2	Rep1_peak_3363	11.1704	3.86976		Rep2_peak_3358	9.68905	3.64959
Gm01	35291669	35291996	Glyma.01G103900.Wm82.a4.v1:promoter	775	Glyma.01G103900	KAG5068874.1 hypothetical protein JHK85_001251 [Glycine max]	1	Rep1_peak_3384	16.7109	5.48856		--	--	--
Gm01	35616831	35617223	Glyma.01G104100.Wm82.a4.v1:five_prime_UTR	0	Glyma.01G104100	XP_003516902.1 isochorismate synthase 2, chloroplastic isoform X1 [Glycine max]	1&2	Rep1_peak_3416	22.1392	6.53144		Rep2_peak_3407	14.7525	5.05313
Gm01	35616831	35617223	Glyma.01G104100.Wm82.a4.v1:promoter	0	Glyma.01G104100	XP_003516902.1 isochorismate synthase 2, chloroplastic isoform X1 [Glycine max]	1&2	Rep1_peak_3416	22.1392	6.53144		Rep2_peak_3407	14.7525	5.05313
Gm01	35642878	35643198	Glyma.01G104200.Wm82.a4.v1:five_prime_UTR	0	Glyma.01G104200	XP_003516903.1 BEL1-like homeodomain protein 9 [Glycine max]	2	--	--	--		Rep2_peak_3408	23.5834	6.14982
Gm01	35642878	35643198	Glyma.01G104200.Wm82.a4.v1:promoter	0	Glyma.01G104200	XP_003516903.1 BEL1-like homeodomain protein 9 [Glycine max]	2	--	--	--		Rep2_peak_3408	23.5834	6.14982
Gm01	35832202	35832587	Glyma.01G104750.Wm82.a4.v1:promoter	584	Glyma.01G104750	KAG4403405.1 hypothetical protein GLYMA_01G104750v4 [Glycine max]	1&2	Rep1_peak_3433	45.8268	8.38357		Rep2_peak_3426	43.3862	8.03795
Gm01	35858865	35859176	Glyma.01G104800.Wm82.a4.v1:promoter	1361	Glyma.01G104800	KAG5060217.1 hypothetical protein JHK87_001246 [Glycine soja]	1&2	Rep1_peak_3437	6.78203	3.20544		Rep2_peak_3430	10.1369	3.8826
Gm01	36391998	36392313	Glyma.01G106000.Wm82.a4.v1:promoter	0	Glyma.01G106000	NP_001235279.1 tau class glutathione S-transferase [Glycine max]	2	--	--	--		Rep2_peak_3478	11.1404	3.9447
Gm01	36391998	36392313	Glyma.01G106000.Wm82.a4.v1:five_prime_UTR	0	Glyma.01G106000	NP_001235279.1 tau class glutathione S-transferase [Glycine max]	2	--	--	--		Rep2_peak_3478	11.1404	3.9447
Gm01	36831936	36832414	Glyma.01G106700.Wm82.a4.v1:promoter	546	Glyma.01G106700	XP_003516910.1 copper transporter 2 [Glycine max]	1&2	Rep1_peak_3538	18.6992	4.96396		Rep2_peak_3534	16.6769	4.51124
Gm01	37086797	37087058	Glyma.01G107000.Wm82.a4.v1:promoter	960	Glyma.01G107000	XP_006573324.1 uncharacterized protein LOC102665709 [Glycine max]	1	Rep1_peak_3567	5.63899	2.39398		--	--	--
Gm01	37342807	37343065	Glyma.01G107700.Wm82.a4.v1:five_prime_UTR	309	Glyma.01G107700	XP_003516916.1 uncharacterized protein LOC100812277 [Glycine max]	1	Rep1_peak_3592	3.52558	2.38607		--	--	--
Gm01	37381758	37382152	Glyma.01G107850.Wm82.a4.v1:promoter	609	Glyma.01G107850	KAG4403421.1 hypothetical protein GLYMA_01G107850v4 [Glycine max]	2	--	--	--		Rep2_peak_3587	8.4132	3.83569
Gm01	37418383	37418888	Glyma.01G108000.Wm82.a4.v1:promoter	1158	Glyma.01G108000	XP_003516920.1 phosphatidylinositol:ceramide inositolphosphotransferase 1 [Glycine max]	1&2	Rep1_peak_3604	7.83664	3.60677		Rep2_peak_3594	4.24039	2.51154
Gm01	37475602	37475962	Glyma.01G108066.Wm82.a4.v1:promoter	255	Glyma.01G108066	KAG4403424.1 hypothetical protein GLYMA_01G108066v4 [Glycine max]	2	--	--	--		Rep2_peak_3602	3.83752	2.30967
Gm01	37557729	37557992	Glyma.01G108700.Wm82.a4.v1:five_prime_UTR	0	Glyma.01G108700	NP_001242705.2 putative PAR1 protein precursor [Glycine max]	1	Rep1_peak_3618	5.05047	2.70293		--	--	--
Gm01	37557729	37557992	Glyma.01G108700.Wm82.a4.v1:promoter	0	Glyma.01G108700	NP_001242705.2 putative PAR1 protein precursor [Glycine max]	1	Rep1_peak_3618	5.05047	2.70293		--	--	--
Gm01	37865546	37865825	Glyma.01G109600.Wm82.a4.v1:promoter	787	Glyma.01G109600	XP_003516928.2 protein transport protein yos1 isoform X2 [Glycine max]	2	--	--	--		Rep2_peak_3643	2.74581	1.94803
Gm01	37901784	37902161	Glyma.01G110050.Wm82.a4.v1:promoter	0	Glyma.01G110050	KAG4403428.1 hypothetical protein GLYMA_01G110050v4 [Glycine max]	1&2	Rep1_peak_3662	6.38096	2.81161		Rep2_peak_3651	4.8294	2.42706
Gm01	37901784	37902161	Glyma.01G110000.Wm82.a4.v1:promoter	0	Glyma.01G110000	XP_040865759.1 uncharacterized protein At2g29880 [Glycine max]	1&2	Rep1_peak_3662	6.38096	2.81161		Rep2_peak_3651	4.8294	2.42706
Gm01	38022643	38022931	Glyma.01G110300.Wm82.a4.v1:promoter	1374	Glyma.01G110300	XP_003516328.2 probable sugar phosphate/phosphate translocator At3g11320 [Glycine max]	2	--	--	--		Rep2_peak_3671	5.86471	2.87374
Gm01	38043375	38043871	Glyma.01G110400.Wm82.a4.v1:five_prime_UTR	0	Glyma.01G110400	KAG4403430.1 hypothetical protein GLYMA_01G110400v4 [Glycine max]	1&2	Rep1_peak_3686	4.50628	2.36669		Rep2_peak_3677	6.74048	2.72057
Gm01	38043375	38043871	Glyma.01G110400.Wm82.a4.v1:promoter	0	Glyma.01G110400	KAG4403430.1 hypothetical protein GLYMA_01G110400v4 [Glycine max]	1&2	Rep1_peak_3686	4.50628	2.36669		Rep2_peak_3677	6.74048	2.72057
Gm01	38061442	38061709	Glyma.01G110500.Wm82.a4.v1:promoter	100	Glyma.01G110500	XP_003516933.1 reticulon-like protein B12 [Glycine max]	1	Rep1_peak_3690	9.14538	3.91368		--	--	--
Gm01	38338125	38338414	Glyma.01G111500.Wm82.a4.v1:promoter	1480	Glyma.01G111500	XP_028236126.1 uncharacterized protein LOC114415560 [Glycine soja]	2	--	--	--		Rep2_peak_3709	13.3622	5.20765
Gm01	38441042	38441516	Glyma.01G111900.Wm82.a4.v1:promoter	1050	Glyma.01G111900	XP_006573340.1 protein OCTOPUS [Glycine max]	1	Rep1_peak_3725	7.77981	3.68299		--	--	--
Gm01	38601636	38602006	Glyma.01G112300.Wm82.a4.v1:promoter	320	Glyma.01G112300	KAG4403449.1 hypothetical protein GLYMA_01G112300v4 [Glycine max]	1&2	Rep1_peak_3732	18.1591	5.33828		Rep2_peak_3722	26.1909	6.54236
Gm01	38634414	38634700	Glyma.01G112400.Wm82.a4.v1:promoter	0	Glyma.01G112400	KAH1162629.1 hypothetical protein GYH30_001214 [Glycine max]	1&2	Rep1_peak_3735	15.6118	4.48046		Rep2_peak_3727	10.4158	3.57153
Gm01	38692102	38692429	Glyma.01G112500.Wm82.a4.v1:five_prime_UTR	564	Glyma.01G112500	XP_006573342.1 protein NRT1/ PTR FAMILY 8.1 [Glycine max]	1	Rep1_peak_3740	10.0974	3.29883		--	--	--
Gm01	38883578	38884035	Glyma.01G112600.Wm82.a4.v1:promoter	325	Glyma.01G112600	XP_003516941.1 laccase-4 [Glycine max]	1&2	Rep1_peak_3759	13.9733	4.56166		Rep2_peak_3748	31.5457	7.16064
Gm01	39828260	39828984	Glyma.01G114000.Wm82.a4.v1:five_prime_UTR	581	Glyma.01G114000	XP_014630069.1 auxin transporter-like protein 2 [Glycine max]	1&2	Rep1_peak_3843	11.3302	4.00502		Rep2_peak_3836	10.431	3.80466
Gm01	39828260	39828984	Glyma.01G114000.Wm82.a4.v1:five_prime_UTR	581	Glyma.01G114000	XP_014630069.1 auxin transporter-like protein 2 [Glycine max]	1&2	Rep1_peak_3843	11.3302	4.00502		Rep2_peak_3836	10.431	3.80466
Gm01	39903179	39903741	Glyma.01G114050.Wm82.a4.v1:promoter	0	Glyma.01G114050	KAG4403454.1 hypothetical protein GLYMA_01G114050v4 [Glycine max]	1	Rep1_peak_3849	4.73197	2.70527		--	--	--
Gm01	40296553	40297233	Glyma.01G115000.Wm82.a4.v1:promoter	987	Glyma.01G115000	XP_003516949.1 uncharacterized protein LOC100784126 isoform X1 [Glycine max]	1&2	Rep1_peak_3883	29.4697	6.83599		Rep2_peak_3876	32.568	7.17752
Gm01	40596969	40597521	Glyma.01G115700.Wm82.a4.v1:promoter	746	Glyma.01G115700	XP_006573350.1 UPF0481 protein At3g47200 [Glycine max]	1&2	Rep1_peak_3900	17.5007	5.36829		Rep2_peak_3894	18.6192	5.36474
Gm01	40642609	40642948	Glyma.01G116000.Wm82.a4.v1:five_prime_UTR	798	Glyma.01G116000	XP_006572804.1 uncharacterized protein LOC100305961 isoform X1 [Glycine max]	1	Rep1_peak_3903	14.1045	4.71126		--	--	--
Gm01	40697249	40697758	Glyma.01G116300.Wm82.a4.v1:promoter	11	Glyma.01G116300	XP_006573352.1 alcohol dehydrogenase-like 4 [Glycine max]	1&2	Rep1_peak_3910	10.7689	4.00371		Rep2_peak_3903	19.0907	5.39367
Gm01	40924041	40924325	Glyma.01G117000.Wm82.a4.v1:promoter	429	Glyma.01G117000	KAG4403459.1 hypothetical protein GLYMA_01G117000v4 [Glycine max]	2	--	--	--		Rep2_peak_3927	9.51803	3.85322
Gm01	41038899	41039204	Glyma.01G117100.Wm82.a4.v1:promoter	1157	Glyma.01G117100	KAG5060388.1 hypothetical protein JHK87_001417 [Glycine soja]	2	--	--	--		Rep2_peak_3938	21.3112	5.96452
Gm01	41062695	41062989	Glyma.01G117200.Wm82.a4.v1:five_prime_UTR	1017	Glyma.01G117200	KAG4403462.1 hypothetical protein GLYMA_01G117200v4 [Glycine max]	1	Rep1_peak_3938	9.43118	3.23815		--	--	--
Gm01	41141163	41141521	Glyma.01G117401.Wm82.a4.v1:promoter	289	Glyma.01G117401	KAG4403463.1 hypothetical protein GLYMA_01G117401v4 [Glycine max]	1	Rep1_peak_3944	7.986	3.76763		--	--	--
Gm01	41142095	41142580	Glyma.01G117401.Wm82.a4.v1:promoter	286	Glyma.01G117401	KAG4403463.1 hypothetical protein GLYMA_01G117401v4 [Glycine max]	1&2	Rep1_peak_3945	41.2031	10.563		Rep2_peak_3949	30.1062	8.55542
Gm01	41142095	41142580	Glyma.01G117501.Wm82.a4.v1:promoter	286	Glyma.01G117501	KAG4403464.1 hypothetical protein GLYMA_01G117501v4 [Glycine max]	1&2	Rep1_peak_3945	41.2031	10.563		Rep2_peak_3949	30.1062	8.55542
Gm01	41300945	41301536	Glyma.01G118200.Wm82.a4.v1:promoter	254	Glyma.01G118200	NP_001242393.2 plant nuclear matrix 1 [Glycine max]	2	--	--	--		Rep2_peak_3963	3.07865	1.92171
Gm01	41467331	41468124	Glyma.01G119000.Wm82.a4.v1:promoter	847	Glyma.01G119000	KAG5060407.1 hypothetical protein JHK87_001436 [Glycine soja]	1&2	Rep1_peak_3966	11.035	3.75054		Rep2_peak_3978	8.74778	3.35491
Gm01	41467331	41468124	Glyma.01G119150.Wm82.a4.v1:promoter	847	Glyma.01G119150	KAG4403477.1 hypothetical protein GLYMA_01G119150v4 [Glycine max]	1&2	Rep1_peak_3966	11.035	3.75054		Rep2_peak_3978	8.74778	3.35491
Gm01	41532170	41532804	Glyma.01G119300.Wm82.a4.v1:promoter	1494	Glyma.01G119300	XP_003516957.1 ran-binding protein 1 homolog b [Glycine max]	1&2	Rep1_peak_3972	63.086	10.8751		Rep2_peak_3987	88.6398	13.2802
Gm01	41735352	41735670	Glyma.01G119600.Wm82.a4.v1:five_prime_UTR	0	Glyma.01G119600	NP_001237186.1 protein SLE3 [Glycine max]	1&2	Rep1_peak_3996	10.4447	3.98789		Rep2_peak_4012	7.48619	3.30466
Gm01	41735352	41735670	Glyma.01G119600.Wm82.a4.v1:promoter	0	Glyma.01G119600	NP_001237186.1 protein SLE3 [Glycine max]	1&2	Rep1_peak_3996	10.4447	3.98789		Rep2_peak_4012	7.48619	3.30466
Gm01	42023341	42023637	Glyma.01G120950.Wm82.a4.v1:five_prime_UTR	0	Glyma.01G120950	XP_040861281.1 uncharacterized protein LOC121172814 [Glycine max]	1	Rep1_peak_4027	16.3663	4.69301		--	--	--
Gm01	42023341	42023637	Glyma.01G120950.Wm82.a4.v1:promoter	0	Glyma.01G120950	XP_040861281.1 uncharacterized protein LOC121172814 [Glycine max]	1	Rep1_peak_4027	16.3663	4.69301		--	--	--
Gm01	42033049	42033333	Glyma.01G121000.Wm82.a4.v1:promoter	131	Glyma.01G121000	XP_003516961.1 trihelix transcription factor GT-3b [Glycine max]	1&2	Rep1_peak_4030	8.86624	3.54094		Rep2_peak_4042	18.9219	5.23107
Gm01	42034230	42034686	Glyma.01G121000.Wm82.a4.v1:promoter	1312	Glyma.01G121000	XP_003516961.1 trihelix transcription factor GT-3b [Glycine max]	2	--	--	--		Rep2_peak_4043	8.84519	3.70477
Gm01	42453094	42453843	Glyma.01G121209.Wm82.a4.v1:promoter	1031	Glyma.01G121209	XP_014617564.1 probable 2-oxoglutarate-dependent dioxygenase At5g05600 [Glycine max]	1&2	Rep1_peak_4063	6.90264	3.62512		Rep2_peak_4080	7.3205	3.70078
Gm01	42454106	42454371	Glyma.01G121209.Wm82.a4.v1:promoter	503	Glyma.01G121209	XP_014617564.1 probable 2-oxoglutarate-dependent dioxygenase At5g05600 [Glycine max]	2	--	--	--		Rep2_peak_4081	10.6553	3.9656
Gm01	42887306	42888103	Glyma.01G121300.Wm82.a4.v1:five_prime_UTR	0	Glyma.01G121300	XP_003516966.1 dnaJ homolog subfamily B member 1 [Glycine max]	1&2	Rep1_peak_4118	7.98108	3.12401		Rep2_peak_4134	16.0967	4.91646
Gm01	42887306	42888103	Glyma.01G121300.Wm82.a4.v1:promoter	0	Glyma.01G121300	XP_003516966.1 dnaJ homolog subfamily B member 1 [Glycine max]	1&2	Rep1_peak_4118	7.98108	3.12401		Rep2_peak_4134	16.0967	4.91646
Gm01	42944845	42945299	Glyma.01G121700.Wm82.a4.v1:five_prime_UTR	0	Glyma.01G121700	NP_001304390.2 rhodanese-like domain-containing protein 10 [Glycine max]	1&2	Rep1_peak_4124	22.8952	6.33965		Rep2_peak_4140	20.1108	5.71141
Gm01	42944845	42945299	Glyma.01G121700.Wm82.a4.v1:promoter	0	Glyma.01G121700	NP_001304390.2 rhodanese-like domain-containing protein 10 [Glycine max]	1&2	Rep1_peak_4124	22.8952	6.33965		Rep2_peak_4140	20.1108	5.71141
Gm01	42983963	42984409	Glyma.01G121900.Wm82.a4.v1:five_prime_UTR	20	Glyma.01G121900	KAG5060455.1 hypothetical protein JHK87_001484 [Glycine soja]	1	Rep1_peak_4129	7.68293	3.54689		--	--	--
Gm01	43169942	43170353	Glyma.01G122700.Wm82.a4.v1:promoter	1453	Glyma.01G122700	KRH75988.1 hypothetical protein GLYMA_01G122700v4 [Glycine max]	1&2	Rep1_peak_4148	21.1628	6.05148		Rep2_peak_4160	18.1477	5.33469
Gm01	43625226	43625531	Glyma.01G123300.Wm82.a4.v1:promoter	444	Glyma.01G123300	KAH1162789.1 hypothetical protein GYH30_001338 [Glycine max]	2	--	--	--		Rep2_peak_4219	3.00175	2.0787
Gm01	43657801	43658307	Glyma.01G123500.Wm82.a4.v1:promoter	0	Glyma.01G123500	KAG5060478.1 hypothetical protein JHK87_001507 [Glycine soja]	1&2	Rep1_peak_4213	90.3603	13.9206		Rep2_peak_4222	111.311	15.8149
Gm01	43657801	43658307	Glyma.01G123500.Wm82.a4.v1:five_prime_UTR	0	Glyma.01G123500	KAG5060478.1 hypothetical protein JHK87_001507 [Glycine soja]	1&2	Rep1_peak_4213	90.3603	13.9206		Rep2_peak_4222	111.311	15.8149
Gm01	43836599	43836960	Glyma.01G123600.Wm82.a4.v1:five_prime_UTR	243	Glyma.01G123600	XP_006573380.1 two-component response regulator ARR18 [Glycine max]	1&2	Rep1_peak_4219	25.7274	5.6209		Rep2_peak_4230	17.839	4.56288
Gm01	43940133	43940632	Glyma.01G124000.Wm82.a4.v1:promoter	464	Glyma.01G124000	XP_014634871.1 uncharacterized protein LOC102661002 [Glycine max]	1&2	Rep1_peak_4230	10.1798	3.72509		Rep2_peak_4239	14.6154	4.46591
Gm01	44003835	44004149	Glyma.01G124200.Wm82.a4.v1:promoter	1301	Glyma.01G124200	XP_003516979.1 protein TIC 56, chloroplastic [Glycine max]	2	--	--	--		Rep2_peak_4248	3.42133	2.28929
Gm01	44005186	44005654	Glyma.01G124200.Wm82.a4.v1:promoter	0	Glyma.01G124200	XP_003516979.1 protein TIC 56, chloroplastic [Glycine max]	1	Rep1_peak_4236	6.76538	3.19928		--	--	--
Gm01	44005186	44005654	Glyma.01G124200.Wm82.a4.v1:five_prime_UTR	0	Glyma.01G124200	XP_003516979.1 protein TIC 56, chloroplastic [Glycine max]	1	Rep1_peak_4236	6.76538	3.19928		--	--	--
Gm01	44026447	44026746	Glyma.01G124400.Wm82.a4.v1:five_prime_UTR	0	Glyma.01G124400	KAG5060492.1 hypothetical protein JHK87_001521 [Glycine soja]	1&2	Rep1_peak_4240	12.4993	4.10429		Rep2_peak_4252	10.339	3.69547
Gm01	44026447	44026746	Glyma.01G124400.Wm82.a4.v1:promoter	0	Glyma.01G124400	KAG5060492.1 hypothetical protein JHK87_001521 [Glycine soja]	1&2	Rep1_peak_4240	12.4993	4.10429		Rep2_peak_4252	10.339	3.69547
Gm01	44076848	44077309	Glyma.01G124500.Wm82.a4.v1:promoter	387	Glyma.01G124500	KAG4403502.1 hypothetical protein GLYMA_01G124500v4 [Glycine max]	1&2	Rep1_peak_4247	35.4321	7.17016		Rep2_peak_4259	28.8496	6.30001
Gm01	44077821	44078201	Glyma.01G124500.Wm82.a4.v1:promoter	1360	Glyma.01G124500	KAG4403502.1 hypothetical protein GLYMA_01G124500v4 [Glycine max]	1&2	Rep1_peak_4248	35.1764	7.63457		Rep2_peak_4260	24.0584	6.04032
Gm01	44423759	44424022	Glyma.01G125300.Wm82.a4.v1:promoter	602	Glyma.01G125300	KAH1162816.1 hypothetical protein GYH30_001358 [Glycine max]	2	--	--	--		Rep2_peak_4293	9.78343	3.85301
Gm01	44501038	44501665	Glyma.01G125500.Wm82.a4.v1:promoter	493	Glyma.01G125500	KAG4403508.1 hypothetical protein GLYMA_01G125500v4 [Glycine max]	2	--	--	--		Rep2_peak_4302	3.1186	2.05056
Gm01	44508675	44509119	Glyma.01G125400.Wm82.a4.v1:promoter	1462	Glyma.01G125400	XP_003516398.2 disease resistance protein RPV1 [Glycine max]	1&2	Rep1_peak_4288	25.8599	6.86759		Rep2_peak_4303	24.181	6.47139
Gm01	44560201	44560480	Glyma.01G125800.Wm82.a4.v1:five_prime_UTR	0	Glyma.01G125800	XP_003516400.1 probably inactive leucine-rich repeat receptor-like protein kinase IMK2 [Glycine max]	1	Rep1_peak_4291	8.4882	3.49383		--	--	--
Gm01	44560201	44560480	Glyma.01G125800.Wm82.a4.v1:promoter	0	Glyma.01G125800	XP_003516400.1 probably inactive leucine-rich repeat receptor-like protein kinase IMK2 [Glycine max]	1	Rep1_peak_4291	8.4882	3.49383		--	--	--
Gm01	44976280	44976715	Glyma.01G127300.Wm82.a4.v1:promoter	0	Glyma.01G127300	KAH1162842.1 hypothetical protein GYH30_001382 [Glycine max]	1&2	Rep1_peak_4343	3.89434	2.37798		Rep2_peak_4346	8.59614	3.45161
Gm01	44977286	44977594	Glyma.01G127300.Wm82.a4.v1:promoter	949	Glyma.01G127300	KAH1162842.1 hypothetical protein GYH30_001382 [Glycine max]	2	--	--	--		Rep2_peak_4347	3.71516	2.53216
Gm01	45046921	45047444	Glyma.01G127600.Wm82.a4.v1:five_prime_UTR	0	Glyma.01G127600	KAG4403512.1 hypothetical protein GLYMA_01G127600v4 [Glycine max]	1&2	Rep1_peak_4351	21.5801	6.33622		Rep2_peak_4356	17.5327	5.50732
Gm01	45046921	45047444	Glyma.01G127600.Wm82.a4.v1:promoter	0	Glyma.01G127600	KAG4403512.1 hypothetical protein GLYMA_01G127600v4 [Glycine max]	1&2	Rep1_peak_4351	21.5801	6.33622		Rep2_peak_4356	17.5327	5.50732
Gm01	45048329	45049101	Glyma.01G127600.Wm82.a4.v1:promoter	1051	Glyma.01G127600	KAG4403512.1 hypothetical protein GLYMA_01G127600v4 [Glycine max]	1&2	Rep1_peak_4352	32.1066	7.62116		Rep2_peak_4357	39.4206	8.56712
Gm01	45060612	45060951	Glyma.01G127700.Wm82.a4.v1:five_prime_UTR	754	Glyma.01G127700	KAG5060547.1 hypothetical protein JHK87_001576 [Glycine soja]	1	Rep1_peak_4354	6.56932	2.98922		--	--	--
Gm01	45125665	45126736	Glyma.01G128100.Wm82.a4.v1:five_prime_UTR	0	Glyma.01G128100	XP_006573388.1 probable WRKY transcription factor 33 isoform X1 [Glycine max]	1&2	Rep1_peak_4359	25.3182	6.69197		Rep2_peak_4367	21.0891	5.89369
Gm01	45125665	45126736	Glyma.01G128100.Wm82.a4.v1:promoter	0	Glyma.01G128100	XP_006573388.1 probable WRKY transcription factor 33 isoform X1 [Glycine max]	1&2	Rep1_peak_4359	25.3182	6.69197		Rep2_peak_4367	21.0891	5.89369
Gm01	45144186	45144507	Glyma.01G128200.Wm82.a4.v1:five_prime_UTR	0	Glyma.01G128200	KAG4403517.1 hypothetical protein GLYMA_01G128200v4 [Glycine max]	2	--	--	--		Rep2_peak_4370	12.5669	4.75613
Gm01	45144186	45144507	Glyma.01G128200.Wm82.a4.v1:promoter	0	Glyma.01G128200	KAG4403517.1 hypothetical protein GLYMA_01G128200v4 [Glycine max]	2	--	--	--		Rep2_peak_4370	12.5669	4.75613
Gm01	45434515	45435029	Glyma.01G129400.Wm82.a4.v1:five_prime_UTR	0	Glyma.01G129400	XP_003516998.1 alanine--glyoxylate aminotransferase 2 homolog 2, mitochondrial [Glycine max]	1&2	Rep1_peak_4389	31.669	7.3383		Rep2_peak_4396	27.5025	6.53341
Gm01	45434515	45435029	Glyma.01G129400.Wm82.a4.v1:promoter	0	Glyma.01G129400	XP_003516998.1 alanine--glyoxylate aminotransferase 2 homolog 2, mitochondrial [Glycine max]	1&2	Rep1_peak_4389	31.669	7.3383		Rep2_peak_4396	27.5025	6.53341
Gm01	45592651	45593204	Glyma.01G130200.Wm82.a4.v1:promoter	766	Glyma.01G130200	XP_003516421.1 non-specific lipid-transfer protein 1 [Glycine max]	1&2	Rep1_peak_4407	6.38467	2.86806		Rep2_peak_4418	4.8634	2.39684
Gm01	45606892	45607441	Glyma.01G130300.Wm82.a4.v1:promoter	0	Glyma.01G130300	KHN44828.1 hypothetical protein glysoja_024399 [Glycine soja]	1&2	Rep1_peak_4409	17.3675	5.20482		Rep2_peak_4420	11.8935	4.18711
Gm01	45657943	45658413	Glyma.01G130400.Wm82.a4.v1:promoter	1128	Glyma.01G130400	KAG5089001.1 hypothetical protein JHK86_001613 [Glycine max]	1	Rep1_peak_4413	5.79997	3.67991		--	--	--
Gm01	45688779	45689158	Glyma.01G130500.Wm82.a4.v1:promoter	0	Glyma.01G130500	XP_003517000.1 peroxidase P7 [Glycine max]	1&2	Rep1_peak_4414	6.91204	2.72252		Rep2_peak_4425	11.6277	3.51041
Gm01	45688779	45689158	Glyma.01G130500.Wm82.a4.v1:five_prime_UTR	0	Glyma.01G130500	XP_003517000.1 peroxidase P7 [Glycine max]	1&2	Rep1_peak_4414	6.91204	2.72252		Rep2_peak_4425	11.6277	3.51041
Gm01	45754501	45755287	Glyma.01G130800.Wm82.a4.v1:promoter	265	Glyma.01G130800	XP_003517003.1 peroxidase P7 [Glycine max]	1&2	Rep1_peak_4421	19.8448	6.33647		Rep2_peak_4432	32.9786	8.60934
Gm01	45806644	45806930	Glyma.01G131200.Wm82.a4.v1:five_prime_UTR	2	Glyma.01G131200	XP_003516426.1 uncharacterized protein LOC100783232 [Glycine max]	1	Rep1_peak_4424	4.97073	2.73469		--	--	--
Gm01	45808250	45808736	Glyma.01G131200.Wm82.a4.v1:promoter	1319	Glyma.01G131200	XP_003516426.1 uncharacterized protein LOC100783232 [Glycine max]	1	Rep1_peak_4425	3.20865	2.08267		--	--	--
Gm01	45841499	45842581	Glyma.01G131300.Wm82.a4.v1:promoter	0	Glyma.01G131300	XP_003516427.1 WEB family protein At2g38370 isoform X2 [Glycine max]	1&2	Rep1_peak_4434	29.819	6.11396		Rep2_peak_4441	30.0285	7.13807
Gm01	45841499	45842581	Glyma.01G131300.Wm82.a4.v1:five_prime_UTR	0	Glyma.01G131300	XP_003516427.1 WEB family protein At2g38370 isoform X2 [Glycine max]	1&2	Rep1_peak_4434	29.819	6.11396		Rep2_peak_4441	30.0285	7.13807
Gm01	45892672	45893259	Glyma.01G131500.Wm82.a4.v1:promoter	894	Glyma.01G131500	XP_003517006.1 CBL-interacting protein kinase 2 [Glycine max]	1	Rep1_peak_4439	21.0898	6.31653		--	--	--
Gm01	45967912	45968448	Glyma.01G131950.Wm82.a4.v1:promoter	1342	Glyma.01G131950	KAG4403529.1 hypothetical protein GLYMA_01G131950v4 [Glycine max]	1&2	Rep1_peak_4454	13.5313	4.74282		Rep2_peak_4456	19.3053	5.70847
Gm01	46364051	46364504	Glyma.01G133000.Wm82.a4.v1:promoter	862	Glyma.01G133000	XP_014630512.1 B3 domain-containing transcription repressor VAL2 isoform X1 [Glycine max]	1	Rep1_peak_4493	5.45704	3.00035		--	--	--
Gm01	46372505	46375394	Glyma.01G133050.Wm82.a4.v1:promoter	0	Glyma.01G133050	KAG4403537.1 hypothetical protein GLYMA_01G133050v4 [Glycine max]	1&2	Rep1_peak_4495	67.3062	12.4608		Rep2_peak_4497	63.4673	11.7199	Rep2_peak_4498	26.9473	6.7727	Rep2_peak_4499	7.41146	3.20507
Gm01	46372505	46375394	Glyma.01G133050.Wm82.a4.v1:five_prime_UTR	0	Glyma.01G133050	KAG4403537.1 hypothetical protein GLYMA_01G133050v4 [Glycine max]	1&2	Rep1_peak_4495	67.3062	12.4608		Rep2_peak_4497	63.4673	11.7199	Rep2_peak_4498	26.9473	6.7727	Rep2_peak_4499	7.41146	3.20507
Gm01	46372505	46375394	Glyma.01G133050.Wm82.a4.v1:five_prime_UTR	0	Glyma.01G133050	KAG4403537.1 hypothetical protein GLYMA_01G133050v4 [Glycine max]	1&2	Rep1_peak_4495	67.3062	12.4608		Rep2_peak_4497	63.4673	11.7199	Rep2_peak_4498	26.9473	6.7727	Rep2_peak_4499	7.41146	3.20507
Gm01	46372505	46375394	Glyma.01G133050.Wm82.a4.v1:five_prime_UTR	0	Glyma.01G133050	KAG4403537.1 hypothetical protein GLYMA_01G133050v4 [Glycine max]	1&2	Rep1_peak_4495	67.3062	12.4608		Rep2_peak_4497	63.4673	11.7199	Rep2_peak_4498	26.9473	6.7727	Rep2_peak_4499	7.41146	3.20507
Gm01	46372505	46375394	Glyma.01G133050.Wm82.a4.v1:five_prime_UTR	0	Glyma.01G133050	KAG4403537.1 hypothetical protein GLYMA_01G133050v4 [Glycine max]	1&2	Rep1_peak_4495	67.3062	12.4608		Rep2_peak_4497	63.4673	11.7199	Rep2_peak_4498	26.9473	6.7727	Rep2_peak_4499	7.41146	3.20507
Gm01	46450075	46450389	Glyma.01G133200.Wm82.a4.v1:five_prime_UTR	0	Glyma.01G133200	KAH1162931.1 hypothetical protein GYH30_001448 [Glycine max]	1&2	Rep1_peak_4509	9.22316	3.74847		Rep2_peak_4511	10.7839	4.00873
Gm01	46450075	46450389	Glyma.01G133200.Wm82.a4.v1:promoter	0	Glyma.01G133200	KAH1162931.1 hypothetical protein GYH30_001448 [Glycine max]	1&2	Rep1_peak_4509	9.22316	3.74847		Rep2_peak_4511	10.7839	4.00873
Gm01	46460595	46461061	Glyma.01G133300.Wm82.a4.v1:five_prime_UTR	498	Glyma.01G133300	XP_003516434.1 leucine-rich repeat receptor-like protein kinase PXC2 [Glycine max]	1&2	Rep1_peak_4510	22.0629	5.81726		Rep2_peak_4512	27.6737	6.45585
Gm01	46464331	46464637	Glyma.01G133300.Wm82.a4.v1:promoter	1322	Glyma.01G133300	XP_003516434.1 leucine-rich repeat receptor-like protein kinase PXC2 [Glycine max]	2	--	--	--		Rep2_peak_4513	9.25286	3.85345
Gm01	46466540	46466823	Glyma.01G133501.Wm82.a4.v1:promoter	582	Glyma.01G133501	XP_028237828.1 transcription factor UNE10-like [Glycine soja]	2	--	--	--		Rep2_peak_4514	7.28552	3.39429
Gm01	46466540	46466823	Glyma.01G133400.Wm82.a4.v1:promoter	582	Glyma.01G133400	KAG4403539.1 hypothetical protein GLYMA_01G133400v4 [Glycine max]	2	--	--	--		Rep2_peak_4514	7.28552	3.39429
Gm01	46467427	46467793	Glyma.01G133501.Wm82.a4.v1:promoter	886	Glyma.01G133501	XP_028237828.1 transcription factor UNE10-like [Glycine soja]	1&2	Rep1_peak_4511	12.4605	3.65546		Rep2_peak_4515	12.635	3.52314
Gm01	46467427	46467793	Glyma.01G133400.Wm82.a4.v1:promoter	886	Glyma.01G133400	KAG4403539.1 hypothetical protein GLYMA_01G133400v4 [Glycine max]	1&2	Rep1_peak_4511	12.4605	3.65546		Rep2_peak_4515	12.635	3.52314
Gm01	46500267	46502005	Glyma.01G133600.Wm82.a4.v1:five_prime_UTR	0	Glyma.01G133600	KAG5060616.1 hypothetical protein JHK87_001645 [Glycine soja]	1&2	Rep1_peak_4517	69.0687	12.5731		Rep2_peak_4522	73.2812	12.7827
Gm01	46500267	46502005	Glyma.01G133600.Wm82.a4.v1:promoter	0	Glyma.01G133600	KAG5060616.1 hypothetical protein JHK87_001645 [Glycine soja]	1&2	Rep1_peak_4517	69.0687	12.5731		Rep2_peak_4522	73.2812	12.7827
Gm01	46500267	46502005	Glyma.01G133700.Wm82.a4.v1:promoter	0	Glyma.01G133700	KAG5060617.1 hypothetical protein JHK87_001646 [Glycine soja]	1&2	Rep1_peak_4517	69.0687	12.5731		Rep2_peak_4522	73.2812	12.7827
Gm01	46500267	46502005	Glyma.01G133600.Wm82.a4.v1:five_prime_UTR	0	Glyma.01G133600	KAG5060616.1 hypothetical protein JHK87_001645 [Glycine soja]	1&2	Rep1_peak_4517	69.0687	12.5731		Rep2_peak_4522	73.2812	12.7827
Gm01	46500267	46502005	Glyma.01G133600.Wm82.a4.v1:promoter	0	Glyma.01G133600	KAG5060616.1 hypothetical protein JHK87_001645 [Glycine soja]	1&2	Rep1_peak_4517	69.0687	12.5731		Rep2_peak_4522	73.2812	12.7827
Gm01	46500267	46502005	Glyma.01G133700.Wm82.a4.v1:promoter	0	Glyma.01G133700	KAG5060617.1 hypothetical protein JHK87_001646 [Glycine soja]	1&2	Rep1_peak_4517	69.0687	12.5731		Rep2_peak_4522	73.2812	12.7827
Gm01	46765882	46766227	Glyma.01G134800.Wm82.a4.v1:promoter	772	Glyma.01G134800	KRH76151.1 hypothetical protein GLYMA_01G134800v4 [Glycine max]	2	--	--	--		Rep2_peak_4549	6.29053	2.95852
Gm01	46812030	46812400	Glyma.01G135200.Wm82.a4.v1:five_prime_UTR	0	Glyma.01G135200	KAG5060634.1 hypothetical protein JHK87_001663 [Glycine soja]	1&2	Rep1_peak_4552	12.418	4.46657		Rep2_peak_4555	9.87202	3.88388
Gm01	46812030	46812400	Glyma.01G135200.Wm82.a4.v1:promoter	0	Glyma.01G135200	KAG5060634.1 hypothetical protein JHK87_001663 [Glycine soja]	1&2	Rep1_peak_4552	12.418	4.46657		Rep2_peak_4555	9.87202	3.88388
Gm01	47144786	47145075	Glyma.01G136300.Wm82.a4.v1:five_prime_UTR	82	Glyma.01G136300	KAG4403546.1 hypothetical protein GLYMA_01G136300v4 [Glycine max]	1	Rep1_peak_4594	16.9106	5.42453		--	--	--
Gm01	47434581	47434905	Glyma.01G137300.Wm82.a4.v1:five_prime_UTR	0	Glyma.01G137300	NP_001242858.2 SNARE GOS12 isoform 2 [Glycine max]	1&2	Rep1_peak_4620	27.3614	7.37035		Rep2_peak_4622	27.0889	7.27734
Gm01	47434581	47434905	Glyma.01G137300.Wm82.a4.v1:promoter	0	Glyma.01G137300	NP_001242858.2 SNARE GOS12 isoform 2 [Glycine max]	1&2	Rep1_peak_4620	27.3614	7.37035		Rep2_peak_4622	27.0889	7.27734
Gm01	47627323	47627706	Glyma.01G138000.Wm82.a4.v1:promoter	1219	Glyma.01G138000	XP_003517029.1 pectinesterase 2 [Glycine max]	2	--	--	--		Rep2_peak_4646	9.41908	3.23495
Gm01	47647864	47648168	Glyma.01G138100.Wm82.a4.v1:promoter	527	Glyma.01G138100	XP_003517029.1 pectinesterase 2 [Glycine max]	1	Rep1_peak_4643	10.0843	4.2814		--	--	--
Gm01	47648444	47648730	Glyma.01G138100.Wm82.a4.v1:promoter	0	Glyma.01G138100	XP_003517029.1 pectinesterase 2 [Glycine max]	1	Rep1_peak_4644	14.0672	5.66771		--	--	--
Gm01	47648444	47648730	Glyma.01G138100.Wm82.a4.v1:five_prime_UTR	0	Glyma.01G138100	XP_003517029.1 pectinesterase 2 [Glycine max]	1	Rep1_peak_4644	14.0672	5.66771		--	--	--
Gm01	47706924	47707384	Glyma.01G138400.Wm82.a4.v1:five_prime_UTR	6	Glyma.01G138400	XP_028223737.1 uncharacterized protein LOC114405357 [Glycine soja]	2	--	--	--		Rep2_peak_4650	6.84274	3.0818
Gm01	47771987	47772635	Glyma.01G138800.Wm82.a4.v1:five_prime_UTR	0	Glyma.01G138800	NP_001276243.2 uncharacterized protein LOC100786595 [Glycine max]	1&2	Rep1_peak_4654	21.6532	6.07465		Rep2_peak_4654	13.8402	4.62353
Gm01	47771987	47772635	Glyma.01G138800.Wm82.a4.v1:five_prime_UTR	0	Glyma.01G138800	NP_001276243.2 uncharacterized protein LOC100786595 [Glycine max]	1&2	Rep1_peak_4654	21.6532	6.07465		Rep2_peak_4654	13.8402	4.62353
Gm01	47771987	47772635	Glyma.01G138800.Wm82.a4.v1:promoter	0	Glyma.01G138800	NP_001276243.2 uncharacterized protein LOC100786595 [Glycine max]	1&2	Rep1_peak_4654	21.6532	6.07465		Rep2_peak_4654	13.8402	4.62353
Gm01	47779142	47779467	Glyma.01G139000.Wm82.a4.v1:five_prime_UTR	48	Glyma.01G139000	XP_003517035.1 uncharacterized protein LOC100787144 [Glycine max]	2	--	--	--		Rep2_peak_4655	5.74368	2.66573
Gm01	47837695	47839057	Glyma.01G139500.Wm82.a4.v1:promoter	1020	Glyma.01G139500	XP_003517038.1 UDP-glucuronate 4-epimerase 3 [Glycine max]	1&2	Rep1_peak_4662	78.2622	13.832		Rep2_peak_4660	75.0563	13.3052
Gm01	47875442	47875810	Glyma.01G139633.Wm82.a4.v1:five_prime_UTR	0	Glyma.01G139633	NP_001357619.1 hemK methyltransferase family member 2-like [Glycine max]	1&2	Rep1_peak_4668	8.2738	3.14989		Rep2_peak_4666	7.4585	2.97108
Gm01	47875442	47875810	Glyma.01G139666.Wm82.a4.v1:five_prime_UTR	0	Glyma.01G139666	KAG4403553.1 hypothetical protein GLYMA_01G139666v4 [Glycine max]	1&2	Rep1_peak_4668	8.2738	3.14989		Rep2_peak_4666	7.4585	2.97108
Gm01	47875442	47875810	Glyma.01G139633.Wm82.a4.v1:promoter	0	Glyma.01G139633	NP_001357619.1 hemK methyltransferase family member 2-like [Glycine max]	1&2	Rep1_peak_4668	8.2738	3.14989		Rep2_peak_4666	7.4585	2.97108
Gm01	47875442	47875810	Glyma.01G139666.Wm82.a4.v1:promoter	0	Glyma.01G139666	KAG4403553.1 hypothetical protein GLYMA_01G139666v4 [Glycine max]	1&2	Rep1_peak_4668	8.2738	3.14989		Rep2_peak_4666	7.4585	2.97108
Gm01	47875442	47875810	Glyma.01G139633.Wm82.a4.v1:five_prime_UTR	0	Glyma.01G139633	NP_001357619.1 hemK methyltransferase family member 2-like [Glycine max]	1&2	Rep1_peak_4668	8.2738	3.14989		Rep2_peak_4666	7.4585	2.97108
Gm01	47875442	47875810	Glyma.01G139666.Wm82.a4.v1:five_prime_UTR	0	Glyma.01G139666	KAG4403553.1 hypothetical protein GLYMA_01G139666v4 [Glycine max]	1&2	Rep1_peak_4668	8.2738	3.14989		Rep2_peak_4666	7.4585	2.97108
Gm01	47875442	47875810	Glyma.01G139633.Wm82.a4.v1:promoter	0	Glyma.01G139633	NP_001357619.1 hemK methyltransferase family member 2-like [Glycine max]	1&2	Rep1_peak_4668	8.2738	3.14989		Rep2_peak_4666	7.4585	2.97108
Gm01	47875442	47875810	Glyma.01G139666.Wm82.a4.v1:promoter	0	Glyma.01G139666	KAG4403553.1 hypothetical protein GLYMA_01G139666v4 [Glycine max]	1&2	Rep1_peak_4668	8.2738	3.14989		Rep2_peak_4666	7.4585	2.97108
Gm01	47912186	47912446	Glyma.01G140002.Wm82.a4.v1:promoter	301	Glyma.01G140002	KAG4403554.1 hypothetical protein GLYMA_01G140002v4 [Glycine max]	1	Rep1_peak_4670	14.5821	4.45609		--	--	--
Gm01	47912186	47912446	Glyma.01G140102.Wm82.a4.v1:promoter	301	Glyma.01G140102	KAG4403555.1 hypothetical protein GLYMA_01G140102v4 [Glycine max]	1	Rep1_peak_4670	14.5821	4.45609		--	--	--
Gm01	48730282	48731377	Glyma.01G142800.Wm82.a4.v1:promoter	442	Glyma.01G142800	NP_001355757.1 glutathione S-transferase zeta class [Glycine max]	1&2	Rep1_peak_4744	21.0408	5.63206	Rep1_peak_4745	22.8718	5.49037		Rep2_peak_4731	21.2791	5.17377
Gm01	48733865	48734287	Glyma.01G142900.Wm82.a4.v1:promoter	0	Glyma.01G142900	XP_028238570.1 uncharacterized protein LOC114417665 isoform X1 [Glycine soja]	1&2	Rep1_peak_4746	4.06644	2.49898		Rep2_peak_4732	11.4669	4.14236
Gm01	48733865	48734287	Glyma.01G142851.Wm82.a4.v1:promoter	0	Glyma.01G142851	KAG4403562.1 hypothetical protein GLYMA_01G142851v4 [Glycine max]	1&2	Rep1_peak_4746	4.06644	2.49898		Rep2_peak_4732	11.4669	4.14236
Gm01	48734727	48735092	Glyma.01G142900.Wm82.a4.v1:promoter	638	Glyma.01G142900	XP_028238570.1 uncharacterized protein LOC114417665 isoform X1 [Glycine soja]	1	Rep1_peak_4747	11.1704	3.86976		--	--	--
Gm01	48734727	48735092	Glyma.01G142851.Wm82.a4.v1:promoter	638	Glyma.01G142851	KAG4403562.1 hypothetical protein GLYMA_01G142851v4 [Glycine max]	1	Rep1_peak_4747	11.1704	3.86976		--	--	--
Gm01	48735475	48736927	Glyma.01G142900.Wm82.a4.v1:promoter	0	Glyma.01G142900	XP_028238570.1 uncharacterized protein LOC114417665 isoform X1 [Glycine soja]	1&2	Rep1_peak_4748	46.6725	8.89215		Rep2_peak_4733	75.1206	11.7874
Gm01	48735475	48736927	Glyma.01G142851.Wm82.a4.v1:promoter	0	Glyma.01G142851	KAG4403562.1 hypothetical protein GLYMA_01G142851v4 [Glycine max]	1&2	Rep1_peak_4748	46.6725	8.89215		Rep2_peak_4733	75.1206	11.7874
Gm01	48735475	48736927	Glyma.01G142900.Wm82.a4.v1:five_prime_UTR	0	Glyma.01G142900	XP_028238570.1 uncharacterized protein LOC114417665 isoform X1 [Glycine soja]	1&2	Rep1_peak_4748	46.6725	8.89215		Rep2_peak_4733	75.1206	11.7874
Gm01	48755384	48755898	Glyma.01G143100.Wm82.a4.v1:promoter	791	Glyma.01G143100	NP_001241091.1 uncharacterized protein LOC100796830 [Glycine max]	1&2	Rep1_peak_4750	9.55692	3.86715		Rep2_peak_4734	3.36224	2.21889
Gm01	48850969	48851296	Glyma.01G143700.Wm82.a4.v1:promoter	1199	Glyma.01G143700	XP_003516467.1 uncharacterized protein LOC100790847 [Glycine max]	1	Rep1_peak_4757	12.1516	4.08558		--	--	--
Gm01	48852284	48852612	Glyma.01G143700.Wm82.a4.v1:promoter	0	Glyma.01G143700	XP_003516467.1 uncharacterized protein LOC100790847 [Glycine max]	1&2	Rep1_peak_4758	19.6527	5.69212		Rep2_peak_4739	19.8656	5.63397
Gm01	48852284	48852612	Glyma.01G143700.Wm82.a4.v1:five_prime_UTR	0	Glyma.01G143700	XP_003516467.1 uncharacterized protein LOC100790847 [Glycine max]	1&2	Rep1_peak_4758	19.6527	5.69212		Rep2_peak_4739	19.8656	5.63397
Gm01	48888802	48889079	Glyma.01G143900.Wm82.a4.v1:promoter	0	Glyma.01G143900	NP_001340875.1 LBD domain-containing transcription factor [Glycine max]	1&2	Rep1_peak_4764	12.8873	3.97269		Rep2_peak_4743	15.8794	4.38394
Gm01	48888802	48889079	Glyma.01G143900.Wm82.a4.v1:five_prime_UTR	0	Glyma.01G143900	NP_001340875.1 LBD domain-containing transcription factor [Glycine max]	1&2	Rep1_peak_4764	12.8873	3.97269		Rep2_peak_4743	15.8794	4.38394
Gm01	48923426	48923790	Glyma.01G144300.Wm82.a4.v1:promoter	269	Glyma.01G144300	XP_003517059.1 calmodulin-like protein 7 [Glycine max]	1&2	Rep1_peak_4766	12.0567	4.68745		Rep2_peak_4745	12.2758	4.41723
Gm01	49061664	49062007	Glyma.01G144900.Wm82.a4.v1:promoter	0	Glyma.01G144900	KAG4403568.1 hypothetical protein GLYMA_01G144900v4 [Glycine max]	2	--	--	--		Rep2_peak_4756	10.5724	3.76716
Gm01	49061664	49062007	Glyma.01G144900.Wm82.a4.v1:five_prime_UTR	0	Glyma.01G144900	KAG4403568.1 hypothetical protein GLYMA_01G144900v4 [Glycine max]	2	--	--	--		Rep2_peak_4756	10.5724	3.76716
Gm01	49074086	49074371	Glyma.01G145000.Wm82.a4.v1:five_prime_UTR	0	Glyma.01G145000	NP_001236258.1 NADH dehydrogenase [ubiquinone]	1&2	Rep1_peak_4783	16.2747	5.20638		Rep2_peak_4759	16.0472	5.12968
Gm01	49074086	49074371	Glyma.01G145000.Wm82.a4.v1:promoter	0	Glyma.01G145000	NP_001236258.1 NADH dehydrogenase [ubiquinone]	1&2	Rep1_peak_4783	16.2747	5.20638		Rep2_peak_4759	16.0472	5.12968
Gm01	49115356	49115709	Glyma.01G145200.Wm82.a4.v1:promoter	1467	Glyma.01G145200	XP_006573448.1 uncharacterized protein LOC102669056 isoform X2 [Glycine max]	1	Rep1_peak_4786	9.93478	3.20443		--	--	--
Gm01	49115356	49115709	Glyma.01G145300.Wm82.a4.v1:promoter	1467	Glyma.01G145300	NP_001236230.2 AdoMet-MTases superfamily protein [Glycine max]	1	Rep1_peak_4786	9.93478	3.20443		--	--	--
Gm01	49256021	49256299	Glyma.01G146200.Wm82.a4.v1:promoter	976	Glyma.01G146200	KAG5060758.1 hypothetical protein JHK87_001787 [Glycine soja]	2	--	--	--		Rep2_peak_4774	11.8371	3.68914
Gm01	49282994	49283646	Glyma.01G146500.Wm82.a4.v1:promoter	41	Glyma.01G146500	XP_003517066.1 E3 ubiquitin-protein ligase ATL42 [Glycine max]	1	Rep1_peak_4805	8.07492	3.43192		--	--	--
Gm01	49298043	49298313	Glyma.01G146600.Wm82.a4.v1:promoter	479	Glyma.01G146600	KAG4403576.1 hypothetical protein GLYMA_01G146600v4 [Glycine max]	2	--	--	--		Rep2_peak_4778	12.9162	4.52944
Gm01	49500664	49500952	Glyma.01G147500.Wm82.a4.v1:promoter	9	Glyma.01G147500	XP_006573465.1 probable glycosyltransferase At3g07620 [Glycine max]	1&2	Rep1_peak_4816	9.19935	3.4947		Rep2_peak_4790	11.2316	3.80838
Gm01	49500664	49500952	Glyma.01G147400.Wm82.a4.v1:promoter	9	Glyma.01G147400	XP_003516485.1 CRS2-associated factor 1, chloroplastic [Glycine max]	1&2	Rep1_peak_4816	9.19935	3.4947		Rep2_peak_4790	11.2316	3.80838
Gm01	49515405	49515688	Glyma.01G147550.Wm82.a4.v1:promoter	0	Glyma.01G147550	KAG4403579.1 hypothetical protein GLYMA_01G147550v4 [Glycine max]	1	Rep1_peak_4820	9.1179	3.33228		--	--	--
Gm01	49656177	49656697	Glyma.01G148300.Wm82.a4.v1:promoter	1004	Glyma.01G148300	XP_006573470.1 transmembrane protein 45B [Glycine max]	1&2	Rep1_peak_4837	21.5012	4.96328		Rep2_peak_4812	5.84663	2.48221
Gm01	49660497	49660929	Glyma.01G148401.Wm82.a4.v1:promoter	954	Glyma.01G148401	XP_040871791.1 disease resistance protein RPM1-like [Glycine max]	1&2	Rep1_peak_4838	14.6532	4.14171		Rep2_peak_4813	14.2354	3.96401
Gm01	49698833	49699315	Glyma.01G148900.Wm82.a4.v1:promoter	993	Glyma.01G148900	XP_014630831.1 protein BREVIS RADIX isoform X2 [Glycine max]	2	--	--	--		Rep2_peak_4819	12.9662	4.15741
Gm01	49699976	49701112	Glyma.01G148900.Wm82.a4.v1:promoter	0	Glyma.01G148900	XP_014630831.1 protein BREVIS RADIX isoform X2 [Glycine max]	1&2	Rep1_peak_4844	53.4809	9.95573		Rep2_peak_4820	56.6059	9.82282
Gm01	49699976	49701112	Glyma.01G148900.Wm82.a4.v1:five_prime_UTR	0	Glyma.01G148900	XP_014630831.1 protein BREVIS RADIX isoform X2 [Glycine max]	1&2	Rep1_peak_4844	53.4809	9.95573		Rep2_peak_4820	56.6059	9.82282
Gm01	49729860	49730203	Glyma.01G149300.Wm82.a4.v1:five_prime_UTR	1133	Glyma.01G149300	XP_003517079.1 probable methyltransferase PMT20 [Glycine max]	2	--	--	--		Rep2_peak_4824	8.50506	3.34902
Gm01	49807082	49807880	Glyma.01G149800.Wm82.a4.v1:five_prime_UTR	0	Glyma.01G149800	XP_003516493.1 protein NPG1 [Glycine max]	1&2	Rep1_peak_4852	23.6884	6.60249		Rep2_peak_4831	26.2371	6.83958
Gm01	49807082	49807880	Glyma.01G149800.Wm82.a4.v1:promoter	0	Glyma.01G149800	XP_003516493.1 protein NPG1 [Glycine max]	1&2	Rep1_peak_4852	23.6884	6.60249		Rep2_peak_4831	26.2371	6.83958
Gm01	49827710	49828014	Glyma.01G150200.Wm82.a4.v1:five_prime_UTR	527	Glyma.01G150200	XP_003517084.1 probable polyamine transporter At1g31830 isoform X2 [Glycine max]	1	Rep1_peak_4855	15.488	5.06176		--	--	--
Gm01	49871248	49871649	Glyma.01G150700.Wm82.a4.v1:promoter	1315	Glyma.01G150700	XP_014634585.1 LRR receptor-like serine/threonine-protein kinase FEI 1-like isoform X1 [Glycine max]	1&2	Rep1_peak_4861	6.18625	3.40738		Rep2_peak_4838	6.55301	3.46939
Gm01	49873335	49873734	Glyma.01G150700.Wm82.a4.v1:five_prime_UTR	372	Glyma.01G150700	XP_014634585.1 LRR receptor-like serine/threonine-protein kinase FEI 1-like isoform X1 [Glycine max]	2	--	--	--		Rep2_peak_4839	7.07317	3.39984
Gm01	49906453	49906738	Glyma.01G151100.Wm82.a4.v1:promoter	696	Glyma.01G151100	KAH1163196.1 hypothetical protein GYH30_001639 [Glycine max]	1	Rep1_peak_4865	6.91565	2.97837		--	--	--
Gm01	49926087	49926587	Glyma.01G151400.Wm82.a4.v1:promoter	1293	Glyma.01G151400	XP_006573490.1 uncharacterized protein LOC102667446 [Glycine max]	1&2	Rep1_peak_4866	42.5154	8.82769		Rep2_peak_4845	55.8311	10.2688
Gm01	49979474	49980118	Glyma.01G151951.Wm82.a4.v1:five_prime_UTR	191	Glyma.01G151951	KAG4403608.1 hypothetical protein GLYMA_01G151951v4 [Glycine max]	1&2	Rep1_peak_4872	25.3619	5.72735		Rep2_peak_4850	17.5939	4.42494
Gm01	49992174	49993070	Glyma.01G152100.Wm82.a4.v1:promoter	344	Glyma.01G152100	XP_003517093.1 rop guanine nucleotide exchange factor 14 isoform X1 [Glycine max]	1&2	Rep1_peak_4874	6.5345	3.36374		Rep2_peak_4853	9.47972	4.04267
Gm01	50031083	50031485	Glyma.01G152300.Wm82.a4.v1:promoter	650	Glyma.01G152300	KAH1163213.1 hypothetical protein GYH30_001652 [Glycine max]	1&2	Rep1_peak_4877	10.2065	3.90626		Rep2_peak_4856	16.862	5.04584
Gm01	50063775	50064278	Glyma.01G152500.Wm82.a4.v1:five_prime_UTR	748	Glyma.01G152500	XP_006572901.1 uncharacterized protein LOC100819752 isoform X3 [Glycine max]	1&2	Rep1_peak_4881	17.3117	4.77105		Rep2_peak_4859	21.1151	5.22648
Gm01	50066776	50067343	Glyma.01G152500.Wm82.a4.v1:promoter	998	Glyma.01G152500	XP_006572901.1 uncharacterized protein LOC100819752 isoform X3 [Glycine max]	1&2	Rep1_peak_4882	85.0652	13.0979		Rep2_peak_4860	87.1621	13.2704
Gm01	50066776	50067343	Glyma.01G152700.Wm82.a4.v1:promoter	998	Glyma.01G152700	XP_003517096.1 uncharacterized protein LOC100820285 isoform X1 [Glycine max]	1&2	Rep1_peak_4882	85.0652	13.0979		Rep2_peak_4860	87.1621	13.2704
Gm01	50068258	50068733	Glyma.01G152600.Wm82.a4.v1:five_prime_UTR	0	Glyma.01G152600	XP_003516504.1 NDR1/HIN1-like protein 12 [Glycine max]	1&2	Rep1_peak_4883	4.17467	2.54288		Rep2_peak_4861	4.89046	2.70379
Gm01	50068258	50068733	Glyma.01G152700.Wm82.a4.v1:promoter	0	Glyma.01G152700	XP_003517096.1 uncharacterized protein LOC100820285 isoform X1 [Glycine max]	1&2	Rep1_peak_4883	4.17467	2.54288		Rep2_peak_4861	4.89046	2.70379
Gm01	50068258	50068733	Glyma.01G152600.Wm82.a4.v1:promoter	0	Glyma.01G152600	XP_003516504.1 NDR1/HIN1-like protein 12 [Glycine max]	1&2	Rep1_peak_4883	4.17467	2.54288		Rep2_peak_4861	4.89046	2.70379
Gm01	50134153	50134507	Glyma.01G153100.Wm82.a4.v1:promoter	399	Glyma.01G153100	XP_006573497.1 decapping 5-like protein [Glycine max]	1&2	Rep1_peak_4894	27.6755	5.44505		Rep2_peak_4874	16.9038	4.33276
Gm01	50232885	50233201	Glyma.01G153934.Wm82.a4.v1:promoter	10	Glyma.01G153934	KAG4403619.1 hypothetical protein GLYMA_01G153934v4 [Glycine max]	2	--	--	--		Rep2_peak_4880	6.09253	3.09913
Gm01	50234020	50235038	Glyma.01G153967.Wm82.a4.v1:promoter	0	Glyma.01G153967	KAG4403620.1 hypothetical protein GLYMA_01G153967v4 [Glycine max]	1&2	Rep1_peak_4903	11.7111	3.65589		Rep2_peak_4881	13.2259	3.78101
Gm01	50234020	50235038	Glyma.01G153934.Wm82.a4.v1:promoter	0	Glyma.01G153934	KAG4403619.1 hypothetical protein GLYMA_01G153934v4 [Glycine max]	1&2	Rep1_peak_4903	11.7111	3.65589		Rep2_peak_4881	13.2259	3.78101
Gm01	50241443	50241738	Glyma.01G154000.Wm82.a4.v1:promoter	1470	Glyma.01G154000	NP_001240028.1 glycine-rich protein A3-like [Glycine max]	1	Rep1_peak_4905	8.61789	3.53811		--	--	--
Gm01	50302345	50302776	Glyma.01G154450.Wm82.a4.v1:promoter	505	Glyma.01G154450	KAG4403622.1 hypothetical protein GLYMA_01G154450v4 [Glycine max]	1&2	Rep1_peak_4910	46.9963	9.13645		Rep2_peak_4885	46.3837	8.6672
Gm01	50352276	50352609	Glyma.01G154900.Wm82.a4.v1:promoter	866	Glyma.01G154900	XP_003516508.1 probable carotenoid cleavage dioxygenase 4, chloroplastic [Glycine max]	1	Rep1_peak_4915	7.07337	3.39992		--	--	--
Gm01	50361908	50362245	Glyma.01G155000.Wm82.a4.v1:five_prime_UTR	0	Glyma.01G155000	XP_003516509.1 pentatricopeptide repeat-containing protein At1g31790 [Glycine max]	1&2	Rep1_peak_4917	19.7749	5.4858		Rep2_peak_4891	18.2365	5.13649
Gm01	50361908	50362245	Glyma.01G155000.Wm82.a4.v1:promoter	0	Glyma.01G155000	XP_003516509.1 pentatricopeptide repeat-containing protein At1g31790 [Glycine max]	1&2	Rep1_peak_4917	19.7749	5.4858		Rep2_peak_4891	18.2365	5.13649
Gm01	50371360	50371662	Glyma.01G155200.Wm82.a4.v1:promoter	1398	Glyma.01G155200	XP_006573502.1 protein root UVB sensitive 1, chloroplastic [Glycine max]	2	--	--	--		Rep2_peak_4892	9.66534	3.7242
Gm01	50414645	50414938	Glyma.01G155600.Wm82.a4.v1:promoter	719	Glyma.01G155600	XP_003516512.1 probable L-type lectin-domain containing receptor kinase S.5 [Glycine max]	1&2	Rep1_peak_4923	11.1811	4.04762		Rep2_peak_4902	12.7483	4.27126
Gm01	50417660	50418465	Glyma.01G155700.Wm82.a4.v1:promoter	0	Glyma.01G155700	KAH1163272.1 hypothetical protein GYH30_001694 [Glycine max]	1&2	Rep1_peak_4924	48.4285	7.65761		Rep2_peak_4903	41.287	6.78291
Gm01	50424358	50425316	Glyma.01G155800.Wm82.a4.v1:promoter	1218	Glyma.01G155800	XP_003517112.1 uncharacterized protein LOC100784127 [Glycine max]	1&2	Rep1_peak_4925	16.0355	5.12577		Rep2_peak_4904	14.6984	4.79719
Gm01	50425848	50426114	Glyma.01G155800.Wm82.a4.v1:promoter	420	Glyma.01G155800	XP_003517112.1 uncharacterized protein LOC100784127 [Glycine max]	2	--	--	--		Rep2_peak_4905	15.5179	4.95386
Gm01	50472892	50473189	Glyma.01G156200.Wm82.a4.v1:five_prime_UTR	0	Glyma.01G156200	XP_003517114.1 protein PIN-LIKES 3 [Glycine max]	2	--	--	--		Rep2_peak_4911	6.24711	2.82414
Gm01	50472892	50473189	Glyma.01G156200.Wm82.a4.v1:five_prime_UTR	0	Glyma.01G156200	XP_003517114.1 protein PIN-LIKES 3 [Glycine max]	2	--	--	--		Rep2_peak_4911	6.24711	2.82414
Gm01	50472892	50473189	Glyma.01G156200.Wm82.a4.v1:promoter	0	Glyma.01G156200	XP_003517114.1 protein PIN-LIKES 3 [Glycine max]	2	--	--	--		Rep2_peak_4911	6.24711	2.82414
Gm01	50509540	50510776	Glyma.01G156600.Wm82.a4.v1:promoter	390	Glyma.01G156600	XP_003517116.1 thioredoxin reductase NTRB [Glycine max]	1&2	Rep1_peak_4936	44.8768	8.56038		Rep2_peak_4915	42.4304	7.92933
Gm01	50542953	50543242	Glyma.01G156800.Wm82.a4.v1:promoter	1293	Glyma.01G156800	XP_006573512.1 MORC family CW-type zinc finger protein 3 isoform X4 [Glycine max]	2	--	--	--		Rep2_peak_4919	4.96966	2.61661
Gm01	50639902	50640264	Glyma.01G157400.Wm82.a4.v1:promoter	145	Glyma.01G157400	XP_003517122.1 RING-H2 finger protein ATL8 [Glycine max]	2	--	--	--		Rep2_peak_4932	5.35473	2.75376
Gm01	50719149	50719475	Glyma.01G158000.Wm82.a4.v1:five_prime_UTR	309	Glyma.01G158000	KAG4403641.1 hypothetical protein GLYMA_01G158000v4 [Glycine max]	2	--	--	--		Rep2_peak_4940	14.5304	4.26652
Gm01	50719893	50720231	Glyma.01G158100.Wm82.a4.v1:promoter	1053	Glyma.01G158100	XP_003516519.1 pentatricopeptide repeat-containing protein At2g17525, mitochondrial [Glycine max]	1	Rep1_peak_4956	6.38096	2.81161		--	--	--
Gm01	50727437	50727872	Glyma.01G158200.Wm82.a4.v1:promoter	219	Glyma.01G158200	XP_003517131.1 SRSF protein kinase 1 [Glycine max]	1&2	Rep1_peak_4958	3.20865	2.08267		Rep2_peak_4942	3.40921	2.19419
Gm01	50727437	50727872	Glyma.01G158150.Wm82.a4.v1:five_prime_UTR	219	Glyma.01G158150	KAG4403643.1 hypothetical protein GLYMA_01G158150v4 [Glycine max]	1&2	Rep1_peak_4958	3.20865	2.08267		Rep2_peak_4942	3.40921	2.19419
Gm01	50729799	50731040	Glyma.01G158200.Wm82.a4.v1:promoter	0	Glyma.01G158200	XP_003517131.1 SRSF protein kinase 1 [Glycine max]	1&2	Rep1_peak_4959	41.2346	8.3091		Rep2_peak_4943	57.3452	9.55864
Gm01	50729799	50731040	Glyma.01G158150.Wm82.a4.v1:promoter	0	Glyma.01G158150	KAG4403643.1 hypothetical protein GLYMA_01G158150v4 [Glycine max]	1&2	Rep1_peak_4959	41.2346	8.3091		Rep2_peak_4943	57.3452	9.55864
Gm01	50729799	50731040	Glyma.01G158200.Wm82.a4.v1:five_prime_UTR	0	Glyma.01G158200	XP_003517131.1 SRSF protein kinase 1 [Glycine max]	1&2	Rep1_peak_4959	41.2346	8.3091		Rep2_peak_4943	57.3452	9.55864
Gm01	50778546	50778909	Glyma.01G158600.Wm82.a4.v1:promoter	638	Glyma.01G158600	KAG4403647.1 hypothetical protein GLYMA_01G158600v4 [Glycine max]	1&2	Rep1_peak_4962	16.5798	4.66009		Rep2_peak_4945	13.3959	4.03554
Gm01	50779360	50780587	Glyma.01G158600.Wm82.a4.v1:promoter	1452	Glyma.01G158600	KAG4403647.1 hypothetical protein GLYMA_01G158600v4 [Glycine max]	1&2	Rep1_peak_4963	24.441	6.85841		Rep2_peak_4946	26.4323	7.05646
Gm01	50788601	50789005	Glyma.01G158700.Wm82.a4.v1:promoter	686	Glyma.01G158700	KAG4403649.1 hypothetical protein GLYMA_01G158700v4 [Glycine max]	1&2	Rep1_peak_4964	25.2312	6.25785		Rep2_peak_4948	29.2736	6.77995
Gm01	50834250	50834592	Glyma.01G159301.Wm82.a4.v1:promoter	0	Glyma.01G159301	KAG4403651.1 hypothetical protein GLYMA_01G159301v4 [Glycine max]	1&2	Rep1_peak_4969	10.3412	3.86133		Rep2_peak_4953	7.69173	3.22792
Gm01	50834250	50834592	Glyma.01G159301.Wm82.a4.v1:five_prime_UTR	0	Glyma.01G159301	KAG4403651.1 hypothetical protein GLYMA_01G159301v4 [Glycine max]	1&2	Rep1_peak_4969	10.3412	3.86133		Rep2_peak_4953	7.69173	3.22792
Gm01	50910346	50911243	Glyma.01G159600.Wm82.a4.v1:promoter	1416	Glyma.01G159600	XP_003516528.1 uncharacterized protein LOC100794882 isoform X1 [Glycine max]	1&2	Rep1_peak_4980	28.9668	6.56687		Rep2_peak_4962	31.2596	6.8182
Gm01	50926857	50927585	Glyma.01G159700.Wm82.a4.v1:promoter	0	Glyma.01G159700	KAG4403654.1 hypothetical protein GLYMA_01G159700v4 [Glycine max]	1&2	Rep1_peak_4984	15.478	5.3155		Rep2_peak_4965	8.3896	3.72442
Gm01	50926857	50927585	Glyma.01G159700.Wm82.a4.v1:five_prime_UTR	0	Glyma.01G159700	KAG4403654.1 hypothetical protein GLYMA_01G159700v4 [Glycine max]	1&2	Rep1_peak_4984	15.478	5.3155		Rep2_peak_4965	8.3896	3.72442
Gm01	50932212	50932485	Glyma.01G159800.Wm82.a4.v1:promoter	761	Glyma.01G159800	XP_003517140.1 phosphoserine aminotransferase 1, chloroplastic [Glycine max]	1	Rep1_peak_4985	17.8219	5.47515		--	--	--
Gm01	50984618	50985121	Glyma.01G160300.Wm82.a4.v1:promoter	0	Glyma.01G160300	XP_006573534.1 putative DNA (cytosine-5)-methyltransferase CMT1 [Glycine max]	1&2	Rep1_peak_4990	55.2481	10.2786		Rep2_peak_4969	60.164	10.6014
Gm01	50984618	50985121	Glyma.01G160300.Wm82.a4.v1:five_prime_UTR	0	Glyma.01G160300	XP_006573534.1 putative DNA (cytosine-5)-methyltransferase CMT1 [Glycine max]	1&2	Rep1_peak_4990	55.2481	10.2786		Rep2_peak_4969	60.164	10.6014
Gm01	51014484	51015211	Glyma.01G160800.Wm82.a4.v1:promoter	720	Glyma.01G160800	XP_003517146.1 uncharacterized protein LOC100801793 [Glycine max]	1&2	Rep1_peak_4993	6.7049	3.43558		Rep2_peak_4972	11.0658	4.42812
Gm01	51038830	51039306	Glyma.01G161051.Wm82.a4.v1:promoter	901	Glyma.01G161051	KAG4403671.1 hypothetical protein GLYMA_01G161051v4 [Glycine max]	1&2	Rep1_peak_4996	4.36098	2.50314		Rep2_peak_4975	2.74581	1.94803
Gm01	51038830	51039306	Glyma.01G161100.Wm82.a4.v1:promoter	901	Glyma.01G161100	KAG4403672.1 hypothetical protein GLYMA_01G161100v4 [Glycine max]	1&2	Rep1_peak_4996	4.36098	2.50314		Rep2_peak_4975	2.74581	1.94803
Gm01	51041000	51041335	Glyma.01G161100.Wm82.a4.v1:promoter	0	Glyma.01G161100	KAG4403672.1 hypothetical protein GLYMA_01G161100v4 [Glycine max]	1	Rep1_peak_4997	14.3418	3.92293		--	--	--
Gm01	51041000	51041335	Glyma.01G161100.Wm82.a4.v1:five_prime_UTR	0	Glyma.01G161100	KAG4403672.1 hypothetical protein GLYMA_01G161100v4 [Glycine max]	1	Rep1_peak_4997	14.3418	3.92293		--	--	--
Gm01	51107421	51108039	Glyma.01G161800.Wm82.a4.v1:promoter	883	Glyma.01G161800	ACU23615.1 unknown [Glycine max]	2	--	--	--		Rep2_peak_4978	5.98983	2.98583
Gm01	51126741	51127231	Glyma.01G162100.Wm82.a4.v1:promoter	207	Glyma.01G162100	KAG4403678.1 hypothetical protein GLYMA_01G162100v4 [Glycine max]	1	Rep1_peak_5001	6.38467	2.86806		--	--	--
Gm01	51134096	51134543	Glyma.01G162151.Wm82.a4.v1:promoter	40	Glyma.01G162151	KAG4403679.1 hypothetical protein GLYMA_01G162151v4 [Glycine max]	1&2	Rep1_peak_5002	39.126	7.6114		Rep2_peak_4980	45.3152	8.25519
Gm01	51160879	51161402	Glyma.01G162600.Wm82.a4.v1:five_prime_UTR	0	Glyma.01G162600	XP_028211013.1 transcription factor LUX-like [Glycine soja]	1&2	Rep1_peak_5008	29.8471	6.68413		Rep2_peak_4986	21.1071	5.42773
Gm01	51160879	51161402	Glyma.01G162600.Wm82.a4.v1:promoter	0	Glyma.01G162600	XP_028211013.1 transcription factor LUX-like [Glycine soja]	1&2	Rep1_peak_5008	29.8471	6.68413		Rep2_peak_4986	21.1071	5.42773
Gm01	51163967	51164331	Glyma.01G162600.Wm82.a4.v1:promoter	446	Glyma.01G162600	XP_028211013.1 transcription factor LUX-like [Glycine soja]	1&2	Rep1_peak_5009	19.0902	5.51239		Rep2_peak_4987	20.8119	5.68213
Gm01	51163967	51164331	Glyma.01G162700.Wm82.a4.v1:promoter	446	Glyma.01G162700	NP_001242522.2 prolyl 4-hydroxylase subunit alpha-1-like [Glycine max]	1&2	Rep1_peak_5009	19.0902	5.51239		Rep2_peak_4987	20.8119	5.68213
Gm01	51202891	51203466	Glyma.01G163100.Wm82.a4.v1:promoter	0	Glyma.01G163100	XP_003517158.1 peroxidase 64 [Glycine max]	1&2	Rep1_peak_5014	10.7689	4.00371		Rep2_peak_4991	6.24711	2.82414
Gm01	51202891	51203466	Glyma.01G163100.Wm82.a4.v1:five_prime_UTR	0	Glyma.01G163100	XP_003517158.1 peroxidase 64 [Glycine max]	1&2	Rep1_peak_5014	10.7689	4.00371		Rep2_peak_4991	6.24711	2.82414
Gm01	51220791	51221174	Glyma.01G163400.Wm82.a4.v1:promoter	0	Glyma.01G163400	KRH76617.2 hypothetical protein GLYMA_01G163400v4, partial [Glycine max]	1&2	Rep1_peak_5018	3.26625	1.67096		Rep2_peak_4996	4.91334	1.87086
Gm01	51269738	51270181	Glyma.01G164000.Wm82.a4.v1:promoter	856	Glyma.01G164000	KAG4403685.1 hypothetical protein GLYMA_01G164000v4 [Glycine max]	1&2	Rep1_peak_5021	36.1252	7.75973		Rep2_peak_5002	25.7637	6.28686
Gm01	51293312	51293608	Glyma.01G164200.Wm82.a4.v1:five_prime_UTR	0	Glyma.01G164200	NP_001239863.1 rac-like GTP-binding protein ARAC1-like [Glycine max]	2	--	--	--		Rep2_peak_5005	6.11746	3.03339
Gm01	51293312	51293608	Glyma.01G164200.Wm82.a4.v1:promoter	0	Glyma.01G164200	NP_001239863.1 rac-like GTP-binding protein ARAC1-like [Glycine max]	2	--	--	--		Rep2_peak_5005	6.11746	3.03339
Gm01	51294831	51295113	Glyma.01G164200.Wm82.a4.v1:promoter	1485	Glyma.01G164200	NP_001239863.1 rac-like GTP-binding protein ARAC1-like [Glycine max]	1&2	Rep1_peak_5028	24.2301	6.09025		Rep2_peak_5006	19.3914	5.26032
Gm01	51317464	51317935	Glyma.01G164600.Wm82.a4.v1:promoter	0	Glyma.01G164600	KAH1163450.1 hypothetical protein GYH30_001796 [Glycine max]	1&2	Rep1_peak_5031	40.2421	8.33195		Rep2_peak_5008	41.0484	8.25789
Gm01	51317464	51317935	Glyma.01G164500.Wm82.a4.v1:five_prime_UTR	0	Glyma.01G164500	XP_014631156.1 protein ALTERED PHOSPHATE STARVATION RESPONSE 1 isoform X2 [Glycine max]	1&2	Rep1_peak_5031	40.2421	8.33195		Rep2_peak_5008	41.0484	8.25789
Gm01	51317464	51317935	Glyma.01G164500.Wm82.a4.v1:promoter	0	Glyma.01G164500	XP_014631156.1 protein ALTERED PHOSPHATE STARVATION RESPONSE 1 isoform X2 [Glycine max]	1&2	Rep1_peak_5031	40.2421	8.33195		Rep2_peak_5008	41.0484	8.25789
Gm01	51374643	51375091	Glyma.01G165100.Wm82.a4.v1:promoter	48	Glyma.01G165100	KAH1163458.1 hypothetical protein GYH30_001802 [Glycine max]	1&2	Rep1_peak_5042	10.0974	3.29883		Rep2_peak_5018	8.32521	3.10664
Gm01	51394956	51395348	Glyma.01G165400.Wm82.a4.v1:promoter	33	Glyma.01G165400	XP_003517170.1 thaumatin-like protein 1 [Glycine max]	1&2	Rep1_peak_5044	29.7626	7.51272		Rep2_peak_5019	42.6861	9.21927
Gm01	51415910	51416444	Glyma.01G165600.Wm82.a4.v1:five_prime_UTR	0	Glyma.01G165600	XP_006573555.1 pathogenesis-related thaumatin-like protein 3.5 [Glycine max]	1&2	Rep1_peak_5046	7.50231	3.16617		Rep2_peak_5021	8.43128	3.25863
Gm01	51415910	51416444	Glyma.01G165600.Wm82.a4.v1:promoter	0	Glyma.01G165600	XP_006573555.1 pathogenesis-related thaumatin-like protein 3.5 [Glycine max]	1&2	Rep1_peak_5046	7.50231	3.16617		Rep2_peak_5021	8.43128	3.25863
Gm01	51451018	51451575	Glyma.01G165900.Wm82.a4.v1:promoter	537	Glyma.01G165900	XP_003517171.1 uncharacterized protein LOC100816188 [Glycine max]	1&2	Rep1_peak_5050	8.4882	3.49383		Rep2_peak_5025	9.33982	3.61689
Gm01	51510734	51511387	Glyma.01G166300.Wm82.a4.v1:promoter	0	Glyma.01G166300	XP_003517176.1 uncharacterized protein LOC100818852 [Glycine max]	1&2	Rep1_peak_5057	56.4276	10.2629		Rep2_peak_5032	51.4031	9.23868
Gm01	51510734	51511387	Glyma.01G166300.Wm82.a4.v1:five_prime_UTR	0	Glyma.01G166300	XP_003517176.1 uncharacterized protein LOC100818852 [Glycine max]	1&2	Rep1_peak_5057	56.4276	10.2629		Rep2_peak_5032	51.4031	9.23868
Gm01	51510734	51511387	Glyma.01G166200.Wm82.a4.v1:promoter	0	Glyma.01G166200	XP_003517175.1 naringenin,2-oxoglutarate 3-dioxygenase [Glycine max]	1&2	Rep1_peak_5057	56.4276	10.2629		Rep2_peak_5032	51.4031	9.23868
Gm01	51559731	51560231	Glyma.01G166700.Wm82.a4.v1:five_prime_UTR	0	Glyma.01G166700	XP_003517179.1 uncharacterized protein LOC100820457 [Glycine max]	1&2	Rep1_peak_5066	11.035	3.75054		Rep2_peak_5038	6.76303	2.64235
Gm01	51559731	51560231	Glyma.01G166700.Wm82.a4.v1:promoter	0	Glyma.01G166700	XP_003517179.1 uncharacterized protein LOC100820457 [Glycine max]	1&2	Rep1_peak_5066	11.035	3.75054		Rep2_peak_5038	6.76303	2.64235
Gm01	51603502	51603831	Glyma.01G167000.Wm82.a4.v1:promoter	0	Glyma.01G167000	XP_006573558.1 auxin-responsive protein SAUR50 [Glycine max]	2	--	--	--		Rep2_peak_5044	5.69157	2.81284
Gm01	51603502	51603831	Glyma.01G167000.Wm82.a4.v1:five_prime_UTR	0	Glyma.01G167000	XP_006573558.1 auxin-responsive protein SAUR50 [Glycine max]	2	--	--	--		Rep2_peak_5044	5.69157	2.81284
Gm01	51613991	51614896	Glyma.01G167200.Wm82.a4.v1:promoter	18	Glyma.01G167200	XP_014631229.1 filament-like plant protein 4 [Glycine max]	1&2	Rep1_peak_5077	24.0599	6.29569		Rep2_peak_5046	21.6022	5.80045
Gm01	51613991	51614896	Glyma.01G167300.Wm82.a4.v1:promoter	18	Glyma.01G167300	XP_003517183.1 60S ribosomal protein L8-1 [Glycine max]	1&2	Rep1_peak_5077	24.0599	6.29569		Rep2_peak_5046	21.6022	5.80045
Gm01	51698403	51698842	Glyma.01G168200.Wm82.a4.v1:five_prime_UTR	496	Glyma.01G168200	XP_014631253.1 kinesin-like protein KIN-7C [Glycine max]	2	--	--	--		Rep2_peak_5061	10.619	3.49497
Gm01	51711073	51711576	Glyma.01G168400.Wm82.a4.v1:promoter	0	Glyma.01G168400	NP_001238378.2 putative lactoylglutathione lyase [Glycine max]	1&2	Rep1_peak_5094	15.3282	4.24033		Rep2_peak_5063	11.8371	3.68914
Gm01	51711073	51711576	Glyma.01G168300.Wm82.a4.v1:promoter	0	Glyma.01G168300	KAH1163503.1 hypothetical protein GYH30_001835 [Glycine max]	1&2	Rep1_peak_5094	15.3282	4.24033		Rep2_peak_5063	11.8371	3.68914
Gm01	51747619	51747970	Glyma.01G168900.Wm82.a4.v1:promoter	357	Glyma.01G168900	XP_006573570.1 zinc finger CCCH domain-containing protein 44 [Glycine max]	2	--	--	--		Rep2_peak_5067	3.58672	2.41266
Gm01	51811884	51812227	Glyma.01G169500.Wm82.a4.v1:five_prime_UTR	0	Glyma.01G169500	XP_003516553.2 receptor-like protein 43 [Glycine max]	1&2	Rep1_peak_5103	14.7371	4.59876		Rep2_peak_5074	15.7922	4.62251
Gm01	51811884	51812227	Glyma.01G169500.Wm82.a4.v1:promoter	0	Glyma.01G169500	XP_003516553.2 receptor-like protein 43 [Glycine max]	1&2	Rep1_peak_5103	14.7371	4.59876		Rep2_peak_5074	15.7922	4.62251
Gm01	51813335	51813610	Glyma.01G169500.Wm82.a4.v1:promoter	1365	Glyma.01G169500	XP_003516553.2 receptor-like protein 43 [Glycine max]	1	Rep1_peak_5104	18.2729	5.04241		--	--	--
Gm01	51841256	51841747	Glyma.01G169900.Wm82.a4.v1:promoter	344	Glyma.01G169900	XP_003516555.1 CDK5RAP1-like protein [Glycine max]	1&2	Rep1_peak_5110	10.0509	3.233		Rep2_peak_5077	13.4565	3.77369
Gm01	51871035	51871742	Glyma.01G170200.Wm82.a4.v1:promoter	684	Glyma.01G170200	KAH1163528.1 hypothetical protein GYH30_001853 [Glycine max]	1&2	Rep1_peak_5113	15.6397	4.57855		Rep2_peak_5080	8.98313	3.35828
Gm01	51933667	51934200	Glyma.01G170800.Wm82.a4.v1:promoter	1024	Glyma.01G170800	XP_003516560.1 probable methyltransferase PMT27 [Glycine max]	1&2	Rep1_peak_5118	35.9184	8.32367		Rep2_peak_5085	29.6388	7.31548
Gm01	51961901	51962471	Glyma.01G171200.Wm82.a4.v1:five_prime_UTR	0	Glyma.01G171200	KAG5061029.1 hypothetical protein JHK87_002058 [Glycine soja]	1&2	Rep1_peak_5121	12.3884	4.35084		Rep2_peak_5089	26.1363	6.66332
Gm01	51961901	51962471	Glyma.01G171200.Wm82.a4.v1:five_prime_UTR	0	Glyma.01G171200	KAG5061029.1 hypothetical protein JHK87_002058 [Glycine soja]	1&2	Rep1_peak_5121	12.3884	4.35084		Rep2_peak_5089	26.1363	6.66332
Gm01	51961901	51962471	Glyma.01G171200.Wm82.a4.v1:promoter	0	Glyma.01G171200	KAG5061029.1 hypothetical protein JHK87_002058 [Glycine soja]	1&2	Rep1_peak_5121	12.3884	4.35084		Rep2_peak_5089	26.1363	6.66332
Gm01	52025521	52027099	Glyma.01G171900.Wm82.a4.v1:promoter	391	Glyma.01G171900	XP_003517214.1 mannan endo-1,4-beta-mannosidase 7 [Glycine max]	1&2	Rep1_peak_5132	9.97413	4.01821	Rep1_peak_5133	11.5191	4.1598		Rep2_peak_5097	14.5821	4.87228
Gm01	52056299	52056670	Glyma.01G172200.Wm82.a4.v1:promoter	717	Glyma.01G172200	KAG4403717.1 hypothetical protein GLYMA_01G172200v4 [Glycine max]	1&2	Rep1_peak_5136	17.6544	5.83233		Rep2_peak_5101	12.2181	4.6247
Gm01	52125340	52125849	Glyma.01G172700.Wm82.a4.v1:promoter	645	Glyma.01G172700	XP_003517219.1 phenylcoumaran benzylic ether reductase TP7 [Glycine max]	1&2	Rep1_peak_5142	12.0076	4.13018		Rep2_peak_5110	20.4722	5.46478
Gm01	52131862	52132534	Glyma.01G172800.Wm82.a4.v1:promoter	1379	Glyma.01G172800	XP_003517220.1 eugenol synthase 1 [Glycine max]	1&2	Rep1_peak_5144	8.54277	3.22814		Rep2_peak_5111	8.93977	3.2809
Gm01	52140393	52140656	Glyma.01G172900.Wm82.a4.v1:promoter	1428	Glyma.01G172900	XP_003517222.3 isoflavone reductase-like protein isoform X2 [Glycine max]	2	--	--	--		Rep2_peak_5112	12.139	4.37003
Gm01	52168000	52168964	Glyma.01G173600.Wm82.a4.v1:promoter	1280	Glyma.01G173600	XP_003516567.1 laccase-11 [Glycine max]	1&2	Rep1_peak_5149	42.2275	9.25579		Rep2_peak_5117	56.8361	11.1143
Gm01	52174855	52175170	Glyma.01G173700.Wm82.a4.v1:five_prime_UTR	70	Glyma.01G173700	XP_003517227.1 tubby-like F-box protein 5 [Glycine max]	1	Rep1_peak_5150	6.94191	3.0489		--	--	--
Gm01	52205390	52205800	Glyma.01G174000.Wm82.a4.v1:promoter	1435	Glyma.01G174000	KAG4403723.1 hypothetical protein GLYMA_01G174000v4 [Glycine max]	1&2	Rep1_peak_5155	18.2513	5.36748		Rep2_peak_5123	11.3329	4.09778
Gm01	52213588	52213882	Glyma.01G174102.Wm82.a4.v1:promoter	351	Glyma.01G174102	KAG4403726.1 hypothetical protein GLYMA_01G174102v4 [Glycine max]	2	--	--	--		Rep2_peak_5125	5.21861	2.8309
Gm01	52227179	52227580	Glyma.01G174300.Wm82.a4.v1:promoter	11	Glyma.01G174300	XP_006573578.1 ABC transporter F family member 1 [Glycine max]	1&2	Rep1_peak_5157	9.20281	3.7413		Rep2_peak_5127	15.9455	5.09562
Gm01	52254067	52254449	Glyma.01G174700.Wm82.a4.v1:promoter	166	Glyma.01G174700	KAH1163602.1 hypothetical protein GYH30_001901 [Glycine max]	2	--	--	--		Rep2_peak_5131	7.75426	3.39965
Gm01	52282512	52282960	Glyma.01G175200.Wm82.a4.v1:promoter	1109	Glyma.01G175200	XP_003517231.1 sulfite exporter TauE/SafE family protein 3 [Glycine max]	2	--	--	--		Rep2_peak_5135	9.44746	3.30081
Gm01	52283588	52283997	Glyma.01G175200.Wm82.a4.v1:promoter	72	Glyma.01G175200	XP_003517231.1 sulfite exporter TauE/SafE family protein 3 [Glycine max]	1&2	Rep1_peak_5162	22.5802	5.51551		Rep2_peak_5136	15.7495	4.27163
Gm01	52294161	52294725	Glyma.01G175300.Wm82.a4.v1:promoter	457	Glyma.01G175300	XP_006573583.1 ATP-dependent DNA helicase DDM1 [Glycine max]	1&2	Rep1_peak_5164	48.0052	8.79978		Rep2_peak_5138	61.9881	10.1088
Gm01	52331211	52331602	Glyma.01G175500.Wm82.a4.v1:promoter	193	Glyma.01G175500	XP_003517233.1 cytochrome P450 90B1 isoform X1 [Glycine max]	1&2	Rep1_peak_5171	12.4867	4.38378		Rep2_peak_5142	26.3146	6.57966
Gm01	52371737	52372831	Glyma.01G175900.Wm82.a4.v1:promoter	1320	Glyma.01G175900	XP_025983745.1 uncharacterized protein LOC100500284 isoform X1 [Glycine max]	1&2	Rep1_peak_5178	22.1094	6.36839	Rep1_peak_5179	20.4504	5.81979		Rep2_peak_5150	24.9396	6.71701
Gm01	52393740	52394057	Glyma.01G176200.Wm82.a4.v1:five_prime_UTR	147	Glyma.01G176200	KAG4403731.1 hypothetical protein GLYMA_01G176200v4 [Glycine max]	1&2	Rep1_peak_5181	12.1516	4.08558		Rep2_peak_5152	18.1927	4.92053
Gm01	52442206	52442560	Glyma.01G176600.Wm82.a4.v1:promoter	101	Glyma.01G176600	XP_003517239.1 zinc finger protein GAI-ASSOCIATED FACTOR 1 [Glycine max]	1&2	Rep1_peak_5186	36.8398	7.8169		Rep2_peak_5156	37.6499	7.75753
Gm01	52443648	52444653	Glyma.01G176700.Wm82.a4.v1:promoter	988	Glyma.01G176700	XP_003516575.1 pentatricopeptide repeat-containing protein At5g39350 [Glycine max]	1&2	Rep1_peak_5187	69.418	11.3474		Rep2_peak_5157	83.7706	12.4132
Gm01	52478468	52478762	Glyma.01G177200.Wm82.a4.v1:promoter	787	Glyma.01G177200	XP_003517241.1 scarecrow-like protein 15 [Glycine max]	2	--	--	--		Rep2_peak_5161	11.3329	4.09778
Gm01	52484859	52485225	Glyma.01G177300.Wm82.a4.v1:promoter	264	Glyma.01G177300	XP_003517242.1 HVA22-like protein k [Glycine max]	2	--	--	--		Rep2_peak_5162	8.67875	3.73723
Gm01	52485306	52485589	Glyma.01G177300.Wm82.a4.v1:promoter	0	Glyma.01G177300	XP_003517242.1 HVA22-like protein k [Glycine max]	1	Rep1_peak_5191	5.85606	3.08425		--	--	--
Gm01	52485306	52485589	Glyma.01G177300.Wm82.a4.v1:five_prime_UTR	0	Glyma.01G177300	XP_003517242.1 HVA22-like protein k [Glycine max]	1	Rep1_peak_5191	5.85606	3.08425		--	--	--
Gm01	52497933	52498259	Glyma.01G177400.Wm82.a4.v1:promoter	659	Glyma.01G177400	XP_003517243.1 G-box-binding factor 1 isoform X3 [Glycine max]	1	Rep1_peak_5193	11.4338	3.64865		--	--	--
Gm01	52503040	52503522	Glyma.01G177500.Wm82.a4.v1:promoter	242	Glyma.01G177500	XP_003517245.1 homeobox-leucine zipper protein ATHB-40 [Glycine max]	1&2	Rep1_peak_5195	8.61789	3.53811		Rep2_peak_5165	4.77146	2.60039
Gm01	52518806	52519124	Glyma.01G177600.Wm82.a4.v1:promoter	939	Glyma.01G177600	XP_003517248.1 probable NAD(P)H dehydrogenase (quinone) FQR1-like 2 [Glycine max]	1	Rep1_peak_5197	11.2814	4.39282		--	--	--
Gm01	52526609	52527008	Glyma.01G177700.Wm82.a4.v1:five_prime_UTR	289	Glyma.01G177700	KAG4403739.1 hypothetical protein GLYMA_01G177700v4 [Glycine max]	1	Rep1_peak_5198	15.4901	3.99871		--	--	--
Gm01	52618695	52619279	Glyma.01G179000.Wm82.a4.v1:five_prime_UTR	1177	Glyma.01G179000	XP_003517256.2 lysM domain receptor-like kinase 4 [Glycine max]	1&2	Rep1_peak_5208	41.6831	7.74359		Rep2_peak_5178	40.4429	7.4425
Gm01	52626380	52627143	Glyma.01G179150.Wm82.a4.v1:promoter	0	Glyma.01G179150	ADJ19113.1 truncated Nod-factor receptor 5B [Glycine max]	1&2	Rep1_peak_5209	7.71947	3.47092		Rep2_peak_5179	13.6856	5.05173
Gm01	52626380	52627143	Glyma.01G179100.Wm82.a4.v1:promoter	0	Glyma.01G179100	ABQ59613.1 NFR5b [Glycine max]	1&2	Rep1_peak_5209	7.71947	3.47092		Rep2_peak_5179	13.6856	5.05173
Gm01	52626380	52627143	Glyma.01G179100.Wm82.a4.v1:five_prime_UTR	0	Glyma.01G179100	ABQ59613.1 NFR5b [Glycine max]	1&2	Rep1_peak_5209	7.71947	3.47092		Rep2_peak_5179	13.6856	5.05173
Gm01	52626380	52627143	Glyma.01G179150.Wm82.a4.v1:promoter	0	Glyma.01G179150	ADJ19113.1 truncated Nod-factor receptor 5B [Glycine max]	1&2	Rep1_peak_5209	7.71947	3.47092		Rep2_peak_5179	13.6856	5.05173
Gm01	52626380	52627143	Glyma.01G179100.Wm82.a4.v1:promoter	0	Glyma.01G179100	ABQ59613.1 NFR5b [Glycine max]	1&2	Rep1_peak_5209	7.71947	3.47092		Rep2_peak_5179	13.6856	5.05173
Gm01	52626380	52627143	Glyma.01G179100.Wm82.a4.v1:five_prime_UTR	0	Glyma.01G179100	ABQ59613.1 NFR5b [Glycine max]	1&2	Rep1_peak_5209	7.71947	3.47092		Rep2_peak_5179	13.6856	5.05173
Gm01	52631381	52632416	Glyma.01G179201.Wm82.a4.v1:promoter	22	Glyma.01G179201	KAG4403742.1 hypothetical protein GLYMA_01G179201v4 [Glycine max]	1&2	Rep1_peak_5210	21.0431	6.15232		Rep2_peak_5180	13.9107	4.75852
Gm01	52631381	52632416	Glyma.01G179251.Wm82.a4.v1:promoter	22	Glyma.01G179251	KAG4403743.1 hypothetical protein GLYMA_01G179251v4 [Glycine max]	1&2	Rep1_peak_5210	21.0431	6.15232		Rep2_peak_5180	13.9107	4.75852
Gm01	52631381	52632416	Glyma.01G179300.Wm82.a4.v1:five_prime_UTR	22	Glyma.01G179300	XP_003516582.1 clathrin heavy chain 2 [Glycine max]	1&2	Rep1_peak_5210	21.0431	6.15232		Rep2_peak_5180	13.9107	4.75852
Gm01	52652582	52653261	Glyma.01G179500.Wm82.a4.v1:five_prime_UTR	0	Glyma.01G179500	XP_003516583.1 cytochrome P450 71D8 [Glycine max]	1&2	Rep1_peak_5214	16.4825	4.63303		Rep2_peak_5183	20.3175	5.31224
Gm01	52652582	52653261	Glyma.01G179500.Wm82.a4.v1:promoter	0	Glyma.01G179500	XP_003516583.1 cytochrome P450 71D8 [Glycine max]	1&2	Rep1_peak_5214	16.4825	4.63303		Rep2_peak_5183	20.3175	5.31224
Gm01	52711282	52711661	Glyma.01G179900.Wm82.a4.v1:promoter	179	Glyma.01G179900	XP_014631522.1 BEL1-like homeodomain protein 4 [Glycine max]	1	Rep1_peak_5217	13.5243	4.8613		--	--	--
Gm01	52762767	52764004	Glyma.01G180200.Wm82.a4.v1:promoter	1198	Glyma.01G180200	XP_006573612.1 uncharacterized protein LOC100787311 [Glycine max]	1&2	Rep1_peak_5225	61.8543	10.8887		Rep2_peak_5195	67.4391	11.8968
Gm01	52764554	52765067	Glyma.01G180200.Wm82.a4.v1:promoter	135	Glyma.01G180200	XP_006573612.1 uncharacterized protein LOC100787311 [Glycine max]	1&2	Rep1_peak_5226	14.581	5.12025		Rep2_peak_5196	14.847	5.08688
Gm01	52782052	52782503	Glyma.01G180432.Wm82.a4.v1:five_prime_UTR	0	Glyma.01G180432	XP_006573613.1 uncharacterized protein LOC102660003 [Glycine max]	1&2	Rep1_peak_5232	25.7332	6.82625		Rep2_peak_5202	26.7825	6.86554
Gm01	52782052	52782503	Glyma.01G180432.Wm82.a4.v1:promoter	0	Glyma.01G180432	XP_006573613.1 uncharacterized protein LOC102660003 [Glycine max]	1&2	Rep1_peak_5232	25.7332	6.82625		Rep2_peak_5202	26.7825	6.86554
Gm01	52808151	52808978	Glyma.01G180700.Wm82.a4.v1:five_prime_UTR	594	Glyma.01G180700	NP_001241388.1 CASP-like protein ARALYDRAFT_485429-like [Glycine max]	1&2	Rep1_peak_5235	6.41131	3.06951		Rep2_peak_5207	5.24796	2.6069
Gm01	52823335	52823620	Glyma.01G181102.Wm82.a4.v1:promoter	806	Glyma.01G181102	KAG4403749.1 hypothetical protein GLYMA_01G181102v4 [Glycine max]	1	Rep1_peak_5236	10.2319	3.66284		--	--	--
Gm01	52836172	52836531	Glyma.01G181200.Wm82.a4.v1:promoter	43	Glyma.01G181200	XP_014631546.1 NASP-related protein sim3 [Glycine max]	1&2	Rep1_peak_5238	8.80027	3.78278		Rep2_peak_5209	10.4503	4.08861
Gm01	52838960	52839387	Glyma.01G181200.Wm82.a4.v1:promoter	985	Glyma.01G181200	XP_014631546.1 NASP-related protein sim3 [Glycine max]	1	Rep1_peak_5239	21.0744	5.52755		--	--	--
Gm01	52838960	52839387	Glyma.01G181400.Wm82.a4.v1:promoter	985	Glyma.01G181400	KRH76917.1 hypothetical protein GLYMA_01G181400v4 [Glycine max]	1	Rep1_peak_5239	21.0744	5.52755		--	--	--
Gm01	52855800	52856290	Glyma.01G181700.Wm82.a4.v1:five_prime_UTR	0	Glyma.01G181700	XP_003516591.1 cell division cycle-associated 7-like protein [Glycine max]	1&2	Rep1_peak_5241	8.99804	3.76016		Rep2_peak_5212	11.3329	4.09778
Gm01	52855800	52856290	Glyma.01G181700.Wm82.a4.v1:promoter	0	Glyma.01G181700	XP_003516591.1 cell division cycle-associated 7-like protein [Glycine max]	1&2	Rep1_peak_5241	8.99804	3.76016		Rep2_peak_5212	11.3329	4.09778
Gm01	52895560	52896691	Glyma.01G182100.Wm82.a4.v1:five_prime_UTR	0	Glyma.01G182100	XP_003517270.2 protein JINGUBANG [Glycine max]	1&2	Rep1_peak_5245	33.9814	7.58046		Rep2_peak_5216	24.0038	6.02449
Gm01	52895560	52896691	Glyma.01G182100.Wm82.a4.v1:promoter	0	Glyma.01G182100	XP_003517270.2 protein JINGUBANG [Glycine max]	1&2	Rep1_peak_5245	33.9814	7.58046		Rep2_peak_5216	24.0038	6.02449
Gm01	52949611	52949947	Glyma.01G183000.Wm82.a4.v1:promoter	0	Glyma.01G183000	XP_003517276.1 dof zinc finger protein DOF5.1 [Glycine max]	1	Rep1_peak_5250	7.67401	3.15509		--	--	--
Gm01	52949611	52949947	Glyma.01G183000.Wm82.a4.v1:five_prime_UTR	0	Glyma.01G183000	XP_003517276.1 dof zinc finger protein DOF5.1 [Glycine max]	1	Rep1_peak_5250	7.67401	3.15509		--	--	--
Gm01	52963012	52963350	Glyma.01G183200.Wm82.a4.v1:five_prime_UTR	412	Glyma.01G183200	KAH1267095.1 Reticulon-like protein B13 [Glycine max]	1	Rep1_peak_5252	8.49948	3.15559		--	--	--
Gm01	52992183	52992514	Glyma.01G183500.Wm82.a4.v1:promoter	495	Glyma.01G183500	KAG4403755.1 hypothetical protein GLYMA_01G183500v4 [Glycine max]	1&2	Rep1_peak_5254	19.8201	5.27695		Rep2_peak_5225	21.4772	5.32242
Gm01	52992183	52992514	Glyma.01G183550.Wm82.a4.v1:promoter	495	Glyma.01G183550	KAG4403754.1 hypothetical protein GLYMA_01G183550v4 [Glycine max]	1&2	Rep1_peak_5254	19.8201	5.27695		Rep2_peak_5225	21.4772	5.32242
Gm01	52992183	52992514	Glyma.01G183600.Wm82.a4.v1:promoter	495	Glyma.01G183600	XP_003517282.1 upstream activation factor subunit spp27 [Glycine max]	1&2	Rep1_peak_5254	19.8201	5.27695		Rep2_peak_5225	21.4772	5.32242
Gm01	53015413	53015749	Glyma.01G183700.Wm82.a4.v1:promoter	0	Glyma.01G183700	XP_003517284.2 transcription factor HHO5 [Glycine max]	2	--	--	--		Rep2_peak_5227	3.87837	2.28104
Gm01	53015413	53015749	Glyma.01G183700.Wm82.a4.v1:five_prime_UTR	0	Glyma.01G183700	XP_003517284.2 transcription factor HHO5 [Glycine max]	2	--	--	--		Rep2_peak_5227	3.87837	2.28104
Gm01	53016584	53017079	Glyma.01G183800.Wm82.a4.v1:promoter	1017	Glyma.01G183800	KAG4403757.1 hypothetical protein GLYMA_01G183800v4 [Glycine max]	1&2	Rep1_peak_5257	16.7411	4.29349		Rep2_peak_5228	13.8737	3.30913
Gm01	53053635	53053977	Glyma.01G184000.Wm82.a4.v1:five_prime_UTR	0	Glyma.01G184000	KAH1163740.1 hypothetical protein GYH30_001997 [Glycine max]	1	Rep1_peak_5259	4.31462	2.48582		--	--	--
Gm01	53053635	53053977	Glyma.01G184000.Wm82.a4.v1:promoter	0	Glyma.01G184000	KAH1163740.1 hypothetical protein GYH30_001997 [Glycine max]	1	Rep1_peak_5259	4.31462	2.48582		--	--	--
Gm01	53061164	53061631	Glyma.01G184100.Wm82.a4.v1:promoter	0	Glyma.01G184100	KAH1163741.1 hypothetical protein GYH30_001998 [Glycine max]	1&2	Rep1_peak_5261	20.8733	5.95663		Rep2_peak_5232	22.0866	5.9484
Gm01	53061164	53061631	Glyma.01G184100.Wm82.a4.v1:five_prime_UTR	0	Glyma.01G184100	KAH1163741.1 hypothetical protein GYH30_001998 [Glycine max]	1&2	Rep1_peak_5261	20.8733	5.95663		Rep2_peak_5232	22.0866	5.9484
Gm01	53063202	53063465	Glyma.01G184200.Wm82.a4.v1:promoter	1387	Glyma.01G184200	XP_003517286.2 peroxidase 10 [Glycine max]	2	--	--	--		Rep2_peak_5233	3.69205	2.40136
Gm01	53074105	53074440	Glyma.01G184300.Wm82.a4.v1:five_prime_UTR	780	Glyma.01G184300	KAH1163745.1 hypothetical protein GYH30_002000 [Glycine max]	1&2	Rep1_peak_5264	10.2238	3.45143		Rep2_peak_5236	19.5769	4.74809
Gm01	53109588	53110289	Glyma.01G184600.Wm82.a4.v1:five_prime_UTR	63	Glyma.01G184600	XP_006573632.1 uncharacterized protein LOC100794704 isoform X2 [Glycine max]	1&2	Rep1_peak_5267	14.8576	4.84983		Rep2_peak_5238	11.8103	4.06797
Gm01	53110662	53111089	Glyma.01G184600.Wm82.a4.v1:promoter	311	Glyma.01G184600	XP_006573632.1 uncharacterized protein LOC100794704 isoform X2 [Glycine max]	1&2	Rep1_peak_5268	16.4825	4.63303		Rep2_peak_5239	4.8294	2.42706
Gm01	53129885	53130258	Glyma.01G184700.Wm82.a4.v1:five_prime_UTR	460	Glyma.01G184700	XP_006573635.1 uncharacterized protein LOC100795770 [Glycine max]	2	--	--	--		Rep2_peak_5244	3.40921	2.19419
Gm01	53148076	53148476	Glyma.01G184900.Wm82.a4.v1:promoter	895	Glyma.01G184900	XP_025979588.1 precursor of CEP7 [Glycine max]	1&2	Rep1_peak_5273	22.2717	6.00557		Rep2_peak_5245	16.009	4.88906
Gm01	53183139	53183659	Glyma.01G185300.Wm82.a4.v1:promoter	886	Glyma.01G185300	XP_003517292.1 methionine aminopeptidase 1D, chloroplastic/mitochondrial isoform X1 [Glycine max]	1&2	Rep1_peak_5279	32.5327	7.03593		Rep2_peak_5251	30.6634	6.78185
Gm01	53193059	53193400	Glyma.01G185351.Wm82.a4.v1:promoter	0	Glyma.01G185351	KAG4403769.1 hypothetical protein GLYMA_01G185351v4 [Glycine max]	1&2	Rep1_peak_5280	11.9456	4.3038		Rep2_peak_5252	14.3307	4.67686
Gm01	53193059	53193400	Glyma.01G185400.Wm82.a4.v1:promoter	0	Glyma.01G185400	NP_001238139.2 cyclin-dependent kinase inhibitor 1-2 [Glycine max]	1&2	Rep1_peak_5280	11.9456	4.3038		Rep2_peak_5252	14.3307	4.67686
Gm01	53194025	53194713	Glyma.01G185400.Wm82.a4.v1:promoter	784	Glyma.01G185400	NP_001238139.2 cyclin-dependent kinase inhibitor 1-2 [Glycine max]	1	Rep1_peak_5281	11.0311	3.91016		--	--	--
Gm01	53195372	53195914	Glyma.01G185400.Wm82.a4.v1:promoter	0	Glyma.01G185400	NP_001238139.2 cyclin-dependent kinase inhibitor 1-2 [Glycine max]	1&2	Rep1_peak_5282	13.7048	3.83377		Rep2_peak_5253	15.2159	3.93576
Gm01	53195372	53195914	Glyma.01G185400.Wm82.a4.v1:five_prime_UTR	0	Glyma.01G185400	NP_001238139.2 cyclin-dependent kinase inhibitor 1-2 [Glycine max]	1&2	Rep1_peak_5282	13.7048	3.83377		Rep2_peak_5253	15.2159	3.93576
Gm01	53208219	53209354	Glyma.01G185500.Wm82.a4.v1:five_prime_UTR	0	Glyma.01G185500	XP_028243470.1 uncharacterized protein LOC114421626 [Glycine soja]	1&2	Rep1_peak_5285	39.0414	8.45379		Rep2_peak_5257	35.7107	7.64285
Gm01	53208219	53209354	Glyma.01G185500.Wm82.a4.v1:promoter	0	Glyma.01G185500	XP_028243470.1 uncharacterized protein LOC114421626 [Glycine soja]	1&2	Rep1_peak_5285	39.0414	8.45379		Rep2_peak_5257	35.7107	7.64285
Gm01	53229973	53230377	Glyma.01G185800.Wm82.a4.v1:five_prime_UTR	425	Glyma.01G185800	NP_001241597.1 heat stress transcription factor 1 [Glycine max]	1&2	Rep1_peak_5288	21.4051	5.51148		Rep2_peak_5259	17.2535	4.85031
Gm01	53236690	53237463	Glyma.01G185900.Wm82.a4.v1:promoter	754	Glyma.01G185900	XP_003517296.1 uncharacterized protein LOC100792074 [Glycine max]	1&2	Rep1_peak_5289	26.2461	6.99466		Rep2_peak_5260	17.6657	5.42305
Gm01	53259000	53259427	Glyma.01G186100.Wm82.a4.v1:promoter	21	Glyma.01G186100	XP_003517299.1 uncharacterized protein LOC100793662 [Glycine max]	1&2	Rep1_peak_5295	8.71667	3.75142		Rep2_peak_5265	5.46199	2.92661
Gm01	53295972	53296234	Glyma.01G186500.Wm82.a4.v1:promoter	416	Glyma.01G186500	XP_006573637.1 uncharacterized protein LOC102666883 [Glycine max]	1	Rep1_peak_5299	8.80749	3.60334		--	--	--
Gm01	53295972	53296234	Glyma.01G186400.Wm82.a4.v1:promoter	416	Glyma.01G186400	XP_003517301.1 DAZ-associated protein 1 [Glycine max]	1	Rep1_peak_5299	8.80749	3.60334		--	--	--
Gm01	53297229	53298239	Glyma.01G186400.Wm82.a4.v1:promoter	580	Glyma.01G186400	XP_003517301.1 DAZ-associated protein 1 [Glycine max]	1&2	Rep1_peak_5300	48.7446	8.43483		Rep2_peak_5270	36.0691	6.97191
Gm01	53382842	53383962	Glyma.01G187500.Wm82.a4.v1:five_prime_UTR	148	Glyma.01G187500	XP_003516600.1 nicotinate phosphoribosyltransferase 2 [Glycine max]	1&2	Rep1_peak_5309	7.0515	3.22676	Rep1_peak_5310	14.5821	4.45609		Rep2_peak_5279	10.9771	3.81096
Gm01	53382842	53383962	Glyma.01G187500.Wm82.a4.v1:five_prime_UTR	148	Glyma.01G187500	XP_003516600.1 nicotinate phosphoribosyltransferase 2 [Glycine max]	1&2	Rep1_peak_5309	7.0515	3.22676	Rep1_peak_5310	14.5821	4.45609		Rep2_peak_5279	10.9771	3.81096
Gm01	53460586	53460932	Glyma.01G188400.Wm82.a4.v1:promoter	171	Glyma.01G188400	XP_003517312.1 floral homeotic protein APETALA 2 isoform X2 [Glycine max]	1	Rep1_peak_5315	3.44874	2.25282		--	--	--
Gm01	53523197	53523692	Glyma.01G188900.Wm82.a4.v1:promoter	739	Glyma.01G188900	XP_006573646.1 SUMO-conjugating enzyme SCE1 [Glycine max]	1&2	Rep1_peak_5317	21.1628	6.05148		Rep2_peak_5285	16.4158	5.13226
Gm01	53535077	53535496	Glyma.01G189100.Wm82.a4.v1:five_prime_UTR	0	Glyma.01G189100	XP_006573647.1 probable WRKY transcription factor 15 isoform X2 [Glycine max]	1	Rep1_peak_5319	8.23902	3.48918		--	--	--
Gm01	53535077	53535496	Glyma.01G189100.Wm82.a4.v1:promoter	0	Glyma.01G189100	XP_006573647.1 probable WRKY transcription factor 15 isoform X2 [Glycine max]	1	Rep1_peak_5319	8.23902	3.48918		--	--	--
Gm01	53545385	53545967	Glyma.01G189200.Wm82.a4.v1:promoter	60	Glyma.01G189200	XP_003517317.1 beta-1,4-xylosyltransferase IRX14 [Glycine max]	1&2	Rep1_peak_5320	25.0126	5.84644		Rep2_peak_5287	10.8042	3.68327
Gm01	53560665	53561033	Glyma.01G189400.Wm82.a4.v1:promoter	6	Glyma.01G189400	XP_040872521.1 protein RER1A [Glycine max]	1&2	Rep1_peak_5322	11.2003	3.96369		Rep2_peak_5289	12.0382	4.05081
Gm01	53612549	53612942	Glyma.01G190100.Wm82.a4.v1:promoter	718	Glyma.01G190100	ABH02852.1 MYB transcription factor MYB112 [Glycine max]	1&2	Rep1_peak_5324	37.8466	7.95461		Rep2_peak_5295	50.4077	9.12945
Gm01	53645318	53646011	Glyma.01G190600.Wm82.a4.v1:promoter	55	Glyma.01G190600	XP_006573649.1 probable indole-3-acetic acid-amido synthetase GH3.1 [Glycine max]	1&2	Rep1_peak_5329	11.035	3.75054		Rep2_peak_5300	21.4772	5.32242
Gm01	53701131	53701388	Glyma.01G191200.Wm82.a4.v1:promoter	500	Glyma.01G191200	XP_003517326.1 probable esterase KAI2 [Glycine max]	1	Rep1_peak_5336	5.30454	2.86455		--	--	--
Gm01	53716555	53716908	Glyma.01G191400.Wm82.a4.v1:five_prime_UTR	142	Glyma.01G191400	XP_006573651.1 uncharacterized protein LOC102660882 [Glycine max]	1&2	Rep1_peak_5340	13.8763	4.33882		Rep2_peak_5310	10.217	3.58449
Gm01	53775641	53776051	Glyma.01G192200.Wm82.a4.v1:promoter	1443	Glyma.01G192200	KAG4403794.1 hypothetical protein GLYMA_01G192200v4 [Glycine max]	1&2	Rep1_peak_5348	33.0411	7.45198		Rep2_peak_5317	19.1576	5.30069
Gm01	53787115	53788088	Glyma.01G192400.Wm82.a4.v1:five_prime_UTR	0	Glyma.01G192400	XP_003517337.1 uncharacterized protein LOC100815123 [Glycine max]	2	--	--	--		Rep2_peak_5318	6.33068	3.04029
Gm01	53787115	53788088	Glyma.01G192400.Wm82.a4.v1:promoter	0	Glyma.01G192400	XP_003517337.1 uncharacterized protein LOC100815123 [Glycine max]	2	--	--	--		Rep2_peak_5318	6.33068	3.04029
Gm01	53788161	53788444	Glyma.01G192400.Wm82.a4.v1:promoter	300	Glyma.01G192400	XP_003517337.1 uncharacterized protein LOC100815123 [Glycine max]	1	Rep1_peak_5349	4.69694	2.7582		--	--	--
Gm01	53808646	53809538	Glyma.01G192550.Wm82.a4.v1:promoter	0	Glyma.01G192550	KAG4403795.1 hypothetical protein GLYMA_01G192550v4 [Glycine max]	1&2	Rep1_peak_5352	9.8925	3.63523	Rep1_peak_5353	6.11039	3.10612		Rep2_peak_5323	13.1881	4.31451
Gm01	53834238	53834506	Glyma.01G192700.Wm82.a4.v1:promoter	1407	Glyma.01G192700	KAG5061245.1 hypothetical protein JHK87_002274 [Glycine soja]	1	Rep1_peak_5356	9.79054	3.52992		--	--	--
Gm01	53834238	53834506	Glyma.01G192800.Wm82.a4.v1:promoter	1407	Glyma.01G192800	KAG5061246.1 hypothetical protein JHK87_002275 [Glycine soja]	1	Rep1_peak_5356	9.79054	3.52992		--	--	--
Gm01	53875606	53876147	Glyma.01G193150.Wm82.a4.v1:promoter	0	Glyma.01G193150	KAG4403796.1 hypothetical protein GLYMA_01G193150v4 [Glycine max]	1&2	Rep1_peak_5364	7.9306	3.54985		Rep2_peak_5334	9.47378	3.8374
Gm01	53875606	53876147	Glyma.01G193100.Wm82.a4.v1:five_prime_UTR	0	Glyma.01G193100	XP_003517342.1 glucan endo-1,3-beta-glucosidase 13 [Glycine max]	1&2	Rep1_peak_5364	7.9306	3.54985		Rep2_peak_5334	9.47378	3.8374
Gm01	53875606	53876147	Glyma.01G193100.Wm82.a4.v1:promoter	0	Glyma.01G193100	XP_003517342.1 glucan endo-1,3-beta-glucosidase 13 [Glycine max]	1&2	Rep1_peak_5364	7.9306	3.54985		Rep2_peak_5334	9.47378	3.8374
Gm01	53878099	53878510	Glyma.01G193100.Wm82.a4.v1:promoter	609	Glyma.01G193100	XP_003517342.1 glucan endo-1,3-beta-glucosidase 13 [Glycine max]	1&2	Rep1_peak_5365	28.4226	6.93976		Rep2_peak_5335	17.045	5.10304
Gm01	53931128	53931404	Glyma.01G193600.Wm82.a4.v1:five_prime_UTR	1350	Glyma.01G193600	KAG4403798.1 hypothetical protein GLYMA_01G193600v4 [Glycine max]	2	--	--	--		Rep2_peak_5343	4.73715	2.70733
Gm01	53937922	53938230	Glyma.01G193700.Wm82.a4.v1:promoter	1150	Glyma.01G193700	NP_001241153.1 Mitochondrial outer membrane protein porin 2-like [Glycine max]	2	--	--	--		Rep2_peak_5344	16.0472	5.12968
Gm01	53948822	53949593	Glyma.01G193800.Wm82.a4.v1:promoter	447	Glyma.01G193800	XP_003517345.1 60S ribosomal protein L26-1 [Glycine max]	1&2	Rep1_peak_5372	12.4993	4.10429		Rep2_peak_5345	19.5371	5.19676
Gm01	53955748	53956074	Glyma.01G194100.Wm82.a4.v1:promoter	770	Glyma.01G194100	XP_003517346.1 peptidyl-prolyl cis-trans isomerase CYP65 isoform X1 [Glycine max]	1&2	Rep1_peak_5373	9.66167	3.90479		Rep2_peak_5346	10.173	3.98975
Gm01	53982290	53982622	Glyma.01G194500.Wm82.a4.v1:promoter	380	Glyma.01G194500	XP_014631051.1 uncharacterized protein LOC100776101 isoform X1 [Glycine max]	1&2	Rep1_peak_5378	22.8691	6.0608		Rep2_peak_5350	18.9282	5.34412
Gm01	53993846	53994155	Glyma.01G194600.Wm82.a4.v1:five_prime_UTR	1020	Glyma.01G194600	XP_003517350.1 telomere repeat-binding factor 2 [Glycine max]	2	--	--	--		Rep2_peak_5352	3.5685	2.17298
Gm01	53996401	53996916	Glyma.01G194600.Wm82.a4.v1:promoter	1227	Glyma.01G194600	XP_003517350.1 telomere repeat-binding factor 2 [Glycine max]	1&2	Rep1_peak_5379	10.1601	3.71891		Rep2_peak_5353	15.0716	4.50694
Gm01	54005483	54005808	Glyma.01G194700.Wm82.a4.v1:five_prime_UTR	648	Glyma.01G194700	XP_014631822.1 probable amino-acid acetyltransferase NAGS2, chloroplastic isoform X2 [Glycine max]	1	Rep1_peak_5381	16.4825	4.63303		--	--	--
Gm01	54007501	54007782	Glyma.01G194700.Wm82.a4.v1:promoter	1046	Glyma.01G194700	XP_014631822.1 probable amino-acid acetyltransferase NAGS2, chloroplastic isoform X2 [Glycine max]	2	--	--	--		Rep2_peak_5355	15.5688	5.0893
Gm01	54016462	54016757	Glyma.01G194800.Wm82.a4.v1:promoter	1058	Glyma.01G194800	KAH1163920.1 hypothetical protein GYH30_002113 [Glycine max]	2	--	--	--		Rep2_peak_5357	9.84037	3.69815
Gm01	54052770	54053350	Glyma.01G195200.Wm82.a4.v1:promoter	930	Glyma.01G195200	XP_003517356.1 U-box domain-containing protein 30 [Glycine max]	1&2	Rep1_peak_5388	16.3278	4.88112		Rep2_peak_5363	20.7539	5.54723
Gm01	54063448	54063792	Glyma.01G195300.Wm82.a4.v1:promoter	918	Glyma.01G195300	XP_003517357.1 uncharacterized protein LOC100780361 [Glycine max]	1&2	Rep1_peak_5390	30.3869	7.2461		Rep2_peak_5366	13.9508	4.66013
Gm01	54064243	54064922	Glyma.01G195300.Wm82.a4.v1:promoter	0	Glyma.01G195300	XP_003517357.1 uncharacterized protein LOC100780361 [Glycine max]	1&2	Rep1_peak_5391	26.6216	6.67285		Rep2_peak_5367	40.6527	8.29649
Gm01	54064243	54064922	Glyma.01G195300.Wm82.a4.v1:five_prime_UTR	0	Glyma.01G195300	XP_003517357.1 uncharacterized protein LOC100780361 [Glycine max]	1&2	Rep1_peak_5391	26.6216	6.67285		Rep2_peak_5367	40.6527	8.29649
Gm01	54078928	54079846	Glyma.01G195600.Wm82.a4.v1:promoter	135	Glyma.01G195600	XP_006573671.1 protein PHLOEM PROTEIN 2-LIKE A10 [Glycine max]	1&2	Rep1_peak_5394	42.0787	8.70099		Rep2_peak_5369	37.0337	7.87155
Gm01	54078928	54079846	Glyma.01G195500.Wm82.a4.v1:five_prime_UTR	135	Glyma.01G195500	KAH1163935.1 hypothetical protein GYH30_002121 [Glycine max]	1&2	Rep1_peak_5394	42.0787	8.70099		Rep2_peak_5369	37.0337	7.87155
Gm01	54078928	54079846	Glyma.01G195500.Wm82.a4.v1:five_prime_UTR	135	Glyma.01G195500	KAH1163935.1 hypothetical protein GYH30_002121 [Glycine max]	1&2	Rep1_peak_5394	42.0787	8.70099		Rep2_peak_5369	37.0337	7.87155
Gm01	54085787	54086093	Glyma.01G195700.Wm82.a4.v1:promoter	183	Glyma.01G195700	XP_028244804.1 phytosulfokines-like [Glycine soja]	1	Rep1_peak_5395	21.8608	5.75722		--	--	--
Gm01	54118110	54118722	Glyma.01G196000.Wm82.a4.v1:promoter	804	Glyma.01G196000	NP_001304554.2 putative leucine-rich repeat receptor-like protein kinase precursor [Glycine max]	2	--	--	--		Rep2_peak_5372	8.70801	3.56904
Gm01	54120985	54121506	Glyma.01G195950.Wm82.a4.v1:promoter	1346	Glyma.01G195950	KAG4403804.1 hypothetical protein GLYMA_01G195950v4 [Glycine max]	2	--	--	--		Rep2_peak_5373	6.57082	3.12768
Gm01	54228748	54229701	Glyma.01G196900.Wm82.a4.v1:promoter	806	Glyma.01G196900	XP_003517366.1 EPIDERMAL PATTERNING FACTOR-like protein 2 [Glycine max]	1&2	Rep1_peak_5414	21.5742	5.79199	Rep1_peak_5415	6.95127	3.26837		Rep2_peak_5391	13.9602	4.45781
Gm01	54230789	54231374	Glyma.01G196900.Wm82.a4.v1:five_prime_UTR	283	Glyma.01G196900	XP_003517366.1 EPIDERMAL PATTERNING FACTOR-like protein 2 [Glycine max]	2	--	--	--		Rep2_peak_5392	8.00733	3.40847
Gm01	54243497	54244222	Glyma.01G197200.Wm82.a4.v1:promoter	383	Glyma.01G197200	KAG4403806.1 hypothetical protein GLYMA_01G197200v4 [Glycine max]	1	Rep1_peak_5419	6.18899	3.06018		--	--	--
Gm01	54243497	54244222	Glyma.01G197100.Wm82.a4.v1:promoter	383	Glyma.01G197100	XP_003517367.1 cysteine desulfurase, mitochondrial [Glycine max]	1	Rep1_peak_5419	6.18899	3.06018		--	--	--
Gm01	54244799	54245476	Glyma.01G197100.Wm82.a4.v1:promoter	195	Glyma.01G197100	XP_003517367.1 cysteine desulfurase, mitochondrial [Glycine max]	1&2	Rep1_peak_5420	28.8719	5.70608		Rep2_peak_5396	41.0776	6.93306
Gm01	54265160	54265990	Glyma.01G197600.Wm82.a4.v1:five_prime_UTR	375	Glyma.01G197600	XP_006573682.1 LRR receptor-like serine/threonine-protein kinase HSL2 [Glycine max]	1&2	Rep1_peak_5425	33.9477	6.7954		Rep2_peak_5400	28.5954	5.92204
Gm01	54267363	54268811	Glyma.01G197600.Wm82.a4.v1:promoter	999	Glyma.01G197600	XP_006573682.1 LRR receptor-like serine/threonine-protein kinase HSL2 [Glycine max]	1&2	Rep1_peak_5426	20.4849	4.72535		Rep2_peak_5401	22.6636	5.07025	Rep2_peak_5402	18.2929	4.51713
Gm01	54267363	54268811	Glyma.01G197700.Wm82.a4.v1:promoter	999	Glyma.01G197700	KAG5070012.1 hypothetical protein JHK85_002389 [Glycine max]	1&2	Rep1_peak_5426	20.4849	4.72535		Rep2_peak_5401	22.6636	5.07025	Rep2_peak_5402	18.2929	4.51713
Gm01	54271186	54271548	Glyma.01G197650.Wm82.a4.v1:promoter	16	Glyma.01G197650	KAG4403810.1 hypothetical protein GLYMA_01G197650v4 [Glycine max]	2	--	--	--		Rep2_peak_5403	7.30959	3.04139
Gm01	54271186	54271548	Glyma.01G197700.Wm82.a4.v1:five_prime_UTR	16	Glyma.01G197700	KAG5070012.1 hypothetical protein JHK85_002389 [Glycine max]	2	--	--	--		Rep2_peak_5403	7.30959	3.04139
Gm01	54271879	54272182	Glyma.01G197650.Wm82.a4.v1:promoter	709	Glyma.01G197650	KAG4403810.1 hypothetical protein GLYMA_01G197650v4 [Glycine max]	1&2	Rep1_peak_5427	7.36911	3.05983		Rep2_peak_5404	8.28898	3.04215
Gm01	54287863	54288269	Glyma.01G197800.Wm82.a4.v1:promoter	1296	Glyma.01G197800	AAF91324.1 receptor-like protein kinase 3 [Glycine max]	1&2	Rep1_peak_5429	12.8564	4.40408		Rep2_peak_5407	13.3049	4.44881
Gm01	54306949	54307244	Glyma.01G197900.Wm82.a4.v1:promoter	1472	Glyma.01G197900	XP_025984628.1 transcription factor bHLH18 isoform X3 [Glycine max]	2	--	--	--		Rep2_peak_5410	6.02876	2.93193
Gm01	54325300	54325670	Glyma.01G198100.Wm82.a4.v1:promoter	613	Glyma.01G198100	XP_006573686.1 transcription factor bHLH18 isoform X2 [Glycine max]	1	Rep1_peak_5436	6.94191	3.0489		--	--	--
Gm01	54326042	54326350	Glyma.01G198100.Wm82.a4.v1:promoter	1355	Glyma.01G198100	XP_006573686.1 transcription factor bHLH18 isoform X2 [Glycine max]	2	--	--	--		Rep2_peak_5415	4.12677	2.46745
Gm01	54399891	54400242	Glyma.01G198900.Wm82.a4.v1:promoter	345	Glyma.01G198900	XP_003517372.1 AT-hook motif nuclear-localized protein 8 [Glycine max]	1	Rep1_peak_5444	5.02508	2.97676		--	--	--
Gm01	54424229	54424726	Glyma.01G199200.Wm82.a4.v1:promoter	138	Glyma.01G199200	XP_003517373.1 protein LOL1 [Glycine max]	1&2	Rep1_peak_5447	12.4605	3.65546		Rep2_peak_5427	3.02541	1.83959
Gm01	54434227	54434638	Glyma.01G199400.Wm82.a4.v1:promoter	0	Glyma.01G199400	XP_003516635.1 aluminum-activated malate transporter 12 [Glycine max]	1&2	Rep1_peak_5448	33.6045	7.33156		Rep2_peak_5428	46.9423	8.81429
Gm01	54434227	54434638	Glyma.01G199400.Wm82.a4.v1:five_prime_UTR	0	Glyma.01G199400	XP_003516635.1 aluminum-activated malate transporter 12 [Glycine max]	1&2	Rep1_peak_5448	33.6045	7.33156		Rep2_peak_5428	46.9423	8.81429
Gm01	54512670	54513261	Glyma.01G200200.Wm82.a4.v1:promoter	1055	Glyma.01G200200	XP_003516640.1 pyruvate kinase isozyme G, chloroplastic [Glycine max]	1&2	Rep1_peak_5455	9.5062	3.75724		Rep2_peak_5438	7.78343	3.00956
Gm01	54521782	54522250	Glyma.01G200466.Wm82.a4.v1:promoter	1080	Glyma.01G200466	KAG4403818.1 hypothetical protein GLYMA_01G200466v4 [Glycine max]	1&2	Rep1_peak_5456	39.2505	7.39349		Rep2_peak_5439	58.0925	8.92642
Gm01	54524658	54524926	Glyma.01G200532.Wm82.a4.v1:promoter	1329	Glyma.01G200532	KAG4403819.1 hypothetical protein GLYMA_01G200532v4 [Glycine max]	2	--	--	--		Rep2_peak_5440	6.05787	2.71277
Gm01	54545410	54545838	Glyma.01G200700.Wm82.a4.v1:five_prime_UTR	448	Glyma.01G200700	XP_003517379.1 tobamovirus multiplication protein 2A [Glycine max]	1&2	Rep1_peak_5460	10.1629	3.89143		Rep2_peak_5442	12.7285	4.36216
Gm01	54558521	54558925	Glyma.01G200800.Wm82.a4.v1:promoter	297	Glyma.01G200800	XP_040872693.1 two-component response regulator-like APRR2 isoform X1 [Glycine max]	2	--	--	--		Rep2_peak_5443	7.84934	3.51937
Gm01	54588213	54588928	Glyma.01G201300.Wm82.a4.v1:promoter	767	Glyma.01G201300	KAH1164014.1 hypothetical protein GYH30_002181 [Glycine max]	1&2	Rep1_peak_5464	38.3694	8.25558		Rep2_peak_5446	21.5663	5.6705
Gm01	54588213	54588928	Glyma.01G201400.Wm82.a4.v1:promoter	767	Glyma.01G201400	KAH1164015.1 hypothetical protein GYH30_002182 [Glycine max]	1&2	Rep1_peak_5464	38.3694	8.25558		Rep2_peak_5446	21.5663	5.6705
Gm01	54599225	54599732	Glyma.01G201600.Wm82.a4.v1:promoter	785	Glyma.01G201600	KAG4403824.1 hypothetical protein GLYMA_01G201600v4 [Glycine max]	1&2	Rep1_peak_5465	37.7971	1.82337		Rep2_peak_5447	40.2032	1.83253
Gm01	54601373	54601633	Glyma.01G201800.Wm82.a4.v1:promoter	857	Glyma.01G201800	KAG4403825.1 hypothetical protein GLYMA_01G201800v4 [Glycine max]	1	Rep1_peak_5467	195.752	2.05297		--	--	--
Gm01	54621763	54622038	Glyma.01G202200.Wm82.a4.v1:promoter	456	Glyma.01G202200	NP_001236026.2 BON association protein 2-like protein [Glycine max]	2	--	--	--		Rep2_peak_5449	10.747	4.99105
Gm01	54628916	54629364	Glyma.01G202400.Wm82.a4.v1:five_prime_UTR	1244	Glyma.01G202400	KAG4403836.1 hypothetical protein GLYMA_01G202400v4 [Glycine max]	1&2	Rep1_peak_5470	11.3136	4.18907		Rep2_peak_5451	23.264	6.18252
Gm01	54628916	54629364	Glyma.01G202400.Wm82.a4.v1:five_prime_UTR	1244	Glyma.01G202400	KAG4403836.1 hypothetical protein GLYMA_01G202400v4 [Glycine max]	1&2	Rep1_peak_5470	11.3136	4.18907		Rep2_peak_5451	23.264	6.18252
Gm01	54630542	54630806	Glyma.01G202400.Wm82.a4.v1:five_prime_UTR	0	Glyma.01G202400	KAG4403836.1 hypothetical protein GLYMA_01G202400v4 [Glycine max]	2	--	--	--		Rep2_peak_5452	18.6132	5.14077
Gm01	54630542	54630806	Glyma.01G202400.Wm82.a4.v1:promoter	0	Glyma.01G202400	KAG4403836.1 hypothetical protein GLYMA_01G202400v4 [Glycine max]	2	--	--	--		Rep2_peak_5452	18.6132	5.14077
Gm01	54636089	54636722	Glyma.01G202500.Wm82.a4.v1:promoter	965	Glyma.01G202500	XP_003517383.1 ras-related protein RABH1b [Glycine max]	1&2	Rep1_peak_5471	15.7932	5.1663		Rep2_peak_5453	15.2302	4.97441
Gm01	54665405	54665730	Glyma.01G202750.Wm82.a4.v1:five_prime_UTR	34	Glyma.01G202750	KAG4403838.1 hypothetical protein GLYMA_01G202750v4 [Glycine max]	2	--	--	--		Rep2_peak_5459	9.21105	3.57488
Gm01	54673214	54673756	Glyma.01G202900.Wm82.a4.v1:promoter	1442	Glyma.01G202900	KAH1164036.1 hypothetical protein GYH30_002199 [Glycine max]	1&2	Rep1_peak_5476	10.5332	4.01843		Rep2_peak_5460	9.78343	3.85301
Gm01	54673214	54673756	Glyma.01G203000.Wm82.a4.v1:promoter	1442	Glyma.01G203000	XP_003516649.1 uncharacterized protein LOC100784489 [Glycine max]	1&2	Rep1_peak_5476	10.5332	4.01843		Rep2_peak_5460	9.78343	3.85301
Gm01	54787198	54788009	Glyma.01G203600.Wm82.a4.v1:promoter	455	Glyma.01G203600	NP_001236889.1 60S ribosomal protein L37a-like [Glycine max]	1&2	Rep1_peak_5491	41.89	8.80816		Rep2_peak_5474	38.5756	8.01267
Gm01	54789099	54789387	Glyma.01G203700.Wm82.a4.v1:promoter	636	Glyma.01G203700	KAG5061347.1 hypothetical protein JHK87_002376 [Glycine soja]	2	--	--	--		Rep2_peak_5475	9.0662	3.52793
Gm01	54789802	54790182	Glyma.01G203700.Wm82.a4.v1:promoter	1339	Glyma.01G203700	KAG5061347.1 hypothetical protein JHK87_002376 [Glycine soja]	1	Rep1_peak_5492	14.5235	4.63359		--	--	--
Gm01	54792261	54792942	Glyma.01G203650.Wm82.a4.v1:promoter	107	Glyma.01G203650	KAG4403843.1 hypothetical protein GLYMA_01G203650v4 [Glycine max]	1&2	Rep1_peak_5493	24.7156	6.50018		Rep2_peak_5476	27.4598	6.78865
Gm01	54792261	54792942	Glyma.01G203700.Wm82.a4.v1:five_prime_UTR	107	Glyma.01G203700	KAG5061347.1 hypothetical protein JHK87_002376 [Glycine soja]	1&2	Rep1_peak_5493	24.7156	6.50018		Rep2_peak_5476	27.4598	6.78865
Gm01	54819297	54820142	Glyma.01G204200.Wm82.a4.v1:promoter	0	Glyma.01G204200	NP_001237951.2 protein kinase [Glycine max]	1&2	Rep1_peak_5496	11.8287	3.98703		Rep2_peak_5479	8.87552	3.26247
Gm01	54819297	54820142	Glyma.01G204200.Wm82.a4.v1:five_prime_UTR	0	Glyma.01G204200	NP_001237951.2 protein kinase [Glycine max]	1&2	Rep1_peak_5496	11.8287	3.98703		Rep2_peak_5479	8.87552	3.26247
Gm01	54823924	54824304	Glyma.01G204300.Wm82.a4.v1:promoter	286	Glyma.01G204300	NP_001344093.1 peptidyl-prolyl cis-trans isomerase CYP31 [Glycine max]	1&2	Rep1_peak_5497	17.3675	5.20482		Rep2_peak_5480	19.5622	5.42155
Gm01	54839721	54840443	Glyma.01G204533.Wm82.a4.v1:five_prime_UTR	0	Glyma.01G204533	KAG4403845.1 hypothetical protein GLYMA_01G204533v4 [Glycine max]	1&2	Rep1_peak_5498	6.39741	2.93164		Rep2_peak_5481	5.28413	2.52415
Gm01	54839721	54840443	Glyma.01G204533.Wm82.a4.v1:promoter	0	Glyma.01G204533	KAG4403845.1 hypothetical protein GLYMA_01G204533v4 [Glycine max]	1&2	Rep1_peak_5498	6.39741	2.93164		Rep2_peak_5481	5.28413	2.52415
Gm01	54860320	54860593	Glyma.01G204800.Wm82.a4.v1:promoter	452	Glyma.01G204800	XP_003517398.1 expansin-like B1 [Glycine max]	1	Rep1_peak_5500	8.23812	3.48886		--	--	--
Gm01	54900977	54901368	Glyma.01G205300.Wm82.a4.v1:promoter	272	Glyma.01G205300	KAH1164073.1 hypothetical protein GYH30_002225 [Glycine max]	1&2	Rep1_peak_5504	24.6825	5.98054		Rep2_peak_5488	24.6737	5.75691
Gm01	54904895	54905225	Glyma.01G205451.Wm82.a4.v1:promoter	847	Glyma.01G205451	KAG4403849.1 hypothetical protein GLYMA_01G205451v4 [Glycine max]	1&2	Rep1_peak_5506	7.2898	3.31291		Rep2_peak_5490	3.94024	2.39557
Gm01	54931798	54932145	Glyma.01G205800.Wm82.a4.v1:five_prime_UTR	0	Glyma.01G205800	ACU20601.1 unknown [Glycine max]	1&2	Rep1_peak_5507	17.9506	4.85365		Rep2_peak_5491	10.7198	3.58849
Gm01	54931798	54932145	Glyma.01G205800.Wm82.a4.v1:promoter	0	Glyma.01G205800	ACU20601.1 unknown [Glycine max]	1&2	Rep1_peak_5507	17.9506	4.85365		Rep2_peak_5491	10.7198	3.58849
Gm01	54969841	54970236	Glyma.01G206200.Wm82.a4.v1:promoter	1275	Glyma.01G206200	KAH1164085.1 hypothetical protein GYH30_002234 [Glycine max]	1&2	Rep1_peak_5513	8.50398	3.42139		Rep2_peak_5496	9.2983	3.52571
Gm01	54990628	54991278	Glyma.01G206600.Wm82.a4.v1:five_prime_UTR	0	Glyma.01G206600	KAG5070094.1 hypothetical protein JHK85_002471 [Glycine max]	1&2	Rep1_peak_5515	40.0652	7.72171		Rep2_peak_5498	64.6951	10.319
Gm01	54990628	54991278	Glyma.01G206600.Wm82.a4.v1:promoter	0	Glyma.01G206600	KAG5070094.1 hypothetical protein JHK85_002471 [Glycine max]	1&2	Rep1_peak_5515	40.0652	7.72171		Rep2_peak_5498	64.6951	10.319
Gm01	55019549	55019940	Glyma.01G207100.Wm82.a4.v1:promoter	220	Glyma.01G207100	XP_003516656.1 uncharacterized protein LOC100790327 [Glycine max]	1&2	Rep1_peak_5517	34.3516	6.46163		Rep2_peak_5501	31.384	6.0843
Gm01	55025610	55026049	Glyma.01G207200.Wm82.a4.v1:five_prime_UTR	54	Glyma.01G207200	XP_003517409.1 palmitoyl-protein thioesterase 1 [Glycine max]	2	--	--	--		Rep2_peak_5502	4.33611	2.44312
Gm01	55043694	55044250	Glyma.01G207400.Wm82.a4.v1:promoter	622	Glyma.01G207400	XP_003516657.1 E3 ubiquitin-protein ligase HOS1 isoform X1 [Glycine max]	1&2	Rep1_peak_5520	22.0466	5.58253		Rep2_peak_5504	30.8196	6.35674
Gm01	55072255	55072707	Glyma.01G207700.Wm82.a4.v1:promoter	0	Glyma.01G207700	NP_001235890.1 60S ribosomal protein L15-1-like [Glycine max]	1&2	Rep1_peak_5525	14.4578	4.4195		Rep2_peak_5509	6.77071	2.93276
Gm01	55072255	55072707	Glyma.01G207700.Wm82.a4.v1:five_prime_UTR	0	Glyma.01G207700	NP_001235890.1 60S ribosomal protein L15-1-like [Glycine max]	1&2	Rep1_peak_5525	14.4578	4.4195		Rep2_peak_5509	6.77071	2.93276
Gm01	55091857	55092363	Glyma.01G207900.Wm82.a4.v1:promoter	200	Glyma.01G207900	KAG4403852.1 hypothetical protein GLYMA_01G207900v4 [Glycine max]	1&2	Rep1_peak_5529	7.41451	2.95837		Rep2_peak_5514	6.74049	2.81539
Gm01	55091857	55092363	Glyma.01G207950.Wm82.a4.v1:promoter	200	Glyma.01G207950	KAG4403853.1 hypothetical protein GLYMA_01G207950v4 [Glycine max]	1&2	Rep1_peak_5529	7.41451	2.95837		Rep2_peak_5514	6.74049	2.81539
Gm01	55135179	55135582	Glyma.01G208600.Wm82.a4.v1:promoter	1343	Glyma.01G208600	XP_006573722.1 uncharacterized protein LOC100792961 isoform X2 [Glycine max]	1&2	Rep1_peak_5532	17.3117	4.77105		Rep2_peak_5520	17.6322	4.76659
Gm01	55136973	55137319	Glyma.01G208600.Wm82.a4.v1:five_prime_UTR	49	Glyma.01G208600	XP_006573722.1 uncharacterized protein LOC100792961 isoform X2 [Glycine max]	1&2	Rep1_peak_5533	25.8505	6.57517		Rep2_peak_5521	21.6379	5.81126
Gm01	55155693	55156079	Glyma.01G208700.Wm82.a4.v1:promoter	568	Glyma.01G208700	KAG4403874.1 hypothetical protein GLYMA_01G208700v4 [Glycine max]	1&2	Rep1_peak_5536	17.2116	4.74334		Rep2_peak_5525	11.4716	3.80173
Gm01	55162199	55162703	Glyma.01G208800.Wm82.a4.v1:promoter	0	Glyma.01G208800	XP_003516663.2 metalloendoproteinase 4-MMP [Glycine max]	1&2	Rep1_peak_5537	17.9875	5.40409		Rep2_peak_5526	21.453	5.87948
Gm01	55162199	55162703	Glyma.01G208800.Wm82.a4.v1:five_prime_UTR	0	Glyma.01G208800	XP_003516663.2 metalloendoproteinase 4-MMP [Glycine max]	1&2	Rep1_peak_5537	17.9875	5.40409		Rep2_peak_5526	21.453	5.87948
Gm01	55179988	55180599	Glyma.01G209100.Wm82.a4.v1:promoter	1031	Glyma.01G209100	NP_001304367.2 C2H2-type zinc finger protein 1 [Glycine max]	1&2	Rep1_peak_5538	31.7663	7.08717		Rep2_peak_5527	29.9009	6.69886
Gm01	55191690	55192532	Glyma.01G209200.Wm82.a4.v1:promoter	298	Glyma.01G209200	XP_003516665.1 protein transport protein SEC16B homolog isoform X1 [Glycine max]	1&2	Rep1_peak_5540	13.3335	3.94449		Rep2_peak_5530	12.0241	4.22997
Gm01	55204305	55204676	Glyma.01G209300.Wm82.a4.v1:promoter	1367	Glyma.01G209300	XP_003516666.1 protein transport protein SEC16B homolog [Glycine max]	1&2	Rep1_peak_5542	9.8925	3.63523		Rep2_peak_5531	8.43128	3.25863
Gm01	55234546	55235740	Glyma.01G209600.Wm82.a4.v1:promoter	0	Glyma.01G209600	KAG4403880.1 hypothetical protein GLYMA_01G209600v4 [Glycine max]	1&2	Rep1_peak_5544	17.7045	5.31257		Rep2_peak_5534	22.7322	6.01897
Gm01	55234546	55235740	Glyma.01G209633.Wm82.a4.v1:promoter	0	Glyma.01G209633	KAG4403881.1 hypothetical protein GLYMA_01G209633v4 [Glycine max]	1&2	Rep1_peak_5544	17.7045	5.31257		Rep2_peak_5534	22.7322	6.01897
Gm01	55234546	55235740	Glyma.01G209666.Wm82.a4.v1:five_prime_UTR	0	Glyma.01G209666	KAG4403882.1 hypothetical protein GLYMA_01G209666v4 [Glycine max]	1&2	Rep1_peak_5544	17.7045	5.31257		Rep2_peak_5534	22.7322	6.01897
Gm01	55234546	55235740	Glyma.01G209666.Wm82.a4.v1:promoter	0	Glyma.01G209666	KAG4403882.1 hypothetical protein GLYMA_01G209666v4 [Glycine max]	1&2	Rep1_peak_5544	17.7045	5.31257		Rep2_peak_5534	22.7322	6.01897
Gm01	55234546	55235740	Glyma.01G209600.Wm82.a4.v1:promoter	0	Glyma.01G209600	KAG4403880.1 hypothetical protein GLYMA_01G209600v4 [Glycine max]	1&2	Rep1_peak_5544	17.7045	5.31257		Rep2_peak_5534	22.7322	6.01897
Gm01	55234546	55235740	Glyma.01G209633.Wm82.a4.v1:promoter	0	Glyma.01G209633	KAG4403881.1 hypothetical protein GLYMA_01G209633v4 [Glycine max]	1&2	Rep1_peak_5544	17.7045	5.31257		Rep2_peak_5534	22.7322	6.01897
Gm01	55234546	55235740	Glyma.01G209666.Wm82.a4.v1:five_prime_UTR	0	Glyma.01G209666	KAG4403882.1 hypothetical protein GLYMA_01G209666v4 [Glycine max]	1&2	Rep1_peak_5544	17.7045	5.31257		Rep2_peak_5534	22.7322	6.01897
Gm01	55234546	55235740	Glyma.01G209666.Wm82.a4.v1:promoter	0	Glyma.01G209666	KAG4403882.1 hypothetical protein GLYMA_01G209666v4 [Glycine max]	1&2	Rep1_peak_5544	17.7045	5.31257		Rep2_peak_5534	22.7322	6.01897
Gm01	55240397	55240741	Glyma.01G209700.Wm82.a4.v1:promoter	737	Glyma.01G209700	KAG5061406.1 hypothetical protein JHK87_002435 [Glycine soja]	1&2	Rep1_peak_5545	34.2789	7.52203		Rep2_peak_5535	38.9038	7.95918
Gm01	55269286	55270928	Glyma.01G210200.Wm82.a4.v1:promoter	0	Glyma.01G210200	XP_003517425.1 autophagy-related protein 8f [Glycine max]	1&2	Rep1_peak_5547	55.6075	8.8751	Rep1_peak_5548	13.2945	4.25527		Rep2_peak_5537	48.1983	8.05785
Gm01	55269286	55270928	Glyma.01G210200.Wm82.a4.v1:five_prime_UTR	0	Glyma.01G210200	XP_003517425.1 autophagy-related protein 8f [Glycine max]	1&2	Rep1_peak_5547	55.6075	8.8751	Rep1_peak_5548	13.2945	4.25527		Rep2_peak_5537	48.1983	8.05785
Gm01	55269286	55270928	Glyma.01G210200.Wm82.a4.v1:five_prime_UTR	0	Glyma.01G210200	XP_003517425.1 autophagy-related protein 8f [Glycine max]	1&2	Rep1_peak_5547	55.6075	8.8751	Rep1_peak_5548	13.2945	4.25527		Rep2_peak_5537	48.1983	8.05785
Gm01	55281683	55282011	Glyma.01G210400.Wm82.a4.v1:promoter	1275	Glyma.01G210400	XP_003517426.1 L-lactate dehydrogenase B [Glycine max]	1&2	Rep1_peak_5551	10.1005	3.87025		Rep2_peak_5538	11.4162	3.94524
Gm01	55296576	55296977	Glyma.01G210500.Wm82.a4.v1:promoter	641	Glyma.01G210500	XP_003517427.1 protein NRT1/ PTR FAMILY 6.3 [Glycine max]	1&2	Rep1_peak_5555	25.5232	6.0978		Rep2_peak_5542	18.4202	4.88794
Gm01	55348297	55348618	Glyma.01G210800.Wm82.a4.v1:promoter	630	Glyma.01G210800	NP_001235110.1 uncharacterized protein LOC100526858 [Glycine max]	1&2	Rep1_peak_5563	4.07735	2.26808		Rep2_peak_5549	6.75121	2.87079
Gm01	55384848	55385296	Glyma.01G211200.Wm82.a4.v1:promoter	1321	Glyma.01G211200	XP_003517431.1 hsp70-Hsp90 organizing protein 3 [Glycine max]	1&2	Rep1_peak_5572	56.7263	9.2679		Rep2_peak_5558	48.7042	8.6942
Gm01	55413149	55413759	Glyma.01G211600.Wm82.a4.v1:promoter	689	Glyma.01G211600	KAG5061425.1 hypothetical protein JHK87_002454 [Glycine soja]	1&2	Rep1_peak_5577	28.3681	6.28768		Rep2_peak_5563	31.2423	6.81353
Gm01	55464555	55464848	Glyma.01G212100.Wm82.a4.v1:promoter	409	Glyma.01G212100	XP_003517435.3 uncharacterized protein LOC100778228 [Glycine max]	2	--	--	--		Rep2_peak_5568	11.6279	3.92644
Gm01	55468702	55468961	Glyma.01G212200.Wm82.a4.v1:five_prime_UTR	20	Glyma.01G212200	KAG4403891.1 hypothetical protein GLYMA_01G212200v4 [Glycine max]	1	Rep1_peak_5582	5.48774	2.80175		--	--	--
Gm01	55483592	55483862	Glyma.01G212300.Wm82.a4.v1:promoter	181	Glyma.01G212300	KAG4403892.1 hypothetical protein GLYMA_01G212300v4 [Glycine max]	1	Rep1_peak_5585	10.6719	3.38798		--	--	--
Gm01	55493197	55493624	Glyma.01G212400.Wm82.a4.v1:promoter	1363	Glyma.01G212400	XP_003516674.1 uncharacterized protein LOC100802491 [Glycine max]	1&2	Rep1_peak_5586	4.83818	2.68374		Rep2_peak_5572	6.84274	3.0818
Gm01	55493197	55493624	Glyma.01G212500.Wm82.a4.v1:promoter	1363	Glyma.01G212500	XP_003516675.1 uncharacterized protein At4g22758 [Glycine max]	1&2	Rep1_peak_5586	4.83818	2.68374		Rep2_peak_5572	6.84274	3.0818
Gm01	55511235	55511837	Glyma.01G212800.Wm82.a4.v1:five_prime_UTR	205	Glyma.01G212800	KRH77427.1 hypothetical protein GLYMA_01G212800v4 [Glycine max]	1&2	Rep1_peak_5587	11.6759	3.86085		Rep2_peak_5574	7.30959	3.04139
Gm01	55521159	55521727	Glyma.01G212900.Wm82.a4.v1:promoter	514	Glyma.01G212900	KAG4403896.1 hypothetical protein GLYMA_01G212900v4 [Glycine max]	1&2	Rep1_peak_5590	15.5322	4.37361		Rep2_peak_5576	17.679	4.77932
Gm01	55528835	55529107	Glyma.01G213000.Wm82.a4.v1:promoter	969	Glyma.01G213000	XP_003516677.1 protein DETOXIFICATION 56 [Glycine max]	2	--	--	--		Rep2_peak_5578	6.23983	2.76826
Gm01	55557850	55558518	Glyma.01G213200.Wm82.a4.v1:promoter	96	Glyma.01G213200	KAG4403897.1 hypothetical protein GLYMA_01G213200v4 [Glycine max]	1&2	Rep1_peak_5597	77.8251	12.8711		Rep2_peak_5582	87.7706	13.6211
Gm01	55568154	55568508	Glyma.01G213300.Wm82.a4.v1:promoter	234	Glyma.01G213300	XP_003516679.1 ycf49-like protein isoform X1 [Glycine max]	1&2	Rep1_peak_5599	21.1995	6.06355		Rep2_peak_5584	14.9314	4.87437
Gm01	55572212	55572704	Glyma.01G213500.Wm82.a4.v1:promoter	656	Glyma.01G213500	XP_003517443.1 transmembrane protein 64 isoform X1 [Glycine max]	1&2	Rep1_peak_5601	8.65465	3.72823		Rep2_peak_5585	7.58146	3.41979
Gm01	55574492	55574849	Glyma.01G213500.Wm82.a4.v1:five_prime_UTR	0	Glyma.01G213500	XP_003517443.1 transmembrane protein 64 isoform X1 [Glycine max]	1&2	Rep1_peak_5602	29.8471	6.68413		Rep2_peak_5586	35.9094	7.16898
Gm01	55574492	55574849	Glyma.01G213500.Wm82.a4.v1:promoter	0	Glyma.01G213500	XP_003517443.1 transmembrane protein 64 isoform X1 [Glycine max]	1&2	Rep1_peak_5602	29.8471	6.68413		Rep2_peak_5586	35.9094	7.16898
Gm01	55574492	55574849	Glyma.01G213400.Wm82.a4.v1:promoter	0	Glyma.01G213400	XP_003517442.1 probable sodium/metabolite cotransporter BASS5, chloroplastic [Glycine max]	1&2	Rep1_peak_5602	29.8471	6.68413		Rep2_peak_5586	35.9094	7.16898
Gm01	55580800	55581194	Glyma.01G213600.Wm82.a4.v1:promoter	446	Glyma.01G213600	KAG5061446.1 hypothetical protein JHK87_002475 [Glycine soja]	1&2	Rep1_peak_5604	22.1814	5.31082		Rep2_peak_5588	12.5274	3.87418
Gm01	55595033	55595538	Glyma.01G213800.Wm82.a4.v1:promoter	0	Glyma.01G213800	KAG5061448.1 hypothetical protein JHK87_002477 [Glycine soja]	1&2	Rep1_peak_5606	69.2725	10.5175		Rep2_peak_5590	59.8609	8.94207
Gm01	55595033	55595538	Glyma.01G213800.Wm82.a4.v1:five_prime_UTR	0	Glyma.01G213800	KAG5061448.1 hypothetical protein JHK87_002477 [Glycine soja]	1&2	Rep1_peak_5606	69.2725	10.5175		Rep2_peak_5590	59.8609	8.94207
Gm01	55595033	55595538	Glyma.01G213800.Wm82.a4.v1:five_prime_UTR	0	Glyma.01G213800	KAG5061448.1 hypothetical protein JHK87_002477 [Glycine soja]	1&2	Rep1_peak_5606	69.2725	10.5175		Rep2_peak_5590	59.8609	8.94207
Gm01	55602482	55602842	Glyma.01G213900.Wm82.a4.v1:promoter	562	Glyma.01G213900	XP_003517445.1 subtilisin-like protease 1 [Glycine max]	1&2	Rep1_peak_5607	31.8027	8.19663		Rep2_peak_5592	18.2073	5.74181
Gm01	55639194	55639505	Glyma.01G214400.Wm82.a4.v1:promoter	113	Glyma.01G214400	XP_003516683.1 expansin-A7 [Glycine max]	2	--	--	--		Rep2_peak_5595	4.25995	2.46544
Gm01	55655340	55655606	Glyma.01G214700.Wm82.a4.v1:promoter	121	Glyma.01G214700	KAG4403898.1 hypothetical protein GLYMA_01G214700v4 [Glycine max]	1	Rep1_peak_5613	10.5522	3.93123		--	--	--
Gm01	55655340	55655606	Glyma.01G214600.Wm82.a4.v1:promoter	121	Glyma.01G214600	NP_001236690.1 senescence-inducible chloroplast stay-green protein 2 [Glycine max]	1	Rep1_peak_5613	10.5522	3.93123		--	--	--
Gm01	55657261	55657775	Glyma.01G214700.Wm82.a4.v1:five_prime_UTR	35	Glyma.01G214700	KAG4403898.1 hypothetical protein GLYMA_01G214700v4 [Glycine max]	1&2	Rep1_peak_5614	26.223	6.55205		Rep2_peak_5600	20.0337	5.44844
Gm01	55657261	55657775	Glyma.01G214600.Wm82.a4.v1:promoter	35	Glyma.01G214600	NP_001236690.1 senescence-inducible chloroplast stay-green protein 2 [Glycine max]	1&2	Rep1_peak_5614	26.223	6.55205		Rep2_peak_5600	20.0337	5.44844
Gm01	55678184	55678452	Glyma.01G215100.Wm82.a4.v1:promoter	330	Glyma.01G215100	XP_003517450.1 phospholipase D gamma 1 isoform X2 [Glycine max]	2	--	--	--		Rep2_peak_5602	5.22685	2.59996
Gm01	55716733	55717226	Glyma.01G215600.Wm82.a4.v1:promoter	378	Glyma.01G215600	XP_003516686.1 molybdenum cofactor sulfurase [Glycine max]	1&2	Rep1_peak_5619	39.2821	7.78353		Rep2_peak_5604	53.737	9.24446
Gm01	55758239	55758520	Glyma.01G215800.Wm82.a4.v1:five_prime_UTR	0	Glyma.01G215800	XP_006572861.1 pleckstrin homology-like domain-containing protein isoform X1 [Glycine max]	1&2	Rep1_peak_5626	5.19565	2.75685		Rep2_peak_5611	5.39644	2.76878
Gm01	55758239	55758520	Glyma.01G215800.Wm82.a4.v1:promoter	0	Glyma.01G215800	XP_006572861.1 pleckstrin homology-like domain-containing protein isoform X1 [Glycine max]	1&2	Rep1_peak_5626	5.19565	2.75685		Rep2_peak_5611	5.39644	2.76878
Gm01	55763435	55763839	Glyma.01G215900.Wm82.a4.v1:promoter	257	Glyma.01G215900	XP_006573758.1 uncharacterized protein LOC102659854 [Glycine max]	1&2	Rep1_peak_5627	3.80706	2.44941		Rep2_peak_5612	7.48619	3.30466
Gm01	55769703	55770058	Glyma.01G216100.Wm82.a4.v1:promoter	453	Glyma.01G216100	KAG5070184.1 hypothetical protein JHK85_002561 [Glycine max]	1&2	Rep1_peak_5628	13.9514	4.77252		Rep2_peak_5613	24.4401	6.5546
Gm01	55769703	55770058	Glyma.01G216000.Wm82.a4.v1:promoter	453	Glyma.01G216000	XP_003517455.1 dehydration-responsive element-binding protein 1E [Glycine max]	1&2	Rep1_peak_5628	13.9514	4.77252		Rep2_peak_5613	24.4401	6.5546
Gm01	55800390	55800733	Glyma.01G216600.Wm82.a4.v1:promoter	737	Glyma.01G216600	XP_003516689.1 protein DETOXIFICATION 49 [Glycine max]	2	--	--	--		Rep2_peak_5617	15.2795	4.30618
Gm01	55801518	55801967	Glyma.01G216600.Wm82.a4.v1:five_prime_UTR	49	Glyma.01G216600	XP_003516689.1 protein DETOXIFICATION 49 [Glycine max]	1&2	Rep1_peak_5635	14.0994	3.74243		Rep2_peak_5618	12.5527	3.45199
Gm01	55828493	55829096	Glyma.01G216933.Wm82.a4.v1:five_prime_UTR	48	Glyma.01G216933	XP_040873102.1 protein HAPLESS 2-like [Glycine max]	1&2	Rep1_peak_5639	22.5144	6.21592		Rep2_peak_5622	19.9509	5.42396
Gm01	55891646	55891936	Glyma.01G217800.Wm82.a4.v1:five_prime_UTR	0	Glyma.01G217800	XP_040873122.1 uncharacterized protein LOC106799024 isoform X1 [Glycine max]	1	Rep1_peak_5647	2.54314	1.87363		--	--	--
Gm01	55891646	55891936	Glyma.01G217800.Wm82.a4.v1:promoter	0	Glyma.01G217800	XP_040873122.1 uncharacterized protein LOC106799024 isoform X1 [Glycine max]	1	Rep1_peak_5647	2.54314	1.87363		--	--	--
Gm01	55916880	55917652	Glyma.01G218100.Wm82.a4.v1:promoter	192	Glyma.01G218100	XP_006573769.1 myosin-11 [Glycine max]	2	--	--	--		Rep2_peak_5632	8.20501	3.56228
Gm01	55930335	55930677	Glyma.01G218200.Wm82.a4.v1:promoter	1298	Glyma.01G218200	XP_003516695.1 protein LURP-one-related 4 [Glycine max]	1&2	Rep1_peak_5650	19.5397	6.22291		Rep2_peak_5634	21.6027	6.49861
Gm01	55953256	55953921	Glyma.01G218600.Wm82.a4.v1:five_prime_UTR	0	Glyma.01G218600	KAG5070209.1 hypothetical protein JHK85_002586 [Glycine max]	1	Rep1_peak_5652	13.49	4.06121		--	--	--
Gm01	55953256	55953921	Glyma.01G218600.Wm82.a4.v1:promoter	0	Glyma.01G218600	KAG5070209.1 hypothetical protein JHK85_002586 [Glycine max]	1	Rep1_peak_5652	13.49	4.06121		--	--	--
Gm01	55954404	55954701	Glyma.01G218600.Wm82.a4.v1:promoter	552	Glyma.01G218600	KAG5070209.1 hypothetical protein JHK85_002586 [Glycine max]	1	Rep1_peak_5653	6.61354	3.0041		--	--	--
Gm01	55991184	55991481	Glyma.01G219200.Wm82.a4.v1:promoter	327	Glyma.01G219200	XP_040873152.1 FT-interacting protein 3-like [Glycine max]	1	Rep1_peak_5659	9.12329	3.90523		--	--	--
Gm01	56040784	56041172	Glyma.01G220000.Wm82.a4.v1:promoter	1173	Glyma.01G220000	NP_001356124.1 RNase P Rpr2/Rpp21 subunit domain-containing protein [Glycine max]	1&2	Rep1_peak_5663	32.9611	6.15187		Rep2_peak_5644	22.6636	5.07025
Gm01	56046778	56047114	Glyma.01G220100.Wm82.a4.v1:five_prime_UTR	42	Glyma.01G220100	XP_028224224.1 protein winged eye-like [Glycine soja]	1&2	Rep1_peak_5665	15.3449	4.78784		Rep2_peak_5646	14.038	4.48186
Gm01	56099589	56100345	Glyma.01G220900.Wm82.a4.v1:five_prime_UTR	0	Glyma.01G220900	XP_003516707.1 uncharacterized protein LOC100778407 [Glycine max]	1&2	Rep1_peak_5669	34.2052	8.46806		Rep2_peak_5649	35.8529	8.65415
Gm01	56099589	56100345	Glyma.01G220900.Wm82.a4.v1:promoter	0	Glyma.01G220900	XP_003516707.1 uncharacterized protein LOC100778407 [Glycine max]	1&2	Rep1_peak_5669	34.2052	8.46806		Rep2_peak_5649	35.8529	8.65415
Gm01	56100648	56101106	Glyma.01G220900.Wm82.a4.v1:five_prime_UTR	551	Glyma.01G220900	XP_003516707.1 uncharacterized protein LOC100778407 [Glycine max]	1&2	Rep1_peak_5670	6.39741	2.93164		Rep2_peak_5650	6.77071	2.93276
Gm01	56144554	56144993	Glyma.01G221400.Wm82.a4.v1:promoter	1199	Glyma.01G221400	XP_003517475.1 phosphoglycerate mutase-like protein AT74H [Glycine max]	2	--	--	--		Rep2_peak_5656	15.2809	4.87635
Gm01	56155467	56155763	Glyma.01G221500.Wm82.a4.v1:promoter	370	Glyma.01G221500	XP_003517476.1 homeobox protein BEL1 homolog [Glycine max]	2	--	--	--		Rep2_peak_5658	4.23146	2.14791
Gm01	56173378	56173946	Glyma.01G221600.Wm82.a4.v1:promoter	68	Glyma.01G221600	XP_003517477.1 uncharacterized protein LOC100801444 [Glycine max]	1&2	Rep1_peak_5677	43.9559	8.76098		Rep2_peak_5661	63.4426	10.9712
Gm01	56178341	56179025	Glyma.01G221650.Wm82.a4.v1:five_prime_UTR	31	Glyma.01G221650	KAG4403921.1 hypothetical protein GLYMA_01G221650v4 [Glycine max]	1&2	Rep1_peak_5680	6.89972	2.91574		Rep2_peak_5664	8.43128	3.25863
Gm01	56183642	56184429	Glyma.01G221700.Wm82.a4.v1:five_prime_UTR	902	Glyma.01G221700	XP_028247576.1 uncharacterized protein LOC114425040 [Glycine soja]	1&2	Rep1_peak_5681	11.035	3.75054		Rep2_peak_5665	8.88001	3.20373
Gm01	56183642	56184429	Glyma.01G221700.Wm82.a4.v1:five_prime_UTR	902	Glyma.01G221700	XP_028247576.1 uncharacterized protein LOC114425040 [Glycine soja]	1&2	Rep1_peak_5681	11.035	3.75054		Rep2_peak_5665	8.88001	3.20373
Gm01	56190832	56191173	Glyma.01G221900.Wm82.a4.v1:promoter	379	Glyma.01G221900	NP_001237130.1 Protein SPIRAL1-like 5-like [Glycine max]	1	Rep1_peak_5684	4.83653	2.89278		--	--	--
Gm01	56202757	56203125	Glyma.01G222000.Wm82.a4.v1:promoter	937	Glyma.01G222000	NP_001241378.1 mitogen-activated protein kinase 4-like [Glycine max]	1&2	Rep1_peak_5685	13.4488	4.71386		Rep2_peak_5666	11.4542	4.23769
Gm01	56204184	56204527	Glyma.01G222100.Wm82.a4.v1:promoter	123	Glyma.01G222100	KAG4987477.1 hypothetical protein JHK85_030460 [Glycine max]	2	--	--	--		Rep2_peak_5667	10.9771	3.81096
Gm01	56209293	56209717	Glyma.01G222200.Wm82.a4.v1:promoter	447	Glyma.01G222200	KAH1267575.1 Transcription factor MYB26 [Glycine max]	1&2	Rep1_peak_5686	40.5822	9.67572		Rep2_peak_5668	36.3742	8.8288
Gm01	56262782	56263253	Glyma.01G222700.Wm82.a4.v1:five_prime_UTR	0	Glyma.01G222700	XP_003517484.1 respiratory burst oxidase homolog protein A [Glycine max]	1&2	Rep1_peak_5689	42.9081	8.32585		Rep2_peak_5672	37.3521	6.7296
Gm01	56262782	56263253	Glyma.01G222700.Wm82.a4.v1:promoter	0	Glyma.01G222700	XP_003517484.1 respiratory burst oxidase homolog protein A [Glycine max]	1&2	Rep1_peak_5689	42.9081	8.32585		Rep2_peak_5672	37.3521	6.7296
Gm01	56325111	56325478	Glyma.01G223400.Wm82.a4.v1:promoter	702	Glyma.01G223400	XP_006573798.1 uncharacterized protein LOC100809074 [Glycine max]	1&2	Rep1_peak_5695	10.6653	3.87966		Rep2_peak_5678	17.1444	4.91864
Gm01	56369403	56369721	Glyma.01G224000.Wm82.a4.v1:five_prime_UTR	629	Glyma.01G224000	XP_003516715.2 probable inactive receptor kinase At4g23740 [Glycine max]	2	--	--	--		Rep2_peak_5680	8.30769	2.90141
Gm01	56369403	56369721	Glyma.01G224000.Wm82.a4.v1:five_prime_UTR	629	Glyma.01G224000	XP_003516715.2 probable inactive receptor kinase At4g23740 [Glycine max]	2	--	--	--		Rep2_peak_5680	8.30769	2.90141
Gm01	56422576	56423438	Glyma.01G224300.Wm82.a4.v1:promoter	628	Glyma.01G224300	KAG5061541.1 hypothetical protein JHK87_002570 [Glycine soja]	1&2	Rep1_peak_5703	21.741	6.88717		Rep2_peak_5688	11.8068	4.71867
Gm01	56440807	56441082	Glyma.01G224600.Wm82.a4.v1:promoter	205	Glyma.01G224600	XP_006573803.1 uncharacterized protein LOC102670341 [Glycine max]	1	Rep1_peak_5705	15.7684	5.0366		--	--	--
Gm01	56451318	56451968	Glyma.01G224800.Wm82.a4.v1:five_prime_UTR	62	Glyma.01G224800	NP_001341124.1 WRKY transcription factor 12 [Glycine max]	1&2	Rep1_peak_5706	5.86954	2.75775		Rep2_peak_5692	6.80055	3.00257
Gm01	56452235	56452559	Glyma.01G224800.Wm82.a4.v1:promoter	206	Glyma.01G224800	NP_001341124.1 WRKY transcription factor 12 [Glycine max]	1&2	Rep1_peak_5707	19.0679	5.3867		Rep2_peak_5693	8.60595	3.45483
Gm01	56518103	56518469	Glyma.01G225500.Wm82.a4.v1:promoter	203	Glyma.01G225500	XP_006573809.1 uncharacterized protein LOC102660531 [Glycine max]	1&2	Rep1_peak_5710	7.32874	2.98863		Rep2_peak_5698	8.80912	3.30655
Gm01	56518103	56518469	Glyma.01G225400.Wm82.a4.v1:promoter	203	Glyma.01G225400	XP_003517506.1 uncharacterized protein LOC100816379 [Glycine max]	1&2	Rep1_peak_5710	7.32874	2.98863		Rep2_peak_5698	8.80912	3.30655
Gm01	56518827	56519118	Glyma.01G225500.Wm82.a4.v1:promoter	927	Glyma.01G225500	XP_006573809.1 uncharacterized protein LOC102660531 [Glycine max]	1	Rep1_peak_5711	17.4118	4.53616		--	--	--
Gm01	56518827	56519118	Glyma.01G225400.Wm82.a4.v1:promoter	927	Glyma.01G225400	XP_003517506.1 uncharacterized protein LOC100816379 [Glycine max]	1	Rep1_peak_5711	17.4118	4.53616		--	--	--
Gm01	56558107	56558579	Glyma.01G225900.Wm82.a4.v1:five_prime_UTR	0	Glyma.01G225900	XP_003517511.1 dynamin-related protein 5A [Glycine max]	2	--	--	--		Rep2_peak_5701	6.29053	2.95852
Gm01	56558107	56558579	Glyma.01G225900.Wm82.a4.v1:promoter	0	Glyma.01G225900	XP_003517511.1 dynamin-related protein 5A [Glycine max]	2	--	--	--		Rep2_peak_5701	6.29053	2.95852
Gm01	56570949	56571398	Glyma.01G226100.Wm82.a4.v1:five_prime_UTR	0	Glyma.01G226100	XP_003517514.3 uncharacterized protein LOC100820289 [Glycine max]	1&2	Rep1_peak_5717	12.1622	3.36653		Rep2_peak_5704	17.4837	4.06568
Gm01	56570949	56571398	Glyma.01G226100.Wm82.a4.v1:promoter	0	Glyma.01G226100	XP_003517514.3 uncharacterized protein LOC100820289 [Glycine max]	1&2	Rep1_peak_5717	12.1622	3.36653		Rep2_peak_5704	17.4837	4.06568
Gm01	56586132	56586460	Glyma.01G226502.Wm82.a4.v1:five_prime_UTR	241	Glyma.01G226502	KAG4403937.1 hypothetical protein GLYMA_01G226502v4 [Glycine max]	2	--	--	--		Rep2_peak_5705	3.26306	2.2244
Gm01	56596372	56596834	Glyma.01G226600.Wm82.a4.v1:promoter	1201	Glyma.01G226600	XP_003517515.1 scarecrow-like protein 3 [Glycine max]	1&2	Rep1_peak_5718	64.4274	11.6108		Rep2_peak_5706	56.3766	10.4214
Gm01	56597441	56598389	Glyma.01G226600.Wm82.a4.v1:promoter	0	Glyma.01G226600	XP_003517515.1 scarecrow-like protein 3 [Glycine max]	1&2	Rep1_peak_5719	176.273	23.2144		Rep2_peak_5707	137.326	17.669
Gm01	56597441	56598389	Glyma.01G226600.Wm82.a4.v1:five_prime_UTR	0	Glyma.01G226600	XP_003517515.1 scarecrow-like protein 3 [Glycine max]	1&2	Rep1_peak_5719	176.273	23.2144		Rep2_peak_5707	137.326	17.669
Gm01	56681833	56682205	Glyma.01G227400.Wm82.a4.v1:promoter	331	Glyma.01G227400	NP_001240888.1 Porphobilinogen deaminase, chloroplastic-like [Glycine max]	1&2	Rep1_peak_5724	12.1516	4.08558		Rep2_peak_5714	11.4213	3.86464
Gm01	56681833	56682205	Glyma.01G227300.Wm82.a4.v1:promoter	331	Glyma.01G227300	XP_003517521.1 RNA-binding protein Y14 [Glycine max]	1&2	Rep1_peak_5724	12.1516	4.08558		Rep2_peak_5714	11.4213	3.86464
Gm01	56683375	56683671	Glyma.01G227400.Wm82.a4.v1:promoter	0	Glyma.01G227400	NP_001240888.1 Porphobilinogen deaminase, chloroplastic-like [Glycine max]	1	Rep1_peak_5725	4.80002	2.66914		--	--	--
Gm01	56683375	56683671	Glyma.01G227300.Wm82.a4.v1:promoter	0	Glyma.01G227300	XP_003517521.1 RNA-binding protein Y14 [Glycine max]	1	Rep1_peak_5725	4.80002	2.66914		--	--	--
Gm01	56683375	56683671	Glyma.01G227400.Wm82.a4.v1:five_prime_UTR	0	Glyma.01G227400	NP_001240888.1 Porphobilinogen deaminase, chloroplastic-like [Glycine max]	1	Rep1_peak_5725	4.80002	2.66914		--	--	--
Gm01	56689183	56689482	Glyma.01G227500.Wm82.a4.v1:promoter	1388	Glyma.01G227500	XP_006573817.1 uncharacterized protein LOC100791208 isoform X1 [Glycine max]	1&2	Rep1_peak_5727	21.8608	5.75722		Rep2_peak_5716	21.249	5.81621
Gm01	56690168	56690524	Glyma.01G227500.Wm82.a4.v1:promoter	346	Glyma.01G227500	XP_006573817.1 uncharacterized protein LOC100791208 isoform X1 [Glycine max]	1	Rep1_peak_5728	6.38467	2.86806		--	--	--
Gm01	56704078	56704533	Glyma.01G227700.Wm82.a4.v1:promoter	942	Glyma.01G227700	XP_003517524.1 exosome complex component RRP45A [Glycine max]	2	--	--	--		Rep2_peak_5718	6.43753	3.00955
Gm01	56709237	56709526	Glyma.01G227900.Wm82.a4.v1:promoter	290	Glyma.01G227900	KAG4403940.1 hypothetical protein GLYMA_01G227900v4 [Glycine max]	2	--	--	--		Rep2_peak_5719	4.31681	2.38966
Gm01	56709237	56709526	Glyma.01G227800.Wm82.a4.v1:promoter	290	Glyma.01G227800	XP_003516727.1 probable serine/threonine-protein kinase At1g54610 [Glycine max]	2	--	--	--		Rep2_peak_5719	4.31681	2.38966
Gm01	56710813	56711094	Glyma.01G227800.Wm82.a4.v1:promoter	737	Glyma.01G227800	XP_003516727.1 probable serine/threonine-protein kinase At1g54610 [Glycine max]	2	--	--	--		Rep2_peak_5720	10.619	3.49497
Gm01	56710813	56711094	Glyma.01G228000.Wm82.a4.v1:promoter	737	Glyma.01G228000	XP_014632699.1 pentatricopeptide repeat-containing protein At4g20770 [Glycine max]	2	--	--	--		Rep2_peak_5720	10.619	3.49497
Gm01	56712575	56712962	Glyma.01G228000.Wm82.a4.v1:promoter	470	Glyma.01G228000	XP_014632699.1 pentatricopeptide repeat-containing protein At4g20770 [Glycine max]	2	--	--	--		Rep2_peak_5721	7.55773	3.25445
Gm01	56729631	56730271	Glyma.01G228200.Wm82.a4.v1:promoter	0	Glyma.01G228200	XP_006573820.1 uncharacterized protein LOC100792788 isoform X2 [Glycine max]	2	--	--	--		Rep2_peak_5724	2.61606	1.96322
Gm01	56729631	56730271	Glyma.01G228100.Wm82.a4.v1:five_prime_UTR	0	Glyma.01G228100	XP_003517526.1 transcription factor-like protein DPB [Glycine max]	2	--	--	--		Rep2_peak_5724	2.61606	1.96322
Gm01	56729631	56730271	Glyma.01G228100.Wm82.a4.v1:promoter	0	Glyma.01G228100	XP_003517526.1 transcription factor-like protein DPB [Glycine max]	2	--	--	--		Rep2_peak_5724	2.61606	1.96322
Gm01	56731742	56732056	Glyma.01G228200.Wm82.a4.v1:promoter	0	Glyma.01G228200	XP_006573820.1 uncharacterized protein LOC100792788 isoform X2 [Glycine max]	2	--	--	--		Rep2_peak_5725	7.82368	3.34514
Gm01	56731742	56732056	Glyma.01G228100.Wm82.a4.v1:promoter	0	Glyma.01G228100	XP_003517526.1 transcription factor-like protein DPB [Glycine max]	2	--	--	--		Rep2_peak_5725	7.82368	3.34514
Gm01	56731742	56732056	Glyma.01G228200.Wm82.a4.v1:five_prime_UTR	0	Glyma.01G228200	XP_006573820.1 uncharacterized protein LOC100792788 isoform X2 [Glycine max]	2	--	--	--		Rep2_peak_5725	7.82368	3.34514
Gm01	56764792	56765067	Glyma.01G228800.Wm82.a4.v1:promoter	1085	Glyma.01G228800	XP_003516732.1 pentatricopeptide repeat-containing protein At1g52640, mitochondrial [Glycine max]	2	--	--	--		Rep2_peak_5729	5.23916	2.65612
Gm01	56769750	56770254	Glyma.01G228900.Wm82.a4.v1:promoter	1229	Glyma.01G228900	XP_006573826.1 protein EXPORTIN 1A isoform X2 [Glycine max]	2	--	--	--		Rep2_peak_5730	8.2335	3.08103
Gm01	56796660	56797251	Glyma.01G229200.Wm82.a4.v1:promoter	0	Glyma.01G229200	XP_006573828.1 uncharacterized protein LOC100795418 isoform X2 [Glycine max]	1&2	Rep1_peak_5738	34.0502	8.06864		Rep2_peak_5734	30.9527	7.27026
Gm01	56796660	56797251	Glyma.01G229132.Wm82.a4.v1:promoter	0	Glyma.01G229132	KAG4403944.1 hypothetical protein GLYMA_01G229132v4 [Glycine max]	1&2	Rep1_peak_5738	34.0502	8.06864		Rep2_peak_5734	30.9527	7.27026
Gm01	56796660	56797251	Glyma.01G229200.Wm82.a4.v1:five_prime_UTR	0	Glyma.01G229200	XP_006573828.1 uncharacterized protein LOC100795418 isoform X2 [Glycine max]	1&2	Rep1_peak_5738	34.0502	8.06864		Rep2_peak_5734	30.9527	7.27026
Gm01	56796660	56797251	Glyma.01G229200.Wm82.a4.v1:five_prime_UTR	0	Glyma.01G229200	XP_006573828.1 uncharacterized protein LOC100795418 isoform X2 [Glycine max]	1&2	Rep1_peak_5738	34.0502	8.06864		Rep2_peak_5734	30.9527	7.27026
Gm01	56813679	56814198	Glyma.01G229300.Wm82.a4.v1:promoter	353	Glyma.01G229300	KAG4403947.1 hypothetical protein GLYMA_01G229300v4 [Glycine max]	1&2	Rep1_peak_5739	3.97322	2.10458		Rep2_peak_5736	4.98327	2.32207
Gm01	56814482	56814788	Glyma.01G229300.Wm82.a4.v1:promoter	1156	Glyma.01G229300	KAG4403947.1 hypothetical protein GLYMA_01G229300v4 [Glycine max]	2	--	--	--		Rep2_peak_5737	5.37566	2.70305
Gm01	56842421	56842808	Glyma.01G229800.Wm82.a4.v1:promoter	1207	Glyma.01G229800	XP_003517534.1 uncharacterized protein LOC100785369 [Glycine max]	1&2	Rep1_peak_5741	15.5539	5.20993		Rep2_peak_5739	14.2329	4.87007
Gm01	56842421	56842808	Glyma.01G229700.Wm82.a4.v1:five_prime_UTR	1207	Glyma.01G229700	XP_006573832.1 protein RDM16 isoform X1 [Glycine max]	1&2	Rep1_peak_5741	15.5539	5.20993		Rep2_peak_5739	14.2329	4.87007
Gm01	56843347	56843707	Glyma.01G229800.Wm82.a4.v1:promoter	308	Glyma.01G229800	XP_003517534.1 uncharacterized protein LOC100785369 [Glycine max]	2	--	--	--		Rep2_peak_5740	4.73943	2.58871
Gm01	56843347	56843707	Glyma.01G229700.Wm82.a4.v1:five_prime_UTR	308	Glyma.01G229700	XP_006573832.1 protein RDM16 isoform X1 [Glycine max]	2	--	--	--		Rep2_peak_5740	4.73943	2.58871
Gm01	56847483	56847893	Glyma.01G229900.Wm82.a4.v1:promoter	832	Glyma.01G229900	XP_003517535.1 uncharacterized protein LOC100785910 [Glycine max]	1&2	Rep1_peak_5742	4.36098	2.50314		Rep2_peak_5741	6.29053	2.95852
Gm01	56893964	56894319	Glyma.01G230600.Wm82.a4.v1:promoter	1113	Glyma.01G230600	XP_006573838.3 pentatricopeptide repeat-containing protein At5g42310, chloroplastic [Glycine max]	2	--	--	--		Rep2_peak_5750	8.11369	3.61899
Gm01	56909960	56910297	Glyma.01G230850.Wm82.a4.v1:promoter	727	Glyma.01G230850	KAG4403951.1 hypothetical protein GLYMA_01G230850v4 [Glycine max]	1&2	Rep1_peak_5750	12.8829	3.57971		Rep2_peak_5751	8.72077	2.87123
Gm01	56935045	56935322	Glyma.01G231400.Wm82.a4.v1:promoter	773	Glyma.01G231400	XP_003517541.1 peptidyl-prolyl cis-trans isomerase FKBP53 isoform X1 [Glycine max]	2	--	--	--		Rep2_peak_5753	3.51217	2.11821
Gm01	56968455	56968759	Glyma.01G231900.Wm82.a4.v1:five_prime_UTR	0	Glyma.01G231900	KAG5090036.1 hypothetical protein JHK86_002648 [Glycine max]	2	--	--	--		Rep2_peak_5757	7.72841	3.17223
Gm01	56968455	56968759	Glyma.01G231900.Wm82.a4.v1:promoter	0	Glyma.01G231900	KAG5090036.1 hypothetical protein JHK86_002648 [Glycine max]	2	--	--	--		Rep2_peak_5757	7.72841	3.17223
Gm01	56968455	56968759	Glyma.01G231800.Wm82.a4.v1:promoter	0	Glyma.01G231800	XP_003517546.1 uncharacterized protein LOC100791546 [Glycine max]	2	--	--	--		Rep2_peak_5757	7.72841	3.17223
Gm01	56984222	56984668	Glyma.01G232200.Wm82.a4.v1:promoter	1142	Glyma.01G232200	XP_003516747.1 probable acyl-activating enzyme 1, peroxisomal [Glycine max]	1	Rep1_peak_5757	4.3573	2.18252		--	--	--
Gm01	56987246	56987876	Glyma.01G232300.Wm82.a4.v1:promoter	131	Glyma.01G232300	XP_006572833.1 uncharacterized protein LOC100527061 isoform X1 [Glycine max]	1&2	Rep1_peak_5758	36.6974	7.7769		Rep2_peak_5759	33.771	7.2427
Gm01	57013662	57014234	Glyma.01G232600.Wm82.a4.v1:promoter	1310	Glyma.01G232600	NP_001239879.1 TOM1-like protein 1-like [Glycine max]	1&2	Rep1_peak_5761	3.08464	2.11078		Rep2_peak_5762	6.29053	2.95852
Gm01	57043582	57043969	Glyma.01G233100.Wm82.a4.v1:promoter	525	Glyma.01G233100	KAH1164353.1 hypothetical protein GYH30_002413 [Glycine max]	1&2	Rep1_peak_5762	7.32465	3.3256		Rep2_peak_5763	7.15393	3.26366
Gm01	57045168	57045468	Glyma.01G233000.Wm82.a4.v1:promoter	270	Glyma.01G233000	XP_006573849.1 heat stress transcription factor A-1b [Glycine max]	1	Rep1_peak_5763	3.08588	2.24619		--	--	--
Gm01	57045523	57045808	Glyma.01G233000.Wm82.a4.v1:promoter	625	Glyma.01G233000	XP_006573849.1 heat stress transcription factor A-1b [Glycine max]	2	--	--	--		Rep2_peak_5764	3.82391	2.45647
Gm01	57075732	57076150	Glyma.01G233400.Wm82.a4.v1:five_prime_UTR	92	Glyma.01G233400	XP_006573852.1 transcription factor MYB53 [Glycine max]	1&2	Rep1_peak_5768	26.5532	7.0968		Rep2_peak_5770	12.5628	4.51715
Gm01	57075732	57076150	Glyma.01G233400.Wm82.a4.v1:five_prime_UTR	92	Glyma.01G233400	XP_006573852.1 transcription factor MYB53 [Glycine max]	1&2	Rep1_peak_5768	26.5532	7.0968		Rep2_peak_5770	12.5628	4.51715
Gm01	57075732	57076150	Glyma.01G233400.Wm82.a4.v1:five_prime_UTR	92	Glyma.01G233400	XP_006573852.1 transcription factor MYB53 [Glycine max]	1&2	Rep1_peak_5768	26.5532	7.0968		Rep2_peak_5770	12.5628	4.51715
Gm01	57091571	57091901	Glyma.01G233600.Wm82.a4.v1:promoter	1259	Glyma.01G233600	XP_003517554.1 WEB family protein At3g02930, chloroplastic [Glycine max]	2	--	--	--		Rep2_peak_5771	8.59614	3.45161
Gm01	57113633	57113925	Glyma.01G233900.Wm82.a4.v1:five_prime_UTR	1052	Glyma.01G233900	KAG4403969.1 hypothetical protein GLYMA_01G233900v4 [Glycine max]	1	Rep1_peak_5774	3.11721	2.26022		--	--	--
Gm01	57114839	57115114	Glyma.01G233900.Wm82.a4.v1:promoter	0	Glyma.01G233900	KAG4403969.1 hypothetical protein GLYMA_01G233900v4 [Glycine max]	1	Rep1_peak_5775	9.57989	3.27764		--	--	--
Gm01	57114839	57115114	Glyma.01G233900.Wm82.a4.v1:five_prime_UTR	0	Glyma.01G233900	KAG4403969.1 hypothetical protein GLYMA_01G233900v4 [Glycine max]	1	Rep1_peak_5775	9.57989	3.27764		--	--	--
Gm01	57191443	57192191	Glyma.01G235000.Wm82.a4.v1:promoter	1499	Glyma.01G235000	XP_014618067.2 non-specific lipid transfer protein GPI-anchored 20 [Glycine max]	2	--	--	--		Rep2_peak_5777	5.74368	2.66573
Gm01	57195483	57195754	Glyma.01G234900.Wm82.a4.v1:promoter	733	Glyma.01G234900	NP_001387439.1 Non-specific lipid transfer protein GPI-anchored 5-like precursor [Glycine max]	2	--	--	--		Rep2_peak_5778	6.24532	3.00949
Gm01	57195483	57195754	Glyma.01G235100.Wm82.a4.v1:promoter	733	Glyma.01G235100	XP_006573863.1 non-specific lipid transfer protein GPI-anchored 25 [Glycine max]	2	--	--	--		Rep2_peak_5778	6.24532	3.00949
Gm01	57222486	57223548	Glyma.01G235300.Wm82.a4.v1:five_prime_UTR	0	Glyma.01G235300	XP_040873478.1 type IV inositol polyphosphate 5-phosphatase 7 [Glycine max]	1&2	Rep1_peak_5786	27.8294	6.03975		Rep2_peak_5784	29.4742	6.58256
Gm01	57222486	57223548	Glyma.01G235300.Wm82.a4.v1:promoter	0	Glyma.01G235300	XP_040873478.1 type IV inositol polyphosphate 5-phosphatase 7 [Glycine max]	1&2	Rep1_peak_5786	27.8294	6.03975		Rep2_peak_5784	29.4742	6.58256
Gm01	57224432	57224716	Glyma.01G235300.Wm82.a4.v1:promoter	1146	Glyma.01G235300	XP_040873478.1 type IV inositol polyphosphate 5-phosphatase 7 [Glycine max]	2	--	--	--		Rep2_peak_5785	6.93452	2.87204
Gm01	57229912	57230203	Glyma.01G235500.Wm82.a4.v1:promoter	993	Glyma.01G235500	KAG5090066.1 hypothetical protein JHK86_002678 [Glycine max]	1&2	Rep1_peak_5788	10.307	3.54055		Rep2_peak_5787	8.93977	3.2809
Gm01	57255865	57256545	Glyma.01G236100.Wm82.a4.v1:five_prime_UTR	0	Glyma.01G236100	XP_003517568.1 serine/threonine-protein kinase STY13 [Glycine max]	1&2	Rep1_peak_5791	4.12999	2.24752		Rep2_peak_5790	12.3369	3.68745
Gm01	57255865	57256545	Glyma.01G236100.Wm82.a4.v1:promoter	0	Glyma.01G236100	XP_003517568.1 serine/threonine-protein kinase STY13 [Glycine max]	1&2	Rep1_peak_5791	4.12999	2.24752		Rep2_peak_5790	12.3369	3.68745
Gm01	57261185	57261869	Glyma.01G236200.Wm82.a4.v1:promoter	650	Glyma.01G236200	XP_006573875.1 uncharacterized protein LOC102664619 [Glycine max]	1&2	Rep1_peak_5792	25.8398	5.95675		Rep2_peak_5791	30.1709	6.90322
Gm01	57267585	57267906	Glyma.01G236300.Wm82.a4.v1:promoter	0	Glyma.01G236300	KAH1164420.1 hypothetical protein GYH30_002446 [Glycine max]	2	--	--	--		Rep2_peak_5792	8.17718	3.46755
Gm01	57267585	57267906	Glyma.01G236300.Wm82.a4.v1:five_prime_UTR	0	Glyma.01G236300	KAH1164420.1 hypothetical protein GYH30_002446 [Glycine max]	2	--	--	--		Rep2_peak_5792	8.17718	3.46755
Gm01	57301504	57301837	Glyma.01G236700.Wm82.a4.v1:promoter	1161	Glyma.01G236700	XP_014632886.1 uncharacterized protein LOC100809953 [Glycine max]	1	Rep1_peak_5798	8.36093	3.45065		--	--	--
Gm01	57301504	57301837	Glyma.01G236800.Wm82.a4.v1:promoter	1161	Glyma.01G236800	XP_025984932.1 FCS-Like Zinc finger 8 isoform X1 [Glycine max]	1	Rep1_peak_5798	8.36093	3.45065		--	--	--
Gm01	57304945	57305249	Glyma.01G236800.Wm82.a4.v1:five_prime_UTR	288	Glyma.01G236800	XP_025984932.1 FCS-Like Zinc finger 8 isoform X1 [Glycine max]	1	Rep1_peak_5799	7.04965	2.90588		--	--	--
Gm01	57319998	57320329	Glyma.01G237000.Wm82.a4.v1:promoter	142	Glyma.01G237000	XP_006573879.1 uncharacterized protein LOC100810486 [Glycine max]	2	--	--	--		Rep2_peak_5797	14.8783	4.74637
Gm01	57346603	57348073	Glyma.01G237600.Wm82.a4.v1:promoter	1346	Glyma.01G237600	KAG5061665.1 hypothetical protein JHK87_002694 [Glycine soja]	1&2	Rep1_peak_5802	8.49948	3.15559	Rep1_peak_5803	6.33168	2.97277		Rep2_peak_5800	10.7782	3.75097
Gm01	57359476	57359767	Glyma.01G238000.Wm82.a4.v1:promoter	451	Glyma.01G238000	NP_001236060.1 2Fe-2S ferredoxin-like superfamily protein [Glycine max]	1	Rep1_peak_5807	15.916	5.08575		--	--	--
Gm01	57359476	57359767	Glyma.01G237900.Wm82.a4.v1:promoter	451	Glyma.01G237900	KAG5070391.1 hypothetical protein JHK85_002768 [Glycine max]	1	Rep1_peak_5807	15.916	5.08575		--	--	--
Gm01	57363768	57364279	Glyma.01G238100.Wm82.a4.v1:promoter	1438	Glyma.01G238100	KAH1164441.1 hypothetical protein GYH30_002465 [Glycine max]	1&2	Rep1_peak_5808	24.0691	6.43566		Rep2_peak_5804	16.73	5.11723
Gm01	57373107	57373433	Glyma.01G238200.Wm82.a4.v1:promoter	929	Glyma.01G238200	XP_014632912.1 increased DNA methylation 1 isoform X1 [Glycine max]	2	--	--	--		Rep2_peak_5805	4.98775	2.74125
Gm01	57423877	57424402	Glyma.01G238900.Wm82.a4.v1:promoter	731	Glyma.01G238900	XP_003517582.1 mavicyanin [Glycine max]	2	--	--	--		Rep2_peak_5810	5.81756	2.79684
Gm01	57424823	57425216	Glyma.01G238900.Wm82.a4.v1:promoter	0	Glyma.01G238900	XP_003517582.1 mavicyanin [Glycine max]	1&2	Rep1_peak_5811	34.1877	7.49606		Rep2_peak_5811	31.3476	6.97016
Gm01	57424823	57425216	Glyma.01G238900.Wm82.a4.v1:five_prime_UTR	0	Glyma.01G238900	XP_003517582.1 mavicyanin [Glycine max]	1&2	Rep1_peak_5811	34.1877	7.49606		Rep2_peak_5811	31.3476	6.97016
Gm01	57435197	57435570	Glyma.01G239000.Wm82.a4.v1:five_prime_UTR	89	Glyma.01G239000	XP_040873516.1 chloride channel protein CLC-d isoform X3 [Glycine max]	1&2	Rep1_peak_5813	13.8722	4.74529		Rep2_peak_5813	7.29761	3.31575
Gm01	57453385	57454305	Glyma.01G239300.Wm82.a4.v1:promoter	0	Glyma.01G239300	XP_003516761.2 2-hydroxyisoflavanone dehydratase [Glycine max]	1&2	Rep1_peak_5814	7.20494	3.20637		Rep2_peak_5814	11.962	4.11577
Gm01	57453385	57454305	Glyma.01G239350.Wm82.a4.v1:five_prime_UTR	0	Glyma.01G239350	KAG4403995.1 hypothetical protein GLYMA_01G239350v4 [Glycine max]	1&2	Rep1_peak_5814	7.20494	3.20637		Rep2_peak_5814	11.962	4.11577
Gm01	57453385	57454305	Glyma.01G239350.Wm82.a4.v1:promoter	0	Glyma.01G239350	KAG4403995.1 hypothetical protein GLYMA_01G239350v4 [Glycine max]	1&2	Rep1_peak_5814	7.20494	3.20637		Rep2_peak_5814	11.962	4.11577
Gm01	57458089	57458476	Glyma.01G239500.Wm82.a4.v1:promoter	21	Glyma.01G239500	NP_001276288.2 2-hydroxyisoflavanone dehydratase-like protein [Glycine max]	1&2	Rep1_peak_5815	20.0089	4.47464		Rep2_peak_5815	18.3225	4.24378
Gm01	57458089	57458476	Glyma.01G239400.Wm82.a4.v1:promoter	21	Glyma.01G239400	KAH1164467.1 hypothetical protein GYH30_002479 [Glycine max]	1&2	Rep1_peak_5815	20.0089	4.47464		Rep2_peak_5815	18.3225	4.24378
Gm01	57467283	57467897	Glyma.01G239600.Wm82.a4.v1:promoter	172	Glyma.01G239600	NP_001237228.1 2-hydroxyisoflavanone dehydratase [Glycine max]	1&2	Rep1_peak_5818	18.1251	4.63477		Rep2_peak_5817	24.5776	5.43663
Gm01	57496565	57496832	Glyma.01G239900.Wm82.a4.v1:promoter	772	Glyma.01G239900	NP_001241609.1 uncharacterized protein LOC100814074 precursor [Glycine max]	1	Rep1_peak_5820	3.46957	2.04189		--	--	--
Gm01	57498523	57498820	Glyma.01G240000.Wm82.a4.v1:promoter	920	Glyma.01G240000	NP_001238311.2 ribosomal protein S15a [Glycine max]	1	Rep1_peak_5821	12.0076	4.13018		--	--	--
Gm01	57512851	57513416	Glyma.01G240100.Wm82.a4.v1:five_prime_UTR	0	Glyma.01G240100	XP_003517589.1 homeobox-leucine zipper protein MERISTEM L1 isoform X1 [Glycine max]	1&2	Rep1_peak_5823	57.5274	8.8028		Rep2_peak_5821	25.7347	5.43899
Gm01	57512851	57513416	Glyma.01G240100.Wm82.a4.v1:promoter	0	Glyma.01G240100	XP_003517589.1 homeobox-leucine zipper protein MERISTEM L1 isoform X1 [Glycine max]	1&2	Rep1_peak_5823	57.5274	8.8028		Rep2_peak_5821	25.7347	5.43899
Gm01	57514056	57514373	Glyma.01G240100.Wm82.a4.v1:promoter	682	Glyma.01G240100	XP_003517589.1 homeobox-leucine zipper protein MERISTEM L1 isoform X1 [Glycine max]	2	--	--	--		Rep2_peak_5822	11.306	4.18645
Gm01	57516875	57517430	Glyma.01G240166.Wm82.a4.v1:promoter	0	Glyma.01G240166	KAG4403996.1 hypothetical protein GLYMA_01G240166v4 [Glycine max]	1&2	Rep1_peak_5824	40.2412	8.48694		Rep2_peak_5823	31.591	7.17365
Gm01	57525579	57525853	Glyma.01G240300.Wm82.a4.v1:promoter	401	Glyma.01G240300	KAG4403999.1 hypothetical protein GLYMA_01G240300v4 [Glycine max]	1	Rep1_peak_5825	6.34638	2.97787		--	--	--
Gm01	57541462	57541948	Glyma.01G240500.Wm82.a4.v1:five_prime_UTR	542	Glyma.01G240500	KAH1164483.1 hypothetical protein GYH30_002491 [Glycine max]	1&2	Rep1_peak_5827	12.364	4.34268		Rep2_peak_5825	25.2729	6.39942
Gm01	57542202	57542527	Glyma.01G240500.Wm82.a4.v1:five_prime_UTR	0	Glyma.01G240500	KAH1164483.1 hypothetical protein GYH30_002491 [Glycine max]	1&2	Rep1_peak_5828	5.81149	2.9199		Rep2_peak_5826	6.67729	3.09357
Gm01	57542202	57542527	Glyma.01G240500.Wm82.a4.v1:promoter	0	Glyma.01G240500	KAH1164483.1 hypothetical protein GYH30_002491 [Glycine max]	1&2	Rep1_peak_5828	5.81149	2.9199		Rep2_peak_5826	6.67729	3.09357
Gm01	57543880	57544549	Glyma.01G240500.Wm82.a4.v1:promoter	1391	Glyma.01G240500	KAH1164483.1 hypothetical protein GYH30_002491 [Glycine max]	1&2	Rep1_peak_5829	14.3681	4.58468		Rep2_peak_5827	27.3619	6.49323
Gm01	57547747	57548272	Glyma.01G240800.Wm82.a4.v1:promoter	836	Glyma.01G240800	KAH1267828.1 Cysteine-rich receptor-like protein kinase 10 [Glycine max]	1	Rep1_peak_5830	7.41451	2.95837		--	--	--
Gm01	57550682	57550947	Glyma.01G240700.Wm82.a4.v1:promoter	306	Glyma.01G240700	XP_006573894.3 probable UDP-3-O-acylglucosamine N-acyltransferase 2, mitochondrial isoform X1 [Glycine max]	1	Rep1_peak_5831	12.375	4.15455		--	--	--
Gm01	57551456	57551737	Glyma.01G240700.Wm82.a4.v1:promoter	1080	Glyma.01G240700	XP_006573894.3 probable UDP-3-O-acylglucosamine N-acyltransferase 2, mitochondrial isoform X1 [Glycine max]	1	Rep1_peak_5832	5.87745	2.70748		--	--	--
Gm01	57560337	57560614	Glyma.01G241000.Wm82.a4.v1:promoter	523	Glyma.01G241000	NP_001238492.2 cysteine-rich receptor-like protein kinase precursor [Glycine max]	1&2	Rep1_peak_5833	15.0549	4.41241		Rep2_peak_5828	15.5145	4.45346
Gm01	57648484	57649025	Glyma.01G241500.Wm82.a4.v1:promoter	1161	Glyma.01G241500	XP_003516765.1 probable zinc metallopeptidase EGY3, chloroplastic [Glycine max]	1&2	Rep1_peak_5848	21.3089	6.24292		Rep2_peak_5842	15.6315	5.11077
Gm01	57648484	57649025	Glyma.01G241600.Wm82.a4.v1:promoter	1161	Glyma.01G241600	XP_003517594.1 thymocyte nuclear protein 1 [Glycine max]	1&2	Rep1_peak_5848	21.3089	6.24292		Rep2_peak_5842	15.6315	5.11077
Gm01	57648484	57649025	Glyma.01G241550.Wm82.a4.v1:five_prime_UTR	1161	Glyma.01G241550	KAG4404001.1 hypothetical protein GLYMA_01G241550v4 [Glycine max]	1&2	Rep1_peak_5848	21.3089	6.24292		Rep2_peak_5842	15.6315	5.11077
Gm01	57649532	57649869	Glyma.01G241500.Wm82.a4.v1:promoter	317	Glyma.01G241500	XP_003516765.1 probable zinc metallopeptidase EGY3, chloroplastic [Glycine max]	1&2	Rep1_peak_5849	10.3408	4.04941		Rep2_peak_5843	12.2758	4.41723
Gm01	57649532	57649869	Glyma.01G241600.Wm82.a4.v1:promoter	317	Glyma.01G241600	XP_003517594.1 thymocyte nuclear protein 1 [Glycine max]	1&2	Rep1_peak_5849	10.3408	4.04941		Rep2_peak_5843	12.2758	4.41723
Gm01	57649532	57649869	Glyma.01G241550.Wm82.a4.v1:five_prime_UTR	317	Glyma.01G241550	KAG4404001.1 hypothetical protein GLYMA_01G241550v4 [Glycine max]	1&2	Rep1_peak_5849	10.3408	4.04941		Rep2_peak_5843	12.2758	4.41723
Gm01	57652088	57652489	Glyma.01G241550.Wm82.a4.v1:promoter	1362	Glyma.01G241550	KAG4404001.1 hypothetical protein GLYMA_01G241550v4 [Glycine max]	1&2	Rep1_peak_5850	3.80676	2.50906		Rep2_peak_5844	6.89984	3.17248
Gm01	57652088	57652489	Glyma.01G241700.Wm82.a4.v1:promoter	1362	Glyma.01G241700	XP_006573900.1 uncharacterized protein LOC102670513 [Glycine max]	1&2	Rep1_peak_5850	3.80676	2.50906		Rep2_peak_5844	6.89984	3.17248
Gm01	57669991	57670372	Glyma.01G242100.Wm82.a4.v1:five_prime_UTR	0	Glyma.01G242100	KAG4404005.1 hypothetical protein GLYMA_01G242100v4 [Glycine max]	1&2	Rep1_peak_5851	7.84494	3.35244		Rep2_peak_5846	8.04126	3.34336
Gm01	57669991	57670372	Glyma.01G242100.Wm82.a4.v1:promoter	0	Glyma.01G242100	KAG4404005.1 hypothetical protein GLYMA_01G242100v4 [Glycine max]	1&2	Rep1_peak_5851	7.84494	3.35244		Rep2_peak_5846	8.04126	3.34336
Gm01	57678989	57679322	Glyma.01G242300.Wm82.a4.v1:promoter	1071	Glyma.01G242300	XP_003516769.1 TATA element modulatory factor isoform X1 [Glycine max]	1	Rep1_peak_5854	12.056	3.74726		--	--	--
Gm01	57700938	57701213	Glyma.01G242600.Wm82.a4.v1:promoter	86	Glyma.01G242600	KAH1164517.1 hypothetical protein GYH30_002512, partial [Glycine max]	1	Rep1_peak_5857	5.75049	2.96669		--	--	--
Gm01	57711184	57711484	Glyma.01G243000.Wm82.a4.v1:promoter	0	Glyma.01G243000	XP_028181310.1 histone deacetylase 6 isoform X2 [Glycine soja]	2	--	--	--		Rep2_peak_5850	5.23819	2.71198
Gm01	57711184	57711484	Glyma.01G242902.Wm82.a4.v1:five_prime_UTR	0	Glyma.01G242902	XP_002271801.1 PREDICTED: 40S ribosomal protein S29 [Vitis vinifera]	2	--	--	--		Rep2_peak_5850	5.23819	2.71198
Gm01	57711184	57711484	Glyma.01G242902.Wm82.a4.v1:promoter	0	Glyma.01G242902	XP_002271801.1 PREDICTED: 40S ribosomal protein S29 [Vitis vinifera]	2	--	--	--		Rep2_peak_5850	5.23819	2.71198
Gm01	57722333	57722662	Glyma.01G243200.Wm82.a4.v1:promoter	618	Glyma.01G243200	KAH1164525.1 hypothetical protein GYH30_002518 [Glycine max]	1	Rep1_peak_5858	4.86521	2.57984		--	--	--
Gm01	57763331	57763593	Glyma.01G244066.Wm82.a4.v1:promoter	946	Glyma.01G244066	KAG4404010.1 hypothetical protein GLYMA_01G244066v4 [Glycine max]	1	Rep1_peak_5860	7.32788	3.17701		--	--	--
Gm01	57789787	57790276	Glyma.01G244600.Wm82.a4.v1:promoter	1262	Glyma.01G244600	XP_003516778.2 uncharacterized protein At4g06744 [Glycine max]	2	--	--	--		Rep2_peak_5853	3.67758	2.10625
Gm01	57795211	57795712	Glyma.01G244650.Wm82.a4.v1:promoter	504	Glyma.01G244650	KAG4404020.1 hypothetical protein GLYMA_01G244650v4 [Glycine max]	1&2	Rep1_peak_5863	18.1284	5.00102		Rep2_peak_5854	9.95309	3.57857
Gm01	57898793	57899071	Glyma.01G245600.Wm82.a4.v1:promoter	441	Glyma.01G245600	KAH1164583.1 hypothetical protein GYH30_002544 [Glycine max]	1	Rep1_peak_5870	7.50231	3.16617		--	--	--
Gm01	57925736	57926335	Glyma.01G245700.Wm82.a4.v1:promoter	210	Glyma.01G245700	KAH1164586.1 hypothetical protein GYH30_002545 [Glycine max]	1&2	Rep1_peak_5872	8.02712	3.33865		Rep2_peak_5860	5.91598	2.83018
Gm02	21622	22053	Glyma.02G000200.Wm82.a4.v1:five_prime_UTR	29	Glyma.02G000200	XP_003519137.1 eukaryotic translation initiation factor 5 [Glycine max]	1&2	Rep1_peak_5874	2.55856	2.01281		Rep2_peak_5866	3.76849	2.37936
Gm02	39671	40008	Glyma.02G000400.Wm82.a4.v1:promoter	165	Glyma.02G000400	XP_003518770.2 serine/threonine receptor-like kinase NFP [Glycine max]	2	--	--	--		Rep2_peak_5867	7.27735	2.97332
Gm02	79649	80085	Glyma.02G000751.Wm82.a4.v1:promoter	643	Glyma.02G000751	KAG4401491.1 hypothetical protein GLYMA_02G000751v4 [Glycine max]	1&2	Rep1_peak_5879	29.8839	6.95542		Rep2_peak_5871	23.0576	5.87028
Gm02	130597	131068	Glyma.02G001000.Wm82.a4.v1:promoter	748	Glyma.02G001000	XP_006574496.1 DNA-binding protein SMUBP-2 isoform X2 [Glycine max]	1	Rep1_peak_5882	5.15895	2.68371		--	--	--
Gm02	152366	152642	Glyma.02G001300.Wm82.a4.v1:promoter	1311	Glyma.02G001300	XP_003518966.1 uncharacterized protein LOC100500641 [Glycine max]	2	--	--	--		Rep2_peak_5879	11.9211	4.90271
Gm02	156550	156951	Glyma.02G001400.Wm82.a4.v1:promoter	0	Glyma.02G001400	KAH1058051.1 hypothetical protein GYH30_002562 [Glycine max]	1&2	Rep1_peak_5885	10.4064	3.64023		Rep2_peak_5880	8.43128	3.25863
Gm02	156550	156951	Glyma.02G001400.Wm82.a4.v1:five_prime_UTR	0	Glyma.02G001400	KAH1058051.1 hypothetical protein GYH30_002562 [Glycine max]	1&2	Rep1_peak_5885	10.4064	3.64023		Rep2_peak_5880	8.43128	3.25863
Gm02	186934	187246	Glyma.02G001600.Wm82.a4.v1:five_prime_UTR	0	Glyma.02G001600	XP_003519040.1 armadillo repeat-containing protein LFR [Glycine max]	1	Rep1_peak_5891	19.0594	4.54703		--	--	--
Gm02	186934	187246	Glyma.02G001600.Wm82.a4.v1:promoter	0	Glyma.02G001600	XP_003519040.1 armadillo repeat-containing protein LFR [Glycine max]	1	Rep1_peak_5891	19.0594	4.54703		--	--	--
Gm02	233718	233994	Glyma.02G001800.Wm82.a4.v1:promoter	685	Glyma.02G001800	XP_006575769.1 protein TRACHEARY ELEMENT DIFFERENTIATION-RELATED 7A [Glycine max]	1	Rep1_peak_5895	5.60191	2.9099		--	--	--
Gm02	289558	289824	Glyma.02G002500.Wm82.a4.v1:promoter	1055	Glyma.02G002500	XP_003519706.1 protein argonaute 10 [Glycine max]	1	Rep1_peak_5903	10.7491	3.90668		--	--	--
Gm02	291014	292164	Glyma.02G002500.Wm82.a4.v1:five_prime_UTR	136	Glyma.02G002500	XP_003519706.1 protein argonaute 10 [Glycine max]	1&2	Rep1_peak_5904	25.9373	5.77114		Rep2_peak_5894	12.7517	3.8624
Gm02	291014	292164	Glyma.02G002500.Wm82.a4.v1:five_prime_UTR	136	Glyma.02G002500	XP_003519706.1 protein argonaute 10 [Glycine max]	1&2	Rep1_peak_5904	25.9373	5.77114		Rep2_peak_5894	12.7517	3.8624
Gm02	291014	292164	Glyma.02G002500.Wm82.a4.v1:five_prime_UTR	136	Glyma.02G002500	XP_003519706.1 protein argonaute 10 [Glycine max]	1&2	Rep1_peak_5904	25.9373	5.77114		Rep2_peak_5894	12.7517	3.8624
Gm02	336358	336656	Glyma.02G002900.Wm82.a4.v1:promoter	1436	Glyma.02G002900	XP_003519467.1 probable methyltransferase PMT3 [Glycine max]	2	--	--	--		Rep2_peak_5903	14.5839	4.75951
Gm02	356040	356408	Glyma.02G003200.Wm82.a4.v1:promoter	0	Glyma.02G003200	XP_003519653.1 serine/threonine-protein kinase tricornered isoform X1 [Glycine max]	1	Rep1_peak_5916	3.08464	2.11078		--	--	--
Gm02	356040	356408	Glyma.02G003100.Wm82.a4.v1:promoter	0	Glyma.02G003100	XP_006574503.1 nucleolar protein 14 [Glycine max]	1	Rep1_peak_5916	3.08464	2.11078		--	--	--
Gm02	356040	356408	Glyma.02G003200.Wm82.a4.v1:five_prime_UTR	0	Glyma.02G003200	XP_003519653.1 serine/threonine-protein kinase tricornered isoform X1 [Glycine max]	1	Rep1_peak_5916	3.08464	2.11078		--	--	--
Gm02	357709	358233	Glyma.02G003200.Wm82.a4.v1:five_prime_UTR	1463	Glyma.02G003200	XP_003519653.1 serine/threonine-protein kinase tricornered isoform X1 [Glycine max]	1&2	Rep1_peak_5917	8.31248	3.35902		Rep2_peak_5906	10.3271	3.69184
Gm02	377607	377986	Glyma.02G003300.Wm82.a4.v1:promoter	1441	Glyma.02G003300	XP_006574505.1 NADH dehydrogenase [ubiquinone]	1	Rep1_peak_5921	8.35296	3.61647		--	--	--
Gm02	379917	380404	Glyma.02G003300.Wm82.a4.v1:five_prime_UTR	491	Glyma.02G003300	XP_006574505.1 NADH dehydrogenase [ubiquinone]	1	Rep1_peak_5922	8.07805	3.28343		--	--	--
Gm02	451602	452321	Glyma.02G003800.Wm82.a4.v1:promoter	1074	Glyma.02G003800	XP_003519947.1 KIN14B-interacting protein At4g14310 [Glycine max]	1&2	Rep1_peak_5931	11.5454	3.74881		Rep2_peak_5919	13.2598	3.9986
Gm02	464438	464848	Glyma.02G004100.Wm82.a4.v1:promoter	9	Glyma.02G004100	XP_028192045.1 probable 60S ribosomal protein L14 [Glycine soja]	1&2	Rep1_peak_5934	46.43	10.6403		Rep2_peak_5922	44.2094	10.0932
Gm02	464438	464848	Glyma.02G004000.Wm82.a4.v1:five_prime_UTR	9	Glyma.02G004000	NP_001235394.1 Glycolipid transfer protein 1-like [Glycine max]	1&2	Rep1_peak_5934	46.43	10.6403		Rep2_peak_5922	44.2094	10.0932
Gm02	482264	482545	Glyma.02G004200.Wm82.a4.v1:promoter	1434	Glyma.02G004200	KAG4401502.1 hypothetical protein GLYMA_02G004200v4 [Glycine max]	2	--	--	--		Rep2_peak_5924	7.99611	3.32834
Gm02	524082	524645	Glyma.02G004900.Wm82.a4.v1:promoter	439	Glyma.02G004900	KAH1058098.1 hypothetical protein GYH30_002598 [Glycine max]	1&2	Rep1_peak_5939	11.2256	4.06227		Rep2_peak_5932	13.6586	4.46163
Gm02	594563	594898	Glyma.02G005500.Wm82.a4.v1:promoter	1232	Glyma.02G005500	KAH1058107.1 hypothetical protein GYH30_002604 [Glycine max]	1&2	Rep1_peak_5950	15.6227	4.9884		Rep2_peak_5945	12.8474	4.40112
Gm02	606926	607344	Glyma.02G005600.Wm82.a4.v1:five_prime_UTR	0	Glyma.02G005600	XP_003518022.1 transcription factor MYB13 [Glycine max]	2	--	--	--		Rep2_peak_5949	5.71894	3.02902
Gm02	606926	607344	Glyma.02G005600.Wm82.a4.v1:promoter	0	Glyma.02G005600	XP_003518022.1 transcription factor MYB13 [Glycine max]	2	--	--	--		Rep2_peak_5949	5.71894	3.02902
Gm02	625631	626158	Glyma.02G005700.Wm82.a4.v1:promoter	0	Glyma.02G005700	NP_001241551.1 cryptochrome-2-like [Glycine max]	1	Rep1_peak_5955	4.28789	2.33702		--	--	--
Gm02	625631	626158	Glyma.02G005700.Wm82.a4.v1:five_prime_UTR	0	Glyma.02G005700	NP_001241551.1 cryptochrome-2-like [Glycine max]	1	Rep1_peak_5955	4.28789	2.33702		--	--	--
Gm02	638175	638770	Glyma.02G005800.Wm82.a4.v1:five_prime_UTR	23	Glyma.02G005800	NP_001241164.1 inorganic phosphate transporter 1-14 [Glycine max]	1&2	Rep1_peak_5957	52.4399	10.1803		Rep2_peak_5954	46.8723	9.26347
Gm02	716403	716956	Glyma.02G006800.Wm82.a4.v1:promoter	217	Glyma.02G006800	XP_003519722.1 transcription factor MYB61 [Glycine max]	1	Rep1_peak_5962	7.32465	3.3256		--	--	--
Gm02	806965	807492	Glyma.02G007800.Wm82.a4.v1:promoter	0	Glyma.02G007800	XP_003519732.2 L-cysteine desulfhydrase [Glycine max]	1&2	Rep1_peak_5971	42.2748	8.59943		Rep2_peak_5968	54.1888	9.81938
Gm02	806965	807492	Glyma.02G007700.Wm82.a4.v1:promoter	0	Glyma.02G007700	XP_006574521.1 protein translocase subunit SecA, chloroplastic isoform X1 [Glycine max]	1&2	Rep1_peak_5971	42.2748	8.59943		Rep2_peak_5968	54.1888	9.81938
Gm02	806965	807492	Glyma.02G007800.Wm82.a4.v1:five_prime_UTR	0	Glyma.02G007800	XP_003519732.2 L-cysteine desulfhydrase [Glycine max]	1&2	Rep1_peak_5971	42.2748	8.59943		Rep2_peak_5968	54.1888	9.81938
Gm02	831220	831486	Glyma.02G008100.Wm82.a4.v1:promoter	207	Glyma.02G008100	XP_003518605.1 uncharacterized protein LOC100803234 [Glycine max]	1	Rep1_peak_5973	5.86954	2.75775		--	--	--
Gm02	831220	831486	Glyma.02G008000.Wm82.a4.v1:promoter	207	Glyma.02G008000	XP_003518599.1 ABC transporter B family member 4 [Glycine max]	1	Rep1_peak_5973	5.86954	2.75775		--	--	--
Gm02	869989	870354	Glyma.02G008600.Wm82.a4.v1:promoter	185	Glyma.02G008600	XP_003518623.1 squamosa promoter-binding-like protein 1 [Glycine max]	1&2	Rep1_peak_5976	24.6825	5.98054		Rep2_peak_5972	34.8647	7.27546
Gm02	884440	885178	Glyma.02G008900.Wm82.a4.v1:promoter	66	Glyma.02G008900	XP_025980253.1 peroxidase 5 isoform X2 [Glycine max]	1&2	Rep1_peak_5977	5.90376	3.02574		Rep2_peak_5973	9.87202	3.88388
Gm02	887496	887879	Glyma.02G009000.Wm82.a4.v1:promoter	992	Glyma.02G009000	XP_006574526.1 uncharacterized protein LOC100790710 isoform X1 [Glycine max]	1&2	Rep1_peak_5978	12.6771	4.55728		Rep2_peak_5974	8.73524	3.66519
Gm02	913016	913509	Glyma.02G009300.Wm82.a4.v1:promoter	0	Glyma.02G009300	XP_003518665.1 polygalacturonase At1g48100 [Glycine max]	1&2	Rep1_peak_5980	6.83227	3.22406		Rep2_peak_5978	5.42945	2.84454
Gm02	913016	913509	Glyma.02G009300.Wm82.a4.v1:five_prime_UTR	0	Glyma.02G009300	XP_003518665.1 polygalacturonase At1g48100 [Glycine max]	1&2	Rep1_peak_5980	6.83227	3.22406		Rep2_peak_5978	5.42945	2.84454
Gm02	946925	947619	Glyma.02G009800.Wm82.a4.v1:promoter	1278	Glyma.02G009800	NP_001235761.1 MYB transcription factor MYB76 [Glycine max]	1&2	Rep1_peak_5983	53.548	9.80853		Rep2_peak_5981	62.8013	10.6313
Gm02	982056	982684	Glyma.02G010250.Wm82.a4.v1:promoter	1226	Glyma.02G010250	KAG4401539.1 hypothetical protein GLYMA_02G010250v4 [Glycine max]	1&2	Rep1_peak_5986	14.5821	4.45609		Rep2_peak_5983	8.22323	3.40423
Gm02	1017406	1018056	Glyma.02G010800.Wm82.a4.v1:promoter	967	Glyma.02G010800	KAH1058209.1 hypothetical protein GYH30_002660 [Glycine max]	1&2	Rep1_peak_5991	7.92904	2.9967		Rep2_peak_5988	8.23595	3.19989
Gm02	1019042	1019418	Glyma.02G010800.Wm82.a4.v1:promoter	20	Glyma.02G010800	KAH1058209.1 hypothetical protein GYH30_002660 [Glycine max]	1&2	Rep1_peak_5992	18.3268	5.0579		Rep2_peak_5989	19.1555	5.0899
Gm02	1019042	1019418	Glyma.02G010700.Wm82.a4.v1:promoter	20	Glyma.02G010700	XP_003519739.1 uncharacterized protein LOC100791238 [Glycine max]	1&2	Rep1_peak_5992	18.3268	5.0579		Rep2_peak_5989	19.1555	5.0899
Gm02	1044281	1044677	Glyma.02G011100.Wm82.a4.v1:promoter	1202	Glyma.02G011100	XP_014619678.1 uncharacterized protein LOC100786799 [Glycine max]	2	--	--	--		Rep2_peak_5993	10.3777	3.63175
Gm02	1073104	1073995	Glyma.02G011500.Wm82.a4.v1:promoter	0	Glyma.02G011500	XP_003519742.1 uncharacterized protein LOC100793343 [Glycine max]	2	--	--	--		Rep2_peak_5997	7.67666	3.09323
Gm02	1073104	1073995	Glyma.02G011500.Wm82.a4.v1:five_prime_UTR	0	Glyma.02G011500	XP_003519742.1 uncharacterized protein LOC100793343 [Glycine max]	2	--	--	--		Rep2_peak_5997	7.67666	3.09323
Gm02	1077866	1078237	Glyma.02G011550.Wm82.a4.v1:promoter	904	Glyma.02G011550	KAG4401546.1 hypothetical protein GLYMA_02G011550v4 [Glycine max]	1&2	Rep1_peak_5999	15.0316	4.79561		Rep2_peak_5999	11.6081	4.09428
Gm02	1079261	1079601	Glyma.02G011550.Wm82.a4.v1:promoter	0	Glyma.02G011550	KAG4401546.1 hypothetical protein GLYMA_02G011550v4 [Glycine max]	1	Rep1_peak_6000	2.96788	2.14699		--	--	--
Gm02	1079261	1079601	Glyma.02G011600.Wm82.a4.v1:promoter	0	Glyma.02G011600	KAG4917239.1 hypothetical protein JHK87_054796 [Glycine soja]	1	Rep1_peak_6000	2.96788	2.14699		--	--	--
Gm02	1079261	1079601	Glyma.02G011800.Wm82.a4.v1:promoter	0	Glyma.02G011800	NP_001387312.1 ATP-dependent Clp protease proteolytic subunit 5, chloroplastic-like isoform 2 [Glycine max]	1	Rep1_peak_6000	2.96788	2.14699		--	--	--
Gm02	1079261	1079601	Glyma.02G011700.Wm82.a4.v1:promoter	0	Glyma.02G011700	KAH1058218.1 hypothetical protein GYH30_002669 [Glycine max]	1	Rep1_peak_6000	2.96788	2.14699		--	--	--
Gm02	1090135	1090923	Glyma.02G011900.Wm82.a4.v1:promoter	135	Glyma.02G011900	XP_003519744.2 uncharacterized protein LOC100794387 [Glycine max]	1&2	Rep1_peak_6002	22.6899	5.88237		Rep2_peak_6001	34.8647	7.27546
Gm02	1093733	1094038	Glyma.02G012000.Wm82.a4.v1:promoter	991	Glyma.02G012000	KRH69213.1 hypothetical protein GLYMA_02G012000v4 [Glycine max]	2	--	--	--		Rep2_peak_6002	5.53795	2.75924
Gm02	1094351	1094901	Glyma.02G012000.Wm82.a4.v1:promoter	128	Glyma.02G012000	KRH69213.1 hypothetical protein GLYMA_02G012000v4 [Glycine max]	1&2	Rep1_peak_6003	11.0731	3.92341		Rep2_peak_6003	9.2983	3.52571
Gm02	1116247	1116521	Glyma.02G012400.Wm82.a4.v1:promoter	120	Glyma.02G012400	XP_006574529.1 cytochrome c oxidase subunit 5C-2 [Glycine max]	1	Rep1_peak_6005	16.8646	5.04665		--	--	--
Gm02	1116247	1116521	Glyma.02G012300.Wm82.a4.v1:promoter	120	Glyma.02G012300	XP_003518775.1 uncharacterized protein LOC100805536 [Glycine max]	1	Rep1_peak_6005	16.8646	5.04665		--	--	--
Gm02	1123446	1123764	Glyma.02G012600.Wm82.a4.v1:promoter	851	Glyma.02G012600	NP_001341753.1 lectin precursor [Glycine max]	1	Rep1_peak_6006	4.7736	2.60117		--	--	--
Gm02	1148609	1149003	Glyma.02G012900.Wm82.a4.v1:five_prime_UTR	181	Glyma.02G012900	XP_006574531.1 bromodomain and WD repeat-containing protein 3 isoform X1 [Glycine max]	1&2	Rep1_peak_6008	4.91748	2.71418		Rep2_peak_6007	6.8835	3.0957
Gm02	1148609	1149003	Glyma.02G012900.Wm82.a4.v1:five_prime_UTR	181	Glyma.02G012900	XP_006574531.1 bromodomain and WD repeat-containing protein 3 isoform X1 [Glycine max]	1&2	Rep1_peak_6008	4.91748	2.71418		Rep2_peak_6007	6.8835	3.0957
Gm02	1238522	1238847	Glyma.02G013600.Wm82.a4.v1:promoter	463	Glyma.02G013600	XP_028192963.1 proteasome subunit alpha type-5-like [Glycine soja]	2	--	--	--		Rep2_peak_6020	15.4969	4.73085
Gm02	1239507	1240008	Glyma.02G013600.Wm82.a4.v1:promoter	1448	Glyma.02G013600	XP_028192963.1 proteasome subunit alpha type-5-like [Glycine soja]	1&2	Rep1_peak_6019	42.9081	8.32585		Rep2_peak_6021	53.031	8.54327
Gm02	1279269	1279696	Glyma.02G014100.Wm82.a4.v1:five_prime_UTR	195	Glyma.02G014100	NP_001242825.2 uncharacterized protein LOC100775405 [Glycine max]	1&2	Rep1_peak_6023	41.3196	8.80457		Rep2_peak_6025	31.5392	7.29986
Gm02	1292216	1292566	Glyma.02G014300.Wm82.a4.v1:five_prime_UTR	0	Glyma.02G014300	XP_003519752.1 uncharacterized protein LOC100799674 [Glycine max]	1&2	Rep1_peak_6026	11.5949	3.91654		Rep2_peak_6027	8.64245	3.32272
Gm02	1292216	1292566	Glyma.02G014300.Wm82.a4.v1:promoter	0	Glyma.02G014300	XP_003519752.1 uncharacterized protein LOC100799674 [Glycine max]	1&2	Rep1_peak_6026	11.5949	3.91654		Rep2_peak_6027	8.64245	3.32272
Gm02	1301425	1301754	Glyma.02G014500.Wm82.a4.v1:promoter	1324	Glyma.02G014500	KAG4917267.1 hypothetical protein JHK87_054824 [Glycine soja]	2	--	--	--		Rep2_peak_6028	14.5959	4.20365
Gm02	1304334	1304775	Glyma.02G014600.Wm82.a4.v1:five_prime_UTR	0	Glyma.02G014600	KAG5061877.1 hypothetical protein JHK85_003060 [Glycine max]	1&2	Rep1_peak_6027	22.3903	4.84949		Rep2_peak_6029	30.4137	5.6943
Gm02	1304334	1304775	Glyma.02G014600.Wm82.a4.v1:promoter	0	Glyma.02G014600	KAG5061877.1 hypothetical protein JHK85_003060 [Glycine max]	1&2	Rep1_peak_6027	22.3903	4.84949		Rep2_peak_6029	30.4137	5.6943
Gm02	1310545	1310803	Glyma.02G014666.Wm82.a4.v1:promoter	16	Glyma.02G014666	KAG4401557.1 hypothetical protein GLYMA_02G014666v4 [Glycine max]	1	Rep1_peak_6028	4.67321	2.62082		--	--	--
Gm02	1320592	1321920	Glyma.02G015000.Wm82.a4.v1:promoter	259	Glyma.02G015000	KAG5061880.1 hypothetical protein JHK85_003063 [Glycine max]	1&2	Rep1_peak_6030	16.8834	5.16662	Rep1_peak_6031	28.0059	6.81413		Rep2_peak_6031	46.2153	9.07795
Gm02	1323452	1324051	Glyma.02G015100.Wm82.a4.v1:promoter	1274	Glyma.02G015100	NP_001235123.2 H1/H5 domain-containing protein [Glycine max]	1&2	Rep1_peak_6032	48.4531	10.0858		Rep2_peak_6032	54.83	10.7021
Gm02	1350117	1351326	Glyma.02G015400.Wm82.a4.v1:promoter	450	Glyma.02G015400	KAG4917275.1 hypothetical protein JHK87_054832 [Glycine soja]	1&2	Rep1_peak_6034	21.5324	5.90423		Rep2_peak_6036	16.8381	4.93087
Gm02	1351888	1352655	Glyma.02G015400.Wm82.a4.v1:five_prime_UTR	113	Glyma.02G015400	KAG4917275.1 hypothetical protein JHK87_054832 [Glycine soja]	1&2	Rep1_peak_6035	11.4338	3.64865		Rep2_peak_6037	19.2775	4.75705
Gm02	1390295	1390714	Glyma.02G015600.Wm82.a4.v1:five_prime_UTR	633	Glyma.02G015600	KAG4401560.1 hypothetical protein GLYMA_02G015600v4 [Glycine max]	1&2	Rep1_peak_6044	16.3996	5.12696		Rep2_peak_6043	23.1101	6.13489
Gm02	1391161	1391696	Glyma.02G015600.Wm82.a4.v1:five_prime_UTR	0	Glyma.02G015600	KAG4401560.1 hypothetical protein GLYMA_02G015600v4 [Glycine max]	1&2	Rep1_peak_6045	6.15931	3.12527		Rep2_peak_6044	16.1341	5.15889
Gm02	1391161	1391696	Glyma.02G015600.Wm82.a4.v1:promoter	0	Glyma.02G015600	KAG4401560.1 hypothetical protein GLYMA_02G015600v4 [Glycine max]	1&2	Rep1_peak_6045	6.15931	3.12527		Rep2_peak_6044	16.1341	5.15889
Gm02	1429833	1430507	Glyma.02G015900.Wm82.a4.v1:promoter	1385	Glyma.02G015900	XP_006574542.1 60S ribosomal protein L19-3 [Glycine max]	1&2	Rep1_peak_6050	36.9959	7.32172		Rep2_peak_6051	26.2598	5.95823
Gm02	1432250	1432718	Glyma.02G016000.Wm82.a4.v1:promoter	359	Glyma.02G016000	NP_001241295.1 60S ribosomal protein L19 [Glycine max]	1&2	Rep1_peak_6052	21.9913	4.996		Rep2_peak_6052	17.8475	4.41117
Gm02	1478182	1478446	Glyma.02G016600.Wm82.a4.v1:promoter	318	Glyma.02G016600	XP_003518980.1 probable pectinesterase/pectinesterase inhibitor 41 [Glycine max]	1	Rep1_peak_6057	4.94776	2.66502		--	--	--
Gm02	1521665	1522012	Glyma.02G017400.Wm82.a4.v1:promoter	936	Glyma.02G017400	KAG4401564.1 hypothetical protein GLYMA_02G017400v4 [Glycine max]	1&2	Rep1_peak_6058	6.31589	3.10796		Rep2_peak_6057	9.00411	3.67162
Gm02	1538700	1539164	Glyma.02G017500.Wm82.a4.v1:promoter	0	Glyma.02G017500	XP_003518993.1 blue-light photoreceptor PHR2 [Glycine max]	1&2	Rep1_peak_6060	4.68894	2.5182		Rep2_peak_6062	8.87682	3.46703
Gm02	1538700	1539164	Glyma.02G017550.Wm82.a4.v1:five_prime_UTR	0	Glyma.02G017550	KAG4401565.1 hypothetical protein GLYMA_02G017550v4 [Glycine max]	1&2	Rep1_peak_6060	4.68894	2.5182		Rep2_peak_6062	8.87682	3.46703
Gm02	1538700	1539164	Glyma.02G017550.Wm82.a4.v1:promoter	0	Glyma.02G017550	KAG4401565.1 hypothetical protein GLYMA_02G017550v4 [Glycine max]	1&2	Rep1_peak_6060	4.68894	2.5182		Rep2_peak_6062	8.87682	3.46703
Gm02	1539941	1540424	Glyma.02G017550.Wm82.a4.v1:promoter	840	Glyma.02G017550	KAG4401565.1 hypothetical protein GLYMA_02G017550v4 [Glycine max]	1&2	Rep1_peak_6061	10.0795	3.86313		Rep2_peak_6063	13.0226	4.35822
Gm02	1562483	1562833	Glyma.02G018000.Wm82.a4.v1:promoter	1327	Glyma.02G018000	KAG4401567.1 hypothetical protein GLYMA_02G018000v4 [Glycine max]	2	--	--	--		Rep2_peak_6067	7.5981	3.13125
Gm02	1574539	1574864	Glyma.02G018100.Wm82.a4.v1:promoter	378	Glyma.02G018100	KAG4917303.1 hypothetical protein JHK87_054860 [Glycine soja]	2	--	--	--		Rep2_peak_6070	2.74499	1.84164
Gm02	1585233	1585931	Glyma.02G018500.Wm82.a4.v1:five_prime_UTR	0	Glyma.02G018500	KAH1058309.1 hypothetical protein GYH30_002740 [Glycine max]	1&2	Rep1_peak_6067	66.2851	11.3893		Rep2_peak_6071	81.5486	13.1126
Gm02	1585233	1585931	Glyma.02G018500.Wm82.a4.v1:promoter	0	Glyma.02G018500	KAH1058309.1 hypothetical protein GYH30_002740 [Glycine max]	1&2	Rep1_peak_6067	66.2851	11.3893		Rep2_peak_6071	81.5486	13.1126
Gm02	1589531	1590225	Glyma.02G018700.Wm82.a4.v1:promoter	767	Glyma.02G018700	NP_001236535.2 hydroxyisourate hydrolase precursor [Glycine max]	1&2	Rep1_peak_6068	11.0521	4.82052		Rep2_peak_6072	14.7006	5.60579
Gm02	1589531	1590225	Glyma.02G018600.Wm82.a4.v1:promoter	767	Glyma.02G018600	KRH69299.1 hypothetical protein GLYMA_02G018600v4 [Glycine max]	1&2	Rep1_peak_6068	11.0521	4.82052		Rep2_peak_6072	14.7006	5.60579
Gm02	1663952	1664257	Glyma.02G019100.Wm82.a4.v1:promoter	569	Glyma.02G019100	NP_001242266.2 homeobox-leucine zipper protein ATHB-13-like [Glycine max]	1&2	Rep1_peak_6074	21.8608	5.75722		Rep2_peak_6078	23.8621	5.64829
Gm02	1710986	1711385	Glyma.02G019400.Wm82.a4.v1:promoter	527	Glyma.02G019400	XP_003519036.1 UDP-galactose/UDP-glucose transporter 3 [Glycine max]	1&2	Rep1_peak_6082	15.0379	5.02895		Rep2_peak_6088	27.0483	6.94991
Gm02	1744725	1745170	Glyma.02G019600.Wm82.a4.v1:promoter	1330	Glyma.02G019600	NP_001236014.2 uncharacterized protein LOC100305993 precursor [Glycine max]	1&2	Rep1_peak_6085	4.09957	2.35897		Rep2_peak_6091	9.03613	3.37411
Gm02	1791766	1792209	Glyma.02G019700.Wm82.a4.v1:promoter	157	Glyma.02G019700	XP_003519766.1 protein IQ-DOMAIN 31 isoform X1 [Glycine max]	1&2	Rep1_peak_6095	15.4714	4.72305		Rep2_peak_6099	16.6219	4.86612
Gm02	1791766	1792209	Glyma.02G019800.Wm82.a4.v1:promoter	157	Glyma.02G019800	XP_006574552.1 probable LRR receptor-like serine/threonine-protein kinase At1g14390 [Glycine max]	1&2	Rep1_peak_6095	15.4714	4.72305		Rep2_peak_6099	16.6219	4.86612
Gm02	1793450	1793711	Glyma.02G019700.Wm82.a4.v1:promoter	1133	Glyma.02G019700	XP_003519766.1 protein IQ-DOMAIN 31 isoform X1 [Glycine max]	1	Rep1_peak_6096	11.4316	4.22987		--	--	--
Gm02	1793450	1793711	Glyma.02G019800.Wm82.a4.v1:promoter	1133	Glyma.02G019800	XP_006574552.1 probable LRR receptor-like serine/threonine-protein kinase At1g14390 [Glycine max]	1	Rep1_peak_6096	11.4316	4.22987		--	--	--
Gm02	1803651	1804103	Glyma.02G019900.Wm82.a4.v1:promoter	148	Glyma.02G019900	XP_006574553.1 single-stranded DNA-binding protein WHY1, chloroplastic isoform X2 [Glycine max]	1	Rep1_peak_6099	4.51249	2.75053		--	--	--
Gm02	1812843	1813200	Glyma.02G020100.Wm82.a4.v1:promoter	322	Glyma.02G020100	XP_003519768.2 pentatricopeptide repeat-containing protein At2g02750 [Glycine max]	1&2	Rep1_peak_6100	9.71063	3.73927		Rep2_peak_6103	11.219	3.9696
Gm02	1843150	1843545	Glyma.02G020400.Wm82.a4.v1:promoter	398	Glyma.02G020400	KAG4401577.1 hypothetical protein GLYMA_02G020400v4 [Glycine max]	2	--	--	--		Rep2_peak_6106	8.59614	3.45161
Gm02	1882489	1882796	Glyma.02G021200.Wm82.a4.v1:promoter	0	Glyma.02G021200	XP_028182414.1 hypersensitive-induced response protein 2-like [Glycine soja]	2	--	--	--		Rep2_peak_6112	6.15427	2.85101
Gm02	1882489	1882796	Glyma.02G021300.Wm82.a4.v1:promoter	0	Glyma.02G021300	KAH1058354.1 hypothetical protein GYH30_002770 [Glycine max]	2	--	--	--		Rep2_peak_6112	6.15427	2.85101
Gm02	1888382	1888787	Glyma.02G021400.Wm82.a4.v1:promoter	163	Glyma.02G021400	XP_003519076.1 hypersensitive-induced response protein 1 [Glycine max]	1&2	Rep1_peak_6108	10.307	3.54055		Rep2_peak_6113	7.27735	2.97332
Gm02	1888382	1888787	Glyma.02G021500.Wm82.a4.v1:five_prime_UTR	163	Glyma.02G021500	XP_003519078.1 hypersensitive-induced response protein 1 isoform X2 [Glycine max]	1&2	Rep1_peak_6108	10.307	3.54055		Rep2_peak_6113	7.27735	2.97332
Gm02	1895262	1895708	Glyma.02G021600.Wm82.a4.v1:promoter	0	Glyma.02G021600	XP_003519083.1 uncharacterized protein LOC547714 [Glycine max]	1	Rep1_peak_6110	9.08139	3.38766		--	--	--
Gm02	1895262	1895708	Glyma.02G021600.Wm82.a4.v1:five_prime_UTR	0	Glyma.02G021600	XP_003519083.1 uncharacterized protein LOC547714 [Glycine max]	1	Rep1_peak_6110	9.08139	3.38766		--	--	--
Gm02	1931438	1931761	Glyma.02G021900.Wm82.a4.v1:promoter	1486	Glyma.02G021900	KAG4401583.1 hypothetical protein GLYMA_02G021900v4 [Glycine max]	2	--	--	--		Rep2_peak_6117	9.2351	3.75268
Gm02	1936338	1936608	Glyma.02G022000.Wm82.a4.v1:promoter	1209	Glyma.02G022000	NP_001348085.1 PAS/LOV protein 1 isoform 4 [Glycine max]	1	Rep1_peak_6118	7.07283	3.31391		--	--	--
Gm02	2019023	2019729	Glyma.02G022400.Wm82.a4.v1:promoter	0	Glyma.02G022400	XP_014619882.1 ultraviolet-B receptor UVR8 isoform X2 [Glycine max]	1&2	Rep1_peak_6127	7.01583	3.07325		Rep2_peak_6127	6.50772	2.90759
Gm02	2019023	2019729	Glyma.02G022400.Wm82.a4.v1:five_prime_UTR	0	Glyma.02G022400	XP_014619882.1 ultraviolet-B receptor UVR8 isoform X2 [Glycine max]	1&2	Rep1_peak_6127	7.01583	3.07325		Rep2_peak_6127	6.50772	2.90759
Gm02	2061718	2062157	Glyma.02G022900.Wm82.a4.v1:promoter	0	Glyma.02G022900	KRH69382.1 hypothetical protein GLYMA_02G022900v4 [Glycine max]	1&2	Rep1_peak_6131	21.5012	4.96328		Rep2_peak_6131	12.3369	3.68745
Gm02	2061718	2062157	Glyma.02G022900.Wm82.a4.v1:five_prime_UTR	0	Glyma.02G022900	KRH69382.1 hypothetical protein GLYMA_02G022900v4 [Glycine max]	1&2	Rep1_peak_6131	21.5012	4.96328		Rep2_peak_6131	12.3369	3.68745
Gm02	2139027	2139503	Glyma.02G024300.Wm82.a4.v1:promoter	0	Glyma.02G024300	KAG5050619.1 hypothetical protein JHK87_002817 [Glycine soja]	1&2	Rep1_peak_6140	19.1854	5.20088		Rep2_peak_6141	18.1927	4.92053
Gm02	2139027	2139503	Glyma.02G024300.Wm82.a4.v1:five_prime_UTR	0	Glyma.02G024300	KAG5050619.1 hypothetical protein JHK87_002817 [Glycine soja]	1&2	Rep1_peak_6140	19.1854	5.20088		Rep2_peak_6141	18.1927	4.92053
Gm02	2154271	2155303	Glyma.02G024500.Wm82.a4.v1:five_prime_UTR	0	Glyma.02G024500	XP_003519185.1 tetratricopeptide repeat protein 38 isoform X2 [Glycine max]	1&2	Rep1_peak_6142	8.95949	3.74616		Rep2_peak_6142	13.3049	4.44881
Gm02	2154271	2155303	Glyma.02G024500.Wm82.a4.v1:promoter	0	Glyma.02G024500	XP_003519185.1 tetratricopeptide repeat protein 38 isoform X2 [Glycine max]	1&2	Rep1_peak_6142	8.95949	3.74616		Rep2_peak_6142	13.3049	4.44881
Gm02	2176546	2176984	Glyma.02G024900.Wm82.a4.v1:promoter	353	Glyma.02G024900	XP_003519782.2 wall-associated receptor kinase-like 20 [Glycine max]	1&2	Rep1_peak_6144	25.6467	7.28178		Rep2_peak_6143	22.1589	6.53837
Gm02	2188273	2188548	Glyma.02G025000.Wm82.a4.v1:promoter	1337	Glyma.02G025000	XP_003519783.1 hydroxyproline O-galactosyltransferase GALT6 [Glycine max]	2	--	--	--		Rep2_peak_6144	8.95128	3.56931
Gm02	2216428	2216721	Glyma.02G025200.Wm82.a4.v1:five_prime_UTR	0	Glyma.02G025200	XP_006574565.1 uncharacterized protein LOC100819425 isoform X1 [Glycine max]	2	--	--	--		Rep2_peak_6148	7.48866	3.23109
Gm02	2216428	2216721	Glyma.02G025200.Wm82.a4.v1:promoter	0	Glyma.02G025200	XP_006574565.1 uncharacterized protein LOC100819425 isoform X1 [Glycine max]	2	--	--	--		Rep2_peak_6148	7.48866	3.23109
Gm02	2237815	2238472	Glyma.02G025300.Wm82.a4.v1:promoter	1396	Glyma.02G025300	XP_025980334.2 chromosome partition protein Smc [Glycine max]	1	Rep1_peak_6151	8.18387	3.46988		--	--	--
Gm02	2281888	2282944	Glyma.02G025700.Wm82.a4.v1:promoter	1144	Glyma.02G025700	NP_001238618.1 subtilisin CLE36-like protein precursor [Glycine max]	1&2	Rep1_peak_6156	16.5867	5.07137		Rep2_peak_6154	10.9935	4.07958
Gm02	2286363	2286981	Glyma.02G025800.Wm82.a4.v1:five_prime_UTR	64	Glyma.02G025800	KAG5061980.1 hypothetical protein JHK85_003163 [Glycine max]	1&2	Rep1_peak_6157	26.5545	6.94184		Rep2_peak_6155	28.0697	7.12456
Gm02	2309854	2310381	Glyma.02G026000.Wm82.a4.v1:promoter	0	Glyma.02G026000	XP_003519264.1 uncharacterized protein LOC100801656 isoform X1 [Glycine max]	1&2	Rep1_peak_6160	15.0549	4.41241		Rep2_peak_6158	23.0587	5.53967
Gm02	2309854	2310381	Glyma.02G026100.Wm82.a4.v1:promoter	0	Glyma.02G026100	KAH1058424.1 hypothetical protein GYH30_002819 [Glycine max]	1&2	Rep1_peak_6160	15.0549	4.41241		Rep2_peak_6158	23.0587	5.53967
Gm02	2314840	2315364	Glyma.02G026200.Wm82.a4.v1:five_prime_UTR	0	Glyma.02G026200	KAG4401594.1 hypothetical protein GLYMA_02G026200v4 [Glycine max]	1&2	Rep1_peak_6161	37.6531	7.90035		Rep2_peak_6159	50.3926	9.27707
Gm02	2314840	2315364	Glyma.02G026200.Wm82.a4.v1:promoter	0	Glyma.02G026200	KAG4401594.1 hypothetical protein GLYMA_02G026200v4 [Glycine max]	1&2	Rep1_peak_6161	37.6531	7.90035		Rep2_peak_6159	50.3926	9.27707
Gm02	2385948	2386747	Glyma.02G026751.Wm82.a4.v1:promoter	199	Glyma.02G026751	KAG4401595.1 hypothetical protein GLYMA_02G026751v4 [Glycine max]	1&2	Rep1_peak_6173	10.6599	3.96714		Rep2_peak_6171	20.7539	5.54723
Gm02	2387306	2388110	Glyma.02G026751.Wm82.a4.v1:five_prime_UTR	361	Glyma.02G026751	KAG4401595.1 hypothetical protein GLYMA_02G026751v4 [Glycine max]	1&2	Rep1_peak_6174	34.1598	7.78285		Rep2_peak_6172	41.6046	8.72431
Gm02	2387306	2388110	Glyma.02G026751.Wm82.a4.v1:five_prime_UTR	361	Glyma.02G026751	KAG4401595.1 hypothetical protein GLYMA_02G026751v4 [Glycine max]	1&2	Rep1_peak_6174	34.1598	7.78285		Rep2_peak_6172	41.6046	8.72431
Gm02	2420214	2420533	Glyma.02G027100.Wm82.a4.v1:promoter	261	Glyma.02G027100	XP_006574580.1 protein WVD2-like 7 isoform X2 [Glycine max]	2	--	--	--		Rep2_peak_6176	8.48656	3.49327
Gm02	2420214	2420533	Glyma.02G027000.Wm82.a4.v1:promoter	261	Glyma.02G027000	NP_001237622.1 germin-like protein precursor [Glycine max]	2	--	--	--		Rep2_peak_6176	8.48656	3.49327
Gm02	2421152	2422059	Glyma.02G027000.Wm82.a4.v1:promoter	316	Glyma.02G027000	NP_001237622.1 germin-like protein precursor [Glycine max]	1&2	Rep1_peak_6179	23.2511	6.04941		Rep2_peak_6177	14.6546	4.57346
Gm02	2421152	2422059	Glyma.02G027100.Wm82.a4.v1:five_prime_UTR	316	Glyma.02G027100	XP_006574580.1 protein WVD2-like 7 isoform X2 [Glycine max]	1&2	Rep1_peak_6179	23.2511	6.04941		Rep2_peak_6177	14.6546	4.57346
Gm02	2429693	2430102	Glyma.02G027200.Wm82.a4.v1:five_prime_UTR	0	Glyma.02G027200	KAH1260017.1 Formin-like protein 8 [Glycine max]	1	Rep1_peak_6180	5.35842	2.69711		--	--	--
Gm02	2429693	2430102	Glyma.02G027200.Wm82.a4.v1:promoter	0	Glyma.02G027200	KAH1260017.1 Formin-like protein 8 [Glycine max]	1	Rep1_peak_6180	5.35842	2.69711		--	--	--
Gm02	2807519	2807892	Glyma.02G030700.Wm82.a4.v1:promoter	1139	Glyma.02G030700	KRH69483.1 hypothetical protein GLYMA_02G030700v4 [Glycine max]	1&2	Rep1_peak_6208	10.3786	3.78797		Rep2_peak_6206	14.5898	4.45834
Gm02	2807519	2807892	Glyma.02G030750.Wm82.a4.v1:promoter	1139	Glyma.02G030750	KAG4401609.1 hypothetical protein GLYMA_02G030750v4 [Glycine max]	1&2	Rep1_peak_6208	10.3786	3.78797		Rep2_peak_6206	14.5898	4.45834
Gm02	2815269	2815756	Glyma.02G030800.Wm82.a4.v1:promoter	3	Glyma.02G030800	KAG4401610.1 hypothetical protein GLYMA_02G030800v4 [Glycine max]	1&2	Rep1_peak_6209	22.3068	6.4358		Rep2_peak_6207	10.8597	4.13225
Gm02	2843156	2843659	Glyma.02G031000.Wm82.a4.v1:five_prime_UTR	0	Glyma.02G031000	XP_006574588.1 nucleobase-ascorbate transporter 7 [Glycine max]	1&2	Rep1_peak_6215	22.034	6.06211		Rep2_peak_6215	36.7421	8.08866
Gm02	2843156	2843659	Glyma.02G031000.Wm82.a4.v1:promoter	0	Glyma.02G031000	XP_006574588.1 nucleobase-ascorbate transporter 7 [Glycine max]	1&2	Rep1_peak_6215	22.034	6.06211		Rep2_peak_6215	36.7421	8.08866
Gm02	2844682	2845614	Glyma.02G031000.Wm82.a4.v1:promoter	1087	Glyma.02G031000	XP_006574588.1 nucleobase-ascorbate transporter 7 [Glycine max]	1&2	Rep1_peak_6216	12.6361	4.43413		Rep2_peak_6216	17.2535	4.85031
Gm02	2863413	2863857	Glyma.02G031100.Wm82.a4.v1:promoter	393	Glyma.02G031100	XP_006574589.1 protein ALTERED XYLOGLUCAN 4 [Glycine max]	1&2	Rep1_peak_6218	36.8946	7.98008		Rep2_peak_6218	32.568	7.17752
Gm02	2886618	2887073	Glyma.02G031600.Wm82.a4.v1:promoter	1040	Glyma.02G031600	KAG4401612.1 hypothetical protein GLYMA_02G031600v4 [Glycine max]	1&2	Rep1_peak_6221	21.2445	5.46623		Rep2_peak_6222	24.4889	5.81518
Gm02	2905469	2905929	Glyma.02G031800.Wm82.a4.v1:promoter	512	Glyma.02G031800	XP_006574591.1 protein ALTERED XYLOGLUCAN 4 isoform X2 [Glycine max]	1&2	Rep1_peak_6224	20.0727	5.96517		Rep2_peak_6225	11.6051	4.29019
Gm02	2905469	2905929	Glyma.02G031900.Wm82.a4.v1:promoter	512	Glyma.02G031900	XP_003519542.1 protein ALTERED XYLOGLUCAN 4 [Glycine max]	1&2	Rep1_peak_6224	20.0727	5.96517		Rep2_peak_6225	11.6051	4.29019
Gm02	2922702	2923598	Glyma.02G032200.Wm82.a4.v1:promoter	14	Glyma.02G032200	XP_003519545.1 probable serine/threonine-protein kinase PBL28 [Glycine max]	1&2	Rep1_peak_6227	8.58042	3.7982		Rep2_peak_6228	10.2403	4.11618
Gm02	2968036	2968755	Glyma.02G032600.Wm82.a4.v1:promoter	232	Glyma.02G032600	XP_040866337.1 WAT1-related protein At3g28050 isoform X2 [Glycine max]	1&2	Rep1_peak_6234	34.0278	7.59394		Rep2_peak_6234	26.7295	6.43906
Gm02	3031690	3032645	Glyma.02G033001.Wm82.a4.v1:promoter	1075	Glyma.02G033001	KAG4401614.1 hypothetical protein GLYMA_02G033001v4 [Glycine max]	1&2	Rep1_peak_6241	40.9383	6.80631		Rep2_peak_6239	57.802	8.29023
Gm02	3038540	3038810	Glyma.02G033200.Wm82.a4.v1:promoter	406	Glyma.02G033200	XP_003519814.2 RING-H2 finger protein ATL47 [Glycine max]	2	--	--	--		Rep2_peak_6240	8.87862	3.04307
Gm02	3063211	3063523	Glyma.02G033300.Wm82.a4.v1:five_prime_UTR	0	Glyma.02G033300	KAG4401618.1 hypothetical protein GLYMA_02G033300v4 [Glycine max]	1	Rep1_peak_6244	16.8458	5.40204		--	--	--
Gm02	3063211	3063523	Glyma.02G033300.Wm82.a4.v1:promoter	0	Glyma.02G033300	KAG4401618.1 hypothetical protein GLYMA_02G033300v4 [Glycine max]	1	Rep1_peak_6244	16.8458	5.40204		--	--	--
Gm02	3083958	3084271	Glyma.02G033500.Wm82.a4.v1:five_prime_UTR	875	Glyma.02G033500	XP_003519705.1 probable alpha,alpha-trehalose-phosphate synthase [UDP-forming]	2	--	--	--		Rep2_peak_6247	7.8056	3.33894
Gm02	3276264	3276640	Glyma.02G035600.Wm82.a4.v1:promoter	625	Glyma.02G035600	XP_022020944.1 ADP-ribosylation factor 2 isoform X1 [Helianthus annuus]	1	Rep1_peak_6280	7.00496	2.58908		--	--	--
Gm02	3276264	3276640	Glyma.02G035700.Wm82.a4.v1:promoter	625	Glyma.02G035700	XP_006574624.1 DNA (cytosine-5)-methyltransferase DRM2 isoform X2 [Glycine max]	1	Rep1_peak_6280	7.00496	2.58908		--	--	--
Gm02	3288176	3288991	Glyma.02G035800.Wm82.a4.v1:five_prime_UTR	19	Glyma.02G035800	XP_003519957.1 E3 ubiquitin-protein ligase BOI [Glycine max]	1&2	Rep1_peak_6283	17.9506	4.85365		Rep2_peak_6275	25.4933	5.86553
Gm02	3307345	3307700	Glyma.02G036100.Wm82.a4.v1:promoter	0	Glyma.02G036100	XP_006574627.1 uncharacterized protein LOC100799510 [Glycine max]	2	--	--	--		Rep2_peak_6278	6.91837	3.33922
Gm02	3307345	3307700	Glyma.02G036100.Wm82.a4.v1:five_prime_UTR	0	Glyma.02G036100	XP_006574627.1 uncharacterized protein LOC100799510 [Glycine max]	2	--	--	--		Rep2_peak_6278	6.91837	3.33922
Gm02	3308071	3308868	Glyma.02G036100.Wm82.a4.v1:five_prime_UTR	581	Glyma.02G036100	XP_006574627.1 uncharacterized protein LOC100799510 [Glycine max]	1&2	Rep1_peak_6286	6.94191	3.0489		Rep2_peak_6279	10.071	4.05371
Gm02	3455716	3456345	Glyma.02G037400.Wm82.a4.v1:promoter	0	Glyma.02G037400	XP_003519788.2 uncharacterized protein LOC100776135 [Glycine max]	1&2	Rep1_peak_6301	16.6942	4.88771		Rep2_peak_6293	28.6013	6.46708
Gm02	3455716	3456345	Glyma.02G037400.Wm82.a4.v1:five_prime_UTR	0	Glyma.02G037400	XP_003519788.2 uncharacterized protein LOC100776135 [Glycine max]	1&2	Rep1_peak_6301	16.6942	4.88771		Rep2_peak_6293	28.6013	6.46708
Gm02	3507676	3508084	Glyma.02G037800.Wm82.a4.v1:promoter	743	Glyma.02G037800	NP_001304561.2 peroxidase 5-like precursor [Glycine max]	1&2	Rep1_peak_6309	28.4226	6.93976		Rep2_peak_6299	49.9262	9.63156
Gm02	3507676	3508084	Glyma.02G037700.Wm82.a4.v1:promoter	743	Glyma.02G037700	XP_003519692.1 AP-1 complex subunit mu-2 [Glycine max]	1&2	Rep1_peak_6309	28.4226	6.93976		Rep2_peak_6299	49.9262	9.63156
Gm02	3524006	3524437	Glyma.02G038000.Wm82.a4.v1:promoter	1228	Glyma.02G038000	XP_003519799.2 ribose-phosphate pyrophosphokinase 4 isoform X1 [Glycine max]	1&2	Rep1_peak_6313	4.46617	2.441		Rep2_peak_6302	7.81778	3.07584
Gm02	3524006	3524437	Glyma.02G038100.Wm82.a4.v1:promoter	1228	Glyma.02G038100	KAH1260137.1 Glutamate--glyoxylate aminotransferase 2 [Glycine max]	1&2	Rep1_peak_6313	4.46617	2.441		Rep2_peak_6302	7.81778	3.07584
Gm02	3526627	3527033	Glyma.02G038100.Wm82.a4.v1:five_prime_UTR	59	Glyma.02G038100	KAH1260137.1 Glutamate--glyoxylate aminotransferase 2 [Glycine max]	1&2	Rep1_peak_6314	21.001	5.29489		Rep2_peak_6303	21.4772	5.32242
Gm02	3551754	3552146	Glyma.02G038300.Wm82.a4.v1:promoter	509	Glyma.02G038300	XP_003519795.1 F-box protein At1g70590 [Glycine max]	1&2	Rep1_peak_6319	27.1621	6.56457		Rep2_peak_6308	24.5882	6.07198
Gm02	3576669	3576925	Glyma.02G038601.Wm82.a4.v1:promoter	0	Glyma.02G038601	XP_014620267.1 protein DETOXIFICATION 29 isoform X1 [Glycine max]	1	Rep1_peak_6321	20.4504	5.81979		--	--	--
Gm02	3607599	3608255	Glyma.02G038900.Wm82.a4.v1:promoter	234	Glyma.02G038900	KAH1260149.1 hypothetical protein GmHk_02G003340 [Glycine max]	1&2	Rep1_peak_6322	11.4513	4.13717		Rep2_peak_6312	5.53817	2.82003
Gm02	3622155	3622684	Glyma.02G039000.Wm82.a4.v1:promoter	418	Glyma.02G039000	XP_014620297.1 uncharacterized protein LOC100815157 [Glycine max]	1&2	Rep1_peak_6325	11.6973	4.32249		Rep2_peak_6314	8.77693	3.68017
Gm02	3694571	3694951	Glyma.02G039500.Wm82.a4.v1:promoter	1052	Glyma.02G039500	KAG4401645.1 hypothetical protein GLYMA_02G039500v4 [Glycine max]	2	--	--	--		Rep2_peak_6331	7.24126	2.85778
Gm02	3757016	3757300	Glyma.02G040100.Wm82.a4.v1:promoter	0	Glyma.02G040100	XP_003519839.2 zinc-finger homeodomain protein 1 [Glycine max]	2	--	--	--		Rep2_peak_6341	6.13233	3.19681
Gm02	3757016	3757300	Glyma.02G040100.Wm82.a4.v1:five_prime_UTR	0	Glyma.02G040100	XP_003519839.2 zinc-finger homeodomain protein 1 [Glycine max]	2	--	--	--		Rep2_peak_6341	6.13233	3.19681
Gm02	3766829	3767129	Glyma.02G040200.Wm82.a4.v1:promoter	1226	Glyma.02G040200	KAG4401660.1 hypothetical protein GLYMA_02G040200v4 [Glycine max]	2	--	--	--		Rep2_peak_6344	20.7539	5.54723
Gm02	3766829	3767129	Glyma.02G040301.Wm82.a4.v1:promoter	1226	Glyma.02G040301	KAG4401661.1 hypothetical protein GLYMA_02G040301v4 [Glycine max]	2	--	--	--		Rep2_peak_6344	20.7539	5.54723
Gm02	3800850	3801205	Glyma.02G040600.Wm82.a4.v1:five_prime_UTR	85	Glyma.02G040600	NP_001235620.1 Protein CURVATURE THYLAKOID 1D, chloroplastic-like [Glycine max]	1&2	Rep1_peak_6355	19.9468	4.46128		Rep2_peak_6347	21.9853	4.49089
Gm02	3810906	3811332	Glyma.02G040700.Wm82.a4.v1:promoter	123	Glyma.02G040700	XP_003519852.1 mitochondrial uncoupling protein 5 [Glycine max]	1&2	Rep1_peak_6357	20.4223	5.56434		Rep2_peak_6349	10.3258	3.77124
Gm02	3875132	3875489	Glyma.02G041400.Wm82.a4.v1:promoter	1448	Glyma.02G041400	XP_040866761.1 kinesin-like protein KIN-14B isoform X2 [Glycine max]	1&2	Rep1_peak_6369	10.834	4.02561		Rep2_peak_6363	9.71406	3.57999
Gm02	3881668	3882035	Glyma.02G041500.Wm82.a4.v1:promoter	926	Glyma.02G041500	NP_001240951.1 MADS-box protein SVP-like [Glycine max]	1&2	Rep1_peak_6370	16.7026	5.22702		Rep2_peak_6364	16.1071	5.03148
Gm02	3891272	3891597	Glyma.02G041600.Wm82.a4.v1:promoter	978	Glyma.02G041600	XP_006574649.1 F-box/kelch-repeat protein At3g23880 [Glycine max]	1&2	Rep1_peak_6371	5.35842	2.69711		Rep2_peak_6365	4.75874	2.59575
Gm02	3966232	3966545	Glyma.02G042300.Wm82.a4.v1:promoter	800	Glyma.02G042300	XP_003519847.1 protein STRICTOSIDINE SYNTHASE-LIKE 5 [Glycine max]	2	--	--	--		Rep2_peak_6372	6.89365	2.97143
Gm02	3975110	3975635	Glyma.02G042500.Wm82.a4.v1:promoter	652	Glyma.02G042500	NP_001238561.1 chitinase class I precursor [Glycine max]	1	Rep1_peak_6381	8.66865	3.4007		--	--	--
Gm02	3988151	3989720	Glyma.02G042700.Wm82.a4.v1:five_prime_UTR	0	Glyma.02G042700	NP_001304344.2 uncharacterized protein LOC100811784 [Glycine max]	1&2	Rep1_peak_6382	7.53807	3.40379		Rep2_peak_6373	17.7412	5.32437
Gm02	3988151	3989720	Glyma.02G042700.Wm82.a4.v1:promoter	0	Glyma.02G042700	NP_001304344.2 uncharacterized protein LOC100811784 [Glycine max]	1&2	Rep1_peak_6382	7.53807	3.40379		Rep2_peak_6373	17.7412	5.32437
Gm02	3992983	3993669	Glyma.02G042800.Wm82.a4.v1:promoter	179	Glyma.02G042800	XP_003520052.1 uncharacterized protein LOC100814466 [Glycine max]	1&2	Rep1_peak_6383	16.7045	5.10904		Rep2_peak_6374	16.9227	5.06476
Gm02	4000681	4001014	Glyma.02G042900.Wm82.a4.v1:promoter	223	Glyma.02G042900	KAG4401680.1 hypothetical protein GLYMA_02G042900v4 [Glycine max]	2	--	--	--		Rep2_peak_6375	5.80958	2.73827
Gm02	4012676	4013027	Glyma.02G043100.Wm82.a4.v1:promoter	1292	Glyma.02G043100	XP_003520064.1 uncharacterized protein LOC100777026 [Glycine max]	1&2	Rep1_peak_6386	13.5303	4.86348		Rep2_peak_6378	9.43427	3.92057
Gm02	4063895	4064462	Glyma.02G044000.Wm82.a4.v1:five_prime_UTR	10	Glyma.02G044000	XP_014620442.1 serine/arginine-rich splicing factor SR45a [Glycine max]	1&2	Rep1_peak_6388	18.704	5.64025		Rep2_peak_6380	12.493	4.19124
Gm02	4063895	4064462	Glyma.02G043900.Wm82.a4.v1:promoter	10	Glyma.02G043900	XP_014620431.1 pentatricopeptide repeat-containing protein At3g24000, mitochondrial-like isoform X1 [Glycine max]	1&2	Rep1_peak_6388	18.704	5.64025		Rep2_peak_6380	12.493	4.19124
Gm02	4102048	4102420	Glyma.02G044400.Wm82.a4.v1:promoter	239	Glyma.02G044400	KAG5050812.1 hypothetical protein JHK87_003010 [Glycine soja]	1	Rep1_peak_6391	13.1819	4.22156		--	--	--
Gm02	4109408	4109803	Glyma.02G044500.Wm82.a4.v1:promoter	1058	Glyma.02G044500	NP_001304619.2 putative germin-like protein 9-2 precursor [Glycine max]	1&2	Rep1_peak_6392	29.2495	7.04724		Rep2_peak_6383	28.3136	6.76864
Gm02	4109408	4109803	Glyma.02G044600.Wm82.a4.v1:promoter	1058	Glyma.02G044600	XP_006574659.1 probable serine/threonine-protein kinase PBL23 [Glycine max]	1&2	Rep1_peak_6392	29.2495	7.04724		Rep2_peak_6383	28.3136	6.76864
Gm02	4222289	4222573	Glyma.02G046100.Wm82.a4.v1:promoter	1251	Glyma.02G046100	XP_003520161.1 rac-like GTP-binding protein RHO1 [Glycine max]	1	Rep1_peak_6400	4.84777	2.62829		--	--	--
Gm02	4237904	4238243	Glyma.02G046300.Wm82.a4.v1:promoter	695	Glyma.02G046300	KAH1058741.1 hypothetical protein GYH30_003016 [Glycine max]	1	Rep1_peak_6403	3.68365	2.25364		--	--	--
Gm02	4265389	4265774	Glyma.02G046600.Wm82.a4.v1:promoter	456	Glyma.02G046600	XP_006574672.1 histidine kinase 1 [Glycine max]	2	--	--	--		Rep2_peak_6399	2.87789	1.93591
Gm02	4293189	4293591	Glyma.02G046800.Wm82.a4.v1:five_prime_UTR	409	Glyma.02G046800	KAH1058748.1 hypothetical protein GYH30_003021 [Glycine max]	2	--	--	--		Rep2_peak_6405	3.87837	2.28104
Gm02	4294978	4295432	Glyma.02G046800.Wm82.a4.v1:promoter	979	Glyma.02G046800	KAH1058748.1 hypothetical protein GYH30_003021 [Glycine max]	1&2	Rep1_peak_6409	44.952	9.20853		Rep2_peak_6406	44.0629	8.63735
Gm02	4317247	4317531	Glyma.02G047200.Wm82.a4.v1:promoter	1213	Glyma.02G047200	XP_040866820.1 oligopeptide transporter 7 isoform X2 [Glycine max]	2	--	--	--		Rep2_peak_6410	13.1889	4.51413
Gm02	4389571	4389980	Glyma.02G048000.Wm82.a4.v1:promoter	151	Glyma.02G048000	XP_003519866.1 chaperone protein dnaJ A7A, chloroplastic [Glycine max]	1&2	Rep1_peak_6422	10.715	4.18424		Rep2_peak_6422	11.0001	4.18173
Gm02	4391818	4392268	Glyma.02G048000.Wm82.a4.v1:promoter	1186	Glyma.02G048000	XP_003519866.1 chaperone protein dnaJ A7A, chloroplastic [Glycine max]	1&2	Rep1_peak_6423	55.6075	8.8751		Rep2_peak_6423	42.571	7.47536
Gm02	4391818	4392268	Glyma.02G048100.Wm82.a4.v1:promoter	1186	Glyma.02G048100	XP_003519867.1 TSL-kinase interacting protein 1 [Glycine max]	1&2	Rep1_peak_6423	55.6075	8.8751		Rep2_peak_6423	42.571	7.47536
Gm02	4407899	4408219	Glyma.02G048200.Wm82.a4.v1:promoter	834	Glyma.02G048200	XP_025980528.1 DNA-(apurinic or apyrimidinic site) endonuclease 2 [Glycine max]	1	Rep1_peak_6425	19.9677	5.31909		--	--	--
Gm02	4416510	4417610	Glyma.02G048300.Wm82.a4.v1:promoter	926	Glyma.02G048300	XP_003519869.1 calcium-dependent protein kinase 28 isoform X1 [Glycine max]	1&2	Rep1_peak_6427	14.8411	4.63081		Rep2_peak_6426	14.1227	4.23622
Gm02	4426577	4427022	Glyma.02G048400.Wm82.a4.v1:promoter	1161	Glyma.02G048400	NP_001236797.1 flavanone 3-hydroxylase [Glycine max]	1&2	Rep1_peak_6429	7.71947	3.47092		Rep2_peak_6428	13.0045	4.55972
Gm02	4435261	4436182	Glyma.02G048600.Wm82.a4.v1:promoter	1150	Glyma.02G048600	KAG4401708.1 hypothetical protein GLYMA_02G048600v4 [Glycine max]	1&2	Rep1_peak_6431	19.6085	6.09376		Rep2_peak_6430	9.03331	3.87093
Gm02	4435261	4436182	Glyma.02G048700.Wm82.a4.v1:promoter	1150	Glyma.02G048700	XP_003520257.1 chromatin-remodeling ATPase INO80 [Glycine max]	1&2	Rep1_peak_6431	19.6085	6.09376		Rep2_peak_6430	9.03331	3.87093
Gm02	4445372	4446121	Glyma.02G049000.Wm82.a4.v1:promoter	0	Glyma.02G049000	KAG4401709.1 hypothetical protein GLYMA_02G049000v4 [Glycine max]	1&2	Rep1_peak_6432	7.43858	3.28793		Rep2_peak_6431	9.0662	3.52793
Gm02	4445372	4446121	Glyma.02G048900.Wm82.a4.v1:promoter	0	Glyma.02G048900	XP_003520259.1 calpain-15 isoform X1 [Glycine max]	1&2	Rep1_peak_6432	7.43858	3.28793		Rep2_peak_6431	9.0662	3.52793
Gm02	4445372	4446121	Glyma.02G049000.Wm82.a4.v1:five_prime_UTR	0	Glyma.02G049000	KAG4401709.1 hypothetical protein GLYMA_02G049000v4 [Glycine max]	1&2	Rep1_peak_6432	7.43858	3.28793		Rep2_peak_6431	9.0662	3.52793
Gm02	4471028	4471557	Glyma.02G049400.Wm82.a4.v1:promoter	0	Glyma.02G049400	XP_003519871.1 peptide methionine sulfoxide reductase A5 [Glycine max]	1&2	Rep1_peak_6434	7.55664	3.25408		Rep2_peak_6432	11.6279	3.92644
Gm02	4471028	4471557	Glyma.02G049400.Wm82.a4.v1:five_prime_UTR	0	Glyma.02G049400	XP_003519871.1 peptide methionine sulfoxide reductase A5 [Glycine max]	1&2	Rep1_peak_6434	7.55664	3.25408		Rep2_peak_6432	11.6279	3.92644
Gm02	4540311	4540659	Glyma.02G050200.Wm82.a4.v1:five_prime_UTR	0	Glyma.02G050200	NP_001336712.1 ATP synthase subunit C superfamily protein [Glycine max]	2	--	--	--		Rep2_peak_6441	21.1117	5.65313
Gm02	4540311	4540659	Glyma.02G050200.Wm82.a4.v1:promoter	0	Glyma.02G050200	NP_001336712.1 ATP synthase subunit C superfamily protein [Glycine max]	2	--	--	--		Rep2_peak_6441	21.1117	5.65313
Gm02	4550924	4551741	Glyma.02G050300.Wm82.a4.v1:promoter	767	Glyma.02G050300	XP_003519875.1 probable LRR receptor-like serine/threonine-protein kinase At4g36180 [Glycine max]	1&2	Rep1_peak_6442	59.1037	10.317		Rep2_peak_6442	70.869	11.3821
Gm02	4579933	4580796	Glyma.02G050700.Wm82.a4.v1:promoter	0	Glyma.02G050700	XP_003520272.1 transmembrane and coiled-coil domain-containing protein 4 isoform X2 [Glycine max]	1&2	Rep1_peak_6446	22.2113	5.62874		Rep2_peak_6447	26.8787	6.23611
Gm02	4579933	4580796	Glyma.02G050600.Wm82.a4.v1:five_prime_UTR	0	Glyma.02G050600	XP_003520271.1 protein CHAPERONE-LIKE PROTEIN OF POR1, chloroplastic [Glycine max]	1&2	Rep1_peak_6446	22.2113	5.62874		Rep2_peak_6447	26.8787	6.23611
Gm02	4579933	4580796	Glyma.02G050600.Wm82.a4.v1:promoter	0	Glyma.02G050600	XP_003520271.1 protein CHAPERONE-LIKE PROTEIN OF POR1, chloroplastic [Glycine max]	1&2	Rep1_peak_6446	22.2113	5.62874		Rep2_peak_6447	26.8787	6.23611
Gm02	4581909	4582358	Glyma.02G050700.Wm82.a4.v1:promoter	0	Glyma.02G050700	XP_003520272.1 transmembrane and coiled-coil domain-containing protein 4 isoform X2 [Glycine max]	1&2	Rep1_peak_6447	26.6044	5.94029		Rep2_peak_6448	28.1495	6.01517
Gm02	4581909	4582358	Glyma.02G050600.Wm82.a4.v1:promoter	0	Glyma.02G050600	XP_003520271.1 protein CHAPERONE-LIKE PROTEIN OF POR1, chloroplastic [Glycine max]	1&2	Rep1_peak_6447	26.6044	5.94029		Rep2_peak_6448	28.1495	6.01517
Gm02	4581909	4582358	Glyma.02G050700.Wm82.a4.v1:five_prime_UTR	0	Glyma.02G050700	XP_003520272.1 transmembrane and coiled-coil domain-containing protein 4 isoform X2 [Glycine max]	1&2	Rep1_peak_6447	26.6044	5.94029		Rep2_peak_6448	28.1495	6.01517
Gm02	4606651	4607100	Glyma.02G051100.Wm82.a4.v1:promoter	811	Glyma.02G051100	XP_003519878.1 GATA transcription factor 5 [Glycine max]	1&2	Rep1_peak_6453	10.3355	3.95037		Rep2_peak_6453	21.0932	5.76818
Gm02	4657892	4658290	Glyma.02G051600.Wm82.a4.v1:promoter	0	Glyma.02G051600	XP_003520275.1 3-epi-6-deoxocathasterone 23-monooxygenase CYP90C1 isoform X1 [Glycine max]	2	--	--	--		Rep2_peak_6455	6.72389	3.18395
Gm02	4657892	4658290	Glyma.02G051600.Wm82.a4.v1:five_prime_UTR	0	Glyma.02G051600	XP_003520275.1 3-epi-6-deoxocathasterone 23-monooxygenase CYP90C1 isoform X1 [Glycine max]	2	--	--	--		Rep2_peak_6455	6.72389	3.18395
Gm02	4692270	4692602	Glyma.02G051802.Wm82.a4.v1:promoter	0	Glyma.02G051802	KAG4401719.1 hypothetical protein GLYMA_02G051802v4 [Glycine max]	1&2	Rep1_peak_6461	20.6971	5.77005		Rep2_peak_6462	11.1404	3.9447
Gm02	4692270	4692602	Glyma.02G051802.Wm82.a4.v1:five_prime_UTR	0	Glyma.02G051802	KAG4401719.1 hypothetical protein GLYMA_02G051802v4 [Glycine max]	1&2	Rep1_peak_6461	20.6971	5.77005		Rep2_peak_6462	11.1404	3.9447
Gm02	4755367	4755763	Glyma.02G052000.Wm82.a4.v1:promoter	766	Glyma.02G052000	XP_003519883.1 probable methyltransferase PMT27 [Glycine max]	1&2	Rep1_peak_6467	15.9012	4.96492		Rep2_peak_6470	15.3141	4.77815
Gm02	4786695	4787085	Glyma.02G052400.Wm82.a4.v1:promoter	126	Glyma.02G052400	KAG4401726.1 hypothetical protein GLYMA_02G052400v4 [Glycine max]	1&2	Rep1_peak_6470	16.3547	4.99765		Rep2_peak_6473	27.2158	6.58026
Gm02	4796198	4796670	Glyma.02G052700.Wm82.a4.v1:promoter	1037	Glyma.02G052700	XP_003520284.1 peroxidase 72 [Glycine max]	1&2	Rep1_peak_6471	20.2304	5.5069		Rep2_peak_6475	29.1123	7.00589
Gm02	4813978	4814369	Glyma.02G052900.Wm82.a4.v1:five_prime_UTR	0	Glyma.02G052900	NP_001240252.1 uncharacterized LOC100780403 precursor [Glycine max]	2	--	--	--		Rep2_peak_6478	13.4087	3.89344
Gm02	4813978	4814369	Glyma.02G052900.Wm82.a4.v1:promoter	0	Glyma.02G052900	NP_001240252.1 uncharacterized LOC100780403 precursor [Glycine max]	2	--	--	--		Rep2_peak_6478	13.4087	3.89344
Gm02	4814792	4815104	Glyma.02G052900.Wm82.a4.v1:promoter	424	Glyma.02G052900	NP_001240252.1 uncharacterized LOC100780403 precursor [Glycine max]	1&2	Rep1_peak_6473	14.213	3.82855		Rep2_peak_6479	11.5439	3.43333
Gm02	4818507	4819052	Glyma.02G053000.Wm82.a4.v1:five_prime_UTR	0	Glyma.02G053000	KAG4401729.1 hypothetical protein GLYMA_02G053000v4 [Glycine max]	1&2	Rep1_peak_6474	9.07932	3.88845		Rep2_peak_6480	10.0471	4.04494
Gm02	4818507	4819052	Glyma.02G053000.Wm82.a4.v1:five_prime_UTR	0	Glyma.02G053000	KAG4401729.1 hypothetical protein GLYMA_02G053000v4 [Glycine max]	1&2	Rep1_peak_6474	9.07932	3.88845		Rep2_peak_6480	10.0471	4.04494
Gm02	4818507	4819052	Glyma.02G053000.Wm82.a4.v1:promoter	0	Glyma.02G053000	KAG4401729.1 hypothetical protein GLYMA_02G053000v4 [Glycine max]	1&2	Rep1_peak_6474	9.07932	3.88845		Rep2_peak_6480	10.0471	4.04494
Gm02	4867294	4868332	Glyma.02G053600.Wm82.a4.v1:promoter	1406	Glyma.02G053600	KAH1260308.1 Protein HYPER-SENSITIVITY-RELATED 4 [Glycine max]	1&2	Rep1_peak_6476	30.9621	7.27309		Rep2_peak_6482	25.5861	6.36205
Gm02	4880049	4880802	Glyma.02G053900.Wm82.a4.v1:five_prime_UTR	578	Glyma.02G053900	XP_003520296.1 S-adenosyl-L-methionine:benzoic acid/salicylic acid carboxyl methyltransferase 3 [Glycine max]	1&2	Rep1_peak_6477	9.83982	3.96925		Rep2_peak_6484	19.0931	5.63875
Gm02	4891663	4892110	Glyma.02G054200.Wm82.a4.v1:promoter	90	Glyma.02G054200	XP_028197088.1 salicylate carboxymethyltransferase-like [Glycine soja]	1&2	Rep1_peak_6479	17.3752	5.09409		Rep2_peak_6486	23.0934	5.88066
Gm02	4895339	4896041	Glyma.02G054300.Wm82.a4.v1:promoter	0	Glyma.02G054300	KRH69877.1 hypothetical protein GLYMA_02G054300v4 [Glycine max]	1&2	Rep1_peak_6480	55.4175	10.5044		Rep2_peak_6487	72.9895	12.3056
Gm02	4938930	4939196	Glyma.02G054800.Wm82.a4.v1:five_prime_UTR	0	Glyma.02G054800	KAG4401734.1 hypothetical protein GLYMA_02G054800v4 [Glycine max]	1	Rep1_peak_6484	12.0076	4.13018		--	--	--
Gm02	4938930	4939196	Glyma.02G054800.Wm82.a4.v1:promoter	0	Glyma.02G054800	KAG4401734.1 hypothetical protein GLYMA_02G054800v4 [Glycine max]	1	Rep1_peak_6484	12.0076	4.13018		--	--	--
Gm02	4957492	4957830	Glyma.02G055100.Wm82.a4.v1:five_prime_UTR	3	Glyma.02G055100	XP_003519893.2 auxilin-like protein 1 [Glycine max]	1&2	Rep1_peak_6485	19.4514	5.62737		Rep2_peak_6491	26.3976	6.60476
Gm02	4969200	4969804	Glyma.02G055300.Wm82.a4.v1:promoter	1102	Glyma.02G055300	XP_006574698.1 tubby-like F-box protein 2 [Glycine max]	1&2	Rep1_peak_6487	16.2217	5.06874		Rep2_peak_6493	5.75886	2.90056
Gm02	4971138	4971633	Glyma.02G055200.Wm82.a4.v1:five_prime_UTR	0	Glyma.02G055200	KAH1058874.1 hypothetical protein GYH30_003105 [Glycine max]	1&2	Rep1_peak_6488	32.9604	6.66456		Rep2_peak_6494	33.4147	6.66433
Gm02	4971138	4971633	Glyma.02G055200.Wm82.a4.v1:promoter	0	Glyma.02G055200	KAH1058874.1 hypothetical protein GYH30_003105 [Glycine max]	1&2	Rep1_peak_6488	32.9604	6.66456		Rep2_peak_6494	33.4147	6.66433
Gm02	4978046	4978535	Glyma.02G055400.Wm82.a4.v1:five_prime_UTR	0	Glyma.02G055400	NP_001240007.1 Anaphase-promoting complex subunit 10-like [Glycine max]	1	Rep1_peak_6489	7.95029	3.05698		--	--	--
Gm02	4978046	4978535	Glyma.02G055400.Wm82.a4.v1:promoter	0	Glyma.02G055400	NP_001240007.1 Anaphase-promoting complex subunit 10-like [Glycine max]	1	Rep1_peak_6489	7.95029	3.05698		--	--	--
Gm02	5018441	5018848	Glyma.02G056100.Wm82.a4.v1:promoter	990	Glyma.02G056100	XP_003520309.1 zinc-finger homeodomain protein 6 [Glycine max]	1&2	Rep1_peak_6494	9.79054	3.52992		Rep2_peak_6500	14.1227	4.23622
Gm02	5031383	5031791	Glyma.02G056200.Wm82.a4.v1:promoter	89	Glyma.02G056200	XP_003520312.1 sugar transporter ERD6-like 6 [Glycine max]	1	Rep1_peak_6498	4.88909	2.53713		--	--	--
Gm02	5065923	5066368	Glyma.02G056600.Wm82.a4.v1:five_prime_UTR	74	Glyma.02G056600	XP_003519898.2 GATA transcription factor 18 [Glycine max]	1	Rep1_peak_6505	9.08139	3.38766		--	--	--
Gm02	5089629	5090028	Glyma.02G056900.Wm82.a4.v1:promoter	1167	Glyma.02G056900	NP_001236188.1 AP-3 complex subunit sigma-like [Glycine max]	2	--	--	--		Rep2_peak_6508	3.40921	2.19419
Gm02	5102068	5102888	Glyma.02G057200.Wm82.a4.v1:five_prime_UTR	0	Glyma.02G057200	NP_001239755.1 uncharacterized protein LOC100800024 [Glycine max]	1&2	Rep1_peak_6510	22.2211	6.56032		Rep2_peak_6511	15.6415	5.24102
Gm02	5102068	5102888	Glyma.02G057200.Wm82.a4.v1:promoter	0	Glyma.02G057200	NP_001239755.1 uncharacterized protein LOC100800024 [Glycine max]	1&2	Rep1_peak_6510	22.2211	6.56032		Rep2_peak_6511	15.6415	5.24102
Gm02	5155848	5156236	Glyma.02G057600.Wm82.a4.v1:promoter	1496	Glyma.02G057600	KAG4401748.1 hypothetical protein GLYMA_02G057600v4 [Glycine max]	1&2	Rep1_peak_6513	20.3118	5.9074		Rep2_peak_6514	12.6496	4.43871
Gm02	5166355	5166875	Glyma.02G057800.Wm82.a4.v1:five_prime_UTR	0	Glyma.02G057800	XP_003518034.1 acidic leucine-rich nuclear phosphoprotein 32-related protein isoform X1 [Glycine max]	1&2	Rep1_peak_6515	38.8027	7.79228		Rep2_peak_6517	48.2622	8.72276
Gm02	5166355	5166875	Glyma.02G057800.Wm82.a4.v1:promoter	0	Glyma.02G057800	XP_003518034.1 acidic leucine-rich nuclear phosphoprotein 32-related protein isoform X1 [Glycine max]	1&2	Rep1_peak_6515	38.8027	7.79228		Rep2_peak_6517	48.2622	8.72276
Gm02	5173932	5174286	Glyma.02G057900.Wm82.a4.v1:promoter	552	Glyma.02G057900	XP_025980593.1 uncharacterized protein LOC100801282 [Glycine max]	1&2	Rep1_peak_6516	14.1602	4.16535		Rep2_peak_6518	13.9225	4.10113
Gm02	5173932	5174286	Glyma.02G058000.Wm82.a4.v1:five_prime_UTR	552	Glyma.02G058000	KAG4401749.1 hypothetical protein GLYMA_02G058000v4 [Glycine max]	1&2	Rep1_peak_6516	14.1602	4.16535		Rep2_peak_6518	13.9225	4.10113
Gm02	5175004	5175619	Glyma.02G058000.Wm82.a4.v1:promoter	167	Glyma.02G058000	KAG4401749.1 hypothetical protein GLYMA_02G058000v4 [Glycine max]	1&2	Rep1_peak_6517	23.1177	6.27151		Rep2_peak_6519	27.8071	6.89467
Gm02	5185620	5185924	Glyma.02G058051.Wm82.a4.v1:promoter	620	Glyma.02G058051	KAG4401750.1 hypothetical protein GLYMA_02G058051v4 [Glycine max]	2	--	--	--		Rep2_peak_6522	9.60853	3.47587
Gm02	5189193	5189536	Glyma.02G058100.Wm82.a4.v1:five_prime_UTR	651	Glyma.02G058100	KRH69936.1 hypothetical protein GLYMA_02G058100v4 [Glycine max]	2	--	--	--		Rep2_peak_6524	5.08242	2.84644
Gm02	5195664	5195954	Glyma.02G058300.Wm82.a4.v1:promoter	0	Glyma.02G058300	KAG4401753.1 hypothetical protein GLYMA_02G058300v4 [Glycine max]	1	Rep1_peak_6519	10.9914	4.79391		--	--	--
Gm02	5195664	5195954	Glyma.02G058200.Wm82.a4.v1:five_prime_UTR	0	Glyma.02G058200	NP_001235004.1 uncharacterized protein LOC100527619 [Glycine max]	1	Rep1_peak_6519	10.9914	4.79391		--	--	--
Gm02	5195664	5195954	Glyma.02G058200.Wm82.a4.v1:promoter	0	Glyma.02G058200	NP_001235004.1 uncharacterized protein LOC100527619 [Glycine max]	1	Rep1_peak_6519	10.9914	4.79391		--	--	--
Gm02	5221770	5222200	Glyma.02G058600.Wm82.a4.v1:promoter	207	Glyma.02G058600	XP_006574705.1 probable protein phosphatase 2C 55 [Glycine max]	1&2	Rep1_peak_6521	10.3726	4.527		Rep2_peak_6526	21.2641	6.88153
Gm02	5221770	5222200	Glyma.02G058500.Wm82.a4.v1:promoter	207	Glyma.02G058500	XP_003518037.1 zinc finger protein GAI-ASSOCIATED FACTOR 1 [Glycine max]	1&2	Rep1_peak_6521	10.3726	4.527		Rep2_peak_6526	21.2641	6.88153
Gm02	5222924	5223652	Glyma.02G058600.Wm82.a4.v1:promoter	0	Glyma.02G058600	XP_006574705.1 probable protein phosphatase 2C 55 [Glycine max]	1&2	Rep1_peak_6522	10.6659	3.87986		Rep2_peak_6527	7.41146	3.20507
Gm02	5222924	5223652	Glyma.02G058500.Wm82.a4.v1:promoter	0	Glyma.02G058500	XP_003518037.1 zinc finger protein GAI-ASSOCIATED FACTOR 1 [Glycine max]	1&2	Rep1_peak_6522	10.6659	3.87986		Rep2_peak_6527	7.41146	3.20507
Gm02	5222924	5223652	Glyma.02G058600.Wm82.a4.v1:five_prime_UTR	0	Glyma.02G058600	XP_006574705.1 probable protein phosphatase 2C 55 [Glycine max]	1&2	Rep1_peak_6522	10.6659	3.87986		Rep2_peak_6527	7.41146	3.20507
Gm02	5271449	5272335	Glyma.02G058950.Wm82.a4.v1:promoter	984	Glyma.02G058950	KAG4401755.1 hypothetical protein GLYMA_02G058950v4 [Glycine max]	1&2	Rep1_peak_6527	34.5249	7.05985		Rep2_peak_6530	44.3642	7.89467
Gm02	5273746	5274344	Glyma.02G059000.Wm82.a4.v1:promoter	1034	Glyma.02G059000	XP_003518048.1 geranylgeranyl pyrophosphate synthase, chloroplastic [Glycine max]	1&2	Rep1_peak_6528	15.114	4.82223		Rep2_peak_6531	14.545	4.64036
Gm02	5303216	5303537	Glyma.02G059200.Wm82.a4.v1:promoter	0	Glyma.02G059200	XP_003518051.1 calcium uniporter protein 2, mitochondrial isoform X1 [Glycine max]	1&2	Rep1_peak_6531	13.5025	3.7848		Rep2_peak_6535	17.8163	4.33225
Gm02	5303216	5303537	Glyma.02G059200.Wm82.a4.v1:five_prime_UTR	0	Glyma.02G059200	XP_003518051.1 calcium uniporter protein 2, mitochondrial isoform X1 [Glycine max]	1&2	Rep1_peak_6531	13.5025	3.7848		Rep2_peak_6535	17.8163	4.33225
Gm02	5350687	5350973	Glyma.02G059700.Wm82.a4.v1:promoter	0	Glyma.02G059700	XP_003519907.1 lysM domain receptor-like kinase 4 [Glycine max]	1	Rep1_peak_6537	3.94982	2.45195		--	--	--
Gm02	5350687	5350973	Glyma.02G059700.Wm82.a4.v1:five_prime_UTR	0	Glyma.02G059700	XP_003519907.1 lysM domain receptor-like kinase 4 [Glycine max]	1	Rep1_peak_6537	3.94982	2.45195		--	--	--
Gm02	5360828	5361203	Glyma.02G059800.Wm82.a4.v1:promoter	543	Glyma.02G059800	XP_006574707.1 V-type proton ATPase subunit H [Glycine max]	1&2	Rep1_peak_6539	28.3132	7.52717		Rep2_peak_6539	14.52	5.23313
Gm02	5433034	5433453	Glyma.02G060102.Wm82.a4.v1:promoter	1013	Glyma.02G060102	KAG4401761.1 hypothetical protein GLYMA_02G060102v4 [Glycine max]	2	--	--	--		Rep2_peak_6549	8.43128	3.25863
Gm02	5434662	5435291	Glyma.02G060102.Wm82.a4.v1:promoter	436	Glyma.02G060102	KAG4401761.1 hypothetical protein GLYMA_02G060102v4 [Glycine max]	1&2	Rep1_peak_6552	29.3238	5.89975		Rep2_peak_6550	22.3377	4.91457
Gm02	5434662	5435291	Glyma.02G060202.Wm82.a4.v1:five_prime_UTR	436	Glyma.02G060202	KAG4401762.1 hypothetical protein GLYMA_02G060202v4 [Glycine max]	1&2	Rep1_peak_6552	29.3238	5.89975		Rep2_peak_6550	22.3377	4.91457
Gm02	5434662	5435291	Glyma.02G060202.Wm82.a4.v1:five_prime_UTR	436	Glyma.02G060202	KAG4401762.1 hypothetical protein GLYMA_02G060202v4 [Glycine max]	1&2	Rep1_peak_6552	29.3238	5.89975		Rep2_peak_6550	22.3377	4.91457
Gm02	5436124	5436404	Glyma.02G060202.Wm82.a4.v1:promoter	398	Glyma.02G060202	KAG4401762.1 hypothetical protein GLYMA_02G060202v4 [Glycine max]	2	--	--	--		Rep2_peak_6551	14.3515	4.38837
Gm02	5465335	5465767	Glyma.02G060500.Wm82.a4.v1:promoter	589	Glyma.02G060500	KAG4401764.1 hypothetical protein GLYMA_02G060500v4 [Glycine max]	1&2	Rep1_peak_6557	6.9104	4.00215		Rep2_peak_6555	8.91598	4.58056
Gm02	5480278	5480626	Glyma.02G060732.Wm82.a4.v1:promoter	697	Glyma.02G060732	KAG4401767.1 hypothetical protein GLYMA_02G060732v4 [Glycine max]	2	--	--	--		Rep2_peak_6558	12.6685	4.34257
Gm02	5541504	5541886	Glyma.02G061400.Wm82.a4.v1:five_prime_UTR	208	Glyma.02G061400	XP_014620719.1 BTB/POZ domain-containing protein At5g66560 isoform X1 [Glycine max]	1&2	Rep1_peak_6562	12.212	4.19524		Rep2_peak_6563	14.4958	4.525
Gm02	5542789	5543597	Glyma.02G061400.Wm82.a4.v1:promoter	696	Glyma.02G061400	XP_014620719.1 BTB/POZ domain-containing protein At5g66560 isoform X1 [Glycine max]	1&2	Rep1_peak_6563	8.67423	3.55743		Rep2_peak_6564	23.5305	6.00821
Gm02	5554936	5555495	Glyma.02G061700.Wm82.a4.v1:five_prime_UTR	0	Glyma.02G061700	XP_003519915.3 wall-associated receptor kinase-like 14 [Glycine max]	1&2	Rep1_peak_6564	22.8952	6.33965		Rep2_peak_6565	32.6327	7.78497
Gm02	5554936	5555495	Glyma.02G061700.Wm82.a4.v1:promoter	0	Glyma.02G061700	XP_003519915.3 wall-associated receptor kinase-like 14 [Glycine max]	1&2	Rep1_peak_6564	22.8952	6.33965		Rep2_peak_6565	32.6327	7.78497
Gm02	5568652	5568968	Glyma.02G061902.Wm82.a4.v1:five_prime_UTR	69	Glyma.02G061902	KAG4401775.1 hypothetical protein GLYMA_02G061902v4 [Glycine max]	1&2	Rep1_peak_6566	12.2816	3.80771		Rep2_peak_6566	10.1587	3.37238
Gm02	5570697	5571006	Glyma.02G062100.Wm82.a4.v1:five_prime_UTR	136	Glyma.02G062100	KAG4401776.1 hypothetical protein GLYMA_02G062100v4 [Glycine max]	2	--	--	--		Rep2_peak_6567	15.061	4.50386
Gm02	5570697	5571006	Glyma.02G061902.Wm82.a4.v1:promoter	136	Glyma.02G061902	KAG4401775.1 hypothetical protein GLYMA_02G061902v4 [Glycine max]	2	--	--	--		Rep2_peak_6567	15.061	4.50386
Gm02	5570697	5571006	Glyma.02G062000.Wm82.a4.v1:promoter	136	Glyma.02G062000	KRH70010.1 hypothetical protein GLYMA_02G062000v4 [Glycine max]	2	--	--	--		Rep2_peak_6567	15.061	4.50386
Gm02	5577512	5577936	Glyma.02G062200.Wm82.a4.v1:promoter	0	Glyma.02G062200	XP_003518083.1 uncharacterized protein LOC100777185 [Glycine max]	1&2	Rep1_peak_6567	35.1301	8.24344		Rep2_peak_6568	38.7283	8.69196
Gm02	5577512	5577936	Glyma.02G062200.Wm82.a4.v1:five_prime_UTR	0	Glyma.02G062200	XP_003518083.1 uncharacterized protein LOC100777185 [Glycine max]	1&2	Rep1_peak_6567	35.1301	8.24344		Rep2_peak_6568	38.7283	8.69196
Gm02	5582264	5582585	Glyma.02G062251.Wm82.a4.v1:promoter	708	Glyma.02G062251	KAG4401778.1 hypothetical protein GLYMA_02G062251v4 [Glycine max]	2	--	--	--		Rep2_peak_6569	11.6795	3.46572
Gm02	5583942	5584667	Glyma.02G062302.Wm82.a4.v1:promoter	650	Glyma.02G062302	KAG4401779.1 hypothetical protein GLYMA_02G062302v4 [Glycine max]	1&2	Rep1_peak_6568	6.89966	2.76388		Rep2_peak_6570	18.7513	4.47577
Gm02	5588339	5588617	Glyma.02G062400.Wm82.a4.v1:promoter	1094	Glyma.02G062400	XP_003519916.1 protease 2 [Glycine max]	1	Rep1_peak_6569	14.6821	4.39459		--	--	--
Gm02	5588339	5588617	Glyma.02G062352.Wm82.a4.v1:promoter	1094	Glyma.02G062352	KAG4401780.1 hypothetical protein GLYMA_02G062352v4 [Glycine max]	1	Rep1_peak_6569	14.6821	4.39459		--	--	--
Gm02	5624863	5626385	Glyma.02G062700.Wm82.a4.v1:promoter	208	Glyma.02G062700	XP_003518090.1 dof zinc finger protein DOF3.4 [Glycine max]	1&2	Rep1_peak_6572	24.3981	6.84367	Rep1_peak_6573	10.44	4.19052		Rep2_peak_6573	48.6376	10.3371
Gm02	5647680	5647992	Glyma.02G062900.Wm82.a4.v1:promoter	994	Glyma.02G062900	XP_003518092.1 methylesterase 1 [Glycine max]	1	Rep1_peak_6578	16.2747	5.20638		--	--	--
Gm02	5650211	5650628	Glyma.02G063000.Wm82.a4.v1:promoter	808	Glyma.02G063000	KAG4401788.1 hypothetical protein GLYMA_02G063000v4 [Glycine max]	1&2	Rep1_peak_6579	8.02301	3.19899		Rep2_peak_6577	12.7744	4.01897
Gm02	5652694	5653068	Glyma.02G063100.Wm82.a4.v1:promoter	1259	Glyma.02G063100	XP_014620778.1 salicylic acid-binding protein 2 isoform X2 [Glycine max]	1&2	Rep1_peak_6580	13.0788	4.37617		Rep2_peak_6578	21.3111	5.59603
Gm02	5683764	5684125	Glyma.02G063600.Wm82.a4.v1:promoter	596	Glyma.02G063600	XP_003518109.1 salicylic acid-binding protein 2 [Glycine max]	1&2	Rep1_peak_6584	33.8642	8.53702		Rep2_peak_6584	40.0261	9.29022
Gm02	5688678	5688946	Glyma.02G063700.Wm82.a4.v1:promoter	1082	Glyma.02G063700	XP_003518112.1 tetraspanin-6 [Glycine max]	1	Rep1_peak_6585	7.70243	3.55446		--	--	--
Gm02	5689724	5690049	Glyma.02G063700.Wm82.a4.v1:promoter	0	Glyma.02G063700	XP_003518112.1 tetraspanin-6 [Glycine max]	2	--	--	--		Rep2_peak_6585	4.75825	2.54238
Gm02	5689724	5690049	Glyma.02G063802.Wm82.a4.v1:promoter	0	Glyma.02G063802	XP_040867170.1 MLO-like protein 12 isoform X3 [Glycine max]	2	--	--	--		Rep2_peak_6585	4.75825	2.54238
Gm02	5689724	5690049	Glyma.02G063700.Wm82.a4.v1:five_prime_UTR	0	Glyma.02G063700	XP_003518112.1 tetraspanin-6 [Glycine max]	2	--	--	--		Rep2_peak_6585	4.75825	2.54238
Gm02	5693793	5694244	Glyma.02G063802.Wm82.a4.v1:five_prime_UTR	1062	Glyma.02G063802	XP_040867170.1 MLO-like protein 12 isoform X3 [Glycine max]	1&2	Rep1_peak_6586	47.2015	9.52728		Rep2_peak_6586	41.5	8.38248
Gm02	5775855	5776217	Glyma.02G065100.Wm82.a4.v1:promoter	0	Glyma.02G065100	XP_003519931.1 exocyst complex component EXO70B1 [Glycine max]	2	--	--	--		Rep2_peak_6594	12.291	4.04192
Gm02	5775855	5776217	Glyma.02G065000.Wm82.a4.v1:promoter	0	Glyma.02G065000	KAG4401791.1 hypothetical protein GLYMA_02G065000v4 [Glycine max]	2	--	--	--		Rep2_peak_6594	12.291	4.04192
Gm02	5775855	5776217	Glyma.02G065100.Wm82.a4.v1:five_prime_UTR	0	Glyma.02G065100	XP_003519931.1 exocyst complex component EXO70B1 [Glycine max]	2	--	--	--		Rep2_peak_6594	12.291	4.04192
Gm02	5798090	5798457	Glyma.02G065500.Wm82.a4.v1:promoter	0	Glyma.02G065500	XP_003518129.1 V-type proton ATPase subunit C [Glycine max]	1&2	Rep1_peak_6596	10.5332	4.01843		Rep2_peak_6598	17.8268	5.23389
Gm02	5798090	5798457	Glyma.02G065500.Wm82.a4.v1:five_prime_UTR	0	Glyma.02G065500	XP_003518129.1 V-type proton ATPase subunit C [Glycine max]	1&2	Rep1_peak_6596	10.5332	4.01843		Rep2_peak_6598	17.8268	5.23389
Gm02	5821065	5821469	Glyma.02G065801.Wm82.a4.v1:five_prime_UTR	0	Glyma.02G065801	KAG4401795.1 hypothetical protein GLYMA_02G065801v4 [Glycine max]	2	--	--	--		Rep2_peak_6600	11.0462	4.00332
Gm02	5821065	5821469	Glyma.02G065801.Wm82.a4.v1:promoter	0	Glyma.02G065801	KAG4401795.1 hypothetical protein GLYMA_02G065801v4 [Glycine max]	2	--	--	--		Rep2_peak_6600	11.0462	4.00332
Gm02	5837104	5838204	Glyma.02G066100.Wm82.a4.v1:promoter	0	Glyma.02G066100	NP_001238151.2 precursor monofunctional aspartokinase [Glycine max]	1&2	Rep1_peak_6602	32.1988	7.80957		Rep2_peak_6603	38.7283	8.69196
Gm02	5837104	5838204	Glyma.02G066100.Wm82.a4.v1:five_prime_UTR	0	Glyma.02G066100	NP_001238151.2 precursor monofunctional aspartokinase [Glycine max]	1&2	Rep1_peak_6602	32.1988	7.80957		Rep2_peak_6603	38.7283	8.69196
Gm02	5919998	5920506	Glyma.02G067000.Wm82.a4.v1:promoter	745	Glyma.02G067000	KAG4401809.1 hypothetical protein GLYMA_02G067000v4 [Glycine max]	1&2	Rep1_peak_6609	74.112	13.0253		Rep2_peak_6612	39.5987	7.60346
Gm02	5936705	5937080	Glyma.02G067500.Wm82.a4.v1:promoter	0	Glyma.02G067500	XP_028198546.1 nudix hydrolase 12, mitochondrial-like isoform X2 [Glycine soja]	1&2	Rep1_peak_6611	5.05047	2.70293		Rep2_peak_6614	5.55258	2.82526
Gm02	5936705	5937080	Glyma.02G067500.Wm82.a4.v1:five_prime_UTR	0	Glyma.02G067500	XP_028198546.1 nudix hydrolase 12, mitochondrial-like isoform X2 [Glycine soja]	1&2	Rep1_peak_6611	5.05047	2.70293		Rep2_peak_6614	5.55258	2.82526
Gm02	5959148	5960063	Glyma.02G067850.Wm82.a4.v1:promoter	973	Glyma.02G067850	KAG4401812.1 hypothetical protein GLYMA_02G067850v4 [Glycine max]	1&2	Rep1_peak_6613	4.91833	2.49921		Rep2_peak_6615	7.73268	2.84715
Gm02	5981250	5981533	Glyma.02G068200.Wm82.a4.v1:promoter	298	Glyma.02G068200	XP_003519939.1 uncharacterized protein LOC100780939 [Glycine max]	1	Rep1_peak_6616	8.95949	3.74616		--	--	--
Gm02	5985835	5986278	Glyma.02G068300.Wm82.a4.v1:promoter	738	Glyma.02G068300	XP_003519940.1 DEAD-box ATP-dependent RNA helicase 41 isoform X1 [Glycine max]	1&2	Rep1_peak_6617	28.955	7.41066		Rep2_peak_6620	21.8438	6.13661
Gm02	6013801	6014103	Glyma.02G068700.Wm82.a4.v1:promoter	855	Glyma.02G068700	XP_040863495.1 heavy metal-associated isoprenylated plant protein 29-like [Glycine max]	1	Rep1_peak_6619	6.39741	2.93164		--	--	--
Gm02	6013801	6014103	Glyma.02G068800.Wm82.a4.v1:promoter	855	Glyma.02G068800	KAH1059097.1 hypothetical protein GYH30_003246 [Glycine max]	1	Rep1_peak_6619	6.39741	2.93164		--	--	--
Gm02	6014400	6014808	Glyma.02G068700.Wm82.a4.v1:promoter	1249	Glyma.02G068700	XP_040863495.1 heavy metal-associated isoprenylated plant protein 29-like [Glycine max]	1&2	Rep1_peak_6620	14.5821	4.45609		Rep2_peak_6624	16.5122	4.73483
Gm02	6014400	6014808	Glyma.02G068800.Wm82.a4.v1:promoter	1249	Glyma.02G068800	KAH1059097.1 hypothetical protein GYH30_003246 [Glycine max]	1&2	Rep1_peak_6620	14.5821	4.45609		Rep2_peak_6624	16.5122	4.73483
Gm02	6073683	6073962	Glyma.02G069400.Wm82.a4.v1:promoter	105	Glyma.02G069400	KAG4401815.1 hypothetical protein GLYMA_02G069400v4 [Glycine max]	1	Rep1_peak_6626	8.35044	3.61554		--	--	--
Gm02	6127791	6128360	Glyma.02G070000.Wm82.a4.v1:five_prime_UTR	0	Glyma.02G070000	XP_003518189.1 NAC domain-containing protein 2 [Glycine max]	1&2	Rep1_peak_6633	31.1479	7.63639		Rep2_peak_6635	40.5702	8.91733
Gm02	6127791	6128360	Glyma.02G070000.Wm82.a4.v1:promoter	0	Glyma.02G070000	XP_003518189.1 NAC domain-containing protein 2 [Glycine max]	1&2	Rep1_peak_6633	31.1479	7.63639		Rep2_peak_6635	40.5702	8.91733
Gm02	6136642	6137170	Glyma.02G070100.Wm82.a4.v1:promoter	744	Glyma.02G070100	XP_003518190.1 exosome complex component RRP42 [Glycine max]	1&2	Rep1_peak_6634	11.7434	4.33865		Rep2_peak_6636	10.7098	4.07979
Gm02	6138009	6138272	Glyma.02G070100.Wm82.a4.v1:five_prime_UTR	96	Glyma.02G070100	XP_003518190.1 exosome complex component RRP42 [Glycine max]	1	Rep1_peak_6635	3.08464	2.11078		--	--	--
Gm02	6163023	6163482	Glyma.02G070500.Wm82.a4.v1:promoter	564	Glyma.02G070500	XP_003518194.3 glucan endo-1,3-beta-glucosidase 3 [Glycine max]	1&2	Rep1_peak_6638	31.6302	6.91866		Rep2_peak_6641	25.5296	6.47714
Gm02	6200693	6201054	Glyma.02G070700.Wm82.a4.v1:five_prime_UTR	0	Glyma.02G070700	KRH70131.2 hypothetical protein GLYMA_02G070700v4 [Glycine max]	2	--	--	--		Rep2_peak_6645	7.50417	2.63351
Gm02	6200693	6201054	Glyma.02G070700.Wm82.a4.v1:promoter	0	Glyma.02G070700	KRH70131.2 hypothetical protein GLYMA_02G070700v4 [Glycine max]	2	--	--	--		Rep2_peak_6645	7.50417	2.63351
Gm02	6214478	6214795	Glyma.02G070900.Wm82.a4.v1:promoter	434	Glyma.02G070900	KAG4401817.1 hypothetical protein GLYMA_02G070900v4 [Glycine max]	1&2	Rep1_peak_6642	13.6542	4.56236		Rep2_peak_6647	13.1881	4.31451
Gm02	6220809	6221136	Glyma.02G071100.Wm82.a4.v1:promoter	24	Glyma.02G071100	KAH1059133.1 hypothetical protein GYH30_003273 [Glycine max]	1&2	Rep1_peak_6643	10.4641	4.19953		Rep2_peak_6648	12.1821	4.49438
Gm02	6220809	6221136	Glyma.02G071002.Wm82.a4.v1:five_prime_UTR	24	Glyma.02G071002	KAG4401818.1 hypothetical protein GLYMA_02G071002v4 [Glycine max]	1&2	Rep1_peak_6643	10.4641	4.19953		Rep2_peak_6648	12.1821	4.49438
Gm02	6255367	6255674	Glyma.02G071500.Wm82.a4.v1:promoter	1466	Glyma.02G071500	XP_003518214.1 GATA transcription factor 2 isoform X2 [Glycine max]	2	--	--	--		Rep2_peak_6652	9.48051	3.66307
Gm02	6278061	6278339	Glyma.02G071800.Wm82.a4.v1:promoter	268	Glyma.02G071800	KAG4401828.1 hypothetical protein GLYMA_02G071800v4 [Glycine max]	1	Rep1_peak_6647	5.87849	2.87861		--	--	--
Gm02	6278061	6278339	Glyma.02G071850.Wm82.a4.v1:promoter	268	Glyma.02G071850	KAG4401829.1 hypothetical protein GLYMA_02G071850v4 [Glycine max]	1	Rep1_peak_6647	5.87849	2.87861		--	--	--
Gm02	6294817	6295477	Glyma.02G072000.Wm82.a4.v1:five_prime_UTR	711	Glyma.02G072000	XP_040867330.1 YTH domain-containing protein ECT3 isoform X4 [Glycine max]	1&2	Rep1_peak_6650	35.3148	7.67397		Rep2_peak_6656	32.4781	7.15239
Gm02	6294817	6295477	Glyma.02G072100.Wm82.a4.v1:promoter	711	Glyma.02G072100	KAH1059161.1 hypothetical protein GYH30_003284 [Glycine max]	1&2	Rep1_peak_6650	35.3148	7.67397		Rep2_peak_6656	32.4781	7.15239
Gm02	6294817	6295477	Glyma.02G072000.Wm82.a4.v1:five_prime_UTR	711	Glyma.02G072000	XP_040867330.1 YTH domain-containing protein ECT3 isoform X4 [Glycine max]	1&2	Rep1_peak_6650	35.3148	7.67397		Rep2_peak_6656	32.4781	7.15239
Gm02	6296874	6297165	Glyma.02G072100.Wm82.a4.v1:promoter	457	Glyma.02G072100	KAH1059161.1 hypothetical protein GYH30_003284 [Glycine max]	1	Rep1_peak_6651	11.7838	3.97345		--	--	--
Gm02	6296874	6297165	Glyma.02G072000.Wm82.a4.v1:promoter	457	Glyma.02G072000	XP_040867330.1 YTH domain-containing protein ECT3 isoform X4 [Glycine max]	1	Rep1_peak_6651	11.7838	3.97345		--	--	--
Gm02	6330757	6331127	Glyma.02G072600.Wm82.a4.v1:five_prime_UTR	0	Glyma.02G072600	NP_001242527.2 thioredoxin-like superfamily protein precursor [Glycine max]	1	Rep1_peak_6658	5.75049	2.96669		--	--	--
Gm02	6330757	6331127	Glyma.02G072700.Wm82.a4.v1:promoter	0	Glyma.02G072700	NP_001341780.1 putative eukaryotic translation initiation factor 4E isoform 2 [Glycine max]	1	Rep1_peak_6658	5.75049	2.96669		--	--	--
Gm02	6330757	6331127	Glyma.02G072600.Wm82.a4.v1:promoter	0	Glyma.02G072600	NP_001242527.2 thioredoxin-like superfamily protein precursor [Glycine max]	1	Rep1_peak_6658	5.75049	2.96669		--	--	--
Gm02	6347067	6347602	Glyma.02G072800.Wm82.a4.v1:promoter	1356	Glyma.02G072800	XP_014621021.1 ethylene-responsive transcription factor ERN1 [Glycine max]	1&2	Rep1_peak_6659	28.1052	7.29231		Rep2_peak_6665	40.867	9.00941
Gm02	6350324	6350817	Glyma.02G072900.Wm82.a4.v1:promoter	375	Glyma.02G072900	KAG4401831.1 hypothetical protein GLYMA_02G072900v4 [Glycine max]	1	Rep1_peak_6660	14.2185	4.34962		--	--	--
Gm02	6362720	6363092	Glyma.02G073100.Wm82.a4.v1:promoter	361	Glyma.02G073100	XP_028199170.1 septin and tuftelin-interacting protein 1 homolog 1-like [Glycine soja]	1&2	Rep1_peak_6665	16.3251	5.78524		Rep2_peak_6669	17.4602	5.91219
Gm02	6362720	6363092	Glyma.02G073000.Wm82.a4.v1:promoter	361	Glyma.02G073000	XP_006574761.1 probable inactive shikimate kinase like 1, chloroplastic isoform X3 [Glycine max]	1&2	Rep1_peak_6665	16.3251	5.78524		Rep2_peak_6669	17.4602	5.91219
Gm02	6376046	6376552	Glyma.02G073200.Wm82.a4.v1:five_prime_UTR	0	Glyma.02G073200	XP_003519960.1 alpha-(1,4)-fucosyltransferase [Glycine max]	1&2	Rep1_peak_6666	33.8397	6.76869		Rep2_peak_6672	38.6669	7.49484
Gm02	6376046	6376552	Glyma.02G073300.Wm82.a4.v1:promoter	0	Glyma.02G073300	XP_003518281.2 uncharacterized protein LOC100786436 [Glycine max]	1&2	Rep1_peak_6666	33.8397	6.76869		Rep2_peak_6672	38.6669	7.49484
Gm02	6376046	6376552	Glyma.02G073200.Wm82.a4.v1:promoter	0	Glyma.02G073200	XP_003519960.1 alpha-(1,4)-fucosyltransferase [Glycine max]	1&2	Rep1_peak_6666	33.8397	6.76869		Rep2_peak_6672	38.6669	7.49484
Gm02	6377998	6378284	Glyma.02G073300.Wm82.a4.v1:promoter	847	Glyma.02G073300	XP_003518281.2 uncharacterized protein LOC100786436 [Glycine max]	1	Rep1_peak_6667	8.06475	3.69652		--	--	--
Gm02	6377998	6378284	Glyma.02G073200.Wm82.a4.v1:promoter	847	Glyma.02G073200	XP_003519960.1 alpha-(1,4)-fucosyltransferase [Glycine max]	1	Rep1_peak_6667	8.06475	3.69652		--	--	--
Gm02	6387070	6387804	Glyma.02G073401.Wm82.a4.v1:promoter	964	Glyma.02G073401	KAG4401834.1 hypothetical protein GLYMA_02G073401v4 [Glycine max]	1&2	Rep1_peak_6669	5.37081	2.64744		Rep2_peak_6674	15.5145	4.45346
Gm02	6388836	6389378	Glyma.02G073401.Wm82.a4.v1:promoter	144	Glyma.02G073401	KAG4401834.1 hypothetical protein GLYMA_02G073401v4 [Glycine max]	2	--	--	--		Rep2_peak_6675	5.74276	2.77161
Gm02	6388836	6389378	Glyma.02G073500.Wm82.a4.v1:five_prime_UTR	144	Glyma.02G073500	XP_028199203.1 uncharacterized protein LOC114383674 [Glycine soja]	2	--	--	--		Rep2_peak_6675	5.74276	2.77161
Gm02	6395847	6396243	Glyma.02G073600.Wm82.a4.v1:five_prime_UTR	0	Glyma.02G073600	NP_001235204.2 aquaporin PIP2-9 [Glycine max]	1&2	Rep1_peak_6672	36.4472	9.24783		Rep2_peak_6678	34.0032	8.77815
Gm02	6395847	6396243	Glyma.02G073600.Wm82.a4.v1:promoter	0	Glyma.02G073600	NP_001235204.2 aquaporin PIP2-9 [Glycine max]	1&2	Rep1_peak_6672	36.4472	9.24783		Rep2_peak_6678	34.0032	8.77815
Gm02	6408645	6408993	Glyma.02G073700.Wm82.a4.v1:five_prime_UTR	0	Glyma.02G073700	XP_003518297.1 aquaporin PIP2-2 [Glycine max]	1&2	Rep1_peak_6673	12.4993	4.10429		Rep2_peak_6679	19.5859	4.92135
Gm02	6408645	6408993	Glyma.02G073700.Wm82.a4.v1:promoter	0	Glyma.02G073700	XP_003518297.1 aquaporin PIP2-2 [Glycine max]	1&2	Rep1_peak_6673	12.4993	4.10429		Rep2_peak_6679	19.5859	4.92135
Gm02	6422962	6423255	Glyma.02G073900.Wm82.a4.v1:five_prime_UTR	18	Glyma.02G073900	KAG4401836.1 hypothetical protein GLYMA_02G073900v4 [Glycine max]	2	--	--	--		Rep2_peak_6681	2.83113	2.01295
Gm02	6435566	6435829	Glyma.02G074100.Wm82.a4.v1:promoter	0	Glyma.02G074100	NP_001241527.1 mRNA-decapping enzyme subunit 2-like [Glycine max]	1	Rep1_peak_6677	7.07539	3.16156		--	--	--
Gm02	6435566	6435829	Glyma.02G074000.Wm82.a4.v1:five_prime_UTR	0	Glyma.02G074000	XP_003518308.1 uncharacterized protein LOC100803930 [Glycine max]	1	Rep1_peak_6677	7.07539	3.16156		--	--	--
Gm02	6435566	6435829	Glyma.02G074000.Wm82.a4.v1:promoter	0	Glyma.02G074000	XP_003518308.1 uncharacterized protein LOC100803930 [Glycine max]	1	Rep1_peak_6677	7.07539	3.16156		--	--	--
Gm02	6437288	6437984	Glyma.02G074100.Wm82.a4.v1:promoter	366	Glyma.02G074100	NP_001241527.1 mRNA-decapping enzyme subunit 2-like [Glycine max]	1&2	Rep1_peak_6678	4.36098	2.50314		Rep2_peak_6684	9.00411	3.67162
Gm02	6437288	6437984	Glyma.02G074000.Wm82.a4.v1:promoter	366	Glyma.02G074000	XP_003518308.1 uncharacterized protein LOC100803930 [Glycine max]	1&2	Rep1_peak_6678	4.36098	2.50314		Rep2_peak_6684	9.00411	3.67162
Gm02	6458892	6459549	Glyma.02G074200.Wm82.a4.v1:five_prime_UTR	0	Glyma.02G074200	XP_003518318.1 glutathione reductase, cytosolic [Glycine max]	1&2	Rep1_peak_6683	86.9479	12.1836		Rep2_peak_6689	92.3232	12.624
Gm02	6458892	6459549	Glyma.02G074200.Wm82.a4.v1:promoter	0	Glyma.02G074200	XP_003518318.1 glutathione reductase, cytosolic [Glycine max]	1&2	Rep1_peak_6683	86.9479	12.1836		Rep2_peak_6689	92.3232	12.624
Gm02	6484759	6485309	Glyma.02G074500.Wm82.a4.v1:promoter	1105	Glyma.02G074500	XP_003519963.1 FHA domain-containing protein PS1 [Glycine max]	1&2	Rep1_peak_6687	28.9668	6.56687		Rep2_peak_6693	22.2637	5.43105
Gm02	6511354	6511669	Glyma.02G075000.Wm82.a4.v1:promoter	1093	Glyma.02G075000	XP_003518345.1 sucrose transport protein SUC8 [Glycine max]	2	--	--	--		Rep2_peak_6696	10.923	4.05569
Gm02	6524315	6524780	Glyma.02G075100.Wm82.a4.v1:promoter	386	Glyma.02G075100	KAG4401839.1 hypothetical protein GLYMA_02G075100v4 [Glycine max]	1&2	Rep1_peak_6691	31.4527	7.13394		Rep2_peak_6697	33.9486	7.15998
Gm02	6581352	6581715	Glyma.02G075500.Wm82.a4.v1:promoter	418	Glyma.02G075500	KRH70211.1 hypothetical protein GLYMA_02G075500v4 [Glycine max]	1&2	Rep1_peak_6702	11.2574	3.47714		Rep2_peak_6711	8.24288	2.93089
Gm02	6581352	6581715	Glyma.02G075400.Wm82.a4.v1:promoter	418	Glyma.02G075400	XP_006574770.1 zinc finger MYM-type protein 1 [Glycine max]	1&2	Rep1_peak_6702	11.2574	3.47714		Rep2_peak_6711	8.24288	2.93089
Gm02	6612993	6614147	Glyma.02G076000.Wm82.a4.v1:five_prime_UTR	840	Glyma.02G076000	KAG4401841.1 hypothetical protein GLYMA_02G076000v4 [Glycine max]	1&2	Rep1_peak_6706	13.6697	4.19178	Rep1_peak_6707	17.791	5.22273		Rep2_peak_6715	16.5122	4.73483
Gm02	6634640	6634933	Glyma.02G076300.Wm82.a4.v1:promoter	804	Glyma.02G076300	KAH1059218.1 hypothetical protein GYH30_003323 [Glycine max]	1	Rep1_peak_6709	11.4285	4.12955		--	--	--
Gm02	6634640	6634933	Glyma.02G076400.Wm82.a4.v1:promoter	804	Glyma.02G076400	KAH1059219.1 hypothetical protein GYH30_003324 [Glycine max]	1	Rep1_peak_6709	11.4285	4.12955		--	--	--
Gm02	6646658	6647089	Glyma.02G076800.Wm82.a4.v1:promoter	499	Glyma.02G076800	KAG5051117.1 hypothetical protein JHK87_003315 [Glycine soja]	2	--	--	--		Rep2_peak_6718	6.18249	3.05774
Gm02	6646658	6647089	Glyma.02G076850.Wm82.a4.v1:promoter	499	Glyma.02G076850	KAG4401844.1 hypothetical protein GLYMA_02G076850v4 [Glycine max]	2	--	--	--		Rep2_peak_6718	6.18249	3.05774
Gm02	6657775	6658057	Glyma.02G076900.Wm82.a4.v1:promoter	69	Glyma.02G076900	XP_028199417.1 TMV resistance protein N-like [Glycine soja]	2	--	--	--		Rep2_peak_6720	8.98985	3.50332
Gm02	6657775	6658057	Glyma.02G077100.Wm82.a4.v1:promoter	69	Glyma.02G077100	XP_006574773.1 co-chaperone protein p23-1 [Glycine max]	2	--	--	--		Rep2_peak_6720	8.98985	3.50332
Gm02	6657775	6658057	Glyma.02G077000.Wm82.a4.v1:five_prime_UTR	69	Glyma.02G077000	KAH1059226.1 hypothetical protein GYH30_003331 [Glycine max]	2	--	--	--		Rep2_peak_6720	8.98985	3.50332
Gm02	6674950	6675228	Glyma.02G077400.Wm82.a4.v1:five_prime_UTR	113	Glyma.02G077400	XP_003519971.2 polyadenylate-binding protein 3 [Glycine max]	1	Rep1_peak_6711	7.42159	3.28197		--	--	--
Gm02	6674950	6675228	Glyma.02G077400.Wm82.a4.v1:five_prime_UTR	113	Glyma.02G077400	XP_003519971.2 polyadenylate-binding protein 3 [Glycine max]	1	Rep1_peak_6711	7.42159	3.28197		--	--	--
Gm02	6710312	6710618	Glyma.02G078100.Wm82.a4.v1:promoter	998	Glyma.02G078100	XP_003518458.1 DEAD-box ATP-dependent RNA helicase 39 [Glycine max]	1&2	Rep1_peak_6715	10.9623	3.9759		Rep2_peak_6725	20.8389	5.57227
Gm02	6731662	6732012	Glyma.02G078300.Wm82.a4.v1:promoter	311	Glyma.02G078300	XP_006574779.1 UPF0481 protein At3g47200 [Glycine max]	2	--	--	--		Rep2_peak_6726	13.1629	4.61432
Gm02	6735184	6735612	Glyma.02G078500.Wm82.a4.v1:five_prime_UTR	0	Glyma.02G078500	NP_001236799.1 GmCK1p [Glycine max]	2	--	--	--		Rep2_peak_6727	11.4228	4.03465
Gm02	6735184	6735612	Glyma.02G078400.Wm82.a4.v1:promoter	0	Glyma.02G078400	NP_001235650.2 uncharacterized protein LOC100527152 [Glycine max]	2	--	--	--		Rep2_peak_6727	11.4228	4.03465
Gm02	6735184	6735612	Glyma.02G078500.Wm82.a4.v1:promoter	0	Glyma.02G078500	NP_001236799.1 GmCK1p [Glycine max]	2	--	--	--		Rep2_peak_6727	11.4228	4.03465
Gm02	6761444	6762038	Glyma.02G078700.Wm82.a4.v1:promoter	1032	Glyma.02G078700	XP_006574785.1 type IV inositol polyphosphate 5-phosphatase 3 isoform X2 [Glycine max]	1&2	Rep1_peak_6720	68.6437	13.5605		Rep2_peak_6733	55.3934	11.4836
Gm02	6833838	6834179	Glyma.02G079600.Wm82.a4.v1:promoter	515	Glyma.02G079600	KAG4401858.1 hypothetical protein GLYMA_02G079600v4 [Glycine max]	1&2	Rep1_peak_6730	9.89286	3.80019		Rep2_peak_6748	5.45263	2.78905
Gm02	6838985	6839827	Glyma.02G079700.Wm82.a4.v1:promoter	0	Glyma.02G079700	KAG5062474.1 hypothetical protein JHK85_003657 [Glycine max]	1&2	Rep1_peak_6731	9.06169	3.2542		Rep2_peak_6749	12.1315	3.51707
Gm02	6838985	6839827	Glyma.02G079700.Wm82.a4.v1:five_prime_UTR	0	Glyma.02G079700	KAG5062474.1 hypothetical protein JHK85_003657 [Glycine max]	1&2	Rep1_peak_6731	9.06169	3.2542		Rep2_peak_6749	12.1315	3.51707
Gm02	6850624	6850939	Glyma.02G079900.Wm82.a4.v1:promoter	1046	Glyma.02G079900	XP_003518555.1 protein S-acyltransferase 8 [Glycine max]	1	Rep1_peak_6733	23.0139	6.10525		--	--	--
Gm02	6878843	6879183	Glyma.02G080200.Wm82.a4.v1:promoter	980	Glyma.02G080200	KAG4401860.1 hypothetical protein GLYMA_02G080200v4 [Glycine max]	2	--	--	--		Rep2_peak_6757	6.65533	3.15869
Gm02	6915364	6915933	Glyma.02G080600.Wm82.a4.v1:promoter	1375	Glyma.02G080600	RZC23921.1 Notchless protein-like isoform D [Glycine soja]	1&2	Rep1_peak_6740	13.6542	4.56236		Rep2_peak_6760	20.4212	5.68402
Gm02	6917545	6918024	Glyma.02G080600.Wm82.a4.v1:five_prime_UTR	238	Glyma.02G080600	RZC23921.1 Notchless protein-like isoform D [Glycine soja]	1&2	Rep1_peak_6741	10.3355	3.95037		Rep2_peak_6761	4.67605	2.6219
Gm02	6917545	6918024	Glyma.02G080600.Wm82.a4.v1:five_prime_UTR	238	Glyma.02G080600	RZC23921.1 Notchless protein-like isoform D [Glycine soja]	1&2	Rep1_peak_6741	10.3355	3.95037		Rep2_peak_6761	4.67605	2.6219
Gm02	6943788	6944063	Glyma.02G080900.Wm82.a4.v1:five_prime_UTR	578	Glyma.02G080900	KAG4401865.1 hypothetical protein GLYMA_02G080900v4 [Glycine max]	2	--	--	--		Rep2_peak_6764	11.1591	3.51223
Gm02	6959412	6959833	Glyma.02G081000.Wm82.a4.v1:promoter	742	Glyma.02G081000	XP_028199623.1 sterol 3-beta-glucosyltransferase UGT80B1-like isoform X2 [Glycine soja]	1&2	Rep1_peak_6748	20.2304	5.5069		Rep2_peak_6767	31.9882	7.14977
Gm02	6959412	6959833	Glyma.02G080951.Wm82.a4.v1:promoter	742	Glyma.02G080951	KAG4401867.1 hypothetical protein GLYMA_02G080951v4 [Glycine max]	1&2	Rep1_peak_6748	20.2304	5.5069		Rep2_peak_6767	31.9882	7.14977
Gm02	7002443	7002745	Glyma.02G081400.Wm82.a4.v1:five_prime_UTR	32	Glyma.02G081400	XP_003519985.1 protein ROH1 [Glycine max]	2	--	--	--		Rep2_peak_6772	3.2877	2.18975
Gm02	7045460	7046411	Glyma.02G081900.Wm82.a4.v1:five_prime_UTR	0	Glyma.02G081900	XP_006574803.1 WAT1-related protein At1g43650 isoform X2 [Glycine max]	1&2	Rep1_peak_6759	4.55014	2.57422		Rep2_peak_6782	8.29742	3.42921
Gm02	7045460	7046411	Glyma.02G081900.Wm82.a4.v1:promoter	0	Glyma.02G081900	XP_006574803.1 WAT1-related protein At1g43650 isoform X2 [Glycine max]	1&2	Rep1_peak_6759	4.55014	2.57422		Rep2_peak_6782	8.29742	3.42921
Gm02	7082316	7082747	Glyma.02G082100.Wm82.a4.v1:five_prime_UTR	1450	Glyma.02G082100	KAG4401871.1 hypothetical protein GLYMA_02G082100v4 [Glycine max]	1&2	Rep1_peak_6765	19.2859	5.57452		Rep2_peak_6789	28.8753	6.9349
Gm02	7159294	7160050	Glyma.02G082700.Wm82.a4.v1:five_prime_UTR	549	Glyma.02G082700	XP_003519988.1 tryptophan aminotransferase-related protein 3 [Glycine max]	1&2	Rep1_peak_6774	9.63657	3.35282		Rep2_peak_6796	14.2354	3.96401
Gm02	7186755	7187121	Glyma.02G082900.Wm82.a4.v1:promoter	0	Glyma.02G082900	XP_006574806.1 uncharacterized protein LOC102664538 [Glycine max]	1&2	Rep1_peak_6782	10.9915	4.07891		Rep2_peak_6802	13.3049	4.44881
Gm02	7186755	7187121	Glyma.02G082900.Wm82.a4.v1:five_prime_UTR	0	Glyma.02G082900	XP_006574806.1 uncharacterized protein LOC102664538 [Glycine max]	1&2	Rep1_peak_6782	10.9915	4.07891		Rep2_peak_6802	13.3049	4.44881
Gm02	7196744	7197099	Glyma.02G083100.Wm82.a4.v1:promoter	1181	Glyma.02G083100	KAG4401877.1 hypothetical protein GLYMA_02G083100v4 [Glycine max]	1	Rep1_peak_6784	4.47803	2.54704		--	--	--
Gm02	7242137	7244011	Glyma.02G083600.Wm82.a4.v1:promoter	498	Glyma.02G083600	KAG5062509.1 hypothetical protein JHK85_003692 [Glycine max]	1&2	Rep1_peak_6788	40.9113	6.359		Rep2_peak_6807	32.6777	5.44935
Gm02	7264784	7265220	Glyma.02G083900.Wm82.a4.v1:promoter	1209	Glyma.02G083900	XP_003519992.1 U-box domain-containing protein 28 [Glycine max]	1&2	Rep1_peak_6791	15.4268	4.81366		Rep2_peak_6809	14.2219	4.53898
Gm02	7300895	7301447	Glyma.02G084300.Wm82.a4.v1:promoter	724	Glyma.02G084300	XP_003518609.1 protein MITOFERRINLIKE 1, chloroplastic [Glycine max]	1&2	Rep1_peak_6798	5.86938	2.81437		Rep2_peak_6815	10.114	3.48596
Gm02	7300895	7301447	Glyma.02G084200.Wm82.a4.v1:promoter	724	Glyma.02G084200	KAG5051187.1 hypothetical protein JHK87_003385 [Glycine soja]	1&2	Rep1_peak_6798	5.86938	2.81437		Rep2_peak_6815	10.114	3.48596
Gm02	7341435	7341858	Glyma.02G084900.Wm82.a4.v1:promoter	1334	Glyma.02G084900	KAG4401888.1 hypothetical protein GLYMA_02G084900v4 [Glycine max]	1&2	Rep1_peak_6801	5.27016	2.3014		Rep2_peak_6818	9.74508	3.01847
Gm02	7368357	7368711	Glyma.02G085100.Wm82.a4.v1:promoter	1004	Glyma.02G085100	XP_003519997.1 probable UDP-3-O-acyl-N-acetylglucosamine deacetylase 1, mitochondrial [Glycine max]	2	--	--	--		Rep2_peak_6824	4.79923	2.46068
Gm02	7443273	7443617	Glyma.02G086000.Wm82.a4.v1:promoter	0	Glyma.02G086000	XP_003518618.1 phosphatidylinositol transfer protein CSR1 isoform X1 [Glycine max]	1&2	Rep1_peak_6811	24.6825	5.98054		Rep2_peak_6830	19.5371	5.19676
Gm02	7443273	7443617	Glyma.02G086000.Wm82.a4.v1:five_prime_UTR	0	Glyma.02G086000	XP_003518618.1 phosphatidylinositol transfer protein CSR1 isoform X1 [Glycine max]	1&2	Rep1_peak_6811	24.6825	5.98054		Rep2_peak_6830	19.5371	5.19676
Gm02	7536109	7536596	Glyma.02G087200.Wm82.a4.v1:five_prime_UTR	814	Glyma.02G087200	KAG4401919.1 hypothetical protein GLYMA_02G087200v4 [Glycine max]	1&2	Rep1_peak_6819	5.86954	2.75775		Rep2_peak_6841	5.24796	2.6069
Gm02	7536109	7536596	Glyma.02G087100.Wm82.a4.v1:promoter	814	Glyma.02G087100	KAH1059417.1 hypothetical protein GYH30_003436 [Glycine max]	1&2	Rep1_peak_6819	5.86954	2.75775		Rep2_peak_6841	5.24796	2.6069
Gm02	7557720	7558053	Glyma.02G087250.Wm82.a4.v1:promoter	524	Glyma.02G087250	KAG4401920.1 hypothetical protein GLYMA_02G087250v4 [Glycine max]	1&2	Rep1_peak_6824	11.6759	3.86085		Rep2_peak_6846	10.6078	3.62654
Gm02	7595642	7595917	Glyma.02G087500.Wm82.a4.v1:promoter	1404	Glyma.02G087500	XP_003518622.2 uncharacterized protein LOC100813734 [Glycine max]	2	--	--	--		Rep2_peak_6852	4.06747	2.44453
Gm02	7720247	7720695	Glyma.02G088400.Wm82.a4.v1:promoter	263	Glyma.02G088400	NP_001344837.1 sugar efflux transporter SWEET1 [Glycine max]	1&2	Rep1_peak_6844	46.6725	8.89215		Rep2_peak_6865	36.2744	7.52152
Gm02	7756369	7756999	Glyma.02G088600.Wm82.a4.v1:promoter	820	Glyma.02G088600	XP_028200470.1 uncharacterized protein LOC114384851 [Glycine soja]	1&2	Rep1_peak_6851	29.6355	6.88363		Rep2_peak_6870	51.6458	9.6152
Gm02	7773050	7773540	Glyma.02G088800.Wm82.a4.v1:promoter	990	Glyma.02G088800	XP_003518630.1 putative glutamine amidotransferase GAT1_2.1 [Glycine max]	1	Rep1_peak_6854	7.61521	3.61609		--	--	--
Gm02	7797578	7798411	Glyma.02G089100.Wm82.a4.v1:promoter	414	Glyma.02G089100	XP_014621445.1 protein PLASTID MOVEMENT IMPAIRED 2 isoform X1 [Glycine max]	1&2	Rep1_peak_6857	11.5454	3.74881		Rep2_peak_6877	6.23983	2.76826
Gm02	7800922	7801185	Glyma.02G089000.Wm82.a4.v1:promoter	3	Glyma.02G089000	XP_003518631.1 RAB11-binding protein RELCH isoform X3 [Glycine max]	1	Rep1_peak_6858	8.00842	3.49089		--	--	--
Gm02	7800922	7801185	Glyma.02G089100.Wm82.a4.v1:five_prime_UTR	3	Glyma.02G089100	XP_014621445.1 protein PLASTID MOVEMENT IMPAIRED 2 isoform X1 [Glycine max]	1	Rep1_peak_6858	8.00842	3.49089		--	--	--
Gm02	7865409	7866154	Glyma.02G089900.Wm82.a4.v1:promoter	321	Glyma.02G089900	KAG4401927.1 hypothetical protein GLYMA_02G089900v4 [Glycine max]	1&2	Rep1_peak_6864	5.89189	2.66253		Rep2_peak_6886	10.217	3.58449
Gm02	7896153	7896458	Glyma.02G090266.Wm82.a4.v1:promoter	541	Glyma.02G090266	KAG4401932.1 hypothetical protein GLYMA_02G090266v4 [Glycine max]	1	Rep1_peak_6866	13.5316	4.15262		--	--	--
Gm02	7896153	7896458	Glyma.02G090332.Wm82.a4.v1:promoter	541	Glyma.02G090332	KAG4401933.1 hypothetical protein GLYMA_02G090332v4 [Glycine max]	1	Rep1_peak_6866	13.5316	4.15262		--	--	--
Gm02	7897677	7898155	Glyma.02G090332.Wm82.a4.v1:promoter	679	Glyma.02G090332	KAG4401933.1 hypothetical protein GLYMA_02G090332v4 [Glycine max]	2	--	--	--		Rep2_peak_6887	6.84274	3.0818
Gm02	7979314	7979686	Glyma.02G090800.Wm82.a4.v1:promoter	1489	Glyma.02G090800	NP_001347082.1 translation initiation factor IF2/IF5 [Glycine max]	1	Rep1_peak_6876	7.32326	3.59638		--	--	--
Gm02	8038609	8038912	Glyma.02G091400.Wm82.a4.v1:five_prime_UTR	158	Glyma.02G091400	XP_003518642.1 heavy metal-associated isoprenylated plant protein 21 isoform X1 [Glycine max]	2	--	--	--		Rep2_peak_6900	4.26438	2.57944
Gm02	8054741	8055326	Glyma.02G091500.Wm82.a4.v1:promoter	0	Glyma.02G091500	XP_003518643.1 uncharacterized protein LOC100780208 [Glycine max]	1&2	Rep1_peak_6888	4.17467	2.54288		Rep2_peak_6905	5.50377	2.87263
Gm02	8054741	8055326	Glyma.02G091500.Wm82.a4.v1:five_prime_UTR	0	Glyma.02G091500	XP_003518643.1 uncharacterized protein LOC100780208 [Glycine max]	1&2	Rep1_peak_6888	4.17467	2.54288		Rep2_peak_6905	5.50377	2.87263
Gm02	8065733	8066360	Glyma.02G091600.Wm82.a4.v1:promoter	1332	Glyma.02G091600	XP_003518644.1 uncharacterized protein LOC100780746 [Glycine max]	1&2	Rep1_peak_6889	5.87849	2.87861		Rep2_peak_6906	6.57082	3.12768
Gm02	8106241	8106720	Glyma.02G091900.Wm82.a4.v1:five_prime_UTR	12	Glyma.02G091900	NP_001239660.1 actin [Glycine max]	1&2	Rep1_peak_6896	18.6448	5.37268		Rep2_peak_6913	17.9833	5.16939
Gm02	8168019	8168348	Glyma.02G092700.Wm82.a4.v1:promoter	1287	Glyma.02G092700	XP_003520022.1 dof zinc finger protein DOF2.4 isoform X1 [Glycine max]	2	--	--	--		Rep2_peak_6918	8.27684	3.34748
Gm02	8249118	8249430	Glyma.02G093251.Wm82.a4.v1:promoter	429	Glyma.02G093251	KAG4401942.1 hypothetical protein GLYMA_02G093251v4 [Glycine max]	2	--	--	--		Rep2_peak_6924	3.74238	2.42235
Gm02	8277327	8277746	Glyma.02G093500.Wm82.a4.v1:promoter	101	Glyma.02G093500	XP_003520025.1 phospholipase D gamma 1 [Glycine max]	1&2	Rep1_peak_6907	4.67714	2.56605		Rep2_peak_6927	7.86416	3.28463
Gm02	8328705	8328968	Glyma.02G093700.Wm82.a4.v1:five_prime_UTR	0	Glyma.02G093700	XP_003518653.1 THO complex subunit 4B isoform X2 [Glycine max]	1	Rep1_peak_6913	11.4338	3.64865		--	--	--
Gm02	8328705	8328968	Glyma.02G093700.Wm82.a4.v1:promoter	0	Glyma.02G093700	XP_003518653.1 THO complex subunit 4B isoform X2 [Glycine max]	1	Rep1_peak_6913	11.4338	3.64865		--	--	--
Gm02	8358195	8358569	Glyma.02G093900.Wm82.a4.v1:promoter	1105	Glyma.02G093900	KAG5051290.1 hypothetical protein JHK87_003488 [Glycine soja]	1&2	Rep1_peak_6916	16.7653	4.80788		Rep2_peak_6937	16.5122	4.73483
Gm02	8360170	8360647	Glyma.02G093900.Wm82.a4.v1:five_prime_UTR	497	Glyma.02G093900	KAG5051290.1 hypothetical protein JHK87_003488 [Glycine soja]	1&2	Rep1_peak_6917	14.6134	5.00373		Rep2_peak_6938	13.331	4.6727
Gm02	8366635	8367662	Glyma.02G094000.Wm82.a4.v1:five_prime_UTR	0	Glyma.02G094000	KAG4401952.1 hypothetical protein GLYMA_02G094000v4 [Glycine max]	1&2	Rep1_peak_6919	4.95207	2.46531		Rep2_peak_6941	8.79406	3.07161
Gm02	8366635	8367662	Glyma.02G094000.Wm82.a4.v1:promoter	0	Glyma.02G094000	KAG4401952.1 hypothetical protein GLYMA_02G094000v4 [Glycine max]	1&2	Rep1_peak_6919	4.95207	2.46531		Rep2_peak_6941	8.79406	3.07161
Gm02	8401059	8401513	Glyma.02G094200.Wm82.a4.v1:five_prime_UTR	97	Glyma.02G094200	KAG4401956.1 hypothetical protein GLYMA_02G094200v4 [Glycine max]	2	--	--	--		Rep2_peak_6947	5.28413	2.52415
Gm02	8403365	8404059	Glyma.02G094300.Wm82.a4.v1:promoter	1203	Glyma.02G094300	XP_003518655.1 2-oxoglutarate dehydrogenase, mitochondrial [Glycine max]	1&2	Rep1_peak_6925	10.0302	4.38271		Rep2_peak_6948	11.8969	4.75467
Gm02	8423432	8423860	Glyma.02G094500.Wm82.a4.v1:promoter	673	Glyma.02G094500	NP_001237020.2 C2H2-type zinc finger family protein [Glycine max]	1&2	Rep1_peak_6926	12.3671	4.44886		Rep2_peak_6951	21.2739	5.9526
Gm02	8518007	8518652	Glyma.02G095400.Wm82.a4.v1:promoter	34	Glyma.02G095400	KAG4401962.1 hypothetical protein GLYMA_02G095400v4 [Glycine max]	1&2	Rep1_peak_6938	34.1598	7.78285		Rep2_peak_6963	37.6325	8.19557
Gm02	8559053	8559764	Glyma.02G095600.Wm82.a4.v1:promoter	1129	Glyma.02G095600	KAG4401963.1 hypothetical protein GLYMA_02G095600v4 [Glycine max]	1&2	Rep1_peak_6943	38.051	8.3196		Rep2_peak_6967	32.8242	7.53463
Gm02	8573335	8573648	Glyma.02G095700.Wm82.a4.v1:promoter	465	Glyma.02G095700	XP_025980937.1 uncharacterized protein LOC100795820 [Glycine max]	2	--	--	--		Rep2_peak_6969	8.98313	3.35828
Gm02	8601805	8603269	Glyma.02G095900.Wm82.a4.v1:five_prime_UTR	0	Glyma.02G095900	XP_003520030.1 uncharacterized protein LOC100796873 [Glycine max]	1&2	Rep1_peak_6951	15.6397	4.57855		Rep2_peak_6974	15.2705	4.47321	Rep2_peak_6975	11.3576	3.8457
Gm02	8601805	8603269	Glyma.02G095900.Wm82.a4.v1:five_prime_UTR	0	Glyma.02G095900	XP_003520030.1 uncharacterized protein LOC100796873 [Glycine max]	1&2	Rep1_peak_6951	15.6397	4.57855		Rep2_peak_6974	15.2705	4.47321	Rep2_peak_6975	11.3576	3.8457
Gm02	8601805	8603269	Glyma.02G095900.Wm82.a4.v1:promoter	0	Glyma.02G095900	XP_003520030.1 uncharacterized protein LOC100796873 [Glycine max]	1&2	Rep1_peak_6951	15.6397	4.57855		Rep2_peak_6974	15.2705	4.47321	Rep2_peak_6975	11.3576	3.8457
Gm02	8630001	8630263	Glyma.02G096400.Wm82.a4.v1:promoter	557	Glyma.02G096400	KAG5062633.1 hypothetical protein JHK85_003816 [Glycine max]	1	Rep1_peak_6954	9.27361	3.51796		--	--	--
Gm02	8681206	8681955	Glyma.02G097100.Wm82.a4.v1:promoter	449	Glyma.02G097100	XP_006575827.1 protein LAZY 1 isoform X2 [Glycine max]	1&2	Rep1_peak_6956	14.8411	4.63081		Rep2_peak_6982	9.84037	3.69815
Gm02	9016861	9017308	Glyma.02G098500.Wm82.a4.v1:five_prime_UTR	0	Glyma.02G098500	KAH1059609.1 hypothetical protein GYH30_003553 [Glycine max]	2	--	--	--		Rep2_peak_7017	10.5376	3.83867
Gm02	9016861	9017308	Glyma.02G098500.Wm82.a4.v1:promoter	0	Glyma.02G098500	KAH1059609.1 hypothetical protein GYH30_003553 [Glycine max]	2	--	--	--		Rep2_peak_7017	10.5376	3.83867
Gm02	9097878	9098239	Glyma.02G098700.Wm82.a4.v1:promoter	0	Glyma.02G098700	XP_003518678.1 uncharacterized protein LOC100798986 [Glycine max]	2	--	--	--		Rep2_peak_7026	7.99611	3.32834
Gm02	9097878	9098239	Glyma.02G098700.Wm82.a4.v1:five_prime_UTR	0	Glyma.02G098700	XP_003518678.1 uncharacterized protein LOC100798986 [Glycine max]	2	--	--	--		Rep2_peak_7026	7.99611	3.32834
Gm02	9266193	9266907	Glyma.02G099500.Wm82.a4.v1:promoter	648	Glyma.02G099500	KAG4401980.1 hypothetical protein GLYMA_02G099500v4 [Glycine max]	1&2	Rep1_peak_7027	16.4296	5.1368		Rep2_peak_7045	30.2865	7.21572
Gm02	9353517	9353830	Glyma.02G099900.Wm82.a4.v1:promoter	116	Glyma.02G099900	XP_003518684.1 probable galacturonosyltransferase-like 3 [Glycine max]	1&2	Rep1_peak_7033	18.6387	5.25659		Rep2_peak_7051	14.3515	4.38837
Gm02	9380829	9381415	Glyma.02G100100.Wm82.a4.v1:promoter	502	Glyma.02G100100	XP_006573267.1 uncharacterized protein LOC100779124 [Glycine max]	1&2	Rep1_peak_7037	22.2138	5.74305		Rep2_peak_7057	27.8397	6.2625
Gm02	9399528	9399923	Glyma.02G100200.Wm82.a4.v1:promoter	570	Glyma.02G100200	XP_003518686.1 SUPPRESSOR OF GAMMA RESPONSE 1 [Glycine max]	1&2	Rep1_peak_7040	6.98053	3.12892		Rep2_peak_7060	6.29053	2.95852
Gm02	9406621	9406969	Glyma.02G100300.Wm82.a4.v1:promoter	0	Glyma.02G100300	NP_001238646.1 stress-induced receptor-like kinase precursor [Glycine max]	2	--	--	--		Rep2_peak_7061	11.8693	3.83987
Gm02	9406621	9406969	Glyma.02G100400.Wm82.a4.v1:five_prime_UTR	0	Glyma.02G100400	XP_003520047.1 rust resistance kinase Lr10 [Glycine max]	2	--	--	--		Rep2_peak_7061	11.8693	3.83987
Gm02	9406621	9406969	Glyma.02G100400.Wm82.a4.v1:promoter	0	Glyma.02G100400	XP_003520047.1 rust resistance kinase Lr10 [Glycine max]	2	--	--	--		Rep2_peak_7061	11.8693	3.83987
Gm02	9426128	9426500	Glyma.02G100700.Wm82.a4.v1:promoter	0	Glyma.02G100700	XP_003520049.1 transcription factor bHLH30 [Glycine max]	1&2	Rep1_peak_7044	5.35948	2.81818		Rep2_peak_7065	6.13593	2.9702
Gm02	9426128	9426500	Glyma.02G100700.Wm82.a4.v1:five_prime_UTR	0	Glyma.02G100700	XP_003520049.1 transcription factor bHLH30 [Glycine max]	1&2	Rep1_peak_7044	5.35948	2.81818		Rep2_peak_7065	6.13593	2.9702
Gm02	9449195	9449659	Glyma.02G100800.Wm82.a4.v1:promoter	1490	Glyma.02G100800	KAG4401983.1 hypothetical protein GLYMA_02G100800v4 [Glycine max]	1&2	Rep1_peak_7046	5.72199	2.76461		Rep2_peak_7067	7.99878	3.19154
Gm02	9449195	9449659	Glyma.02G100850.Wm82.a4.v1:promoter	1490	Glyma.02G100850	KAG4401984.1 hypothetical protein GLYMA_02G100850v4 [Glycine max]	1&2	Rep1_peak_7046	5.72199	2.76461		Rep2_peak_7067	7.99878	3.19154
Gm02	9449195	9449659	Glyma.02G100800.Wm82.a4.v1:promoter	1490	Glyma.02G100800	KAG4401983.1 hypothetical protein GLYMA_02G100800v4 [Glycine max]	1&2	Rep1_peak_7046	5.72199	2.76461		Rep2_peak_7067	7.99878	3.19154
Gm02	9449195	9449659	Glyma.02G100850.Wm82.a4.v1:promoter	1490	Glyma.02G100850	KAG4401984.1 hypothetical protein GLYMA_02G100850v4 [Glycine max]	1&2	Rep1_peak_7046	5.72199	2.76461		Rep2_peak_7067	7.99878	3.19154
Gm02	9490502	9490852	Glyma.02G101100.Wm82.a4.v1:promoter	1001	Glyma.02G101100	XP_014621702.1 protein CHUP1, chloroplastic isoform X1 [Glycine max]	1	Rep1_peak_7052	12.6977	4.25533		--	--	--
Gm02	9503466	9503768	Glyma.02G101200.Wm82.a4.v1:five_prime_UTR	0	Glyma.02G101200	XP_006574885.1 uncharacterized protein LOC100813930 isoform X2 [Glycine max]	1&2	Rep1_peak_7056	15.9597	4.87368		Rep2_peak_7074	14.6546	4.57346
Gm02	9503466	9503768	Glyma.02G101200.Wm82.a4.v1:promoter	0	Glyma.02G101200	XP_006574885.1 uncharacterized protein LOC100813930 isoform X2 [Glycine max]	1&2	Rep1_peak_7056	15.9597	4.87368		Rep2_peak_7074	14.6546	4.57346
Gm02	9561456	9561727	Glyma.02G101500.Wm82.a4.v1:promoter	63	Glyma.02G101500	XP_003518692.1 protein decapping 5 [Glycine max]	1	Rep1_peak_7064	3.85132	2.36152		--	--	--
Gm02	9610320	9610719	Glyma.02G101900.Wm82.a4.v1:five_prime_UTR	1436	Glyma.02G101900	XP_006574887.1 piriformospora indica-insensitive protein 2 [Glycine max]	1&2	Rep1_peak_7067	6.89972	2.91574		Rep2_peak_7084	9.0662	3.52793
Gm02	9640689	9641047	Glyma.02G102300.Wm82.a4.v1:promoter	1391	Glyma.02G102300	NP_001238276.1 uncharacterized protein LOC100305889 [Glycine max]	2	--	--	--		Rep2_peak_7089	3.27956	2.27986
Gm02	9659343	9659650	Glyma.02G102500.Wm82.a4.v1:five_prime_UTR	653	Glyma.02G102500	XP_003520057.1 uncharacterized protein LOC100818186 [Glycine max]	2	--	--	--		Rep2_peak_7093	4.05572	2.43999
Gm02	9667884	9668208	Glyma.02G102600.Wm82.a4.v1:five_prime_UTR	0	Glyma.02G102600	XP_006574888.1 probable receptor-like protein kinase At1g49730 [Glycine max]	2	--	--	--		Rep2_peak_7095	4.17613	2.16193
Gm02	9667884	9668208	Glyma.02G102600.Wm82.a4.v1:promoter	0	Glyma.02G102600	XP_006574888.1 probable receptor-like protein kinase At1g49730 [Glycine max]	2	--	--	--		Rep2_peak_7095	4.17613	2.16193
Gm02	9673542	9673895	Glyma.02G102700.Wm82.a4.v1:promoter	1183	Glyma.02G102700	XP_003520058.1 PI-PLC X domain-containing protein At5g67130 isoform X1 [Glycine max]	1&2	Rep1_peak_7076	17.0772	5.35237		Rep2_peak_7098	12.0361	4.33474
Gm02	9750235	9750598	Glyma.02G103200.Wm82.a4.v1:promoter	1491	Glyma.02G103200	XP_006574890.1 transcription factor bHLH95 [Glycine max]	1&2	Rep1_peak_7080	35.6063	8.22582		Rep2_peak_7106	23.5767	6.28002
Gm02	9798759	9799069	Glyma.02G103700.Wm82.a4.v1:five_prime_UTR	152	Glyma.02G103700	XP_006574895.1 filament-like plant protein 7 isoform X2 [Glycine max]	1	Rep1_peak_7084	15.3282	4.24033		--	--	--
Gm02	9904226	9904649	Glyma.02G104700.Wm82.a4.v1:five_prime_UTR	0	Glyma.02G104700	XP_003518712.1 scopoletin glucosyltransferase [Glycine max]	1&2	Rep1_peak_7097	33.6524	7.21032		Rep2_peak_7123	32.5897	7.05143
Gm02	9904226	9904649	Glyma.02G104700.Wm82.a4.v1:promoter	0	Glyma.02G104700	XP_003518712.1 scopoletin glucosyltransferase [Glycine max]	1&2	Rep1_peak_7097	33.6524	7.21032		Rep2_peak_7123	32.5897	7.05143
Gm02	9930135	9930474	Glyma.02G105000.Wm82.a4.v1:promoter	951	Glyma.02G105000	XP_003518714.1 scopoletin glucosyltransferase [Glycine max]	1&2	Rep1_peak_7100	15.9195	4.75748		Rep2_peak_7125	17.5227	4.92764
Gm02	9944132	9944694	Glyma.02G105100.Wm82.a4.v1:promoter	0	Glyma.02G105100	KAG4402002.1 hypothetical protein GLYMA_02G105100v4 [Glycine max]	1	Rep1_peak_7101	7.41451	2.95837		--	--	--
Gm02	9944132	9944694	Glyma.02G105200.Wm82.a4.v1:five_prime_UTR	0	Glyma.02G105200	XP_014628475.1 scopoletin glucosyltransferase [Glycine max]	1	Rep1_peak_7101	7.41451	2.95837		--	--	--
Gm02	9944132	9944694	Glyma.02G105200.Wm82.a4.v1:promoter	0	Glyma.02G105200	XP_014628475.1 scopoletin glucosyltransferase [Glycine max]	1	Rep1_peak_7101	7.41451	2.95837		--	--	--
Gm02	9991923	9992208	Glyma.02G105600.Wm82.a4.v1:promoter	872	Glyma.02G105600	XP_006574898.1 F-box/kelch-repeat protein At1g26930 [Glycine max]	1	Rep1_peak_7110	4.3384	2.54979		--	--	--
Gm02	10051856	10052348	Glyma.02G105800.Wm82.a4.v1:promoter	1377	Glyma.02G105800	KAG4402004.1 hypothetical protein GLYMA_02G105800v4 [Glycine max]	1&2	Rep1_peak_7113	14.3912	4.69655		Rep2_peak_7138	12.493	4.19124
Gm02	10115311	10115758	Glyma.02G106500.Wm82.a4.v1:five_prime_UTR	440	Glyma.02G106500	KAG4402005.1 hypothetical protein GLYMA_02G106500v4 [Glycine max]	1&2	Rep1_peak_7121	28.1012	6.5762		Rep2_peak_7145	23.7898	5.84643
Gm02	10125362	10126135	Glyma.02G106700.Wm82.a4.v1:promoter	834	Glyma.02G106700	XP_003518724.1 sphinganine C4-monooxygenase 1 [Glycine max]	1&2	Rep1_peak_7123	8.74765	3.28837		Rep2_peak_7147	11.3375	3.69101
Gm02	10141081	10142073	Glyma.02G106800.Wm82.a4.v1:promoter	1298	Glyma.02G106800	XP_003520075.1 protein PHYTOCHROME KINASE SUBSTRATE 2 [Glycine max]	1&2	Rep1_peak_7125	24.3821	6.68328		Rep2_peak_7150	23.5861	6.42203
Gm02	10147894	10148288	Glyma.02G106900.Wm82.a4.v1:five_prime_UTR	664	Glyma.02G106900	XP_003518725.1 probable methyltransferase PMT2 [Glycine max]	1&2	Rep1_peak_7127	10.6659	3.87986		Rep2_peak_7152	13.6532	4.27289
Gm02	10148649	10148917	Glyma.02G106900.Wm82.a4.v1:five_prime_UTR	35	Glyma.02G106900	XP_003518725.1 probable methyltransferase PMT2 [Glycine max]	2	--	--	--		Rep2_peak_7153	5.57927	2.90128
Gm02	10193179	10193663	Glyma.02G107200.Wm82.a4.v1:five_prime_UTR	393	Glyma.02G107200	KAG4402013.1 hypothetical protein GLYMA_02G107200v4 [Glycine max]	1&2	Rep1_peak_7131	10.0748	3.77409		Rep2_peak_7158	15.0606	4.59858
Gm02	10256970	10257782	Glyma.02G107800.Wm82.a4.v1:five_prime_UTR	37	Glyma.02G107800	XP_006574907.1 uncharacterized protein LOC102660588 isoform X2 [Glycine max]	1&2	Rep1_peak_7141	31.8085	6.18069		Rep2_peak_7167	33.6543	6.02925
Gm02	10256970	10257782	Glyma.02G107800.Wm82.a4.v1:five_prime_UTR	37	Glyma.02G107800	XP_006574907.1 uncharacterized protein LOC102660588 isoform X2 [Glycine max]	1&2	Rep1_peak_7141	31.8085	6.18069		Rep2_peak_7167	33.6543	6.02925
Gm02	10294053	10294848	Glyma.02G108100.Wm82.a4.v1:promoter	0	Glyma.02G108100	XP_003518733.2 beta-1,3-galactosyltransferase GALT1 [Glycine max]	1&2	Rep1_peak_7147	5.41412	2.56392		Rep2_peak_7171	3.60862	2.31587
Gm02	10294053	10294848	Glyma.02G108100.Wm82.a4.v1:five_prime_UTR	0	Glyma.02G108100	XP_003518733.2 beta-1,3-galactosyltransferase GALT1 [Glycine max]	1&2	Rep1_peak_7147	5.41412	2.56392		Rep2_peak_7171	3.60862	2.31587
Gm02	10303220	10304544	Glyma.02G108200.Wm82.a4.v1:five_prime_UTR	82	Glyma.02G108200	KAG4402019.1 hypothetical protein GLYMA_02G108200v4 [Glycine max]	1&2	Rep1_peak_7149	6.98053	3.12892		Rep2_peak_7173	11.1404	3.9447
Gm02	10303220	10304544	Glyma.02G108200.Wm82.a4.v1:five_prime_UTR	82	Glyma.02G108200	KAG4402019.1 hypothetical protein GLYMA_02G108200v4 [Glycine max]	1&2	Rep1_peak_7149	6.98053	3.12892		Rep2_peak_7173	11.1404	3.9447
Gm02	10307213	10307680	Glyma.02G108200.Wm82.a4.v1:promoter	751	Glyma.02G108200	KAG4402019.1 hypothetical protein GLYMA_02G108200v4 [Glycine max]	1&2	Rep1_peak_7150	12.8648	4.51186		Rep2_peak_7174	18.4438	5.42878
Gm02	10307213	10307680	Glyma.02G108300.Wm82.a4.v1:promoter	751	Glyma.02G108300	KAG5051431.1 hypothetical protein JHK87_003629 [Glycine soja]	1&2	Rep1_peak_7150	12.8648	4.51186		Rep2_peak_7174	18.4438	5.42878
Gm02	10455013	10455739	Glyma.02G109200.Wm82.a4.v1:five_prime_UTR	475	Glyma.02G109200	XP_014621930.1 uncharacterized protein LOC100789831 [Glycine max]	1&2	Rep1_peak_7170	24.3753	6.13269		Rep2_peak_7190	21.5663	5.6705
Gm02	10455013	10455739	Glyma.02G109166.Wm82.a4.v1:promoter	475	Glyma.02G109166	KAG4402023.1 hypothetical protein GLYMA_02G109166v4 [Glycine max]	1&2	Rep1_peak_7170	24.3753	6.13269		Rep2_peak_7190	21.5663	5.6705
Gm02	10466035	10466495	Glyma.02G109400.Wm82.a4.v1:five_prime_UTR	138	Glyma.02G109400	KAG4402024.1 hypothetical protein GLYMA_02G109400v4 [Glycine max]	1&2	Rep1_peak_7173	5.41412	2.56392		Rep2_peak_7193	3.42874	2.00178
Gm02	10466035	10466495	Glyma.02G109400.Wm82.a4.v1:five_prime_UTR	138	Glyma.02G109400	KAG4402024.1 hypothetical protein GLYMA_02G109400v4 [Glycine max]	1&2	Rep1_peak_7173	5.41412	2.56392		Rep2_peak_7193	3.42874	2.00178
Gm02	10516734	10517315	Glyma.02G109900.Wm82.a4.v1:promoter	0	Glyma.02G109900	XP_003520085.1 protein SHORT ROOT IN SALT MEDIUM 1 [Glycine max]	1&2	Rep1_peak_7180	5.99818	2.52207		Rep2_peak_7201	7.27735	2.97332
Gm02	10516734	10517315	Glyma.02G109900.Wm82.a4.v1:five_prime_UTR	0	Glyma.02G109900	XP_003520085.1 protein SHORT ROOT IN SALT MEDIUM 1 [Glycine max]	1&2	Rep1_peak_7180	5.99818	2.52207		Rep2_peak_7201	7.27735	2.97332
Gm02	10516734	10517315	Glyma.02G109900.Wm82.a4.v1:five_prime_UTR	0	Glyma.02G109900	XP_003520085.1 protein SHORT ROOT IN SALT MEDIUM 1 [Glycine max]	1&2	Rep1_peak_7180	5.99818	2.52207		Rep2_peak_7201	7.27735	2.97332
Gm02	10536332	10536661	Glyma.02G110000.Wm82.a4.v1:promoter	819	Glyma.02G110000	KAG4402025.1 hypothetical protein GLYMA_02G110000v4 [Glycine max]	2	--	--	--		Rep2_peak_7206	3.67758	2.10625
Gm02	10537409	10537687	Glyma.02G110000.Wm82.a4.v1:five_prime_UTR	0	Glyma.02G110000	KAG4402025.1 hypothetical protein GLYMA_02G110000v4 [Glycine max]	1	Rep1_peak_7185	3.72504	2.15388		--	--	--
Gm02	10537409	10537687	Glyma.02G110000.Wm82.a4.v1:promoter	0	Glyma.02G110000	KAG4402025.1 hypothetical protein GLYMA_02G110000v4 [Glycine max]	1	Rep1_peak_7185	3.72504	2.15388		--	--	--
Gm02	10569535	10570360	Glyma.02G110100.Wm82.a4.v1:promoter	1102	Glyma.02G110100	XP_003520087.1 transcription factor MYB106 [Glycine max]	1&2	Rep1_peak_7190	10.0152	3.75471		Rep2_peak_7212	9.52053	3.38343
Gm02	10572058	10572698	Glyma.02G110100.Wm82.a4.v1:five_prime_UTR	597	Glyma.02G110100	XP_003520087.1 transcription factor MYB106 [Glycine max]	1&2	Rep1_peak_7191	4.55966	2.70102		Rep2_peak_7213	5.07291	2.7742
Gm02	10638521	10638979	Glyma.02G110600.Wm82.a4.v1:promoter	0	Glyma.02G110600	KAG4402030.1 hypothetical protein GLYMA_02G110600v4 [Glycine max]	1&2	Rep1_peak_7198	7.10913	3.50747		Rep2_peak_7220	12.304	4.65687
Gm02	10638521	10638979	Glyma.02G110600.Wm82.a4.v1:five_prime_UTR	0	Glyma.02G110600	KAG4402030.1 hypothetical protein GLYMA_02G110600v4 [Glycine max]	1&2	Rep1_peak_7198	7.10913	3.50747		Rep2_peak_7220	12.304	4.65687
Gm02	10650866	10651223	Glyma.02G110700.Wm82.a4.v1:promoter	565	Glyma.02G110700	NP_001304526.2 glycine-rich Kinase phosphorylation domain-containing protein [Glycine max]	1&2	Rep1_peak_7200	42.0004	8.84076		Rep2_peak_7222	16.7416	5.00841
Gm02	10664736	10665113	Glyma.02G110900.Wm82.a4.v1:promoter	721	Glyma.02G110900	KAG5051459.1 hypothetical protein JHK87_003657 [Glycine soja]	1&2	Rep1_peak_7202	8.8643	3.90932		Rep2_peak_7224	7.84407	3.60968
Gm02	10664736	10665113	Glyma.02G110800.Wm82.a4.v1:promoter	721	Glyma.02G110800	XP_003520091.1 rhamnogalacturonan I rhamnosyltransferase 1 isoform X2 [Glycine max]	1&2	Rep1_peak_7202	8.8643	3.90932		Rep2_peak_7224	7.84407	3.60968
Gm02	10693395	10694310	Glyma.02G111250.Wm82.a4.v1:promoter	0	Glyma.02G111250	KAG4402031.1 hypothetical protein GLYMA_02G111250v4 [Glycine max]	1&2	Rep1_peak_7203	11.035	3.75054		Rep2_peak_7225	3.36768	2.26724
Gm02	10709639	10710075	Glyma.02G111400.Wm82.a4.v1:promoter	247	Glyma.02G111400	KAG4402032.1 hypothetical protein GLYMA_02G111400v4 [Glycine max]	1&2	Rep1_peak_7206	17.4118	4.53616		Rep2_peak_7228	28.1146	5.71555
Gm02	10709639	10710075	Glyma.02G111500.Wm82.a4.v1:five_prime_UTR	247	Glyma.02G111500	XP_006574916.1 CSC1-like protein At1g69450 isoform X1 [Glycine max]	1&2	Rep1_peak_7206	17.4118	4.53616		Rep2_peak_7228	28.1146	5.71555
Gm02	10709639	10710075	Glyma.02G111500.Wm82.a4.v1:five_prime_UTR	247	Glyma.02G111500	XP_006574916.1 CSC1-like protein At1g69450 isoform X1 [Glycine max]	1&2	Rep1_peak_7206	17.4118	4.53616		Rep2_peak_7228	28.1146	5.71555
Gm02	10812390	10812659	Glyma.02G112000.Wm82.a4.v1:promoter	1065	Glyma.02G112000	XP_003518749.1 putative exosome complex component rrp40 [Glycine max]	2	--	--	--		Rep2_peak_7239	8.57168	3.69732
Gm02	10853450	10854248	Glyma.02G112200.Wm82.a4.v1:promoter	1121	Glyma.02G112200	NP_001242413.2 amino acid kinase superfamily protein [Glycine max]	1&2	Rep1_peak_7221	12.8601	4.04334		Rep2_peak_7246	11.6626	3.78162
Gm02	10860851	10861234	Glyma.02G112300.Wm82.a4.v1:promoter	0	Glyma.02G112300	KAH1059835.1 hypothetical protein GYH30_003700 [Glycine max]	1&2	Rep1_peak_7222	7.91603	2.9422		Rep2_peak_7247	10.9666	3.34959
Gm02	10860851	10861234	Glyma.02G112300.Wm82.a4.v1:five_prime_UTR	0	Glyma.02G112300	KAH1059835.1 hypothetical protein GYH30_003700 [Glycine max]	1&2	Rep1_peak_7222	7.91603	2.9422		Rep2_peak_7247	10.9666	3.34959
Gm02	10869397	10869874	Glyma.02G112400.Wm82.a4.v1:promoter	947	Glyma.02G112400	KHN01998.1 Eukaryotic translation initiation factor 5A [Glycine soja]	1&2	Rep1_peak_7224	23.3615	5.32506		Rep2_peak_7249	23.7964	5.33954
Gm02	10882288	10882687	Glyma.02G112500.Wm82.a4.v1:promoter	402	Glyma.02G112500	XP_025981065.1 mitotic checkpoint protein BUB3.3-like isoform X1 [Glycine max]	1	Rep1_peak_7226	5.31798	2.8026		--	--	--
Gm02	10979059	10979515	Glyma.02G113300.Wm82.a4.v1:five_prime_UTR	448	Glyma.02G113300	KAH1261117.1 hypothetical protein GmHk_02G004054 [Glycine max]	2	--	--	--		Rep2_peak_7262	5.3019	2.93623
Gm02	11011947	11012483	Glyma.02G113600.Wm82.a4.v1:promoter	547	Glyma.02G113600	XP_003518754.1 hevamine-A [Glycine max]	1&2	Rep1_peak_7245	38.3263	8.56736		Rep2_peak_7269	40.2541	8.65214
Gm02	11021436	11021810	Glyma.02G113700.Wm82.a4.v1:five_prime_UTR	0	Glyma.02G113700	XP_003518755.1 protein GDAP2 homolog [Glycine max]	1&2	Rep1_peak_7246	17.3736	4.88472		Rep2_peak_7270	31.3128	6.70982
Gm02	11021436	11021810	Glyma.02G113700.Wm82.a4.v1:promoter	0	Glyma.02G113700	XP_003518755.1 protein GDAP2 homolog [Glycine max]	1&2	Rep1_peak_7246	17.3736	4.88472		Rep2_peak_7270	31.3128	6.70982
Gm02	11046378	11046675	Glyma.02G114200.Wm82.a4.v1:promoter	1476	Glyma.02G114200	XP_003518759.1 uncharacterized protein LOC100499984 [Glycine max]	1	Rep1_peak_7249	6.18635	2.86159		--	--	--
Gm02	11116802	11117159	Glyma.02G114900.Wm82.a4.v1:promoter	267	Glyma.02G114900	KAG4402046.1 hypothetical protein GLYMA_02G114900v4 [Glycine max]	1&2	Rep1_peak_7254	12.648	3.98321		Rep2_peak_7280	10.8382	3.62164
Gm02	11172208	11172595	Glyma.02G115300.Wm82.a4.v1:five_prime_UTR	678	Glyma.02G115300	XP_003520110.2 putative uncharacterized protein DDB_G0287457 [Glycine max]	2	--	--	--		Rep2_peak_7285	5.82087	2.85827
Gm02	11172208	11172595	Glyma.02G115300.Wm82.a4.v1:five_prime_UTR	678	Glyma.02G115300	XP_003520110.2 putative uncharacterized protein DDB_G0287457 [Glycine max]	2	--	--	--		Rep2_peak_7285	5.82087	2.85827
Gm02	11191489	11191971	Glyma.02G115400.Wm82.a4.v1:five_prime_UTR	413	Glyma.02G115400	XP_003518763.1 UDP-glucose 6-dehydrogenase 4 [Glycine max]	1&2	Rep1_peak_7259	48.4599	8.63308		Rep2_peak_7286	33.1954	6.72288
Gm02	11193058	11193590	Glyma.02G115400.Wm82.a4.v1:promoter	675	Glyma.02G115400	XP_003518763.1 UDP-glucose 6-dehydrogenase 4 [Glycine max]	1&2	Rep1_peak_7260	11.6759	3.86085		Rep2_peak_7287	9.01317	3.36725
Gm02	11220813	11221348	Glyma.02G115600.Wm82.a4.v1:five_prime_UTR	22	Glyma.02G115600	XP_006574934.1 probable methyltransferase PMT4 isoform X1 [Glycine max]	1&2	Rep1_peak_7265	44.8768	8.56038		Rep2_peak_7292	19.0006	4.60932
Gm02	11220813	11221348	Glyma.02G115600.Wm82.a4.v1:five_prime_UTR	22	Glyma.02G115600	XP_006574934.1 probable methyltransferase PMT4 isoform X1 [Glycine max]	1&2	Rep1_peak_7265	44.8768	8.56038		Rep2_peak_7292	19.0006	4.60932
Gm02	11243282	11243676	Glyma.02G115900.Wm82.a4.v1:promoter	0	Glyma.02G115900	KAG4402052.1 hypothetical protein GLYMA_02G115900v4 [Glycine max]	1&2	Rep1_peak_7269	3.78386	2.4397		Rep2_peak_7296	5.57927	2.90128
Gm02	11243282	11243676	Glyma.02G115900.Wm82.a4.v1:five_prime_UTR	0	Glyma.02G115900	KAG4402052.1 hypothetical protein GLYMA_02G115900v4 [Glycine max]	1&2	Rep1_peak_7269	3.78386	2.4397		Rep2_peak_7296	5.57927	2.90128
Gm02	11263454	11263719	Glyma.02G116100.Wm82.a4.v1:promoter	23	Glyma.02G116100	ACU20773.1 unknown [Glycine max]	1	Rep1_peak_7272	7.50231	3.16617		--	--	--
Gm02	11293815	11294206	Glyma.02G116300.Wm82.a4.v1:five_prime_UTR	788	Glyma.02G116300	XP_028203274.1 probable ureide permease A3 isoform X1 [Glycine soja]	1&2	Rep1_peak_7278	10.9915	4.07891		Rep2_peak_7302	13.2965	4.55008
Gm02	11324778	11325169	Glyma.02G116633.Wm82.a4.v1:promoter	119	Glyma.02G116633	KAG4402057.1 hypothetical protein GLYMA_02G116633v4 [Glycine max]	1&2	Rep1_peak_7282	24.4832	6.16434		Rep2_peak_7306	38.0461	7.86598
Gm02	11340437	11340715	Glyma.02G116750.Wm82.a4.v1:promoter	1215	Glyma.02G116750	KAG4402059.1 hypothetical protein GLYMA_02G116750v4 [Glycine max]	1	Rep1_peak_7285	13.4002	4.38049		--	--	--
Gm02	11341542	11342021	Glyma.02G116750.Wm82.a4.v1:promoter	0	Glyma.02G116750	KAG4402059.1 hypothetical protein GLYMA_02G116750v4 [Glycine max]	1&2	Rep1_peak_7286	15.8588	3.89737		Rep2_peak_7309	14.8364	3.68106
Gm02	11355261	11355622	Glyma.02G117000.Wm82.a4.v1:promoter	1407	Glyma.02G117000	XP_006574439.1 probable inactive purple acid phosphatase 1-like isoform X1 [Glycine max]	2	--	--	--		Rep2_peak_7313	7.7614	3.18264
Gm02	11358891	11359676	Glyma.02G116900.Wm82.a4.v1:promoter	1427	Glyma.02G116900	NP_001238574.1 short-chain dehydrogenase [Glycine max]	1&2	Rep1_peak_7289	8.21268	3.25763		Rep2_peak_7314	7.24126	2.85778
Gm02	11371882	11372378	Glyma.02G117100.Wm82.a4.v1:promoter	0	Glyma.02G117100	XP_006574946.1 magnesium transporter MRS2-5 [Glycine max]	1&2	Rep1_peak_7290	15.8863	5.07585		Rep2_peak_7316	13.0561	4.46998
Gm02	11371882	11372378	Glyma.02G117200.Wm82.a4.v1:five_prime_UTR	0	Glyma.02G117200	KAG5079793.1 hypothetical protein JHK86_003858 [Glycine max]	1&2	Rep1_peak_7290	15.8863	5.07585		Rep2_peak_7316	13.0561	4.46998
Gm02	11371882	11372378	Glyma.02G117300.Wm82.a4.v1:promoter	0	Glyma.02G117300	KAG4402061.1 hypothetical protein GLYMA_02G117300v4 [Glycine max]	1&2	Rep1_peak_7290	15.8863	5.07585		Rep2_peak_7316	13.0561	4.46998
Gm02	11371882	11372378	Glyma.02G117200.Wm82.a4.v1:promoter	0	Glyma.02G117200	KAG5079793.1 hypothetical protein JHK86_003858 [Glycine max]	1&2	Rep1_peak_7290	15.8863	5.07585		Rep2_peak_7316	13.0561	4.46998
Gm02	11375424	11375885	Glyma.02G117300.Wm82.a4.v1:five_prime_UTR	115	Glyma.02G117300	KAG4402061.1 hypothetical protein GLYMA_02G117300v4 [Glycine max]	1&2	Rep1_peak_7291	19.1349	4.89428		Rep2_peak_7317	26.6343	5.8441
Gm02	11394571	11395034	Glyma.02G118500.Wm82.a4.v1:five_prime_UTR	117	Glyma.02G118500	XP_003520115.1 ninja-family protein AFP2 [Glycine max]	1&2	Rep1_peak_7294	30.1454	5.9934		Rep2_peak_7320	25.345	5.26561
Gm02	11462937	11463426	Glyma.02G119300.Wm82.a4.v1:promoter	948	Glyma.02G119300	KAG5079801.1 hypothetical protein JHK86_003866 [Glycine max]	1&2	Rep1_peak_7301	21.5063	5.77147		Rep2_peak_7327	23.274	5.93314
Gm02	11467493	11467844	Glyma.02G119400.Wm82.a4.v1:promoter	695	Glyma.02G119400	KAG5051540.1 hypothetical protein JHK87_003738 [Glycine soja]	1&2	Rep1_peak_7302	40.3383	7.41749		Rep2_peak_7328	21.9126	5.14987
Gm02	11532037	11532416	Glyma.02G119900.Wm82.a4.v1:five_prime_UTR	39	Glyma.02G119900	RZC24577.1 hypothetical protein D0Y65_003676 [Glycine soja]	1&2	Rep1_peak_7316	23.2511	6.04941		Rep2_peak_7340	24.9068	6.16359
Gm02	11567288	11567587	Glyma.02G120200.Wm82.a4.v1:promoter	504	Glyma.02G120200	NP_001349630.1 probable 6-phosphogluconolactonase 2 [Glycine max]	2	--	--	--		Rep2_peak_7345	5.88692	3.09674
Gm02	11582842	11583112	Glyma.02G120400.Wm82.a4.v1:promoter	479	Glyma.02G120400	XP_003518782.1 folate synthesis bifunctional protein, mitochondrial [Glycine max]	2	--	--	--		Rep2_peak_7347	6.77071	2.93276
Gm02	11595009	11595375	Glyma.02G120500.Wm82.a4.v1:promoter	830	Glyma.02G120500	XP_003518783.1 peptidyl-prolyl cis-trans isomerase E [Glycine max]	1	Rep1_peak_7324	16.198	5.30699		--	--	--
Gm02	11674823	11675409	Glyma.02G121000.Wm82.a4.v1:promoter	845	Glyma.02G121000	KAG5051554.1 hypothetical protein JHK87_003752 [Glycine soja]	1&2	Rep1_peak_7338	20.4909	5.96678		Rep2_peak_7360	18.9536	5.59321
Gm02	11730012	11730722	Glyma.02G121300.Wm82.a4.v1:five_prime_UTR	31	Glyma.02G121300	XP_003520128.1 squamosa promoter-binding-like protein 6 [Glycine max]	1&2	Rep1_peak_7349	11.4009	4.32475		Rep2_peak_7370	7.94425	3.46775
Gm02	11869678	11869973	Glyma.02G122400.Wm82.a4.v1:promoter	843	Glyma.02G122400	XP_006575844.1 uncharacterized protein LOC102666246 [Glycine max]	2	--	--	--		Rep2_peak_7382	9.58492	3.87719
Gm02	11943597	11944347	Glyma.02G122700.Wm82.a4.v1:promoter	0	Glyma.02G122700	XP_014622227.1 uncharacterized protein LOC100778990 isoform X2 [Glycine max]	1&2	Rep1_peak_7366	32.7306	6.83923		Rep2_peak_7393	11.7248	3.59527
Gm02	11943597	11944347	Glyma.02G122700.Wm82.a4.v1:five_prime_UTR	0	Glyma.02G122700	XP_014622227.1 uncharacterized protein LOC100778990 isoform X2 [Glycine max]	1&2	Rep1_peak_7366	32.7306	6.83923		Rep2_peak_7393	11.7248	3.59527
Gm02	11996659	11997074	Glyma.02G123100.Wm82.a4.v1:promoter	0	Glyma.02G123100	XP_006574967.1 protease 2 [Glycine max]	1&2	Rep1_peak_7376	43.9559	8.76098		Rep2_peak_7400	26.629	6.41014
Gm02	11996659	11997074	Glyma.02G123000.Wm82.a4.v1:promoter	0	Glyma.02G123000	KAG4402079.1 hypothetical protein GLYMA_02G123000v4 [Glycine max]	1&2	Rep1_peak_7376	43.9559	8.76098		Rep2_peak_7400	26.629	6.41014
Gm02	11996659	11997074	Glyma.02G123100.Wm82.a4.v1:five_prime_UTR	0	Glyma.02G123100	XP_006574967.1 protease 2 [Glycine max]	1&2	Rep1_peak_7376	43.9559	8.76098		Rep2_peak_7400	26.629	6.41014
Gm02	12004501	12005088	Glyma.02G123200.Wm82.a4.v1:promoter	341	Glyma.02G123200	KAG4402080.1 hypothetical protein GLYMA_02G123200v4 [Glycine max]	1&2	Rep1_peak_7379	43.3623	8.91079		Rep2_peak_7403	42.7434	8.73261
Gm02	12068836	12069187	Glyma.02G123700.Wm82.a4.v1:promoter	289	Glyma.02G123700	XP_003518796.1 phosphatidylinositol 4-kinase gamma 5 [Glycine max]	1&2	Rep1_peak_7389	20.9647	6.27264		Rep2_peak_7412	13.3303	4.79069
Gm02	12088237	12088895	Glyma.02G123800.Wm82.a4.v1:five_prime_UTR	83	Glyma.02G123800	XP_003518797.1 DNA-3-methyladenine glycosylase 1 [Glycine max]	1&2	Rep1_peak_7392	5.87849	2.87861		Rep2_peak_7415	12.9662	4.15741
Gm02	12089679	12090199	Glyma.02G123800.Wm82.a4.v1:promoter	702	Glyma.02G123800	XP_003518797.1 DNA-3-methyladenine glycosylase 1 [Glycine max]	1	Rep1_peak_7393	8.14735	3.45713		--	--	--
Gm02	12104858	12105211	Glyma.02G124000.Wm82.a4.v1:five_prime_UTR	0	Glyma.02G124000	XP_028204069.1 GDSL esterase/lipase At2g03980-like isoform X2 [Glycine soja]	1&2	Rep1_peak_7396	7.55664	3.25408		Rep2_peak_7418	10.8381	3.69311
Gm02	12104858	12105211	Glyma.02G124000.Wm82.a4.v1:promoter	0	Glyma.02G124000	XP_028204069.1 GDSL esterase/lipase At2g03980-like isoform X2 [Glycine soja]	1&2	Rep1_peak_7396	7.55664	3.25408		Rep2_peak_7418	10.8381	3.69311
Gm02	12142178	12142655	Glyma.02G124300.Wm82.a4.v1:promoter	814	Glyma.02G124300	XP_003520138.1 transcription factor MYB92 [Glycine max]	1&2	Rep1_peak_7401	55.0618	9.73303		Rep2_peak_7423	52.6919	9.73847
Gm02	12161637	12162034	Glyma.02G124500.Wm82.a4.v1:promoter	549	Glyma.02G124500	XP_040862412.1 heat shock protein 90-5, chloroplastic isoform X1 [Glycine max]	2	--	--	--		Rep2_peak_7427	6.75121	2.87079
Gm02	12161637	12162034	Glyma.02G124400.Wm82.a4.v1:promoter	549	Glyma.02G124400	ACU19686.1 unknown [Glycine max]	2	--	--	--		Rep2_peak_7427	6.75121	2.87079
Gm02	12177339	12177803	Glyma.02G124600.Wm82.a4.v1:promoter	197	Glyma.02G124600	XP_003520139.1 uncharacterized protein LOC100782205 isoform X1 [Glycine max]	1&2	Rep1_peak_7407	4.7072	2.47605		Rep2_peak_7430	3.5685	2.17298
Gm02	12246398	12247344	Glyma.02G125400.Wm82.a4.v1:promoter	0	Glyma.02G125400	KAH1060022.1 hypothetical protein GYH30_003821 [Glycine max]	1&2	Rep1_peak_7415	13.3335	3.94449		Rep2_peak_7437	19.1108	5.2868
Gm02	12246398	12247344	Glyma.02G125400.Wm82.a4.v1:five_prime_UTR	0	Glyma.02G125400	KAH1060022.1 hypothetical protein GYH30_003821 [Glycine max]	1&2	Rep1_peak_7415	13.3335	3.94449		Rep2_peak_7437	19.1108	5.2868
Gm02	12300711	12301926	Glyma.02G125600.Wm82.a4.v1:promoter	311	Glyma.02G125600	XP_003518806.1 probable indole-3-acetic acid-amido synthetase GH3.1 [Glycine max]	1&2	Rep1_peak_7425	63.2999	11.4773		Rep2_peak_7446	69.6328	11.9431
Gm02	12367636	12368001	Glyma.02G126100.Wm82.a4.v1:promoter	439	Glyma.02G126100	XP_003518809.1 basic leucine zipper 43 [Glycine max]	1&2	Rep1_peak_7437	30.5299	6.74556		Rep2_peak_7458	27.8397	6.2625
Gm02	12413968	12414560	Glyma.02G126500.Wm82.a4.v1:promoter	814	Glyma.02G126500	XP_003518810.1 serotonin N-acetyltransferase 2, chloroplastic [Glycine max]	1&2	Rep1_peak_7442	17.2116	4.74334		Rep2_peak_7463	9.60853	3.47587
Gm02	12434156	12434609	Glyma.02G126600.Wm82.a4.v1:five_prime_UTR	249	Glyma.02G126600	XP_006574986.1 protein SOB FIVE-LIKE 4 [Glycine max]	1&2	Rep1_peak_7446	42.5671	9.18261		Rep2_peak_7467	44.5061	9.24705
Gm02	12434913	12435486	Glyma.02G126600.Wm82.a4.v1:promoter	56	Glyma.02G126600	XP_006574986.1 protein SOB FIVE-LIKE 4 [Glycine max]	1&2	Rep1_peak_7447	28.2293	7.17558		Rep2_peak_7468	28.2966	7.04598
Gm02	12491256	12491744	Glyma.02G126800.Wm82.a4.v1:promoter	502	Glyma.02G126800	XP_028204326.1 LAG1 longevity assurance homolog 3-like [Glycine soja]	1&2	Rep1_peak_7449	8.92764	3.83083		Rep2_peak_7471	8.20501	3.56228
Gm02	12530903	12531340	Glyma.02G127100.Wm82.a4.v1:promoter	813	Glyma.02G127100	XP_006575848.3 F-box/FBD/LRR-repeat protein At1g13570 [Glycine max]	1&2	Rep1_peak_7450	9.54175	4.73245		Rep2_peak_7472	11.9018	5.37065
Gm02	12550525	12550902	Glyma.02G127300.Wm82.a4.v1:five_prime_UTR	921	Glyma.02G127300	XP_003518814.1 peroxidase 11 isoform X1 [Glycine max]	1&2	Rep1_peak_7451	10.307	3.54055		Rep2_peak_7473	7.91427	3.10426
Gm02	12738012	12738374	Glyma.02G127800.Wm82.a4.v1:promoter	467	Glyma.02G127800	KAG4402102.1 hypothetical protein GLYMA_02G127800v4 [Glycine max]	1&2	Rep1_peak_7460	15.5789	4.75596		Rep2_peak_7481	12.291	4.04192
Gm02	12739451	12739716	Glyma.02G127850.Wm82.a4.v1:promoter	611	Glyma.02G127850	KAG4402103.1 hypothetical protein GLYMA_02G127850v4 [Glycine max]	1	Rep1_peak_7461	7.87979	3.36443		--	--	--
Gm02	12822321	12822897	Glyma.02G128250.Wm82.a4.v1:promoter	441	Glyma.02G128250	KAG4402106.1 hypothetical protein GLYMA_02G128250v4 [Glycine max]	1&2	Rep1_peak_7467	42.7727	9.42773		Rep2_peak_7490	26.0951	6.79416
Gm02	12822321	12822897	Glyma.02G128300.Wm82.a4.v1:promoter	441	Glyma.02G128300	XP_003518818.1 choline/ethanolaminephosphotransferase 1 [Glycine max]	1&2	Rep1_peak_7467	42.7727	9.42773		Rep2_peak_7490	26.0951	6.79416
Gm02	12825737	12826186	Glyma.02G128300.Wm82.a4.v1:five_prime_UTR	1088	Glyma.02G128300	XP_003518818.1 choline/ethanolaminephosphotransferase 1 [Glycine max]	1&2	Rep1_peak_7468	9.5062	3.75724		Rep2_peak_7491	6.89984	3.17248
Gm02	12839373	12839637	Glyma.02G128400.Wm82.a4.v1:five_prime_UTR	71	Glyma.02G128400	XP_003520151.2 putative F-box protein At1g32420 isoform X1 [Glycine max]	2	--	--	--		Rep2_peak_7495	19.3769	5.7321
Gm02	12867079	12867782	Glyma.02G128800.Wm82.a4.v1:promoter	106	Glyma.02G128800	NP_001304480.2 uncharacterized protein LOC100783984 [Glycine max]	1&2	Rep1_peak_7475	34.5014	7.8859		Rep2_peak_7497	30.8434	7.23762
Gm02	12921208	12922052	Glyma.02G129100.Wm82.a4.v1:five_prime_UTR	831	Glyma.02G129100	XP_006574999.1 transcription factor FAMA isoform X2 [Glycine max]	1&2	Rep1_peak_7484	36.7198	6.90286		Rep2_peak_7507	28.9218	5.80774
Gm02	12937958	12938267	Glyma.02G129200.Wm82.a4.v1:promoter	0	Glyma.02G129200	XP_003518821.1 5'-deoxynucleotidase hdd1 isoform X1 [Glycine max]	1&2	Rep1_peak_7487	16.2334	4.47775		Rep2_peak_7510	18.8449	4.81882
Gm02	12937958	12938267	Glyma.02G129200.Wm82.a4.v1:five_prime_UTR	0	Glyma.02G129200	XP_003518821.1 5'-deoxynucleotidase hdd1 isoform X1 [Glycine max]	1&2	Rep1_peak_7487	16.2334	4.47775		Rep2_peak_7510	18.8449	4.81882
Gm02	13030936	13031369	Glyma.02G129700.Wm82.a4.v1:promoter	0	Glyma.02G129700	NP_001357625.1 uncharacterized protein LOC106794138 [Glycine max]	1	Rep1_peak_7498	6.96369	3.35692		--	--	--
Gm02	13045051	13045476	Glyma.02G129900.Wm82.a4.v1:promoter	0	Glyma.02G129900	NP_001241145.1 uncharacterized protein LOC100785574 precursor [Glycine max]	1&2	Rep1_peak_7499	17.9639	4.23057		Rep2_peak_7524	12.635	3.52314
Gm02	13045051	13045476	Glyma.02G129900.Wm82.a4.v1:five_prime_UTR	0	Glyma.02G129900	NP_001241145.1 uncharacterized protein LOC100785574 precursor [Glycine max]	1&2	Rep1_peak_7499	17.9639	4.23057		Rep2_peak_7524	12.635	3.52314
Gm02	13479315	13479814	Glyma.02G130816.Wm82.a4.v1:promoter	667	Glyma.02G130816	KAG4402118.1 hypothetical protein GLYMA_02G130816v4 [Glycine max]	1&2	Rep1_peak_7516	7.14701	2.49139		Rep2_peak_7543	5.49342	2.17152
Gm02	13504870	13505140	Glyma.02G130848.Wm82.a4.v1:promoter	631	Glyma.02G130848	KAG4402120.1 hypothetical protein GLYMA_02G130848v4 [Glycine max]	2	--	--	--		Rep2_peak_7547	13.9919	3.41559
Gm02	13540212	13540512	Glyma.02G130880.Wm82.a4.v1:promoter	876	Glyma.02G130880	KAG4402122.1 hypothetical protein GLYMA_02G130880v4 [Glycine max]	1	Rep1_peak_7524	7.03404	3.22049		--	--	--
Gm02	13542675	13543436	Glyma.02G130896.Wm82.a4.v1:promoter	1288	Glyma.02G130896	KAG4402123.1 hypothetical protein GLYMA_02G130896v4 [Glycine max]	1&2	Rep1_peak_7525	54.6464	7.07613		Rep2_peak_7553	67.7193	7.66002
Gm02	13569178	13569830	Glyma.02G117816.Wm82.a4.v1:promoter	741	Glyma.02G117816	KAG4402122.1 hypothetical protein GLYMA_02G130880v4 [Glycine max]	1&2	Rep1_peak_7528	10.967	3.07077		Rep2_peak_7556	5.06846	1.96324
Gm02	13597246	13597515	Glyma.02G118116.Wm82.a4.v1:promoter	558	Glyma.02G118116	KAG4402120.1 hypothetical protein GLYMA_02G130848v4 [Glycine max]	2	--	--	--		Rep2_peak_7559	13.7105	2.71457
Gm02	13604683	13605205	Glyma.02G118132.Wm82.a4.v1:promoter	883	Glyma.02G118132	KAG4402126.1 hypothetical protein GLYMA_02G118132v4 [Glycine max]	1	Rep1_peak_7535	7.84073	2.28979		--	--	--
Gm02	13628197	13628669	Glyma.02G118148.Wm82.a4.v1:promoter	469	Glyma.02G118148	KAG4402127.1 hypothetical protein GLYMA_02G118148v4 [Glycine max]	1&2	Rep1_peak_7538	10.947	2.88651		Rep2_peak_7563	6.14716	2.17442
Gm02	13633857	13634191	Glyma.02G118180.Wm82.a4.v1:promoter	1128	Glyma.02G118180	KAG4402132.1 hypothetical protein GLYMA_02G118180v4 [Glycine max]	1&2	Rep1_peak_7539	40.9383	6.80631		Rep2_peak_7564	45.7164	7.20161
Gm02	13633857	13634191	Glyma.02G118164.Wm82.a4.v1:promoter	1128	Glyma.02G118164	KAG4402131.1 hypothetical protein GLYMA_02G118164v4 [Glycine max]	1&2	Rep1_peak_7539	40.9383	6.80631		Rep2_peak_7564	45.7164	7.20161
Gm02	13655661	13656112	Glyma.02G118196.Wm82.a4.v1:five_prime_UTR	328	Glyma.02G118196	KAG4402133.1 hypothetical protein GLYMA_02G118196v4 [Glycine max]	2	--	--	--		Rep2_peak_7565	2.58215	1.63322
Gm02	13657175	13657907	Glyma.02G118196.Wm82.a4.v1:promoter	0	Glyma.02G118196	KAG4402133.1 hypothetical protein GLYMA_02G118196v4 [Glycine max]	1&2	Rep1_peak_7542	7.20272	2.18993		Rep2_peak_7566	6.9704	2.15381
Gm02	13657175	13657907	Glyma.02G118212.Wm82.a4.v1:promoter	0	Glyma.02G118212	KAG4402121.1 hypothetical protein GLYMA_02G130864v4 [Glycine max]	1&2	Rep1_peak_7542	7.20272	2.18993		Rep2_peak_7566	6.9704	2.15381
Gm02	13662364	13663026	Glyma.02G118228.Wm82.a4.v1:promoter	738	Glyma.02G118228	KAG4402135.1 hypothetical protein GLYMA_02G118228v4 [Glycine max]	1&2	Rep1_peak_7545	6.77489	2.29005		Rep2_peak_7569	9.72631	2.97237
Gm02	13950994	13951760	Glyma.02G118244.Wm82.a4.v1:promoter	423	Glyma.02G118244	KAG4402136.1 hypothetical protein GLYMA_02G118244v4 [Glycine max]	1&2	Rep1_peak_7547	4.21869	1.82494		Rep2_peak_7571	13.6396	2.99586
Gm02	13955005	13955404	Glyma.02G118260.Wm82.a4.v1:promoter	1189	Glyma.02G118260	KAG4402137.1 hypothetical protein GLYMA_02G118260v4 [Glycine max]	2	--	--	--		Rep2_peak_7572	4.77877	2.45407
Gm02	13987099	13987855	Glyma.02G131300.Wm82.a4.v1:promoter	195	Glyma.02G131300	XP_040863122.1 protein IDA-like [Glycine max]	1&2	Rep1_peak_7551	14.7135	4.91714		Rep2_peak_7576	7.92189	3.23354
Gm02	14014265	14014613	Glyma.02G131500.Wm82.a4.v1:promoter	1112	Glyma.02G131500	XP_003518834.1 methylcrotonoyl-CoA carboxylase beta chain, mitochondrial isoform X1 [Glycine max]	2	--	--	--		Rep2_peak_7578	3.94895	2.35048
Gm02	14014265	14014613	Glyma.02G131600.Wm82.a4.v1:five_prime_UTR	1112	Glyma.02G131600	KAG4402141.1 hypothetical protein GLYMA_02G131600v4 [Glycine max]	2	--	--	--		Rep2_peak_7578	3.94895	2.35048
Gm02	14023867	14024387	Glyma.02G131700.Wm82.a4.v1:five_prime_UTR	16	Glyma.02G131700	NP_001238690.2 bZIP transcription factor 1 [Glycine max]	2	--	--	--		Rep2_peak_7580	4.69206	2.68935
Gm02	14045960	14046591	Glyma.02G131800.Wm82.a4.v1:promoter	1435	Glyma.02G131800	XP_003520162.1 cold-regulated protein 27 [Glycine max]	1	Rep1_peak_7555	12.0111	4.54766		--	--	--
Gm02	14165544	14165894	Glyma.02G132500.Wm82.a4.v1:promoter	27	Glyma.02G132500	KAG5062994.1 hypothetical protein JHK85_004177 [Glycine max]	2	--	--	--		Rep2_peak_7596	8.76499	3.01463
Gm02	14194550	14195008	Glyma.02G133000.Wm82.a4.v1:promoter	550	Glyma.02G133000	NP_001235680.1 Calmodulin-like protein 30-like [Glycine max]	1&2	Rep1_peak_7567	3.71669	2.35874		Rep2_peak_7601	4.90077	2.64774
Gm02	14205191	14205755	Glyma.02G133200.Wm82.a4.v1:promoter	1444	Glyma.02G133200	NP_001238282.1 uncharacterized protein LOC100527585 [Glycine max]	1&2	Rep1_peak_7569	6.39529	2.71576		Rep2_peak_7603	6.73726	2.76559
Gm02	14273939	14274307	Glyma.02G133700.Wm82.a4.v1:five_prime_UTR	0	Glyma.02G133700	NP_001235878.1 uncharacterized protein LOC100306496 [Glycine max]	1&2	Rep1_peak_7575	21.4051	5.51148		Rep2_peak_7609	19.5371	5.19676
Gm02	14273939	14274307	Glyma.02G133700.Wm82.a4.v1:promoter	0	Glyma.02G133700	NP_001235878.1 uncharacterized protein LOC100306496 [Glycine max]	1&2	Rep1_peak_7575	21.4051	5.51148		Rep2_peak_7609	19.5371	5.19676
Gm02	14290567	14291153	Glyma.02G133900.Wm82.a4.v1:promoter	256	Glyma.02G133900	XP_028205175.1 probable carboxylesterase 2 [Glycine soja]	1&2	Rep1_peak_7580	4.95207	2.46531		Rep2_peak_7615	6.12587	2.84165
Gm02	14301999	14302373	Glyma.02G134100.Wm82.a4.v1:promoter	223	Glyma.02G134100	XP_003520168.1 probable carboxylesterase 12 [Glycine max]	1&2	Rep1_peak_7581	4.7072	2.47605		Rep2_peak_7616	7.36947	3.00079
Gm02	14305561	14305993	Glyma.02G134200.Wm82.a4.v1:promoter	1366	Glyma.02G134200	KAG4402149.1 hypothetical protein GLYMA_02G134200v4 [Glycine max]	1	Rep1_peak_7582	6.39741	2.93164		--	--	--
Gm02	14317975	14318386	Glyma.02G134300.Wm82.a4.v1:five_prime_UTR	466	Glyma.02G134300	KAH1060153.1 hypothetical protein GYH30_003913 [Glycine max]	2	--	--	--		Rep2_peak_7619	16.2741	4.9722
Gm02	14317975	14318386	Glyma.02G134300.Wm82.a4.v1:five_prime_UTR	466	Glyma.02G134300	KAH1060153.1 hypothetical protein GYH30_003913 [Glycine max]	2	--	--	--		Rep2_peak_7619	16.2741	4.9722
Gm02	14341651	14341994	Glyma.02G134500.Wm82.a4.v1:promoter	1484	Glyma.02G134500	XP_003518854.1 uncharacterized protein LOC100803045 [Glycine max]	1&2	Rep1_peak_7586	11.2432	3.9773		Rep2_peak_7621	10.3258	3.77124
Gm02	14342413	14342980	Glyma.02G134500.Wm82.a4.v1:promoter	498	Glyma.02G134500	XP_003518854.1 uncharacterized protein LOC100803045 [Glycine max]	1&2	Rep1_peak_7587	10.0152	3.75471		Rep2_peak_7622	8.27684	3.34748
Gm02	14398011	14398357	Glyma.02G134800.Wm82.a4.v1:five_prime_UTR	0	Glyma.02G134800	NP_001241932.2 peptidyl-prolyl cis-trans isomerase CYP17 [Glycine max]	1&2	Rep1_peak_7592	17.2251	5.8227		Rep2_peak_7628	23.0858	6.87062
Gm02	14398011	14398357	Glyma.02G134800.Wm82.a4.v1:promoter	0	Glyma.02G134800	NP_001241932.2 peptidyl-prolyl cis-trans isomerase CYP17 [Glycine max]	1&2	Rep1_peak_7592	17.2251	5.8227		Rep2_peak_7628	23.0858	6.87062
Gm02	14398773	14399104	Glyma.02G134800.Wm82.a4.v1:promoter	597	Glyma.02G134800	NP_001241932.2 peptidyl-prolyl cis-trans isomerase CYP17 [Glycine max]	1&2	Rep1_peak_7593	15.092	5.17493		Rep2_peak_7629	10.3918	4.17253
Gm02	14420032	14420556	Glyma.02G135100.Wm82.a4.v1:promoter	304	Glyma.02G135100	XP_003518858.1 peroxidase 10 [Glycine max]	1&2	Rep1_peak_7596	76.6553	12.7424		Rep2_peak_7633	74.8839	12.259
Gm02	14458934	14459575	Glyma.02G135500.Wm82.a4.v1:promoter	0	Glyma.02G135500	XP_014622471.1 serine/threonine-protein kinase SRK2E isoform X3 [Glycine max]	1&2	Rep1_peak_7601	10.1629	3.89143		Rep2_peak_7638	20.7539	5.54723
Gm02	14458934	14459575	Glyma.02G135500.Wm82.a4.v1:five_prime_UTR	0	Glyma.02G135500	XP_014622471.1 serine/threonine-protein kinase SRK2E isoform X3 [Glycine max]	1&2	Rep1_peak_7601	10.1629	3.89143		Rep2_peak_7638	20.7539	5.54723
Gm02	14460004	14460823	Glyma.02G135500.Wm82.a4.v1:five_prime_UTR	667	Glyma.02G135500	XP_014622471.1 serine/threonine-protein kinase SRK2E isoform X3 [Glycine max]	1&2	Rep1_peak_7602	16.0132	4.33894		Rep2_peak_7639	19.2775	4.75705
Gm02	14460004	14460823	Glyma.02G135500.Wm82.a4.v1:five_prime_UTR	667	Glyma.02G135500	XP_014622471.1 serine/threonine-protein kinase SRK2E isoform X3 [Glycine max]	1&2	Rep1_peak_7602	16.0132	4.33894		Rep2_peak_7639	19.2775	4.75705
Gm02	14460004	14460823	Glyma.02G135500.Wm82.a4.v1:five_prime_UTR	667	Glyma.02G135500	XP_014622471.1 serine/threonine-protein kinase SRK2E isoform X3 [Glycine max]	1&2	Rep1_peak_7602	16.0132	4.33894		Rep2_peak_7639	19.2775	4.75705
Gm02	14531870	14532669	Glyma.02G135900.Wm82.a4.v1:five_prime_UTR	0	Glyma.02G135900	NP_001242609.2 flavanone 3-dioxygenase-like [Glycine max]	1&2	Rep1_peak_7610	52.4619	9.0702		Rep2_peak_7650	45.169	8.08847
Gm02	14531870	14532669	Glyma.02G135900.Wm82.a4.v1:promoter	0	Glyma.02G135900	NP_001242609.2 flavanone 3-dioxygenase-like [Glycine max]	1&2	Rep1_peak_7610	52.4619	9.0702		Rep2_peak_7650	45.169	8.08847
Gm02	14548100	14548441	Glyma.02G136200.Wm82.a4.v1:promoter	1286	Glyma.02G136200	NP_001239622.1 gibberellin 20 oxidase 1-like [Glycine max]	2	--	--	--		Rep2_peak_7651	7.56987	3.33418
Gm02	14552070	14552567	Glyma.02G136300.Wm82.a4.v1:promoter	1246	Glyma.02G136300	XP_003518867.1 protein DMR6-LIKE OXYGENASE 1 [Glycine max]	1&2	Rep1_peak_7611	9.79054	3.52992		Rep2_peak_7652	19.1108	5.2868
Gm02	14617293	14617610	Glyma.02G137000.Wm82.a4.v1:promoter	696	Glyma.02G137000	XP_006575022.1 DNA polymerase I, thermostable isoform X2 [Glycine max]	1	Rep1_peak_7619	12.8384	4.29972		--	--	--
Gm02	14617293	14617610	Glyma.02G137100.Wm82.a4.v1:five_prime_UTR	696	Glyma.02G137100	KAH1060189.1 hypothetical protein GYH30_003940 [Glycine max]	1	Rep1_peak_7619	12.8384	4.29972		--	--	--
Gm02	14690707	14691484	Glyma.02G137700.Wm82.a4.v1:five_prime_UTR	201	Glyma.02G137700	XP_040862703.1 BAG-associated GRAM protein 1 isoform X4 [Glycine max]	1&2	Rep1_peak_7629	28.3904	6.40996		Rep2_peak_7673	30.5051	6.49989
Gm02	14690707	14691484	Glyma.02G137800.Wm82.a4.v1:promoter	201	Glyma.02G137800	XP_003518873.1 uncharacterized protein LOC100813737 [Glycine max]	1&2	Rep1_peak_7629	28.3904	6.40996		Rep2_peak_7673	30.5051	6.49989
Gm02	14692279	14692687	Glyma.02G137800.Wm82.a4.v1:promoter	595	Glyma.02G137800	XP_003518873.1 uncharacterized protein LOC100813737 [Glycine max]	1&2	Rep1_peak_7630	22.7174	6.42579		Rep2_peak_7674	22.8703	6.33151
Gm02	14692279	14692687	Glyma.02G137700.Wm82.a4.v1:promoter	595	Glyma.02G137700	XP_040862703.1 BAG-associated GRAM protein 1 isoform X4 [Glycine max]	1&2	Rep1_peak_7630	22.7174	6.42579		Rep2_peak_7674	22.8703	6.33151
Gm02	14735974	14736598	Glyma.02G138100.Wm82.a4.v1:promoter	533	Glyma.02G138100	NP_001238253.2 stearoyl-[acyl-carrier-protein] 9-desaturase, chloroplastic [Glycine max]	2	--	--	--		Rep2_peak_7680	5.60981	2.91291
Gm02	14770555	14771147	Glyma.02G138400.Wm82.a4.v1:five_prime_UTR	0	Glyma.02G138400	XP_003518876.1 cysteine synthase [Glycine max]	1&2	Rep1_peak_7638	29.2752	6.65189		Rep2_peak_7686	32.7529	6.96793
Gm02	14770555	14771147	Glyma.02G138400.Wm82.a4.v1:promoter	0	Glyma.02G138400	XP_003518876.1 cysteine synthase [Glycine max]	1&2	Rep1_peak_7638	29.2752	6.65189		Rep2_peak_7686	32.7529	6.96793
Gm02	14770555	14771147	Glyma.02G138500.Wm82.a4.v1:promoter	0	Glyma.02G138500	XP_003520182.2 probable phosphoinositide phosphatase SAC9 [Glycine max]	1&2	Rep1_peak_7638	29.2752	6.65189		Rep2_peak_7686	32.7529	6.96793
Gm02	14791387	14791746	Glyma.02G138700.Wm82.a4.v1:promoter	899	Glyma.02G138700	XP_003518879.1 acid sugar phosphatase isoform X1 [Glycine max]	2	--	--	--		Rep2_peak_7688	8.54434	3.51296
Gm02	14824435	14824790	Glyma.02G139100.Wm82.a4.v1:promoter	0	Glyma.02G139100	KAG5051745.1 hypothetical protein JHK87_003943 [Glycine soja]	1&2	Rep1_peak_7643	15.1707	4.53581		Rep2_peak_7692	18.1927	4.92053
Gm02	14903795	14904521	Glyma.02G139500.Wm82.a4.v1:promoter	80	Glyma.02G139500	XP_014622575.1 formin-like protein 2 [Glycine max]	1&2	Rep1_peak_7656	39.8488	8.6964		Rep2_peak_7703	42.4304	7.92933
Gm02	14938639	14938936	Glyma.02G139950.Wm82.a4.v1:promoter	798	Glyma.02G139950	KAG4402170.1 hypothetical protein GLYMA_02G139950v4 [Glycine max]	1	Rep1_peak_7659	3.85863	2.41537		--	--	--
Gm02	14938639	14938936	Glyma.02G139900.Wm82.a4.v1:promoter	798	Glyma.02G139900	XP_003520185.1 UBP1-associated protein 2C [Glycine max]	1	Rep1_peak_7659	3.85863	2.41537		--	--	--
Gm02	14969273	14970512	Glyma.02G140200.Wm82.a4.v1:promoter	896	Glyma.02G140200	NP_001388227.1 K homology RNA-binding domain-containing protein isoform 3 [Glycine max]	1&2	Rep1_peak_7664	16.6735	5.09911		Rep2_peak_7710	16.5122	4.73483
Gm02	14969273	14970512	Glyma.02G140300.Wm82.a4.v1:promoter	896	Glyma.02G140300	KAG5051759.1 hypothetical protein JHK87_003957 [Glycine soja]	1&2	Rep1_peak_7664	16.6735	5.09911		Rep2_peak_7710	16.5122	4.73483
Gm02	14969273	14970512	Glyma.02G140400.Wm82.a4.v1:promoter	896	Glyma.02G140400	KAG5051760.1 hypothetical protein JHK87_003958 [Glycine soja]	1&2	Rep1_peak_7664	16.6735	5.09911		Rep2_peak_7710	16.5122	4.73483
Gm02	15057833	15058268	Glyma.02G141500.Wm82.a4.v1:five_prime_UTR	0	Glyma.02G141500	XP_003518890.2 E3 ubiquitin protein ligase DRIP2 [Glycine max]	2	--	--	--		Rep2_peak_7721	6.80055	3.00257
Gm02	15057833	15058268	Glyma.02G141500.Wm82.a4.v1:promoter	0	Glyma.02G141500	XP_003518890.2 E3 ubiquitin protein ligase DRIP2 [Glycine max]	2	--	--	--		Rep2_peak_7721	6.80055	3.00257
Gm02	15059219	15060520	Glyma.02G141500.Wm82.a4.v1:promoter	965	Glyma.02G141500	XP_003518890.2 E3 ubiquitin protein ligase DRIP2 [Glycine max]	1&2	Rep1_peak_7672	47.6376	10.0215		Rep2_peak_7722	36.2167	8.24998
Gm02	15059219	15060520	Glyma.02G141600.Wm82.a4.v1:promoter	965	Glyma.02G141600	KAG4402183.1 hypothetical protein GLYMA_02G141600v4 [Glycine max]	1&2	Rep1_peak_7672	47.6376	10.0215		Rep2_peak_7722	36.2167	8.24998
Gm02	15153186	15153664	Glyma.02G142800.Wm82.a4.v1:promoter	748	Glyma.02G142800	KAH1060297.1 hypothetical protein GYH30_003996 [Glycine max]	1&2	Rep1_peak_7682	43.0701	8.99054		Rep2_peak_7730	40.6015	8.59213
Gm02	15197247	15197602	Glyma.02G143200.Wm82.a4.v1:promoter	813	Glyma.02G143200	TKY52681.1 Histone H2A variant 1 [Spatholobus suberectus]	2	--	--	--		Rep2_peak_7741	3.05944	2.0638
Gm02	15198376	15199258	Glyma.02G143200.Wm82.a4.v1:promoter	0	Glyma.02G143200	TKY52681.1 Histone H2A variant 1 [Spatholobus suberectus]	1&2	Rep1_peak_7692	92.037	15.4745		Rep2_peak_7742	55.723	10.9718
Gm02	15198376	15199258	Glyma.02G143200.Wm82.a4.v1:five_prime_UTR	0	Glyma.02G143200	TKY52681.1 Histone H2A variant 1 [Spatholobus suberectus]	1&2	Rep1_peak_7692	92.037	15.4745		Rep2_peak_7742	55.723	10.9718
Gm02	15198376	15199258	Glyma.02G143200.Wm82.a4.v1:five_prime_UTR	0	Glyma.02G143200	TKY52681.1 Histone H2A variant 1 [Spatholobus suberectus]	1&2	Rep1_peak_7692	92.037	15.4745		Rep2_peak_7742	55.723	10.9718
Gm02	15247785	15248339	Glyma.02G143500.Wm82.a4.v1:promoter	677	Glyma.02G143500	XP_025981308.1 guanine nucleotide-binding protein subunit gamma 1 [Glycine max]	2	--	--	--		Rep2_peak_7746	15.6383	4.99355
Gm02	15265621	15266047	Glyma.02G143850.Wm82.a4.v1:promoter	236	Glyma.02G143850	KAG4402191.1 hypothetical protein GLYMA_02G143850v4 [Glycine max]	1	Rep1_peak_7697	15.1465	4.43818		--	--	--
Gm02	15335894	15336193	Glyma.02G144500.Wm82.a4.v1:five_prime_UTR	0	Glyma.02G144500	KAH1060327.1 hypothetical protein GYH30_004015 [Glycine max]	1&2	Rep1_peak_7706	13.2551	4.33529		Rep2_peak_7756	12.0382	4.05081
Gm02	15335894	15336193	Glyma.02G144500.Wm82.a4.v1:promoter	0	Glyma.02G144500	KAH1060327.1 hypothetical protein GYH30_004015 [Glycine max]	1&2	Rep1_peak_7706	13.2551	4.33529		Rep2_peak_7756	12.0382	4.05081
Gm02	15360190	15360653	Glyma.02G144700.Wm82.a4.v1:promoter	1348	Glyma.02G144700	XP_003518904.1 protein LIFEGUARD 2 [Glycine max]	1&2	Rep1_peak_7708	12.4692	4.27789		Rep2_peak_7758	17.03	4.98881
Gm02	15420358	15421371	Glyma.02G145200.Wm82.a4.v1:five_prime_UTR	0	Glyma.02G145200	XP_006575063.1 protein NETWORKED 1D [Glycine max]	1&2	Rep1_peak_7718	40.0879	10.3744		Rep2_peak_7768	27.0672	7.99746
Gm02	15420358	15421371	Glyma.02G145200.Wm82.a4.v1:five_prime_UTR	0	Glyma.02G145200	XP_006575063.1 protein NETWORKED 1D [Glycine max]	1&2	Rep1_peak_7718	40.0879	10.3744		Rep2_peak_7768	27.0672	7.99746
Gm02	15420358	15421371	Glyma.02G145200.Wm82.a4.v1:five_prime_UTR	0	Glyma.02G145200	XP_006575063.1 protein NETWORKED 1D [Glycine max]	1&2	Rep1_peak_7718	40.0879	10.3744		Rep2_peak_7768	27.0672	7.99746
Gm02	15420358	15421371	Glyma.02G145200.Wm82.a4.v1:promoter	0	Glyma.02G145200	XP_006575063.1 protein NETWORKED 1D [Glycine max]	1&2	Rep1_peak_7718	40.0879	10.3744		Rep2_peak_7768	27.0672	7.99746
Gm02	15445131	15446003	Glyma.02G145500.Wm82.a4.v1:five_prime_UTR	226	Glyma.02G145500	NP_001235818.2 uncharacterized protein LOC100306236 isoform 2 [Glycine max]	1&2	Rep1_peak_7720	5.51492	2.87685		Rep2_peak_7771	7.4797	3.30238
Gm02	15484504	15484866	Glyma.02G145700.Wm82.a4.v1:promoter	825	Glyma.02G145700	KRH71397.1 hypothetical protein GLYMA_02G145700v4 [Glycine max]	1	Rep1_peak_7724	11.5191	4.1598		--	--	--
Gm02	15494996	15495263	Glyma.02G097332.Wm82.a4.v1:promoter	795	Glyma.02G097332	KAG4402203.1 hypothetical protein GLYMA_02G097332v4 [Glycine max]	1	Rep1_peak_7725	22.1063	3.08229		--	--	--
Gm02	15494996	15495263	Glyma.02G146000.Wm82.a4.v1:promoter	795	Glyma.02G146000	XP_003518912.1 F-box/kelch-repeat protein SKIP30 [Glycine max]	1	Rep1_peak_7725	22.1063	3.08229		--	--	--
Gm02	15505107	15505629	Glyma.02G146100.Wm82.a4.v1:promoter	1066	Glyma.02G146100	XP_003518913.1 FCS-Like Zinc finger 8 [Glycine max]	1&2	Rep1_peak_7726	11.6832	4.21488		Rep2_peak_7776	17.8268	5.23389
Gm02	15506234	15506703	Glyma.02G146100.Wm82.a4.v1:promoter	0	Glyma.02G146100	XP_003518913.1 FCS-Like Zinc finger 8 [Glycine max]	1&2	Rep1_peak_7727	34.1239	7.92865		Rep2_peak_7777	43.9637	9.08647
Gm02	15506234	15506703	Glyma.02G146100.Wm82.a4.v1:five_prime_UTR	0	Glyma.02G146100	XP_003518913.1 FCS-Like Zinc finger 8 [Glycine max]	1&2	Rep1_peak_7727	34.1239	7.92865		Rep2_peak_7777	43.9637	9.08647
Gm02	15550500	15550938	Glyma.02G146500.Wm82.a4.v1:five_prime_UTR	0	Glyma.02G146500	XP_003520206.1 uncharacterized protein LOC100784172 [Glycine max]	1&2	Rep1_peak_7731	5.919	2.77386		Rep2_peak_7783	7.78343	3.00956
Gm02	15550500	15550938	Glyma.02G146500.Wm82.a4.v1:promoter	0	Glyma.02G146500	XP_003520206.1 uncharacterized protein LOC100784172 [Glycine max]	1&2	Rep1_peak_7731	5.919	2.77386		Rep2_peak_7783	7.78343	3.00956
Gm02	15557404	15557718	Glyma.02G146600.Wm82.a4.v1:promoter	452	Glyma.02G146600	XP_028206516.1 NF-kappa-B-activating protein-like [Glycine soja]	1	Rep1_peak_7733	17.2116	4.74334		--	--	--
Gm02	15575844	15576186	Glyma.02G146851.Wm82.a4.v1:promoter	0	Glyma.02G146851	KAG4402206.1 hypothetical protein GLYMA_02G146851v4 [Glycine max]	1&2	Rep1_peak_7735	1122.69	3.95274		Rep2_peak_7785	970.97	3.62216
Gm02	15575844	15576186	Glyma.02G146800.Wm82.a4.v1:promoter	0	Glyma.02G146800	XP_003518920.1 COMPASS-like H3K4 histone methylase component WDR5B [Glycine max]	1&2	Rep1_peak_7735	1122.69	3.95274		Rep2_peak_7785	970.97	3.62216
Gm02	15575844	15576186	Glyma.02G146851.Wm82.a4.v1:five_prime_UTR	0	Glyma.02G146851	KAG4402206.1 hypothetical protein GLYMA_02G146851v4 [Glycine max]	1&2	Rep1_peak_7735	1122.69	3.95274		Rep2_peak_7785	970.97	3.62216
Gm02	15631953	15632247	Glyma.02G147300.Wm82.a4.v1:promoter	1124	Glyma.02G147300	KAG4402210.1 hypothetical protein GLYMA_02G147300v4 [Glycine max]	1	Rep1_peak_7743	3.49931	2.22804		--	--	--
Gm02	15687355	15687672	Glyma.02G147800.Wm82.a4.v1:promoter	147	Glyma.02G147800	XP_006575074.1 basic helix-loop-helix protein A [Glycine max]	1&2	Rep1_peak_7754	18.6387	5.25659		Rep2_peak_7800	10.9771	3.81096
Gm02	15701907	15702243	Glyma.02G148000.Wm82.a4.v1:promoter	0	Glyma.02G148000	XP_006575868.1 antifungal protein ginkbilobin-like protein [Glycine max]	1&2	Rep1_peak_7756	39.0126	8.1352		Rep2_peak_7803	16.8381	4.93087
Gm02	15706912	15707199	Glyma.02G148100.Wm82.a4.v1:five_prime_UTR	251	Glyma.02G148100	XP_003520212.1 F-box protein At2g27310 isoform X2 [Glycine max]	1	Rep1_peak_7757	3.20865	2.08267		--	--	--
Gm02	15714139	15714498	Glyma.02G148200.Wm82.a4.v1:promoter	305	Glyma.02G148200	XP_003518926.1 probable aspartic proteinase GIP2 [Glycine max]	2	--	--	--		Rep2_peak_7804	14.545	4.64036
Gm02	15745267	15745636	Glyma.02G148600.Wm82.a4.v1:promoter	160	Glyma.02G148600	XP_003518930.1 adenylate isopentenyltransferase 3, chloroplastic [Glycine max]	1	Rep1_peak_7759	10.8229	3.55004		--	--	--
Gm02	15765012	15765426	Glyma.02G149000.Wm82.a4.v1:promoter	824	Glyma.02G149000	XP_025981367.1 uncharacterized protein LOC112999516 [Glycine max]	1&2	Rep1_peak_7763	10.2065	3.90626		Rep2_peak_7812	11.7735	4.14792
Gm02	15786778	15787242	Glyma.02G149200.Wm82.a4.v1:promoter	865	Glyma.02G149200	XP_014622817.1 protein HUA2-LIKE 2 isoform X2 [Glycine max]	2	--	--	--		Rep2_peak_7813	4.05922	2.39105
Gm02	15825247	15825586	Glyma.02G149850.Wm82.a4.v1:promoter	833	Glyma.02G149850	KAG4402229.1 hypothetical protein GLYMA_02G149850v4 [Glycine max]	1&2	Rep1_peak_7767	26.1768	5.83149		Rep2_peak_7817	17.3902	4.61377
Gm02	15826423	15827141	Glyma.02G149850.Wm82.a4.v1:five_prime_UTR	5	Glyma.02G149850	KAG4402229.1 hypothetical protein GLYMA_02G149850v4 [Glycine max]	1&2	Rep1_peak_7768	9.08139	3.38766		Rep2_peak_7818	7.27735	2.97332
Gm02	15859697	15860334	Glyma.02G150200.Wm82.a4.v1:five_prime_UTR	0	Glyma.02G150200	XP_028206898.1 piezo-type mechanosensitive ion channel homolog isoform X4 [Glycine soja]	1&2	Rep1_peak_7772	5.50057	2.87142		Rep2_peak_7821	7.39082	3.27118
Gm02	15859697	15860334	Glyma.02G150200.Wm82.a4.v1:promoter	0	Glyma.02G150200	XP_028206898.1 piezo-type mechanosensitive ion channel homolog isoform X4 [Glycine soja]	1&2	Rep1_peak_7772	5.50057	2.87142		Rep2_peak_7821	7.39082	3.27118
Gm02	15859697	15860334	Glyma.02G150100.Wm82.a4.v1:promoter	0	Glyma.02G150100	XP_003518935.1 auxin-binding protein T85 isoform X1 [Glycine max]	1&2	Rep1_peak_7772	5.50057	2.87142		Rep2_peak_7821	7.39082	3.27118
Gm02	15927600	15927930	Glyma.02G150550.Wm82.a4.v1:promoter	702	Glyma.02G150550	KAG4402233.1 hypothetical protein GLYMA_02G150550v4 [Glycine max]	2	--	--	--		Rep2_peak_7834	14.0632	3.47477
Gm02	15937195	15937522	Glyma.02G150600.Wm82.a4.v1:promoter	766	Glyma.02G150600	XP_003520221.1 probable LRR receptor-like serine/threonine-protein kinase RKF3 [Glycine max]	2	--	--	--		Rep2_peak_7836	5.30964	2.48903
Gm02	15954184	15954866	Glyma.02G150800.Wm82.a4.v1:five_prime_UTR	176	Glyma.02G150800	KAG5063178.1 hypothetical protein JHK85_004361 [Glycine max]	1&2	Rep1_peak_7782	36.8609	8.45043		Rep2_peak_7840	25.5814	6.63151
Gm02	15954184	15954866	Glyma.02G150800.Wm82.a4.v1:five_prime_UTR	176	Glyma.02G150800	KAG5063178.1 hypothetical protein JHK85_004361 [Glycine max]	1&2	Rep1_peak_7782	36.8609	8.45043		Rep2_peak_7840	25.5814	6.63151
Gm02	15991941	15992323	Glyma.02G151200.Wm82.a4.v1:promoter	360	Glyma.02G151200	XP_006575098.1 protein VAPYRIN-LIKE [Glycine max]	1&2	Rep1_peak_7789	32.1304	6.06271		Rep2_peak_7846	26.1149	5.35337
Gm02	15997884	15998513	Glyma.02G151400.Wm82.a4.v1:promoter	1113	Glyma.02G151400	KAG4402235.1 hypothetical protein GLYMA_02G151400v4 [Glycine max]	1&2	Rep1_peak_7790	27.4356	6.7813		Rep2_peak_7847	41.52	8.54084
Gm02	16007438	16007720	Glyma.02G151500.Wm82.a4.v1:five_prime_UTR	41	Glyma.02G151500	XP_003518943.1 protein SLOW WALKER 1 [Glycine max]	1	Rep1_peak_7791	14.2143	4.2619		--	--	--
Gm02	16013953	16014350	Glyma.02G151600.Wm82.a4.v1:promoter	822	Glyma.02G151600	KAG5063186.1 hypothetical protein JHK85_004369 [Glycine max]	2	--	--	--		Rep2_peak_7849	4.68913	2.62687
Gm02	16028136	16028968	Glyma.02G151800.Wm82.a4.v1:five_prime_UTR	727	Glyma.02G151800	KAH1060462.1 hypothetical protein GYH30_004094 [Glycine max]	1&2	Rep1_peak_7793	25.7274	5.6209		Rep2_peak_7851	27.7773	5.82495
Gm02	16055513	16056008	Glyma.02G152200.Wm82.a4.v1:promoter	334	Glyma.02G152200	XP_003520223.1 polycomb group protein FIE1 isoform X1 [Glycine max]	1&2	Rep1_peak_7796	25.8128	6.5636		Rep2_peak_7854	22.4367	5.92935
Gm02	16079530	16080001	Glyma.02G152500.Wm82.a4.v1:promoter	837	Glyma.02G152500	XP_003518948.1 classical arabinogalactan protein 26 [Glycine max]	1&2	Rep1_peak_7801	4.22381	2.56288		Rep2_peak_7856	5.50377	2.87263
Gm02	16080547	16080825	Glyma.02G152500.Wm82.a4.v1:promoter	13	Glyma.02G152500	XP_003518948.1 classical arabinogalactan protein 26 [Glycine max]	2	--	--	--		Rep2_peak_7857	9.77036	3.06844
Gm02	16084730	16085843	Glyma.02G152600.Wm82.a4.v1:five_prime_UTR	0	Glyma.02G152600	NP_001237284.2 KIP1 domain-containing protein [Glycine max]	1&2	Rep1_peak_7802	7.91603	2.9422		Rep2_peak_7858	14.7252	3.94921
Gm02	16084730	16085843	Glyma.02G152600.Wm82.a4.v1:promoter	0	Glyma.02G152600	NP_001237284.2 KIP1 domain-containing protein [Glycine max]	1&2	Rep1_peak_7802	7.91603	2.9422		Rep2_peak_7858	14.7252	3.94921
Gm02	16172026	16172405	Glyma.02G153200.Wm82.a4.v1:promoter	865	Glyma.02G153200	XP_006575105.1 monothiol glutaredoxin-S6 [Glycine max]	1&2	Rep1_peak_7814	6.6334	3.07811		Rep2_peak_7870	6.80055	3.00257
Gm02	16172725	16173247	Glyma.02G153200.Wm82.a4.v1:promoter	23	Glyma.02G153200	XP_006575105.1 monothiol glutaredoxin-S6 [Glycine max]	1&2	Rep1_peak_7815	49.9003	9.14671		Rep2_peak_7871	50.3837	9.1232
Gm02	16189956	16190422	Glyma.02G153500.Wm82.a4.v1:promoter	396	Glyma.02G153500	XP_003518959.1 BTB/POZ domain-containing protein At1g03010 isoform X1 [Glycine max]	1&2	Rep1_peak_7818	18.9118	5.84762		Rep2_peak_7874	8.6143	3.71318
Gm02	16250820	16251243	Glyma.02G154200.Wm82.a4.v1:promoter	1246	Glyma.02G154200	KAG5051887.1 hypothetical protein JHK87_004085 [Glycine soja]	2	--	--	--		Rep2_peak_7882	4.21919	2.45028
Gm02	16274959	16275461	Glyma.02G154600.Wm82.a4.v1:five_prime_UTR	1034	Glyma.02G154600	KAG5063213.1 hypothetical protein JHK85_004396 [Glycine max]	1	Rep1_peak_7825	4.86488	2.69397		--	--	--
Gm02	16276457	16276862	Glyma.02G154600.Wm82.a4.v1:five_prime_UTR	0	Glyma.02G154600	KAG5063213.1 hypothetical protein JHK85_004396 [Glycine max]	1&2	Rep1_peak_7826	19.5786	4.832		Rep2_peak_7884	9.33811	3.15937
Gm02	16276457	16276862	Glyma.02G154600.Wm82.a4.v1:promoter	0	Glyma.02G154600	KAG5063213.1 hypothetical protein JHK85_004396 [Glycine max]	1&2	Rep1_peak_7826	19.5786	4.832		Rep2_peak_7884	9.33811	3.15937
Gm02	16282629	16283176	Glyma.02G154700.Wm82.a4.v1:five_prime_UTR	0	Glyma.02G154700	XP_006575110.1 heat shock factor-binding protein [Glycine max]	1&2	Rep1_peak_7827	7.58007	3.19145		Rep2_peak_7885	8.44165	3.32909
Gm02	16282629	16283176	Glyma.02G154700.Wm82.a4.v1:promoter	0	Glyma.02G154700	XP_006575110.1 heat shock factor-binding protein [Glycine max]	1&2	Rep1_peak_7827	7.58007	3.19145		Rep2_peak_7885	8.44165	3.32909
Gm02	16282629	16283176	Glyma.02G155000.Wm82.a4.v1:promoter	0	Glyma.02G155000	KAH1060504.1 hypothetical protein GYH30_004124 [Glycine max]	1&2	Rep1_peak_7827	7.58007	3.19145		Rep2_peak_7885	8.44165	3.32909
Gm02	16284311	16284980	Glyma.02G154700.Wm82.a4.v1:promoter	1089	Glyma.02G154700	XP_006575110.1 heat shock factor-binding protein [Glycine max]	1&2	Rep1_peak_7828	4.71822	2.47973		Rep2_peak_7886	12.9595	3.77964
Gm02	16284311	16284980	Glyma.02G155000.Wm82.a4.v1:promoter	1089	Glyma.02G155000	KAH1060504.1 hypothetical protein GYH30_004124 [Glycine max]	1&2	Rep1_peak_7828	4.71822	2.47973		Rep2_peak_7886	12.9595	3.77964
Gm02	16287272	16287921	Glyma.02G154900.Wm82.a4.v1:five_prime_UTR	0	Glyma.02G154900	KAG5063216.1 hypothetical protein JHK85_004399 [Glycine max]	1&2	Rep1_peak_7829	29.819	6.11396		Rep2_peak_7887	25.3664	5.53371
Gm02	16287272	16287921	Glyma.02G154900.Wm82.a4.v1:promoter	0	Glyma.02G154900	KAG5063216.1 hypothetical protein JHK85_004399 [Glycine max]	1&2	Rep1_peak_7829	29.819	6.11396		Rep2_peak_7887	25.3664	5.53371
Gm02	16344647	16345118	Glyma.02G155600.Wm82.a4.v1:promoter	337	Glyma.02G155600	XP_014619126.1 uncharacterized protein LOC100816212 isoform X2 [Glycine max]	1&2	Rep1_peak_7836	11.7777	4.24679		Rep2_peak_7894	9.96208	3.82347
Gm02	16347622	16347910	Glyma.02G155600.Wm82.a4.v1:promoter	0	Glyma.02G155600	XP_014619126.1 uncharacterized protein LOC100816212 isoform X2 [Glycine max]	1	Rep1_peak_7837	4.77435	2.65933		--	--	--
Gm02	16347622	16347910	Glyma.02G155500.Wm82.a4.v1:promoter	0	Glyma.02G155500	KAH1060516.1 hypothetical protein GYH30_004130 [Glycine max]	1	Rep1_peak_7837	4.77435	2.65933		--	--	--
Gm02	16347622	16347910	Glyma.02G155550.Wm82.a4.v1:promoter	0	Glyma.02G155550	KAG4402252.1 hypothetical protein GLYMA_02G155550v4 [Glycine max]	1	Rep1_peak_7837	4.77435	2.65933		--	--	--
Gm02	16347622	16347910	Glyma.02G155600.Wm82.a4.v1:five_prime_UTR	0	Glyma.02G155600	XP_014619126.1 uncharacterized protein LOC100816212 isoform X2 [Glycine max]	1	Rep1_peak_7837	4.77435	2.65933		--	--	--
Gm02	16376567	16377020	Glyma.02G155800.Wm82.a4.v1:promoter	1258	Glyma.02G155800	XP_006575871.3 hydroxyisourate hydrolase [Glycine max]	1&2	Rep1_peak_7841	15.488	5.06176		Rep2_peak_7896	7.99611	3.32834
Gm02	17098594	17099200	Glyma.02G156500.Wm82.a4.v1:promoter	601	Glyma.02G156500	XP_006575876.1 uncharacterized protein LOC102664747 [Glycine max]	2	--	--	--		Rep2_peak_7961	7.01506	3.46874
Gm02	17374980	17375268	Glyma.02G157200.Wm82.a4.v1:promoter	0	Glyma.02G157200	XP_003518969.1 3-oxoacyl-[acyl-carrier-protein] reductase FabG [Glycine max]	1&2	Rep1_peak_7934	24.3995	6.26728		Rep2_peak_7985	28.3841	6.65668
Gm02	17374980	17375268	Glyma.02G157200.Wm82.a4.v1:five_prime_UTR	0	Glyma.02G157200	XP_003518969.1 3-oxoacyl-[acyl-carrier-protein] reductase FabG [Glycine max]	1&2	Rep1_peak_7934	24.3995	6.26728		Rep2_peak_7985	28.3841	6.65668
Gm02	17571814	17572094	Glyma.02G157900.Wm82.a4.v1:promoter	977	Glyma.02G157900	XP_003518972.1 uncharacterized protein LOC100527260 [Glycine max]	2	--	--	--		Rep2_peak_8004	12.4102	4.16547
Gm02	17736041	17736474	Glyma.02G158600.Wm82.a4.v1:promoter	99	Glyma.02G158600	KAH1060568.1 hypothetical protein GYH30_004166 [Glycine max]	1&2	Rep1_peak_7976	23.983	5.90046		Rep2_peak_8021	16.2247	4.65266
Gm02	17736918	17737652	Glyma.02G158600.Wm82.a4.v1:promoter	976	Glyma.02G158600	KAH1060568.1 hypothetical protein GYH30_004166 [Glycine max]	2	--	--	--		Rep2_peak_8022	5.23916	2.65612
Gm02	17876891	17877310	Glyma.02G158700.Wm82.a4.v1:five_prime_UTR	0	Glyma.02G158700	NP_001239696.1 bifunctional dihydroflavonol 4-reductase/flavanone 4-reductase-like [Glycine max]	1&2	Rep1_peak_7997	15.7322	5.14532		Rep2_peak_8043	17.2047	5.27097
Gm02	17876891	17877310	Glyma.02G158700.Wm82.a4.v1:promoter	0	Glyma.02G158700	NP_001239696.1 bifunctional dihydroflavonol 4-reductase/flavanone 4-reductase-like [Glycine max]	1&2	Rep1_peak_7997	15.7322	5.14532		Rep2_peak_8043	17.2047	5.27097
Gm02	18037879	18038286	Glyma.02G159000.Wm82.a4.v1:promoter	0	Glyma.02G159000	KAG4402275.1 hypothetical protein GLYMA_02G159000v4 [Glycine max]	1&2	Rep1_peak_8009	10.5618	3.84641		Rep2_peak_8060	9.47166	3.5804
Gm02	18037879	18038286	Glyma.02G159000.Wm82.a4.v1:five_prime_UTR	0	Glyma.02G159000	KAG4402275.1 hypothetical protein GLYMA_02G159000v4 [Glycine max]	1&2	Rep1_peak_8009	10.5618	3.84641		Rep2_peak_8060	9.47166	3.5804
Gm02	18082605	18082982	Glyma.02G159300.Wm82.a4.v1:promoter	0	Glyma.02G159300	KAG4402278.1 hypothetical protein GLYMA_02G159300v4 [Glycine max]	2	--	--	--		Rep2_peak_8068	3.94895	2.35048
Gm02	18164820	18165350	Glyma.02G159500.Wm82.a4.v1:five_prime_UTR	15	Glyma.02G159500	XP_028207944.1 zinc finger protein ZOP1-like isoform X3 [Glycine soja]	2	--	--	--		Rep2_peak_8074	8.33061	3.3649
Gm02	18171952	18172391	Glyma.02G159700.Wm82.a4.v1:promoter	568	Glyma.02G159700	KAG4402280.1 hypothetical protein GLYMA_02G159700v4 [Glycine max]	1&2	Rep1_peak_8018	21.8509	5.63835		Rep2_peak_8075	18.7485	5.07629
Gm02	18171952	18172391	Glyma.02G159600.Wm82.a4.v1:promoter	568	Glyma.02G159600	KAH1060586.1 hypothetical protein GYH30_004176 [Glycine max]	1&2	Rep1_peak_8018	21.8509	5.63835		Rep2_peak_8075	18.7485	5.07629
Gm02	18234805	18235144	Glyma.02G159900.Wm82.a4.v1:five_prime_UTR	0	Glyma.02G159900	XP_006575132.1 pleiotropic drug resistance protein 2 isoform X1 [Glycine max]	2	--	--	--		Rep2_peak_8085	12.1038	4.16073
Gm02	18234805	18235144	Glyma.02G159900.Wm82.a4.v1:promoter	0	Glyma.02G159900	XP_006575132.1 pleiotropic drug resistance protein 2 isoform X1 [Glycine max]	2	--	--	--		Rep2_peak_8085	12.1038	4.16073
Gm02	18514144	18514517	Glyma.02G160200.Wm82.a4.v1:promoter	0	Glyma.02G160200	XP_028184546.1 transcription factor PIF1-like isoform X1 [Glycine soja]	2	--	--	--		Rep2_peak_8109	5.23292	3.26398
Gm02	18516138	18516443	Glyma.02G160200.Wm82.a4.v1:promoter	279	Glyma.02G160200	XP_028184546.1 transcription factor PIF1-like isoform X1 [Glycine soja]	1	Rep1_peak_8050	5.97661	3.41453		--	--	--
Gm02	19103689	19104400	Glyma.02G160550.Wm82.a4.v1:promoter	103	Glyma.02G160550	KAG4402284.1 hypothetical protein GLYMA_02G160550v4 [Glycine max]	1&2	Rep1_peak_8099	17.1264	5.24545		Rep2_peak_8164	19.6932	5.57993
Gm02	19103689	19104400	Glyma.02G160600.Wm82.a4.v1:promoter	103	Glyma.02G160600	KAH1060607.1 hypothetical protein GYH30_004194, partial [Glycine max]	1&2	Rep1_peak_8099	17.1264	5.24545		Rep2_peak_8164	19.6932	5.57993
Gm02	19103689	19104400	Glyma.02G160500.Wm82.a4.v1:promoter	103	Glyma.02G160500	KAH1060605.1 hypothetical protein GYH30_004192 [Glycine max]	1&2	Rep1_peak_8099	17.1264	5.24545		Rep2_peak_8164	19.6932	5.57993
Gm02	19104927	19105227	Glyma.02G160500.Wm82.a4.v1:promoter	425	Glyma.02G160500	KAH1060605.1 hypothetical protein GYH30_004192 [Glycine max]	2	--	--	--		Rep2_peak_8165	9.4182	3.7271
Gm02	19141751	19142322	Glyma.02G160700.Wm82.a4.v1:promoter	1320	Glyma.02G160700	KAG4402285.1 hypothetical protein GLYMA_02G160700v4 [Glycine max]	1&2	Rep1_peak_8104	35.2158	8.62488		Rep2_peak_8168	26.9934	7.24494
Gm02	19141751	19142322	Glyma.02G160800.Wm82.a4.v1:promoter	1320	Glyma.02G160800	KAH1060609.1 hypothetical protein GYH30_004195 [Glycine max]	1&2	Rep1_peak_8104	35.2158	8.62488		Rep2_peak_8168	26.9934	7.24494
Gm02	19165532	19165962	Glyma.02G160900.Wm82.a4.v1:five_prime_UTR	38	Glyma.02G160900	XP_003520269.1 amino acid transporter AVT1C isoform X1 [Glycine max]	1&2	Rep1_peak_8105	7.2692	3.38809		Rep2_peak_8169	7.51985	3.39708
Gm02	19167103	19167432	Glyma.02G160900.Wm82.a4.v1:promoter	1104	Glyma.02G160900	XP_003520269.1 amino acid transporter AVT1C isoform X1 [Glycine max]	2	--	--	--		Rep2_peak_8170	6.71572	3.26061
Gm02	20105618	20105980	Glyma.02G161300.Wm82.a4.v1:promoter	260	Glyma.02G161300	KAH1060615.1 hypothetical protein GYH30_004199 [Glycine max]	1&2	Rep1_peak_8200	12.4993	4.10429		Rep2_peak_8268	16.9475	4.6707
Gm02	20136821	20138873	Glyma.02G161500.Wm82.a4.v1:promoter	100	Glyma.02G161500	KRH71656.1 hypothetical protein GLYMA_02G161500v4 [Glycine max]	1&2	Rep1_peak_8205	6.51078	3.55618	Rep1_peak_8206	19.8716	5.63586		Rep2_peak_8273	28.2041	6.8737
Gm02	21457980	21458261	Glyma.02G161600.Wm82.a4.v1:five_prime_UTR	336	Glyma.02G161600	XP_003518992.1 probable E3 ubiquitin-protein ligase RHC1A [Glycine max]	1	Rep1_peak_8311	5.91191	2.62211		--	--	--
Gm02	21457980	21458261	Glyma.02G161600.Wm82.a4.v1:five_prime_UTR	336	Glyma.02G161600	XP_003518992.1 probable E3 ubiquitin-protein ligase RHC1A [Glycine max]	1	Rep1_peak_8311	5.91191	2.62211		--	--	--
Gm02	21870301	21870605	Glyma.02G162200.Wm82.a4.v1:promoter	859	Glyma.02G162200	XP_006575908.1 zinc finger protein 4 [Glycine max]	1	Rep1_peak_8354	14.3912	4.69655		--	--	--
Gm02	22676731	22677091	Glyma.02G163200.Wm82.a4.v1:promoter	930	Glyma.02G163200	KAG4402292.1 hypothetical protein GLYMA_02G163200v4 [Glycine max]	1&2	Rep1_peak_8420	10.969	4.07127		Rep2_peak_8493	9.23191	3.66372
Gm02	22853938	22854283	Glyma.02G163400.Wm82.a4.v1:promoter	231	Glyma.02G163400	KRH71710.1 hypothetical protein GLYMA_02G163400v4 [Glycine max]	1&2	Rep1_peak_8448	20.0168	5.12839		Rep2_peak_8517	13.5972	4.09055
Gm02	23494494	23494809	Glyma.02G163900.Wm82.a4.v1:promoter	708	Glyma.02G163900	XP_006574475.1 urease accessory protein UreD isoform X1 [Glycine max]	1	Rep1_peak_8521	14.76	5.32515		--	--	--
Gm02	24420204	24420571	Glyma.02G164148.Wm82.a4.v1:five_prime_UTR	15	Glyma.02G164148	NP_001240204.1 gibberellin-regulated protein 13 precursor [Glycine max]	1&2	Rep1_peak_8619	13.6145	4.77213		Rep2_peak_8702	9.34233	3.70122
Gm02	25029779	25030164	Glyma.02G164300.Wm82.a4.v1:promoter	49	Glyma.02G164300	KAH1060671.1 hypothetical protein GYH30_004231 [Glycine max]	1&2	Rep1_peak_8686	22.5802	5.51551		Rep2_peak_8770	19.1707	4.99656
Gm02	25293771	25294159	Glyma.02G164400.Wm82.a4.v1:promoter	395	Glyma.02G164400	XP_003518996.1 uncharacterized protein LOC100789645 [Glycine max]	1&2	Rep1_peak_8708	29.819	6.11396		Rep2_peak_8796	27.7773	5.82495
Gm02	27058565	27059121	Glyma.02G166400.Wm82.a4.v1:promoter	1408	Glyma.02G166400	XP_003518033.2 LOB domain-containing protein 20 [Glycine max]	1&2	Rep1_peak_8885	16.212	4.95266		Rep2_peak_8975	11.3316	4.00547
Gm02	27408117	27408520	Glyma.02G166800.Wm82.a4.v1:five_prime_UTR	0	Glyma.02G166800	XP_003519022.1 probable carboxylesterase 15 [Glycine max]	1&2	Rep1_peak_8917	20.608	5.39421		Rep2_peak_9004	26.8787	6.23611
Gm02	27408117	27408520	Glyma.02G166800.Wm82.a4.v1:promoter	0	Glyma.02G166800	XP_003519022.1 probable carboxylesterase 15 [Glycine max]	1&2	Rep1_peak_8917	20.608	5.39421		Rep2_peak_9004	26.8787	6.23611
Gm02	27787542	27788464	Glyma.02G168100.Wm82.a4.v1:five_prime_UTR	261	Glyma.02G168100	KAG4402319.1 hypothetical protein GLYMA_02G168100v4 [Glycine max]	1&2	Rep1_peak_8955	8.99804	3.76016		Rep2_peak_9033	18.2509	5.61993
Gm02	27789327	27789753	Glyma.02G168100.Wm82.a4.v1:promoter	603	Glyma.02G168100	KAG4402319.1 hypothetical protein GLYMA_02G168100v4 [Glycine max]	1&2	Rep1_peak_8956	4.54944	2.63276		Rep2_peak_9034	4.69206	2.68935
Gm02	27850496	27851157	Glyma.02G168300.Wm82.a4.v1:promoter	116	Glyma.02G168300	NP_001237035.1 DNA-directed RNA polymerases II, IV and V subunit 8B-like [Glycine max]	1&2	Rep1_peak_8962	42.9546	8.63583		Rep2_peak_9041	35.7876	7.39095
Gm02	27861461	27861850	Glyma.02G168400.Wm82.a4.v1:promoter	475	Glyma.02G168400	KAG5063410.1 hypothetical protein JHK85_004593 [Glycine max]	1&2	Rep1_peak_8963	22.1139	5.71412		Rep2_peak_9043	38.0109	7.71728
Gm02	27882337	27882670	Glyma.02G168500.Wm82.a4.v1:promoter	959	Glyma.02G168500	KAG5052053.1 hypothetical protein JHK87_004251 [Glycine soja]	1	Rep1_peak_8964	16.818	5.52696		--	--	--
Gm02	27887307	27887574	Glyma.02G168600.Wm82.a4.v1:five_prime_UTR	0	Glyma.02G168600	KAG5063412.1 hypothetical protein JHK85_004595 [Glycine max]	1	Rep1_peak_8965	3.93836	2.44735		--	--	--
Gm02	27887307	27887574	Glyma.02G168600.Wm82.a4.v1:promoter	0	Glyma.02G168600	KAG5063412.1 hypothetical protein JHK85_004595 [Glycine max]	1	Rep1_peak_8965	3.93836	2.44735		--	--	--
Gm02	27887864	27888268	Glyma.02G168600.Wm82.a4.v1:promoter	537	Glyma.02G168600	KAG5063412.1 hypothetical protein JHK85_004595 [Glycine max]	1&2	Rep1_peak_8966	5.60288	2.98258		Rep2_peak_9045	5.78133	2.97853
Gm02	27951974	27952298	Glyma.02G168900.Wm82.a4.v1:promoter	100	Glyma.02G168900	XP_006575179.1 rRNA biogenesis protein RRP5 isoform X1 [Glycine max]	1&2	Rep1_peak_8973	9.75161	3.93726		Rep2_peak_9050	10.6861	4.07152
Gm02	28024648	28025265	Glyma.02G169200.Wm82.a4.v1:five_prime_UTR	1230	Glyma.02G169200	KAG4402320.1 hypothetical protein GLYMA_02G169200v4 [Glycine max]	2	--	--	--		Rep2_peak_9058	3.76436	2.37771
Gm02	28026610	28027765	Glyma.02G169200.Wm82.a4.v1:promoter	116	Glyma.02G169200	KAG4402320.1 hypothetical protein GLYMA_02G169200v4 [Glycine max]	1&2	Rep1_peak_8979	20.4504	5.81979		Rep2_peak_9059	37.8801	8.26876
Gm02	28033163	28033583	Glyma.02G169400.Wm82.a4.v1:promoter	1343	Glyma.02G169400	KRH71798.2 hypothetical protein GLYMA_02G169400v4 [Glycine max]	1	Rep1_peak_8980	4.83907	2.81785		--	--	--
Gm02	28054589	28054997	Glyma.02G169600.Wm82.a4.v1:promoter	1482	Glyma.02G169600	XP_006575174.1 DEAD-box ATP-dependent RNA helicase 37 [Glycine max]	1&2	Rep1_peak_8981	32.4308	8.05317		Rep2_peak_9060	20.1136	5.84214
Gm02	28483362	28484130	Glyma.02G170500.Wm82.a4.v1:promoter	767	Glyma.02G170500	XP_003519030.1 kinesin-like protein KIN-7K, chloroplastic isoform X1 [Glycine max]	2	--	--	--		Rep2_peak_9097	4.543	2.63022
Gm02	28485205	28485476	Glyma.02G170500.Wm82.a4.v1:promoter	0	Glyma.02G170500	XP_003519030.1 kinesin-like protein KIN-7K, chloroplastic isoform X1 [Glycine max]	1	Rep1_peak_9021	6.98053	3.12892		--	--	--
Gm02	28485205	28485476	Glyma.02G170432.Wm82.a4.v1:promoter	0	Glyma.02G170432	KAG4402326.1 hypothetical protein GLYMA_02G170432v4 [Glycine max]	1	Rep1_peak_9021	6.98053	3.12892		--	--	--
Gm02	28485205	28485476	Glyma.02G170500.Wm82.a4.v1:five_prime_UTR	0	Glyma.02G170500	XP_003519030.1 kinesin-like protein KIN-7K, chloroplastic isoform X1 [Glycine max]	1	Rep1_peak_9021	6.98053	3.12892		--	--	--
Gm02	28486277	28487952	Glyma.02G170432.Wm82.a4.v1:promoter	1055	Glyma.02G170432	KAG4402326.1 hypothetical protein GLYMA_02G170432v4 [Glycine max]	1&2	Rep1_peak_9022	33.3	7.38426		Rep2_peak_9098	40.1265	8.15074	Rep2_peak_9099	18.3743	5.17742
Gm02	28600985	28601454	Glyma.02G170900.Wm82.a4.v1:five_prime_UTR	202	Glyma.02G170900	KAH1060763.1 hypothetical protein GYH30_004292 [Glycine max]	1	Rep1_peak_9036	3.69265	2.40161		--	--	--
Gm02	28705842	28706302	Glyma.02G171100.Wm82.a4.v1:promoter	1475	Glyma.02G171100	XP_003519032.1 activator of 90 kDa heat shock protein ATPase homolog isoform X2 [Glycine max]	1&2	Rep1_peak_9054	4.84777	2.62829		Rep2_peak_9126	11.8213	4.16351
Gm02	28763882	28764559	Glyma.02G171200.Wm82.a4.v1:promoter	0	Glyma.02G171200	XP_006575204.1 protein trichome birefringence [Glycine max]	2	--	--	--		Rep2_peak_9133	9.60853	3.47587
Gm02	28763882	28764559	Glyma.02G171200.Wm82.a4.v1:five_prime_UTR	0	Glyma.02G171200	XP_006575204.1 protein trichome birefringence [Glycine max]	2	--	--	--		Rep2_peak_9133	9.60853	3.47587
[truncated: 24,855 more rows]

## Sheet: Rep1
Genes associated with GmSop20 binding sites identified by DAP-seq (Only Rep1).
Nearest Transcript ID	Description
[truncated: 3,129 more rows]

## Sheet: Rep2
Genes associated with GmSop20 binding sites identified by DAP-seq ( Only Rep2).
[truncated: 3,168 more rows]

[truncated: 1 more sheets: Rep1+Rep2]
