# Supplementary material for: GmSop20 Functions as a Key Coordinator of the Oil‐To‐Protein Ratio in Soybean Seeds
Source: Adv Sci (Weinh). 2025 Jul 18;12(38):e05181. doi: 10.1002/advs.202505181 (PMC12520551; doi:10.1002/advs.202505181)
Supplement: Supplementary file 11 — Supporting Information [file ADVS-12-e05181-s002.xlsx]

## Sheet: Sheet1
Supplementary Data 10. RNA-seq and DAP-seq co-identified GmSop20 target genes.
Transcript ID	FPKM mean		Description
	WT(CLX)	sop20
Glyma.02G061400	0.685144	0.203873	BTB/POZ domain-containing protein At5g66560
Glyma.02G041500	0.537556	0.0455645	MADS-box protein SVP {ECO:0000303|PubMed:10758486}
Glyma.16G189700	2.00471	0.822621
Glyma.07G196500	1.31791	0.145286	Probable ubiquitin-conjugating enzyme E2 24 {ECO:0000303|PubMed:16339806}
Glyma.13G266300	1.13892	0.356646	Probable LRR receptor-like serine/threonine-protein kinase At1g53430
Glyma.05G058100	6.59178	2.98008	L-lactate dehydrogenase A
Glyma.09G102800	0.311236	0.00354242	Protein DETOXIFICATION 43 {ECO:0000303|PubMed:11739388}
Glyma.03G143600	1.20629	0.46388	Myb family transcription factor PHL5 {ECO:0000305}
Glyma.09G278700	0.914279	0.13932	Regulatory-associated protein of TOR 1
Glyma.11G020700	6.20384	1.91886	Respiratory burst oxidase homolog protein F
Glyma.01G227500	2.77825	1.06619
Glyma.03G255300	0.764705	0.0569682
Glyma.10G186600	0.844478	0.249369	Serine/threonine-protein phosphatase PP1
Glyma.16G198600	10.7384	4.78951	BAG family molecular chaperone regulator 3
Glyma.15G149200	1.06639	0.410694	Putative E3 ubiquitin-protein ligase LIN-1 {ECO:0000250|UniProtKB:D1FP53}
Glyma.07G248000	2.64948	0.668172	Probable protein phosphatase 2C 40
Glyma.20G185700	17.8216	7.98841	Leucoanthocyanidin reductase
Glyma.19G118700	6.66329	2.65235
Glyma.06G213100	2.11587	0.540017	DELLA protein GAI
Glyma.07G099900	3.20629	1.26347	Protein DETOXIFICATION 16 {ECO:0000303|PubMed:11739388}
Glyma.04G065300	0.81858	0.328762	Uncharacterized vacuolar membrane protein YML018C
Glyma.11G153800	108.809	49.6223	Annexin-like protein RJ4
Glyma.10G025300	0.384396	0.0178477	Adenylate isopentenyltransferase 3, chloroplastic
Glyma.13G150600	0.495008	0.104151	AT-hook motif nuclear-localized protein 1 {ECO:0000303|PubMed:15604740}
Glyma.14G084300	0.389701	0.101582	NAC domain-containing protein 30 {ECO:0000303|PubMed:15029955}
Glyma.16G107600	0.448645	0.0482995	Pectin acetylesterase 8 {ECO:0000303|PubMed:25115560}
Glyma.04G161000	0.745592	0.175138	Protein LONGIFOLIA 2
Glyma.04G028900	0.534785	0.0685191	Cytokinin dehydrogenase 5
Glyma.07G260700	1.68794	0.147435
Glyma.01G008500	8.82152	4.01296	NADP-dependent malic enzyme
Glyma.06G141300	2.09827	0.961051	Protein NETWORKED 4B {ECO:0000303|PubMed:22840520}
Glyma.08G296600	0.466204	0.0381259	Hypersensitive-induced response protein 2
Glyma.12G200600	0.84538	0.0632029
Glyma.13G199500	2.46182	0.321854	Annexin-like protein RJ4
Glyma.01G158600	1.03214	0.396326
Glyma.11G246200	0.328746	0.0956775	Probable LRR receptor-like serine/threonine-protein kinase At1g67720
Glyma.02G291700	1.04395	0.188801
Glyma.16G005500	1.11094	0.297477	Nuclear transcription factor Y subunit A-3
Glyma.17G104200	4.99171	2.12951	Protein ENHANCED DISEASE RESISTANCE 2-like
Glyma.15G157100	4.15334	1.48217	Cellulose synthase A catalytic subunit 4 [UDP-forming]
Glyma.14G154300	1.36776	0.563927	Myb-related protein 330
Glyma.07G035200	0.641745	0.228821
Glyma.08G339900	0.440233	0.120558	SNF2 domain-containing protein CLASSY 3
Glyma.11G219200	0.78051	0.153355	Protein INVOLVED IN DE NOVO 2 {ECO:0000303|PubMed:19915591}
Glyma.11G070300	37.7129	16.9845	Isoflavone reductase-like protein
Glyma.13G104300	0.500657	0.188766	Receptor-like serine/threonine-protein kinase ALE2
Glyma.13G082600	0.55362	0.0926456
Glyma.11G179100	1.40314	0.513745	Aluminum-activated malate transporter 2
Glyma.14G170900	4.93117	1.41895	Probable beta-D-xylosidase 7
Glyma.20G120300	9.2472	4.19078	Alpha,alpha-trehalose-phosphate synthase [UDP-forming] 5
Glyma.05G031400	1.77693	0.285161	AAA-ATPase ASD, mitochondrial
Glyma.11G045100	2.33609	0.773872	Homeobox-leucine zipper protein HAT22
Glyma.14G150100	6.38285	1.63303	Esterase
Glyma.09G181400	0.539271	0.0498554	LEAF RUST 10 DISEASE-RESISTANCE LOCUS RECEPTOR-LIKE PROTEIN KINASE-like 1.4
Glyma.02G019100	1.8829	0.78417	Homeobox-leucine zipper protein ATHB-13
Glyma.03G078000	1.50934	0.255104	Transcription factor DIVARICATA
Glyma.19G229100	0.899161	0.0834679
Glyma.20G102100	0.576856	0.0666667	GEM-like protein 4
Glyma.13G118500	0.864959	0.352465	ABC transporter B family member 21
Glyma.10G190500	0.77397	0.166637	Cysteine-rich repeat secretory protein 3
Glyma.09G008900	10.0746	4.36436	Tropinone reductase-like 3
Glyma.15G049200	46.7845	16.0224	Bidirectional sugar transporter SWEET15 {ECO:0000305}
Glyma.01G092300	2.80161	1.10193
Glyma.11G156700	1.14585	0.160209	Trihelix transcription factor ASIL2 {ECO:0000305}
Glyma.07G147000	5.55264	2.02233	Auxin transporter-like protein 2
Glyma.06G079800	13.3139	4.60328	Basic leucine zipper 9
Glyma.07G007500	1.92443	0.330533
Glyma.18G074600	2.47611	0.82706	E3 ubiquitin-protein ligase At4g11680
Glyma.17G037000	1.03198	0.296904	Serine carboxypeptidase-like 33
Glyma.04G119700	0.490533	0.0749791	Trehalose-phosphate phosphatase A
Glyma.01G180200	1.28595	0.540534
Glyma.13G101400	16.9966	6.38357	Caffeoylshikimate esterase
Glyma.12G043600	0.445419	0.0478924	Probable receptor-like serine/threonine-protein kinase At4g34500
Glyma.03G261800	9.1128	4.13802	Protein CCA1 {ECO:0000303|PubMed:9144958}
Glyma.13G163000	1.08948	0.294927	Heparanase-like protein 3
Glyma.13G095600	6.42715	1.82183	4-coumarate--CoA ligase 1
Glyma.09G248600	2.19654	0.835528	Calreticulin-3
Glyma.10G107100	0.547553	0.0480611	Probable glycerol-3-phosphate dehydrogenase [NAD(+)] 1, cytosolic
Glyma.16G198500	3.95957	1.42863	BAG family molecular chaperone regulator 1
Glyma.19G028500	0.798219	0.122748	UDP-glucose 6-dehydrogenase 1
Glyma.09G099900	0.876799	0.221567	Probable LRR receptor-like serine/threonine-protein kinase At1g56130
Glyma.20G040500	0.260021	0.0318625	Hydroxyproline O-arabinosyltransferase 3 {ECO:0000303|PubMed:24036508}
Glyma.03G226200	1.1138	0.456269	Paladin
Glyma.05G019400	0.476359	0.0488081	ABC transporter B family member 25
Glyma.08G341000	2.27565	0.215394	Kunitz-type trypsin inhibitor KTI1
Glyma.14G012100	0.878542	0.274767	Uncharacterized membrane protein At1g06890
Glyma.09G187800	1.15684	0.505646	Fe-S cluster assembly factor HCF101, chloroplastic
Glyma.16G143800	0.436347	0.0625079	BTB/POZ domain-containing protein At5g66560
Glyma.11G086000	0.566581	0.189216
Glyma.04G071400	1.86089	0.762607	Protein TIFY 8 {ECO:0000303|PubMed:17499004}
Glyma.02G129900	2.89002	1.13286
Glyma.03G209700	0.335821	0	CASP-like protein 1E1
Glyma.11G025100	0.555278	0.121863
Glyma.02G021500	67.1885	34.9917	Hypersensitive-induced response protein 1
Glyma.02G048400	31.1024	16.5228	Flavanone 3-dioxygenase
Glyma.03G050700	1.67934	0.0935123	Gamma-interferon-inducible lysosomal thiol reductase
Glyma.04G025400	4.20425	2.56366	Filament-like plant protein 4
Glyma.04G150900	2.826	0.671267	Protein argonaute PNH1
Glyma.05G139600	2.57905	1.37665	Myosin-binding protein 2 {ECO:0000303|PubMed:23995081}
Glyma.06G130700	5.76671	3.25869	RNA-binding KH domain-containing protein RCF3 {ECO:0000305|PubMed:23087326}
Glyma.07G216800	12.8991	6.06849
Glyma.08G165700	3.23378	1.74208	Nuclear transcription factor Y subunit C-2
Glyma.08G183500	394.517	201.606	Bidirectional sugar transporter SWEET15 {ECO:0000305}
Glyma.08G345900	0.910737	0.284282	Enoyl-[acyl-carrier-protein] reductase [NADH], chloroplastic
Glyma.09G073600	12.9913	6.02788	Sucrose synthase
Glyma.11G016100	1.94832	0.915197	Scarecrow-like protein 3
Glyma.09G203900	1.33437	0.294983	Mitochondrial carnitine/acylcarnitine carrier-like protein
Glyma.11G062000	1.21595	0.399984
Glyma.12G015700	17.8753	9.30562	Putative gamma-glutamylcyclotransferase At3g02910
Glyma.12G226400	5.78915	2.07284	D-amino-acid transaminase, chloroplastic {ECO:0000303|PubMed:18318836}
Glyma.13G181400	2.95891	1.52017	Probable LRR receptor-like serine/threonine-protein kinase At1g56140
Glyma.13G270300	3.35379	1.39052	Protein LIGHT-DEPENDENT SHORT HYPOCOTYLS 10
Glyma.13G270400	3.99399	2.24461	Phosphoenolpyruvate carboxylase
Glyma.13G357400	2.32097	1.10288	Rop guanine nucleotide exchange factor 12 {ECO:0000303|PubMed:15980860}
Glyma.14G169300	3.66469	1.3988	Low affinity sulfate transporter 3
Glyma.15G100200	2.39933	1.24141	Uncharacterized protein At4g15545
Glyma.17G027800	22.3155	11.4949
Glyma.18G176600	8.52206	4.80236	Putative E3 ubiquitin-protein ligase XBAT31
Glyma.19G021500	0.90524	0.330941	ABC transporter B family member 19
Glyma.19G033600	3.2348	1.21047	COBRA-like protein 4
