# Supplementary material for: GmSop20 Functions as a Key Coordinator of the Oil‐To‐Protein Ratio in Soybean Seeds
Source: Adv Sci (Weinh). 2025 Jul 18;12(38):e05181. doi: 10.1002/advs.202505181 (PMC12520551; doi:10.1002/advs.202505181)
Supplement: Supplementary file 12 — Supporting Information [file ADVS-12-e05181-s012.xlsx]

## Sheet: Sheet1
Supplementary Data11. Primers and probes used in this study.
Primers used in plasmid constructions for plant transformation and genotyping.
Purpose	Oligo Name	Sequence (5'→3')
Construct GmSop20 overexpresion plasmid	35S-GmSop20-F	TCTAGA ATGGCAGCACCTTTTTCTGC
	35S-GmSop20-R	GGATCC TCACTGAAAGTTCCCACCACTTCC
Construct GmSop20 CRISPR plasmid	GmSop20-gRNA-F	ATATATGGTCTCGATT CAAAACCTGTGGCACTAGAG GTT
	GmSop20-gRNA-R	AAC CTCTAGTGCCACAGGTTTTG AATCTCTTAGTCGACTCTAC
Genotyping of GmSop20 mutants	KO-GmSop20-F	TGATAGCACTATCTCCCAAGACT
	KO-GmSop20-R	GCCAAACTCAATAGAAAAAGAAAGC
Genotyping of GmSop07 mutants	KO-GmSop07-F	TACAGCTGCACAGAAGAGGAC
	KO-GmSop07-R	TAAGCCTTAACCCCAGACAAAAC
Primers used in plasmid constructions for protein subcellular localization analysis in N. benthamiana leaves.
Construct p35S::GmSop20-GFP plasmid	GmSop20-GFP-F	ggacagcccagatcaactagtATGGCAGCACCTTTTTCTGC
	GmSop20-GFP-R	agctccggacttaagactagt CTGAAAGTTCCCACCACTTCC
Primers used in plasmid constructions for in vitro expression of recombinant GmSop20-HaloTag fusion protein.
Linearized plasmid	P-T7sp6-F	aaacgaattcgggctcggtac
	P-T7sp6-R	cgcgttatcgctctgaaagtac
Construct Halo-GmSop20 expression plasmid	GmSop20-Halo-F	ttCAGAGCGATAACGCG ATGGCAGCACCTTTTTCTGC
	GmSop20-Halo-R	cgAGCCCGAATTCGTTT TCACTGAAAGTTCCCACCAC
Primers used in plasmid constructions for promoter transactivation assay in N. benthamiana leaves.
Construct p35S::GmSop20 plasmid	GmSop20-62SK-F	aggacagcccaagctgagctcATGGCAGCACCTTTTTCTG
	GmSop20-62SK-R	gtcgacggtatcgataagcttTCACTGAAAGTTCCCACCAC
Construct pGmSWEET10a::LUC plasmid	GmSWEET10a-0800-F	ctatagggcgaattgggtaccGTTGATGGTGTATCTTATCTTGTC
	GmSWEET10a-0800-R	caggaattcgatatcaagcttGATGGATCCTCTGAAGCTATTAG
Construct pGmSWEET10b::LUC plasmid	GmSWEET10b-0800-F	ctatagggcgaattgggtaccGAGCTCAAGTAATGAAAGCAATC
	GmSWEET10b-0800-R	caggaattcgatatcaagcttGATGATCCTTTGAAGGTTTAGTTAG
Construct p35S::GmSop20::LUC plasmid	35S+GmSop20+LUC-F1	gataagcttgatatcgaattcTGAGACTTTTCAACAAAGGGT
	35S+GmSop20+LUC-R1	aaaggtgctgccatTGTCCTCTCCAAATGAAATGAAC
	35S+GmSop20+LUC-F2	catttggagaggacaATGGCAGCACCTTTTTCTGC
	35S+GmSop20+LUC-R2	tttggcgtcttccatCCTGAAAGTTCCCACCACTTCC
	35S+GmSop20+LUC-F3	gtgggaactttcaggATGGAAGACGCCAAAAACATAAAG
	35S+GmSop20+LUC-R3	actggtgatttcagcgaattcTTACACGGCGATCTTTCCGC
Primers used in plasmid constructions for H1Y.
H1Y for GmSop20	GmSop20-ADT7-F	gccatggaggccagtgaattcATGGCAGCACCTTTTTCTGC
	GmSop20-ADT7-R	attcatctgcagctcgagctcCTGAAAGTTCCCACCACTTCC
H1Y for GmSWEET10a/b	GmSWEET10a/b-F	CTATGAGACAAACTATGAGACAAACTATGAGACAAA
	GmSWEET10a/b-R	TTTGTCTCATAGTTTGTCTCATAGTTTGTCTCATAG
Primers used in quantitative real-time PCR (qRT-PCR).
qRT-PCR for GmActin	GmActin11-qF	CGGTGGTTCTATCTTGGCATC
	GmActin11-qR	GTCTTTCGCTTCAATAACCCTA
qRT-PCR for GmSop20	GmSop20-qF	TAACCCTTCTGCCTCCAACCTC
	GmSop20-qR	GGTGGAGCTAGTTTGGTGATCAGTAC
qRT-PCR for GmSop07	GmSop07-qF	CTAGAGAGTATAGATGTGACTGTGGCAC
	GmSop07-qR	GGATTTGTGGACCCATTTGAGATAAGC
qRT-PCR for GmSWEET10a	GmSWEET10a-qF	GCAAGCTTTAGCTGAAGGAGCG
	GmSWEET10a-qR	TCATCCACTTCCTCTGCGATTG
qRT-PCR for GmSWEET10b	GmSWEET10b-qF	CCTGCTGAAGTCTTCCCAAT
	GmSWEET10b-qR	GGCAATCATCCTTGGCTTCC
Probe used in plasmid constructions for EMSA.
EMSA for GmSop20	GmSop20-Biotin-F	biotin-GCTCACACTATGAGACAAACGAGTA
	GmSop20-Biotin-R	TACTCGTTTGTCTCATAGTGTGAGC
	GmSop20-Cold-F	GCTCACACTATGAGACAAACGAGTA
	GmSop20-Cold-R	TACTCGTTTGTCTCATAGTGTGAGC
	GmSop20-mCold-F	biotin-GCTCACAGGGGGGGGGGGGCGAGTA
	GmSop20-mCold-R	TACTCGCCCCCCCCCCCCTGTGAGC
Primers used in CAPS molecular markers for genotyping.
CAPS molecular markers for genotyping GmSop20	GmSop20-CAPS-F	GAAGGTTAATTATACATAGAGGTT
	GmSop20-CAPS-R	GAATTGCATCATTAAAAATAATGC
